# Supplementary material for: Survival trade-offs in plant roots during colonization by closely related beneficial and pathogenic fungi
Source: Nat Commun. 2016 May 6;7:11362. doi: 10.1038/ncomms11362 (PMC4859067; doi:10.1038/ncomms11362)
Supplement: Supplementary Data Set 1 — Gene families that were predicted to be either gained (blue) or lost (red) on the branch leading to C. incanum or gained (green) or lost (yellow) on the branch leading to C. tofieldiae. The color coding is according to the most probable scenario. [file ncomms11362-s2.xlsx]

## Sheet: Feuil1
Supplementary Data 1: Gene families that were predicted to be either gained (blue) or lost (red) on the branch leading to C. incanum or gained (green) or lost (yellow) on the branch leading to C. tofieldiae. The color coding is according to the most probable scenario.
gfama)	pegb)	gene_idc)	Cid)	Cte)	N5f)	P(Ci_N5_gain)g)	P(Ct_N5_gain)h)	P(Ci_N5_loss)i)	P(Ct_N5_loss)j)	fuNOG idk)	fuNOG annotation scorel)	fuNOG functionm)	COG categoryn)	COG top level category0)	B2G descriptionp)
gfam_10367	1001.peg.602;1001.peg.11715	CT04_00602;CT04_11715	0	1	0.06494	0	0.9356	0.06698	0	fuNOG31345	100		Function unknown	Poorly characterized	hypothetical protein
gfam_10368	1001.peg.669;1001.peg.358	CT04_00358;CT04_00669	0	1	0.06494	0	0.9356	0.06698	0	fuNOG16264	12.4		General function prediction only	Poorly characterized
gfam_10374	1001.peg.1809	CT04_01809	0	1	0.06494	0	0.9356	0.06698	0	fuNOG08378	100	Aminotransferase	Signal transduction mechanisms	Cellular processes and signaling	ACC synthase
gfam_10920	1001.peg.10510	CT04_10510	0	1	0.06494	0	0.9356	0.06698	0	fuNOG27150	100		Function unknown	Poorly characterized	hypothetical protein
gfam_10921	1001.peg.12148	CT04_12148	0	1	0.06494	0	0.9356	0.06698	0	fuNOG02171	100	NADH flavin oxidoreductase NADH oxidase family protein	Energy production and conversion	Metabolism	NADH:flavin oxidoreductase/NADH oxidase
gfam_10922	1001.peg.13123	CT04_13124	0	1	0.06494	0	0.9356	0.06698	0	fuNOG01726	100	Leucyl-tRNA synthetase	Translation, ribosomal structure and biogenesis	Information storage and processing	leucyl-tRNA synthetase
gfam_10935	1001.peg.507	CT04_00507	0	1	0.06494	0	0.9356	0.06698	0	fuNOG05787	100	Lipoxygenase	Function unknown	Poorly characterized	lipoxygenase 1
gfam_10940	1001.peg.9587	CT04_09587	0	1	0.06494	0	0.9356	0.06698	0	fuNOG07477	100		Function unknown	Poorly characterized	aminoglycoside phosphotransferase
gfam_10969	1001.peg.2432	CT04_02432	0	1	0.06494	0	0.9356	0.06698	0	fuNOG14067	100		Function unknown	Poorly characterized	fungal specific transcription factor domain-containing protein
gfam_10981	1001.peg.9453	CT04_09453	0	1	0.06494	0	0.9356	0.06698	0	fuNOG07537	100	aldehyde reductase	Defense mechanisms	Cellular processes and signaling	aldehyde reductase protein
gfam_11009	1001.peg.8924	CT04_08924	0	1	0.06494	0	0.9356	0.06698	0	fuNOG07767	100	NmrA-like family	Function unknown	Poorly characterized	NmrA-like family protein
gfam_11100	1001.peg.9269	CT04_09269	0	1	0.06494	0	0.9356	0.06698	0	fuNOG24227	100	Major Facilitator Superfamily	General function prediction only	Poorly characterized	MFS transporter (polyamine transporter 4)
gfam_11371	1001.peg.10623;1001.peg.10624	CT04_10623;CT04_10624	0	1	0.06494	0	0.9356	0.06698	0	fuNOG09709	100	Endoglucanase	Carbohydrate transport and metabolism	Metabolism	endoglucanase B;hypothetical protein
gfam_11372	1001.peg.11317	CT04_11317	0	1	0.06494	0	0.9356	0.06698	0	fuNOG07649	100	FAD binding domain	General function prediction only	Poorly characterized	FAD binding domain-containing protein
gfam_11373	1001.peg.12925	CT04_12926	0	1	0.06494	0	0.9356	0.06698	0	fuNOG12112	100	RTA1 like protein	Function unknown	Poorly characterized	sphingoid long-chain base transporter rsb1
gfam_11374	1001.peg.13094	CT04_13095	0	1	0.06494	0	0.9356	0.06698	0	fuNOG06349	100	NB-ARC domain	Cytoskeleton	Cellular processes and signaling	phosphorylase superfamily protein
gfam_11375	1001.peg.13213	CT04_13225	0	1	0.06494	0	0.9356	0.06698	0	fuNOG00581	100	MFS multidrug transporter	General function prediction only	Poorly characterized	MFS multidrug transporter
gfam_11376	1001.peg.6154	CT04_06154	0	1	0.06494	0	0.9356	0.06698	0	fuNOG09177	100		Function unknown	Poorly characterized	uncharacterized protein
gfam_11377	1001.peg.9274	CT04_09274	0	1	0.06494	0	0.9356	0.06698	0	fuNOG26156	100	GAL4	Function unknown	Poorly characterized	hypothetical protein
gfam_11378	1001.peg.9278	CT04_09278	0	1	0.06494	0	0.9356	0.06698	0	fuNOG21835	100	Thiamine pyrophosphate enzyme, central domain		NA	pyruvate decarboxylase
gfam_11379	1001.peg.9454	CT04_09454	0	1	0.06494	0	0.9356	0.06698	0	fuNOG23390	100	Pfam:PAL	Secondary metabolites biosynthesis, transport and catabolism	Metabolism	phenylalanine ammonia-lyase
gfam_11402	1001.peg.663;1001.peg.9535;1001.peg.10627	CT04_09535;CT04_00663;CT04_10627	0	1	0.06494	0	0.9356	0.06698	0	fuNOG00636	100	para-hydroxybenzoate-polyprenyltransferase	Coenzyme transport and metabolism	Metabolism	DnaJ domain-containing protein;transposase
gfam_11445	1001.peg.3029	CT04_03029	0	1	0.06494	0	0.9356	0.06698	0	fuNOG13078	100		Function unknown	Poorly characterized	methyltransferase type 11
gfam_11452	1001.peg.1938	CT04_01938	0	1	0.06494	0	0.9356	0.06698	0	fuNOG19974	97.7		Function unknown	Poorly characterized	cis-3-chloroacrylic acid dehydrogenase
gfam_11457	1001.peg.11432	CT04_11432	0	1	0.06494	0	0.9356	0.06698	0	fuNOG24838	99.9	Heterokaryon incompatibility protein (HET)	Function unknown	Poorly characterized	heterokaryon incompatibility protein
gfam_11482	1001.peg.11236	CT04_11236	0	1	0.06494	0	0.9356	0.06698	0	fuNOG09945	100	Fungal specific transcription factor domain	Function unknown	Poorly characterized	transcription factor
gfam_11483	1001.peg.6967	CT04_06967	0	1	0.06494	0	0.9356	0.06698	0	fuNOG20148	99.9		General function prediction only	Poorly characterized	protein elicitor protein
gfam_11488	1001.peg.6265	CT04_06265	0	1	0.06494	0	0.9356	0.06698	0	fuNOG00229	100	glutathione s-transferase	Posttranslational modification, protein turnover, chaperones	Cellular processes and signaling	glutathione S-transferase
gfam_11511	1001.peg.12354	CT04_12354	0	1	0.06494	0	0.9356	0.06698	0	fuNOG21681	99.4	Protein of unknown function (DUF3435)	General function prediction only	Poorly characterized	C2H2 finger domain protein
gfam_11512	1001.peg.12902	CT04_12903	0	1	0.06494	0	0.9356	0.06698	0	fuNOG07941	100	fructosyl amino acid oxidasesarcosine oxidase	General function prediction only	Poorly characterized	FAD dependent oxidoreductase
gfam_11516	1001.peg.4154	CT04_04154	0	1	0.06494	0	0.9356	0.06698	0	fuNOG06678	100	Alcohol dehydrogenase GroES-like domain	Secondary metabolites biosynthesis, transport and catabolism	Metabolism	alcohol dehydrogenase protein
gfam_11519	1001.peg.9512	CT04_09512	0	1	0.06494	0	0.9356	0.06698	0	fuNOG23383	100	Phosphorylase superfamily	Function unknown	Poorly characterized	PFS domain-containing protein (phosphorylase superfamily protein)
gfam_11520	1001.peg.6832	CT04_06832	0	1	0.06494	0	0.9356	0.06698	0	fuNOG21262	30.9	PHD-finger	General function prediction only	Poorly characterized	hypothetical protein
gfam_11529	1001.peg.5280	CT04_05280	0	1	0.06494	0	0.9356	0.06698	0	fuNOG02903	100	3-Oxoacyl-[acyl-carrier-protein (ACP)] synthase III C terminal	Function unknown	Poorly characterized	chalcone synthase
gfam_11532	1001.peg.218	CT04_00218	0	1	0.06494	0	0.9356	0.06698	0	fuNOG28531	100		Function unknown	Poorly characterized	hypothetical protein
gfam_11533	1001.peg.11282	CT04_11282	0	1	0.06494	0	0.9356	0.06698	0	fuNOG07107	100	Carboxylesterase	Signal transduction mechanisms	Cellular processes and signaling	carboxylesterase 2
gfam_11535	1001.peg.2045	CT04_02045	0	1	0.06494	0	0.9356	0.06698	0	fuNOG24778	100	Phosphotransferase enzyme family	General function prediction only	Poorly characterized	hypothetical protein
gfam_11537	1001.peg.4113	CT04_04113	0	1	0.06494	0	0.9356	0.06698	0	fuNOG15373	99.8	Cerato-platanin	General function prediction only	Poorly characterized	EPL1 protein (cerato-platanin)
gfam_11539	1001.peg.12470	CT04_12470	0	1	0.06494	0	0.9356	0.06698	0	fuNOG22488	100	Berberine and berberine like	General function prediction only	Poorly characterized	FAD binding domain-containing protein
gfam_11545	1001.peg.7970	CT04_07970	0	1	0.06494	0	0.9356	0.06698	0	fuNOG23707	99.6	MAC/Perforin domain	Function unknown	Poorly characterized	membrane attack complex component perforin
gfam_11559	1001.peg.10241	CT04_10241	0	1	0.06494	0	0.9356	0.06698	0	fuNOG13004	100		Function unknown	Poorly characterized	integral membrane protein
gfam_11562	1001.peg.12912	CT04_12913	0	1	0.06494	0	0.9356	0.06698	0	fuNOG13752	100	Enoyl-CoA hydratase/isomerase family	Lipid transport and metabolism	Metabolism	enoyl-CoA hydratase
gfam_11571	1001.peg.6065	CT04_06065	0	1	0.06494	0	0.9356	0.06698	0	fuNOG23864	100	ABC transporter transmembrane region	Secondary metabolites biosynthesis, transport and catabolism	Metabolism	ABC transporter
gfam_11573	1001.peg.4162	CT04_04162	0	1	0.06494	0	0.9356	0.06698	0	fuNOG13814	100		General function prediction only	Poorly characterized	hypothetical protein
gfam_11576	1001.peg.857	CT04_00857	0	1	0.06494	0	0.9356	0.06698	0	fuNOG21481	98.3		General function prediction only	Poorly characterized	hypothetical protein
gfam_11589	1001.peg.10118	CT04_10118	0	1	0.06494	0	0.9356	0.06698	0	fuNOG07072	100	Retinal pigment epithelial membrane protein	Secondary metabolites biosynthesis, transport and catabolism	Metabolism	lignostilbene dioxygenase (retinal pigment epithelial membrane protein)
gfam_11590	1001.peg.10119	CT04_10119	0	1	0.06494	0	0.9356	0.06698	0	fuNOG01010	99.7	C2H2 transcription factor (AmdA)	Transcription	Information storage and processing	C2H2 finger domain-containing protein
gfam_11591	1001.peg.10198	CT04_10198	0	1	0.06494	0	0.9356	0.06698	0	fuNOG06935	12.1		Function unknown	Poorly characterized
gfam_11592	1001.peg.10242	CT04_10242	0	1	0.06494	0	0.9356	0.06698	0	fuNOG11264	100		Function unknown	Poorly characterized	integral membrane protein
gfam_11593	1001.peg.10244	CT04_10244	0	1	0.06494	0	0.9356	0.06698	0	fuNOG19052	14.9	Putative methyltransferase	General function prediction only	Poorly characterized
gfam_11594	1001.peg.10310	CT04_10310	0	1	0.06494	0	0.9356	0.06698	0	fuNOG29318	3.3		Function unknown	Poorly characterized
gfam_11595	1001.peg.10335	CT04_10335	0	1	0.06494	0	0.9356	0.06698	0	fuNOG20118	12.3	Superoxide dismutase	Function unknown	Poorly characterized	hypothetical protein
gfam_11596	1001.peg.10338	CT04_10338	0	1	0.06494	0	0.9356	0.06698	0	fuNOG04131	100	Branched-chain amino acid aminotransferase	Amino acid transport and metabolism	Metabolism	branched-chain-amino-acid aminotransferase
gfam_11597	1001.peg.10339	CT04_10339	0	1	0.06494	0	0.9356	0.06698	0	fuNOG20577	9		Function unknown	Poorly characterized
gfam_11598	1001.peg.10340	CT04_10340	0	1	0.06494	0	0.9356	0.06698	0	fuNOG00391	100	Catalyzes the oxidation of 3-carboxy-2-hydroxy-4- methylpentanoate (3-isopropylmalate) to 3-carboxy-4-methyl-2- oxopentanoate. The product decarboxylates to 4-methyl-2 oxopentanoate	Amino acid transport and metabolism	Metabolism	3-isopropylmalate dehydrogenase
gfam_11599	1001.peg.10342	CT04_10342	0	1	0.06494	0	0.9356	0.06698	0	fuNOG06592	100	RTA1 like protein	Function unknown	Poorly characterized	RTA1 domain protein
gfam_11600	1001.peg.10343	CT04_10343	0	1	0.06494	0	0.9356	0.06698	0	fuNOG06444	100	Subtilase family	Posttranslational modification, protein turnover, chaperones	Cellular processes and signaling	Kp-43 peptidase serine peptidase
gfam_11601	1001.peg.10344	CT04_10344	0	1	0.06494	0	0.9356	0.06698	0	fuNOG27154	99.6	Ankyrin repeat	General function prediction only	Poorly characterized	ankyrin repeat-containing protein
gfam_11602	1001.peg.10358	CT04_10358	0	1	0.06494	0	0.9356	0.06698	0	fuNOG25608	100	Heterokaryon incompatibility protein (HET)	Function unknown	Poorly characterized	hypothetical protein
gfam_11603	1001.peg.10383	CT04_10383	0	1	0.06494	0	0.9356	0.06698	0	fuNOG25827	98.4		Function unknown	Poorly characterized	hypothetical protein
gfam_11604	1001.peg.10385	CT04_10385	0	1	0.06494	0	0.9356	0.06698	0	fuNOG22105	99.9	Cys/Met metabolism PLP-dependent enzyme	Amino acid transport and metabolism	Metabolism	cystathionine gamma-synthase
gfam_11605	1001.peg.10486	CT04_10486	0	1	0.06494	0	0.9356	0.06698	0	fuNOG13235	100	Heterokaryon incompatibility protein (HET)	Function unknown	Poorly characterized	heterokaryon incompatibility protein (related to tol protein)
gfam_11606	1001.peg.10511	CT04_10511	0	1	0.06494	0	0.9356	0.06698	0	fuNOG01045	100	Nitrilase family protein (Nit3)	Amino acid transport and metabolism	Metabolism	nitrilase family protein (carbon-nitrogen hydrolase)
gfam_11607	1001.peg.10515	CT04_10515	0	1	0.06494	0	0.9356	0.06698	0	fuNOG10725	100	Peptidase family S41	Function unknown	Poorly characterized	peptidase S41 family protein
gfam_11608	1001.peg.10533	CT04_10533	0	1	0.06494	0	0.9356	0.06698	0	fuNOG25328	100	Heterokaryon incompatibility protein (HET)	Function unknown	Poorly characterized	heterokaryon incompatibility protein
gfam_11609	1001.peg.10539	CT04_10539	0	1	0.06494	0	0.9356	0.06698	0	fuNOG07652	18.9	tryptophan synthase beta chain	Amino acid transport and metabolism	Metabolism	multidrug resistance transport transmembrane protein
gfam_11610	1001.peg.10665	CT04_10665	0	1	0.06494	0	0.9356	0.06698	0	fuNOG10048	100	Xylan 1,4-beta-xylosidase involved in the hydrolysis of xylan, a major structural heterogeneous polysaccharide found in plant biomass representing the second most abundant polysaccharide in the biosphere, after cellulose (By similarity)	Carbohydrate transport and metabolism	Metabolism	beta-xylosidase
gfam_11611	1001.peg.10685	CT04_10685	0	1	0.06494	0	0.9356	0.06698	0	fuNOG22741	98.3	WSC domain		NA	WSC-domain-containing protein
gfam_11612	1001.peg.1070	CT04_01070	0	1	0.06494	0	0.9356	0.06698	0	fuNOG05412	100		Function unknown	Poorly characterized	hypothetical protein
gfam_11613	1001.peg.10768	CT04_10768	0	1	0.06494	0	0.9356	0.06698	0	fuNOG23032	22.6	Major Facilitator Superfamily	General function prediction only	Poorly characterized
gfam_11614	1001.peg.10775	CT04_10775	0	1	0.06494	0	0.9356	0.06698	0	fuNOG01169	99.8		General function prediction only	Poorly characterized	UMTA methyltransferase family protein
gfam_11615	1001.peg.10792	CT04_10792	0	1	0.06494	0	0.9356	0.06698	0	fuNOG09970	54.1	ZnF_C2H2	General function prediction only	Poorly characterized
gfam_11616	1001.peg.10804	CT04_10804	0	1	0.06494	0	0.9356	0.06698	0	fuNOG28175	8.8		General function prediction only	Poorly characterized
gfam_11617	1001.peg.10817	CT04_10817	0	1	0.06494	0	0.9356	0.06698	0	fuNOG19291	77.8		Function unknown	Poorly characterized
gfam_11618	1001.peg.10835	CT04_10835	0	1	0.06494	0	0.9356	0.06698	0	fuNOG21355	100		Function unknown	Poorly characterized	hypothetical protein
gfam_11619	1001.peg.10846	CT04_10846	0	1	0.06494	0	0.9356	0.06698	0	fuNOG01989	94.1		Function unknown	Poorly characterized	hypothetical protein
gfam_11620	1001.peg.10852	CT04_10852	0	1	0.06494	0	0.9356	0.06698	0	fuNOG21602	100		General function prediction only	Poorly characterized	hypothetical protein
gfam_11621	1001.peg.10868	CT04_10868	0	1	0.06494	0	0.9356	0.06698	0	fuNOG09048	100	Cytochrome P450	Secondary metabolites biosynthesis, transport and catabolism	Metabolism	cytochrome P450
gfam_11622	1001.peg.10907	CT04_10907	0	1	0.06494	0	0.9356	0.06698	0	fuNOG13813	90.8	FH2		NA
gfam_11623	1001.peg.10913	CT04_10913	0	1	0.06494	0	0.9356	0.06698	0	fuNOG10364	100	Heterokaryon incompatibility protein (HET)	Function unknown	Poorly characterized	heterokaryon incompatibility protein
gfam_11624	1001.peg.10949	CT04_10949	0	1	0.06494	0	0.9356	0.06698	0	fuNOG21658	100	RTA1 like protein	Function unknown	Poorly characterized	RTA1 like protein
gfam_11625	1001.peg.10950	CT04_10950	0	1	0.06494	0	0.9356	0.06698	0	fuNOG24698	100		Function unknown	Poorly characterized	sterol uptake control protein 2
gfam_11626	1001.peg.10954	CT04_10954	0	1	0.06494	0	0.9356	0.06698	0	fuNOG26769	100		Function unknown	Poorly characterized	hypothetical protein
gfam_11627	1001.peg.11016	CT04_11016	0	1	0.06494	0	0.9356	0.06698	0	fuNOG03667	100	Ethanolamine phosphate transferase involved in glycosylphosphatidylinositol-anchor biosynthesis. Transfers ethanolamine phosphate to the GPI second mannose	Signal transduction mechanisms	Cellular processes and signaling	ethanolaminephosphotransferase
gfam_11628	1001.peg.11036	CT04_11036	0	1	0.06494	0	0.9356	0.06698	0	fuNOG18412	100	linker histone H1 and H5 family	Chromatin structure and dynamics	Information storage and processing	Histone H1
gfam_11629	1001.peg.11082	CT04_11082	0	1	0.06494	0	0.9356	0.06698	0	fuNOG07594	100		Function unknown	Poorly characterized	ankyrin repeat-containing protein
gfam_11630	1001.peg.11122	CT04_11122	0	1	0.06494	0	0.9356	0.06698	0	fuNOG04193	27.8	Involved in the secretory pathway as part of the exocyst complex which tethers secretory vesicles to the sites of exocytosis. Plays a role in both the assembly of the exocyst and the polarization of this complex to specific sites of the plasma membrane for exocytosis. Also involved in assembly of the spliceosome (By similarity)	Intracellular trafficking, secretion, and vesicular transport	Cellular processes and signaling	hypothetical protein
gfam_11631	1001.peg.11132	CT04_11132	0	1	0.06494	0	0.9356	0.06698	0	fuNOG20634	6.5		Function unknown	Poorly characterized
gfam_11632	1001.peg.11133	CT04_11133	0	1	0.06494	0	0.9356	0.06698	0	fuNOG02010	100		General function prediction only	Poorly characterized	hypothetical protein
gfam_11633	1001.peg.11158	CT04_11158	0	1	0.06494	0	0.9356	0.06698	0	fuNOG03988	63.7	KH domain	RNA processing and modification	Information storage and processing	hypothetical protein
gfam_11634	1001.peg.11190	CT04_11190	0	1	0.06494	0	0.9356	0.06698	0	fuNOG06362	99.8	Glycolipid transfer protein	Carbohydrate transport and metabolism	Metabolism	glycolipid transfer protein HET-C2
gfam_11635	1001.peg.11193	CT04_11193	0	1	0.06494	0	0.9356	0.06698	0	fuNOG05028	99.1		Function unknown	Poorly characterized	hypothetical protein
gfam_11636	1001.peg.11237	CT04_11237	0	1	0.06494	0	0.9356	0.06698	0	fuNOG08033	100	FAD binding domain	Function unknown	Poorly characterized	FAD binding domain-containing protein
gfam_11637	1001.peg.11270	CT04_11270	0	1	0.06494	0	0.9356	0.06698	0	fuNOG12049	23.3	KR domain	Secondary metabolites biosynthesis, transport and catabolism	Metabolism
gfam_11638	1001.peg.11293	CT04_11293	0	1	0.06494	0	0.9356	0.06698	0	fuNOG01723	12.4	GARP complex component	Intracellular trafficking, secretion, and vesicular transport	Cellular processes and signaling
gfam_11639	1001.peg.1130	CT04_01130	0	1	0.06494	0	0.9356	0.06698	0	fuNOG22876	98.7	Methyltransferase domain	General function prediction only	Poorly characterized	methyltransferase domain-containing protein
gfam_11640	1001.peg.11303	CT04_11303	0	1	0.06494	0	0.9356	0.06698	0	fuNOG28718	99.6	Heat-labile enterotoxin alpha chain	General function prediction only	Poorly characterized	cholera toxin A subunit
gfam_11641	1001.peg.1133	CT04_01133	0	1	0.06494	0	0.9356	0.06698	0	fuNOG23405	100		General function prediction only	Poorly characterized	transposon I
gfam_11642	1001.peg.11354	CT04_11354	0	1	0.06494	0	0.9356	0.06698	0	fuNOG02902	16.1	DnaJ and TPR domain protein	Posttranslational modification, protein turnover, chaperones	Cellular processes and signaling	hypothetical protein
gfam_11643	1001.peg.11415	CT04_11415	0	1	0.06494	0	0.9356	0.06698	0	fuNOG28495	5.6		Function unknown	Poorly characterized
gfam_11644	1001.peg.11427	CT04_11427	0	1	0.06494	0	0.9356	0.06698	0	fuNOG24473	100		Function unknown	Poorly characterized	woronin body major protein
gfam_11645	1001.peg.11428	CT04_11428	0	1	0.06494	0	0.9356	0.06698	0	fuNOG18078	68.7		Function unknown	Poorly characterized
gfam_11646	1001.peg.11456	CT04_11456	0	1	0.06494	0	0.9356	0.06698	0	fuNOG04961	100	FAD binding	General function prediction only	Poorly characterized	FAD binding domain protein
gfam_11647	1001.peg.1154	CT04_01154	0	1	0.06494	0	0.9356	0.06698	0	fuNOG00265	99.7	MFS multidrug transporter	General function prediction only	Poorly characterized	MFS multidrug transporter
gfam_11648	1001.peg.11571	CT04_11571	0	1	0.06494	0	0.9356	0.06698	0	fuNOG07699	100	Conidial pigment biosynthesis oxidase Arb2	Secondary metabolites biosynthesis, transport and catabolism	Metabolism	conidial pigment biosynthesis oxidase arb2
gfam_11649	1001.peg.11595	CT04_11595	0	1	0.06494	0	0.9356	0.06698	0	fuNOG04592	25.4	NEDD8-activating enzyme E1 catalytic subunit	Posttranslational modification, protein turnover, chaperones	Cellular processes and signaling
gfam_11650	1001.peg.11610	CT04_11610	0	1	0.06494	0	0.9356	0.06698	0	fuNOG08766	100		General function prediction only	Poorly characterized	tyrosine-protein phosphatase non-receptor type 6
gfam_11651	1001.peg.11622	CT04_11622	0	1	0.06494	0	0.9356	0.06698	0	fuNOG10463	100	Glycosyl transferase family 2	Function unknown	Poorly characterized	polysaccharide synthase
gfam_11652	1001.peg.11633	CT04_11633	0	1	0.06494	0	0.9356	0.06698	0	fuNOG08657	13.2	GAF	Signal transduction mechanisms	Cellular processes and signaling	hypothetical protein
gfam_11653	1001.peg.11650	CT04_11650	0	1	0.06494	0	0.9356	0.06698	0	fuNOG21457	96.7		General function prediction only	Poorly characterized	hypothetical protein
gfam_11654	1001.peg.11731	CT04_11731	0	1	0.06494	0	0.9356	0.06698	0	fuNOG06948	100	epoxide hydrolase	Lipid transport and metabolism	Metabolism	epoxide hydrolase
gfam_11655	1001.peg.11762	CT04_11762	0	1	0.06494	0	0.9356	0.06698	0	fuNOG11178	21	alpha/beta hydrolase fold	Defense mechanisms	Cellular processes and signaling
gfam_11656	1001.peg.11763	CT04_11763	0	1	0.06494	0	0.9356	0.06698	0	fuNOG08573	100	Cytochrome P450	Secondary metabolites biosynthesis, transport and catabolism	Metabolism	cytochrome P450 family protein
gfam_11657	1001.peg.11787	CT04_11787	0	1	0.06494	0	0.9356	0.06698	0	fuNOG23550	5.6	SNF2 family N-terminal domain		NA	hypothetical protein
gfam_11658	1001.peg.11799	CT04_11799	0	1	0.06494	0	0.9356	0.06698	0	fuNOG20577	99.8		Function unknown	Poorly characterized	dimeric alpha-beta barrel
gfam_11659	1001.peg.11802	CT04_11802	0	1	0.06494	0	0.9356	0.06698	0	fuNOG18601	99.8	Double-stranded DNA-binding domain	Function unknown	Poorly characterized	programmed cell death protein 5
gfam_11660	1001.peg.11852	CT04_11852	0	1	0.06494	0	0.9356	0.06698	0	fuNOG08308	22.7	WSC domain-containing protein	Function unknown	Poorly characterized
gfam_11661	1001.peg.11898	CT04_11898	0	1	0.06494	0	0.9356	0.06698	0	fuNOG17436	78	SET domain protein	General function prediction only	Poorly characterized	hypothetical protein
gfam_11662	1001.peg.11930	CT04_11930	0	1	0.06494	0	0.9356	0.06698	0	fuNOG21813	100	Fungal trichothecene efflux pump (TRI12)	General function prediction only	Poorly characterized	major facilitator superfamily transporter
gfam_11663	1001.peg.11969	CT04_11969	0	1	0.06494	0	0.9356	0.06698	0	fuNOG04132	100	Choline dehydrogenase	General function prediction only	Poorly characterized	choline dehydrogenase
gfam_11664	1001.peg.12046	CT04_12046	0	1	0.06494	0	0.9356	0.06698	0	fuNOG26117	99.9	MaoC like domain	Function unknown	Poorly characterized	ricin B lectin
gfam_11665	1001.peg.12060	CT04_12060	0	1	0.06494	0	0.9356	0.06698	0	fuNOG12646	100	alpha/beta hydrolase fold	Lipid transport and metabolism	Metabolism	epoxide hydrolase
gfam_11666	1001.peg.12061	CT04_12061	0	1	0.06494	0	0.9356	0.06698	0	fuNOG03443	100	Flavin-binding monooxygenase-like	General function prediction only	Poorly characterized	flavin-binding monooxygenase-like family protein
gfam_11667	1001.peg.121	CT04_00121	0	1	0.06494	0	0.9356	0.06698	0	fuNOG22192	100	ATPase family associated with various cellular activities (AAA)	Posttranslational modification, protein turnover, chaperones	Cellular processes and signaling	AAA protein
gfam_11668	1001.peg.1210	CT04_01210	0	1	0.06494	0	0.9356	0.06698	0	fuNOG19043	98.4	Ulp1 protease family protein	Posttranslational modification, protein turnover, chaperones	Cellular processes and signaling	hemolysin-type calcium-binding region protein
gfam_11669	1001.peg.12102	CT04_12102	0	1	0.06494	0	0.9356	0.06698	0	fuNOG13327	99.4	GAL4	Function unknown	Poorly characterized	C6 zinc finger domain-containing protein
gfam_11670	1001.peg.12124	CT04_12124	0	1	0.06494	0	0.9356	0.06698	0	fuNOG15118	11.2	Zinc-binding dehydrogenase	Energy production and conversion	Metabolism
gfam_11671	1001.peg.12182	CT04_12182	0	1	0.06494	0	0.9356	0.06698	0	fuNOG25643	99.9		General function prediction only	Poorly characterized	zinc finger protein
gfam_11672	1001.peg.12183	CT04_12183	0	1	0.06494	0	0.9356	0.06698	0	fuNOG16141	100	integral membrane protein	Function unknown	Poorly characterized	integral membrane protein
gfam_11673	1001.peg.1225	CT04_01225	0	1	0.06494	0	0.9356	0.06698	0	fuNOG00265	100	MFS multidrug transporter	General function prediction only	Poorly characterized	MFS multidrug transporter
gfam_11674	1001.peg.1226	CT04_01226	0	1	0.06494	0	0.9356	0.06698	0	fuNOG00265	100	MFS multidrug transporter	General function prediction only	Poorly characterized	MFS polyamine transporter
gfam_11675	1001.peg.12286	CT04_12286	0	1	0.06494	0	0.9356	0.06698	0	fuNOG17665	11.4	IPPc	Intracellular trafficking, secretion, and vesicular transport	Cellular processes and signaling	hypothetical protein
gfam_11676	1001.peg.12362	CT04_12362	0	1	0.06494	0	0.9356	0.06698	0	fuNOG05644	98.9	APSES transcription factor	Function unknown	Poorly characterized	KilA-N domain-containing protein
gfam_11677	1001.peg.12371	CT04_12371	0	1	0.06494	0	0.9356	0.06698	0	fuNOG03436	95.3	ATP-dependent bile acid permease	Secondary metabolites biosynthesis, transport and catabolism	Metabolism	hypothetical protein
gfam_11678	1001.peg.12374	CT04_12374	0	1	0.06494	0	0.9356	0.06698	0	fuNOG23301	10.4	Ankyrin repeat	Cell wall/membrane/envelope biogenesis	Cellular processes and signaling
gfam_11679	1001.peg.12418	CT04_12418	0	1	0.06494	0	0.9356	0.06698	0	fuNOG19918	16.2	Signal recognition particle 9 kDa protein (SRP9)	General function prediction only	Poorly characterized	hypothetical protein
gfam_11680	1001.peg.12445	CT04_12445	0	1	0.06494	0	0.9356	0.06698	0	fuNOG20456	98.3		Function unknown	Poorly characterized
gfam_11681	1001.peg.12556	CT04_12556	0	1	0.06494	0	0.9356	0.06698	0	fuNOG25246	100	Heterokaryon incompatibility protein (HET)	General function prediction only	Poorly characterized	heterokaryon incompatibility protein
gfam_11682	1001.peg.12564	CT04_12564	0	1	0.06494	0	0.9356	0.06698	0	fuNOG16722	100	Bacterial protein of unknown function (DUF924)	Function unknown	Poorly characterized	hypothetical protein
gfam_11683	1001.peg.12599	CT04_12599	0	1	0.06494	0	0.9356	0.06698	0	fuNOG07072	100	Retinal pigment epithelial membrane protein	Secondary metabolites biosynthesis, transport and catabolism	Metabolism	lignostilbene dioxygenase family protein
gfam_11684	1001.peg.12646	CT04_12647	0	1	0.06494	0	0.9356	0.06698	0	fuNOG18453	54.1	Component of the U1 snRNP, which is essential for recognition of the pre-mRNA 5 splice-site and the subsequent assembly of the spliceosome. U1-C is directly involved in initial 5 splice-site recognition for both constitutive and regulated alternative splicing. The interaction with the 5 splice-site seems to precede base-pairing between the pre-mRNA and the U1 snRNA. Stimulates commitment complex …	RNA processing and modification	Information storage and processing
gfam_11685	1001.peg.12691	CT04_12692	0	1	0.06494	0	0.9356	0.06698	0	fuNOG19580	32.1	Phosphoesterase superfamily protein	Lipid transport and metabolism	Metabolism
gfam_11686	1001.peg.12699	CT04_12700	0	1	0.06494	0	0.9356	0.06698	0	fuNOG05233	82.3	glutamine amidotransferase	Coenzyme transport and metabolism	Metabolism
gfam_11687	1001.peg.12752	CT04_12753	0	1	0.06494	0	0.9356	0.06698	0	fuNOG18806	90.4	WW domain	General function prediction only	Poorly characterized
gfam_11688	1001.peg.12761	CT04_12762	0	1	0.06494	0	0.9356	0.06698	0	fuNOG27950	12.3		General function prediction only	Poorly characterized	hypothetical protein
gfam_11689	1001.peg.12784	CT04_12785	0	1	0.06494	0	0.9356	0.06698	0	fuNOG07401	98.9	Sugar (and other) transporter	General function prediction only	Poorly characterized	sugar transporter
gfam_11690	1001.peg.12867	CT04_12868	0	1	0.06494	0	0.9356	0.06698	0	fuNOG02037	37.2	Cytochrome P450	Secondary metabolites biosynthesis, transport and catabolism	Metabolism	hypothetical protein
gfam_11691	1001.peg.12915	CT04_12916	0	1	0.06494	0	0.9356	0.06698	0	fuNOG23599	100	Alcohol dehydrogenase GroES-like domain	Secondary metabolites biosynthesis, transport and catabolism	Metabolism	alcohol dehydrogenase
gfam_11692	1001.peg.13008	CT04_13009	0	1	0.06494	0	0.9356	0.06698	0	fuNOG19190	28.1		Function unknown	Poorly characterized	hypothetical protein
gfam_11693	1001.peg.13047	CT04_13048	0	1	0.06494	0	0.9356	0.06698	0	fuNOG00866	99		Function unknown	Poorly characterized	DHH family protein
gfam_11694	1001.peg.13051	CT04_13052	0	1	0.06494	0	0.9356	0.06698	0	fuNOG31667	30.1	Nsp1-like C-terminal region	Nuclear structure	Cellular processes and signaling
gfam_11695	1001.peg.1306	CT04_01306	0	1	0.06494	0	0.9356	0.06698	0	fuNOG05487	100	oxidoreductase		NA	oxidoreductase family protein
gfam_11696	1001.peg.1310	CT04_01310	0	1	0.06494	0	0.9356	0.06698	0	fuNOG03231	100	Alcohol dehydrogenase GroES-like domain	Secondary metabolites biosynthesis, transport and catabolism	Metabolism	zinc-binding oxidoreductase
gfam_11697	1001.peg.13111	CT04_13112	0	1	0.06494	0	0.9356	0.06698	0	fuNOG07766	100	Beta-lactamase	General function prediction only	Poorly characterized	beta-lactamase family protein
gfam_11698	1001.peg.13126	CT04_13127	0	1	0.06494	0	0.9356	0.06698	0	fuNOG24702	100		Function unknown	Poorly characterized	C6 zinc finger domain protein
gfam_11699	1001.peg.13137	CT04_13138	0	1	0.06494	0	0.9356	0.06698	0	fuNOG07537	100	aldehyde reductase	Defense mechanisms	Cellular processes and signaling	aldehyde reductase
gfam_11700	1001.peg.13179	CT04_13189	0	1	0.06494	0	0.9356	0.06698	0	fuNOG30920	100	Fungal specific transcription factor domain	Function unknown	Poorly characterized	oleate activated transcription factor 3
gfam_11701	1001.peg.13187	CT04_13197	0	1	0.06494	0	0.9356	0.06698	0	fuNOG13078	96.8		Function unknown	Poorly characterized
gfam_11702	1001.peg.1319	CT04_01319	0	1	0.06494	0	0.9356	0.06698	0	fuNOG05232	100	Major Facilitator Superfamily	General function prediction only	Poorly characterized	major facilitator superfamily transporter
gfam_11703	1001.peg.13202	CT04_13212	0	1	0.06494	0	0.9356	0.06698	0	fuNOG23253	90.9	NADH:flavin oxidoreductase / NADH oxidase family	Energy production and conversion	Metabolism	NADH:flavin oxidoreductase/NADH oxidase
gfam_11704	1001.peg.1322	CT04_01322	0	1	0.06494	0	0.9356	0.06698	0	fuNOG13752	100	Enoyl-CoA hydratase/isomerase family	Lipid transport and metabolism	Metabolism	enoyl-CoA \hydratase/isomerase
gfam_11705	1001.peg.13229	CT04_13248	0	1	0.06494	0	0.9356	0.06698	0	fuNOG28967	22.6	BTB	General function prediction only	Poorly characterized
gfam_11706	1001.peg.13230	CT04_13249	0	1	0.06494	0	0.9356	0.06698	0	fuNOG05818	31.7	hydrolase, family 43	General function prediction only	Poorly characterized	hypothetical protein, partial
gfam_11707	1001.peg.13244	CT04_13263	0	1	0.06494	0	0.9356	0.06698	0	fuNOG11631	22.7	Beta-ketoacyl synthase, N-terminal domain	Lipid transport and metabolism	Metabolism
gfam_11708	1001.peg.1337	CT04_01337	0	1	0.06494	0	0.9356	0.06698	0	fuNOG02024	35	Lariat debranching enzyme	RNA processing and modification	Information storage and processing
gfam_11709	1001.peg.1338	CT04_01338	0	1	0.06494	0	0.9356	0.06698	0	fuNOG30352	9.5		General function prediction only	Poorly characterized
gfam_11710	1001.peg.1351	CT04_01351	0	1	0.06494	0	0.9356	0.06698	0	fuNOG22540	48.2		General function prediction only	Poorly characterized
gfam_11711	1001.peg.1445	CT04_01445	0	1	0.06494	0	0.9356	0.06698	0	fuNOG09134	7.7	HI0933-like protein	General function prediction only	Poorly characterized
gfam_11712	1001.peg.1450	CT04_01450	0	1	0.06494	0	0.9356	0.06698	0	fuNOG13153	100	L-PSP endoribonuclease family protein (Hmf1)	Translation, ribosomal structure and biogenesis	Information storage and processing	endoribonuclease L-PSP
gfam_11713	1001.peg.1451	CT04_01451	0	1	0.06494	0	0.9356	0.06698	0	fuNOG12298	100	FAD dependent oxidoreductase	Amino acid transport and metabolism	Metabolism	FAD dependent oxidoreductase
gfam_11714	1001.peg.1577	CT04_01577	0	1	0.06494	0	0.9356	0.06698	0	fuNOG09857	9.2	Reverse transcriptase (RNA-dependent DNA polymerase)	Function unknown	Poorly characterized	hypothetical protein
gfam_11715	1001.peg.1580	CT04_01580	0	1	0.06494	0	0.9356	0.06698	0	fuNOG19638	100		Function unknown	Poorly characterized	toxin biosynthesis protein
gfam_11716	1001.peg.1606	CT04_01606	0	1	0.06494	0	0.9356	0.06698	0	fuNOG31494	12.5	Cytochrome C oxidase copper chaperone (COX17)	Amino acid transport and metabolism	Metabolism
gfam_11717	1001.peg.1689	CT04_01689	0	1	0.06494	0	0.9356	0.06698	0	fuNOG05183	29.8	fibronectin type III	Function unknown	Poorly characterized
gfam_11718	1001.peg.1714	CT04_01714	0	1	0.06494	0	0.9356	0.06698	0	fuNOG16021	100		Function unknown	Poorly characterized	C6 transcription factor
gfam_11719	1001.peg.1744	CT04_01744	0	1	0.06494	0	0.9356	0.06698	0	fuNOG10581	100		Function unknown	Poorly characterized	subtilisin-like serine protease
gfam_11720	1001.peg.1751	CT04_01751	0	1	0.06494	0	0.9356	0.06698	0	fuNOG05774	100	(MFS) transporter	Carbohydrate transport and metabolism	Metabolism	major facilitator superfamily transporter
gfam_11721	1001.peg.1790	CT04_01790	0	1	0.06494	0	0.9356	0.06698	0	fuNOG24156	100	Oxidoreductase molybdopterin binding domain	Energy production and conversion	Metabolism	sulfite reductase
gfam_11722	1001.peg.1798	CT04_01798	0	1	0.06494	0	0.9356	0.06698	0	fuNOG08885	100	Glyco_18	Carbohydrate transport and metabolism	Metabolism	chitinase (class v)
gfam_11723	1001.peg.1856	CT04_01856	0	1	0.06494	0	0.9356	0.06698	0	fuNOG09896	100		Function unknown	Poorly characterized	sterol uptake control protein 2
gfam_11724	1001.peg.1862	CT04_01862	0	1	0.06494	0	0.9356	0.06698	0	fuNOG07459	100		Function unknown	Poorly characterized	hypothetical protein
gfam_11725	1001.peg.1886	CT04_01886	0	1	0.06494	0	0.9356	0.06698	0	fuNOG23650	10.5	integral membrane protein	Function unknown	Poorly characterized
gfam_11726	1001.peg.1962	CT04_01962	0	1	0.06494	0	0.9356	0.06698	0	fuNOG20018	98.9	Domain of unknown function (DUF3328)	Function unknown	Poorly characterized	hypothetical protein
gfam_11727	1001.peg.2006	CT04_02006	0	1	0.06494	0	0.9356	0.06698	0	fuNOG02174	36.4		Function unknown	Poorly characterized	hypothetical protein
gfam_11728	1001.peg.2024	CT04_02024	0	1	0.06494	0	0.9356	0.06698	0	fuNOG11854	99.9	Phosphotransferase enzyme family	General function prediction only	Poorly characterized	phosphotransferase enzyme family protein
gfam_11729	1001.peg.2046	CT04_02046	0	1	0.06494	0	0.9356	0.06698	0	fuNOG24778	99.8	Phosphotransferase enzyme family	General function prediction only	Poorly characterized	hypothetical protein
gfam_11730	1001.peg.2068	CT04_02068	0	1	0.06494	0	0.9356	0.06698	0	fuNOG05491	100	short chain dehydrogenase	Secondary metabolites biosynthesis, transport and catabolism	Metabolism	short-chain dehydrogenase protein
gfam_11731	1001.peg.2095	CT04_02095	0	1	0.06494	0	0.9356	0.06698	0	fuNOG08830	99.9	alpha-1,3-glucanase mutanase	Function unknown	Poorly characterized	glycosyl hydrolase family 71
gfam_11732	1001.peg.211	CT04_00211	0	1	0.06494	0	0.9356	0.06698	0	fuNOG22624	100	Glutathione S-transferase, N-terminal domain	Posttranslational modification, protein turnover, chaperones	Cellular processes and signaling	glutathione S-transferase
gfam_11733	1001.peg.2111	CT04_02111	0	1	0.06494	0	0.9356	0.06698	0	fuNOG11264	100		Function unknown	Poorly characterized	integral membrane protein
gfam_11734	1001.peg.2112	CT04_02112	0	1	0.06494	0	0.9356	0.06698	0	fuNOG16212	99		General function prediction only	Poorly characterized	zinc finger protein
gfam_11735	1001.peg.2113	CT04_02113	0	1	0.06494	0	0.9356	0.06698	0	fuNOG28506	99	Ulp1 protease family, C-terminal catalytic domain	General function prediction only	Poorly characterized	Ulp1 protease family protein
gfam_11736	1001.peg.2174	CT04_02174	0	1	0.06494	0	0.9356	0.06698	0	fuNOG05960	100	polyketide synthase	Secondary metabolites biosynthesis, transport and catabolism	Metabolism	polyketide synthase
gfam_11737	1001.peg.2180	CT04_02180	0	1	0.06494	0	0.9356	0.06698	0	fuNOG01350	13.3	Transcription factor Cmr1	Transcription	Information storage and processing
gfam_11738	1001.peg.219	CT04_00219	0	1	0.06494	0	0.9356	0.06698	0	fuNOG24176	33.3	Sugar (and other) transporter	General function prediction only	Poorly characterized
gfam_11739	1001.peg.2267	CT04_02267	0	1	0.06494	0	0.9356	0.06698	0	fuNOG29941	8.5	C2 domain	General function prediction only	Poorly characterized
gfam_11740	1001.peg.230	CT04_00230	0	1	0.06494	0	0.9356	0.06698	0	fuNOG20498	100		Function unknown	Poorly characterized	aspartate aminotransferase protein
gfam_11741	1001.peg.2300	CT04_02300	0	1	0.06494	0	0.9356	0.06698	0	fuNOG06292	100	Kinesin light chain	Cytoskeleton	Cellular processes and signaling	TPR domain protein (kinesin, putative)
gfam_11742	1001.peg.2301	CT04_02301	0	1	0.06494	0	0.9356	0.06698	0	fuNOG06605	100	Phosphorylase superfamily	Function unknown	Poorly characterized	phosphorylase superfamily, partial
gfam_11743	1001.peg.2328	CT04_02328	0	1	0.06494	0	0.9356	0.06698	0	fuNOG27340	98.1		Function unknown	Poorly characterized	hypothetical protein
gfam_11744	1001.peg.2342	CT04_02342	0	1	0.06494	0	0.9356	0.06698	0	fuNOG15373	99.3	Cerato-platanin	General function prediction only	Poorly characterized	EPL1 protein (cerato-platanin)
gfam_11745	1001.peg.2456	CT04_02456	0	1	0.06494	0	0.9356	0.06698	0	fuNOG19121	100		Function unknown	Poorly characterized	activator of hsp90 ATPase 1 family protein
gfam_11746	1001.peg.2475	CT04_02475	0	1	0.06494	0	0.9356	0.06698	0	fuNOG07828	38.6	STYKc	Signal transduction mechanisms	Cellular processes and signaling
gfam_11747	1001.peg.2501	CT04_02501	0	1	0.06494	0	0.9356	0.06698	0	fuNOG32445	29.4			NA
gfam_11748	1001.peg.2503	CT04_02503	0	1	0.06494	0	0.9356	0.06698	0	fuNOG06177	11.2	Copper-containing nitrite reductase	General function prediction only	Poorly characterized
gfam_11749	1001.peg.2509	CT04_02509	0	1	0.06494	0	0.9356	0.06698	0	fuNOG07636	100	ankyrin repeat protein	General function prediction only	Poorly characterized	multiple ankyrin repeats single KH domain
gfam_11750	1001.peg.2528	CT04_02528	0	1	0.06494	0	0.9356	0.06698	0	fuNOG23248	100	Phosphorylase superfamily	Function unknown	Poorly characterized	WD repeat-containing protein
gfam_11751	1001.peg.2616	CT04_02616	0	1	0.06494	0	0.9356	0.06698	0	fuNOG20146	14.3		Function unknown	Poorly characterized	hypothetical protein
gfam_11752	1001.peg.2666	CT04_02666	0	1	0.06494	0	0.9356	0.06698	0	fuNOG02041	99.9	nmrA family transcriptional regulator	General function prediction only	Poorly characterized	NMRAL1 protein
gfam_11753	1001.peg.280	CT04_00280	0	1	0.06494	0	0.9356	0.06698	0	fuNOG25028	100	Common central domain of tyrosinase	General function prediction only	Poorly characterized	tyrosinase central domain protein
gfam_11754	1001.peg.2803	CT04_02803	0	1	0.06494	0	0.9356	0.06698	0	fuNOG15588	63.1	WSC domain		NA
gfam_11755	1001.peg.2808	CT04_02808	0	1	0.06494	0	0.9356	0.06698	0	fuNOG05028	99.9		Function unknown	Poorly characterized	hypothetical protein
gfam_11756	1001.peg.2826	CT04_02826	0	1	0.06494	0	0.9356	0.06698	0	fuNOG05578	100		Function unknown	Poorly characterized	hypothetical protein
gfam_11757	1001.peg.2913	CT04_02913	0	1	0.06494	0	0.9356	0.06698	0	fuNOG29341	25.7		Function unknown	Poorly characterized
gfam_11758	1001.peg.2934	CT04_02934	0	1	0.06494	0	0.9356	0.06698	0	fuNOG01786	32.4	WD repeat-containing protein mip1	Cell cycle control, cell division, chromosome partitioning	Cellular processes and signaling
gfam_11759	1001.peg.2953	CT04_02953	0	1	0.06494	0	0.9356	0.06698	0	fuNOG02993	100	LysM domain-containing protein	General function prediction only	Poorly characterized	LysM domain-containing protein
gfam_11760	1001.peg.3001	CT04_03001	0	1	0.06494	0	0.9356	0.06698	0	fuNOG08699	100	polyketide synthase	Lipid transport and metabolism	Metabolism	polyketide synthase
gfam_11761	1001.peg.3003	CT04_03003	0	1	0.06494	0	0.9356	0.06698	0	fuNOG08699	100	polyketide synthase	Lipid transport and metabolism	Metabolism	polyketide synthase
gfam_11762	1001.peg.3004	CT04_03004	0	1	0.06494	0	0.9356	0.06698	0	fuNOG01002	100	Aldehyde dehydrogenase	Energy production and conversion	Metabolism	aldehyde dehydrogenase
gfam_11763	1001.peg.3014	CT04_03014	0	1	0.06494	0	0.9356	0.06698	0	fuNOG23677	6.4	Hsp70 protein	Function unknown	Poorly characterized	hypothetical protein
gfam_11764	1001.peg.3015	CT04_03015	0	1	0.06494	0	0.9356	0.06698	0	fuNOG13235	100	Heterokaryon incompatibility protein (HET)	Function unknown	Poorly characterized	heterokaryon incompatibility protein
gfam_11765	1001.peg.3027	CT04_03027	0	1	0.06494	0	0.9356	0.06698	0	fuNOG10784	100	Protein of unknown function (DUF2855)	Function unknown	Poorly characterized	hypothetical protein
gfam_11766	1001.peg.3028	CT04_03028	0	1	0.06494	0	0.9356	0.06698	0	fuNOG00926	23.6	transporter	General function prediction only	Poorly characterized
gfam_11767	1001.peg.3030	CT04_03030	0	1	0.06494	0	0.9356	0.06698	0	fuNOG12414	100	von Willebrand factor type A domain	Function unknown	Poorly characterized	von willebrand factor
gfam_11768	1001.peg.3031	CT04_03031	0	1	0.06494	0	0.9356	0.06698	0	fuNOG03100	99.9	Aminotransferase class-III	Function unknown	Poorly characterized	hypothetical protein
gfam_11769	1001.peg.3106	CT04_03106	0	1	0.06494	0	0.9356	0.06698	0	fuNOG23282	100	integral membrane protein	Function unknown	Poorly characterized	CFEM domain-containing protein
gfam_11770	1001.peg.3114	CT04_03114	0	1	0.06494	0	0.9356	0.06698	0	fuNOG07011	13.4	AMP-binding enzyme	Lipid transport and metabolism	Metabolism
gfam_11771	1001.peg.3201	CT04_03201	0	1	0.06494	0	0.9356	0.06698	0	fuNOG10052	100	Dehydrogenase	Secondary metabolites biosynthesis, transport and catabolism	Metabolism	retinol dehydrogenase 12
gfam_11772	1001.peg.3242	CT04_03242	0	1	0.06494	0	0.9356	0.06698	0	fuNOG23723	100	Major Facilitator Superfamily	General function prediction only	Poorly characterized	MFS multidrug transporter (polyamine transporter 3)
gfam_11773	1001.peg.3245	CT04_03245	0	1	0.06494	0	0.9356	0.06698	0	fuNOG16460	97.3	PLAC8 family	Function unknown	Poorly characterized	PLAC8 family protein
gfam_11774	1001.peg.3288	CT04_03288	0	1	0.06494	0	0.9356	0.06698	0	fuNOG08454	100	Major Facilitator Superfamily	General function prediction only	Poorly characterized	MFS transporter
gfam_11775	1001.peg.3306	CT04_03306	0	1	0.06494	0	0.9356	0.06698	0	fuNOG05753	100	peptidase S41 family protein	General function prediction only	Poorly characterized	pyridine nucleotide-disulfide oxidoreductase
gfam_11776	1001.peg.3435	CT04_03435	0	1	0.06494	0	0.9356	0.06698	0	fuNOG20220	99		Function unknown	Poorly characterized	hypothetical protein
gfam_11777	1001.peg.3437	CT04_03437	0	1	0.06494	0	0.9356	0.06698	0	fuNOG00552	50.8	resistance protein	General function prediction only	Poorly characterized
gfam_11778	1001.peg.3497	CT04_03497	0	1	0.06494	0	0.9356	0.06698	0	fuNOG23261	99.2	LysM domain	General function prediction only	Poorly characterized	LysM domain-containing protein
gfam_11779	1001.peg.3642	CT04_03642	0	1	0.06494	0	0.9356	0.06698	0	fuNOG11848	3.4		Function unknown	Poorly characterized
gfam_11780	1001.peg.3734	CT04_03734	0	1	0.06494	0	0.9356	0.06698	0	fuNOG21890	99.8		General function prediction only	Poorly characterized	ankyrin repeat protein
gfam_11781	1001.peg.3751	CT04_03751	0	1	0.06494	0	0.9356	0.06698	0	fuNOG23809	100	Alcohol dehydrogenase GroES-like domain	Secondary metabolites biosynthesis, transport and catabolism	Metabolism	zinc-binding dehydrogenase family superfamily
gfam_11782	1001.peg.3774	CT04_03774	0	1	0.06494	0	0.9356	0.06698	0	fuNOG29503	98.8	Basic region leucine zipper	Function unknown	Poorly characterized	bZIP transcription factor
gfam_11783	1001.peg.3788	CT04_03788	0	1	0.06494	0	0.9356	0.06698	0	fuNOG04205	100	Transcription factor	Transcription	Information storage and processing	C6 zinc finger domain-containing protein
gfam_11784	1001.peg.3876	CT04_03876	0	1	0.06494	0	0.9356	0.06698	0	fuNOG14825	11.4	Cytochrome b5	Energy production and conversion	Metabolism
gfam_11785	1001.peg.3899	CT04_03899	0	1	0.06494	0	0.9356	0.06698	0	fuNOG13703	97.3	oxidoreductase, short chain dehydrogenase reductase family	Secondary metabolites biosynthesis, transport and catabolism	Metabolism	short-chain dehydrogenase/reductase
gfam_11786	1001.peg.3948	CT04_03948	0	1	0.06494	0	0.9356	0.06698	0	fuNOG11239	47.6	Fungal_trans	Function unknown	Poorly characterized	fungal transcriptional regulatory protein
gfam_11787	1001.peg.4055	CT04_04055	0	1	0.06494	0	0.9356	0.06698	0	fuNOG22887	31.4	Phosphorylase superfamily	General function prediction only	Poorly characterized
gfam_11788	1001.peg.411	CT04_00411	0	1	0.06494	0	0.9356	0.06698	0	fuNOG18896	25.3		Function unknown	Poorly characterized
gfam_11789	1001.peg.4117	CT04_04117	0	1	0.06494	0	0.9356	0.06698	0	fuNOG22815	100	Fungal_trans	Function unknown	Poorly characterized	C6 transcription factor
gfam_11790	1001.peg.412	CT04_00412	0	1	0.06494	0	0.9356	0.06698	0	fuNOG00346	26	sulfite reductase	Inorganic ion transport and metabolism	Metabolism
gfam_11791	1001.peg.4152	CT04_04152	0	1	0.06494	0	0.9356	0.06698	0	fuNOG21456	100		Function unknown	Poorly characterized	TOL protein
gfam_11792	1001.peg.4164	CT04_04164	0	1	0.06494	0	0.9356	0.06698	0	fuNOG10769	100	KR domain	Secondary metabolites biosynthesis, transport and catabolism	Metabolism	estradiol 17-beta-dehydrogenase
gfam_11793	1001.peg.4204	CT04_04204	0	1	0.06494	0	0.9356	0.06698	0	fuNOG28622	32.9		Function unknown	Poorly characterized
gfam_11794	1001.peg.4285	CT04_04285	0	1	0.06494	0	0.9356	0.06698	0	fuNOG24853	31.1	RasGAP	Defense mechanisms	Cellular processes and signaling
gfam_11795	1001.peg.4289	CT04_04289	0	1	0.06494	0	0.9356	0.06698	0	fuNOG17812	99.9	Glutathione-dependent formaldehyde-activating enzyme	Function unknown	Poorly characterized	glutathione-dependent formaldehyde-activating
gfam_11796	1001.peg.4322	CT04_04322	0	1	0.06494	0	0.9356	0.06698	0	fuNOG07072	100	Retinal pigment epithelial membrane protein	Secondary metabolites biosynthesis, transport and catabolism	Metabolism	carotenoid cleavage dioxygenase
gfam_11797	1001.peg.4326	CT04_04326	0	1	0.06494	0	0.9356	0.06698	0	fuNOG19819	100	Domain of unknown function (DUF1993)	Function unknown	Poorly characterized	helix-turn-helix-domain containing protein type protein
gfam_11798	1001.peg.4331	CT04_04331	0	1	0.06494	0	0.9356	0.06698	0	fuNOG04327	9.9		General function prediction only	Poorly characterized
gfam_11799	1001.peg.436	CT04_00436	0	1	0.06494	0	0.9356	0.06698	0	fuNOG06269	49	hydrolase family 71 protein	General function prediction only	Poorly characterized
gfam_11800	1001.peg.4417	CT04_04417	0	1	0.06494	0	0.9356	0.06698	0	fuNOG07600	42.9	reverse transcriptase	General function prediction only	Poorly characterized
gfam_11801	1001.peg.4419	CT04_04419	0	1	0.06494	0	0.9356	0.06698	0	fuNOG01399	100	polyketide synthase	Lipid transport and metabolism	Metabolism	polyketide synthase (type I)
gfam_11802	1001.peg.442	CT04_00442	0	1	0.06494	0	0.9356	0.06698	0	fuNOG05243	100	NADH oxidase	Energy production and conversion	Metabolism	NADH:flavin oxidoreductase/NADH oxidase
gfam_11803	1001.peg.4446	CT04_04446	0	1	0.06494	0	0.9356	0.06698	0	fuNOG23672	100	Beta-eliminating lyase	Amino acid transport and metabolism	Metabolism	L-allo-threonine aldolase (beta-eliminating lyase)
gfam_11804	1001.peg.4455	CT04_04455	0	1	0.06494	0	0.9356	0.06698	0	fuNOG28672	98		Function unknown	Poorly characterized	hypothetical protein, partial
gfam_11805	1001.peg.4476	CT04_04476	0	1	0.06494	0	0.9356	0.06698	0	fuNOG21643	14.6	FAD binding domain	Lipid transport and metabolism	Metabolism
gfam_11806	1001.peg.4495	CT04_04495	0	1	0.06494	0	0.9356	0.06698	0	fuNOG03346	99.7	amine oxidase	Secondary metabolites biosynthesis, transport and catabolism	Metabolism	flavin containing amine oxidase
gfam_11807	1001.peg.4521	CT04_04521	0	1	0.06494	0	0.9356	0.06698	0	fuNOG09327	99.9	Phosphotransferase enzyme family	General function prediction only	Poorly characterized	phosphotransferase family protein
gfam_11808	1001.peg.4558	CT04_04558	0	1	0.06494	0	0.9356	0.06698	0	fuNOG19864	99.9		Function unknown	Poorly characterized	conidiophore development protein hymA
gfam_11809	1001.peg.4594	CT04_04594	0	1	0.06494	0	0.9356	0.06698	0	fuNOG04281	94.6	Cytochrome p450	Secondary metabolites biosynthesis, transport and catabolism	Metabolism	cytochrome P450
gfam_11810	1001.peg.4631	CT04_04631	0	1	0.06494	0	0.9356	0.06698	0	fuNOG31586	15.5		Function unknown	Poorly characterized	hypothetical protein
gfam_11811	1001.peg.467	CT04_00467	0	1	0.06494	0	0.9356	0.06698	0	fuNOG13475	34.9	Thioredoxin	Posttranslational modification, protein turnover, chaperones	Cellular processes and signaling
gfam_11812	1001.peg.4714	CT04_04714	0	1	0.06494	0	0.9356	0.06698	0	fuNOG12044	100	Necrosis inducing protein (NPP1)	General function prediction only	Poorly characterized	NPP1 domain protein (necrosis and ethylene inducing protein)
gfam_11813	1001.peg.4720	CT04_04720	0	1	0.06494	0	0.9356	0.06698	0	fuNOG07651	11.3	DnaJ domain protein	Posttranslational modification, protein turnover, chaperones	Cellular processes and signaling
gfam_11814	1001.peg.4749	CT04_04749	0	1	0.06494	0	0.9356	0.06698	0	fuNOG08066	100	transporter	General function prediction only	Poorly characterized	MFS drug transporter
gfam_11815	1001.peg.4751	CT04_04751	0	1	0.06494	0	0.9356	0.06698	0	fuNOG08738	8.6	NAD dependent epimerase/dehydratase family	Secondary metabolites biosynthesis, transport and catabolism	Metabolism	lipase class 3
gfam_11816	1001.peg.4771	CT04_04771	0	1	0.06494	0	0.9356	0.06698	0	fuNOG02979	100	Cytochrome P450	Secondary metabolites biosynthesis, transport and catabolism	Metabolism	cytochrome P450, partial
gfam_11817	1001.peg.4806	CT04_04806	0	1	0.06494	0	0.9356	0.06698	0	fuNOG05216	6.1		Function unknown	Poorly characterized
gfam_11818	1001.peg.4874	CT04_04874	0	1	0.06494	0	0.9356	0.06698	0	fuNOG00976	99.5	fungal specific transcription factor	Function unknown	Poorly characterized	fungal specific transcription factor domain-containing protein
gfam_11819	1001.peg.4988	CT04_04988	0	1	0.06494	0	0.9356	0.06698	0	fuNOG07015	95.7	Glyco_18	Carbohydrate transport and metabolism	Metabolism	glycosyl hydrolase family 18
gfam_11820	1001.peg.5000	CT04_05000	0	1	0.06494	0	0.9356	0.06698	0	fuNOG12490	28.7	Variant histone H2A which can replace H2A in some nucleosomes. Nucleosomes wrap and compact DNA into chromatin, limiting DNA accessibility to the cellular machineries which require DNA as a template. Histones thereby play a central role in transcription regulation, DNA repair, DNA replication and chromosomal stability. DNA accessibility is regulated via a complex set of post-translational modific…	Chromatin structure and dynamics	Information storage and processing
gfam_11821	1001.peg.503	CT04_00503	0	1	0.06494	0	0.9356	0.06698	0	fuNOG21441	99.9		Function unknown	Poorly characterized	ankyrin repeat domain-containing protein 17
gfam_11822	1001.peg.509	CT04_00509	0	1	0.06494	0	0.9356	0.06698	0	fuNOG24599	100	Caspase domain	Function unknown	Poorly characterized	TPR domain-containing protein
gfam_11823	1001.peg.5120	CT04_05120	0	1	0.06494	0	0.9356	0.06698	0	fuNOG22610	100	ABC transporter	Secondary metabolites biosynthesis, transport and catabolism	Metabolism	Nod factor export ATP-binding protein I (ABC transporter)
gfam_11824	1001.peg.5121	CT04_05121	0	1	0.06494	0	0.9356	0.06698	0	fuNOG22610	100	ABC transporter	Secondary metabolites biosynthesis, transport and catabolism	Metabolism	ATP-binding cassette sub-family A member 9 (ABC transporter)
gfam_11825	1001.peg.5153	CT04_05153	0	1	0.06494	0	0.9356	0.06698	0	fuNOG29004	51.6		Function unknown	Poorly characterized
gfam_11826	1001.peg.5169	CT04_05169	0	1	0.06494	0	0.9356	0.06698	0	fuNOG16455	12.6	guanine nucleotide-binding protein subunit gamma	Signal transduction mechanisms	Cellular processes and signaling
gfam_11827	1001.peg.5179	CT04_05179	0	1	0.06494	0	0.9356	0.06698	0	fuNOG03788	100	short-chain dehydrogenase	Secondary metabolites biosynthesis, transport and catabolism	Metabolism	short-chain dehydrogenase
gfam_11828	1001.peg.5187	CT04_05187	0	1	0.06494	0	0.9356	0.06698	0	fuNOG09739	100	KR domain	Secondary metabolites biosynthesis, transport and catabolism	Metabolism	short-chain dehydrogenase/reductase SDR
gfam_11829	1001.peg.5190	CT04_05190	0	1	0.06494	0	0.9356	0.06698	0	fuNOG09048	100	Cytochrome P450	Secondary metabolites biosynthesis, transport and catabolism	Metabolism	cytochrome P450 monooxygenase
gfam_11830	1001.peg.5192	CT04_05192	0	1	0.06494	0	0.9356	0.06698	0	fuNOG09944	100	PKS_ER	Secondary metabolites biosynthesis, transport and catabolism	Metabolism	polyketide synthase
gfam_11831	1001.peg.5368	CT04_05368	0	1	0.06494	0	0.9356	0.06698	0	fuNOG18234	51.1		Function unknown	Poorly characterized	hypothetical protein
gfam_11832	1001.peg.5369	CT04_05369	0	1	0.06494	0	0.9356	0.06698	0	fuNOG22472	100	transporter	Inorganic ion transport and metabolism	Metabolism	oligopeptide transporter
gfam_11833	1001.peg.5450	CT04_05450	0	1	0.06494	0	0.9356	0.06698	0	fuNOG03568	10.2	Transcription factor SPT8	Transcription	Information storage and processing
gfam_11834	1001.peg.5502	CT04_05502	0	1	0.06494	0	0.9356	0.06698	0	fuNOG32430	16.8		Function unknown	Poorly characterized	hypothetical protein
gfam_11835	1001.peg.5605	CT04_05605	0	1	0.06494	0	0.9356	0.06698	0	fuNOG24673	29.9	Phosphotransferase enzyme family	General function prediction only	Poorly characterized
gfam_11836	1001.peg.5657	CT04_05657	0	1	0.06494	0	0.9356	0.06698	0	fuNOG00179	100	Pyridoxal-phosphate dependent enzyme	Amino acid transport and metabolism	Metabolism	pyridoxal-phosphate dependent transferase (putative serine racemase)
gfam_11837	1001.peg.5663	CT04_05663	0	1	0.06494	0	0.9356	0.06698	0	fuNOG23099	98.8	Fungal specific transcription factor domain	Function unknown	Poorly characterized	fungal specific transcription factor
gfam_11838	1001.peg.5758	CT04_05758	0	1	0.06494	0	0.9356	0.06698	0	fuNOG16141	100	integral membrane protein	Function unknown	Poorly characterized	integral membrane protein
gfam_11839	1001.peg.5792	CT04_05792	0	1	0.06494	0	0.9356	0.06698	0	fuNOG30321	13.1		Function unknown	Poorly characterized	hypothetical protein
gfam_11840	1001.peg.5793	CT04_05793	0	1	0.06494	0	0.9356	0.06698	0	fuNOG19892	18.2		Function unknown	Poorly characterized
gfam_11841	1001.peg.5812	CT04_05812	0	1	0.06494	0	0.9356	0.06698	0	fuNOG08830	100	alpha-1,3-glucanase mutanase	Function unknown	Poorly characterized	alpha-glucanase
gfam_11842	1001.peg.5813	CT04_05813	0	1	0.06494	0	0.9356	0.06698	0	fuNOG13235	100	Heterokaryon incompatibility protein (HET)	Function unknown	Poorly characterized	heterokaryon incompatibility protein
gfam_11843	1001.peg.5814	CT04_05814	0	1	0.06494	0	0.9356	0.06698	0	fuNOG11264	100		Function unknown	Poorly characterized	integral membrane protein
gfam_11844	1001.peg.5838	CT04_05838	0	1	0.06494	0	0.9356	0.06698	0	fuNOG23282	100	integral membrane protein	Function unknown	Poorly characterized	CFEM domain-containing protein
gfam_11845	1001.peg.5860	CT04_05860	0	1	0.06494	0	0.9356	0.06698	0	fuNOG24979	13.2	male sterility domain containing protein	Lipid transport and metabolism	Metabolism
gfam_11846	1001.peg.5888	CT04_05888	0	1	0.06494	0	0.9356	0.06698	0	fuNOG01517	100	Dehydrogenase	Secondary metabolites biosynthesis, transport and catabolism	Metabolism	short-chain dehydrogenase/reductase family oxidoreductase
gfam_11847	1001.peg.5968	CT04_05968	0	1	0.06494	0	0.9356	0.06698	0	fuNOG08041	100	O-acetyltransferase	Amino acid transport and metabolism	Metabolism	maltose O-acetyltransferase
gfam_11848	1001.peg.5994	CT04_05994	0	1	0.06494	0	0.9356	0.06698	0	fuNOG02873	98.4	multidrug resistance protein 1	Secondary metabolites biosynthesis, transport and catabolism	Metabolism	ATP-binding cassette sub-family B member, partial
gfam_11849	1001.peg.5995	CT04_05995	0	1	0.06494	0	0.9356	0.06698	0	fuNOG02873	99.8	multidrug resistance protein 1	Secondary metabolites biosynthesis, transport and catabolism	Metabolism	ABC multidrug transporter MDR1
gfam_11850	1001.peg.6022	CT04_06022	0	1	0.06494	0	0.9356	0.06698	0	fuNOG22266	100	NmrA-like family	Function unknown	Poorly characterized	NmrA family transcriptional regulator
gfam_11851	1001.peg.6026	CT04_06026	0	1	0.06494	0	0.9356	0.06698	0	fuNOG22539	100	Tryp_SPc	Posttranslational modification, protein turnover, chaperones	Cellular processes and signaling	trypsin A chain (extracellular trypsin protease)
gfam_11852	1001.peg.6029	CT04_06029	0	1	0.06494	0	0.9356	0.06698	0	fuNOG29138	100	Podospora anserina S mat genomic DNA chromosome	Replication, recombination and repair	Information storage and processing	hypothetical protein
gfam_11853	1001.peg.6032	CT04_06032	0	1	0.06494	0	0.9356	0.06698	0	fuNOG26782	99.1	Fungal_trans	Transcription	Information storage and processing	fungal specific transcription factor
gfam_11854	1001.peg.6046	CT04_06046	0	1	0.06494	0	0.9356	0.06698	0	fuNOG03109	100	Nucleoside-diphosphate-sugar epimerase	General function prediction only	Poorly characterized	nucleoside-diphosphate-sugar epimerase
gfam_11855	1001.peg.6066	CT04_06066	0	1	0.06494	0	0.9356	0.06698	0	fuNOG22926	100	Heterokaryon incompatibility protein (HET)	Function unknown	Poorly characterized	HET-domain-containing protein
gfam_11856	1001.peg.6074	CT04_06074	0	1	0.06494	0	0.9356	0.06698	0	fuNOG05943	100	Cytochrome P450	Secondary metabolites biosynthesis, transport and catabolism	Metabolism	cytochrome P450
gfam_11857	1001.peg.6076	CT04_06076	0	1	0.06494	0	0.9356	0.06698	0	fuNOG23864	100	ABC transporter transmembrane region	Secondary metabolites biosynthesis, transport and catabolism	Metabolism	ABC transporter
gfam_11858	1001.peg.6116	CT04_06116	0	1	0.06494	0	0.9356	0.06698	0	fuNOG24195	99.8	haloacid dehalogenase-like hydrolase	General function prediction only	Poorly characterized	glycerol-3-phosphate phosphatase
gfam_11859	1001.peg.6120	CT04_06120	0	1	0.06494	0	0.9356	0.06698	0	fuNOG04386	11	Conserved hypothetical protein	Function unknown	Poorly characterized
gfam_11860	1001.peg.6131	CT04_06131	0	1	0.06494	0	0.9356	0.06698	0	fuNOG00826	100	Conserved hypothetical protein	General function prediction only	Poorly characterized	methyltransferase domain-containing protein
gfam_11861	1001.peg.6177	CT04_06177	0	1	0.06494	0	0.9356	0.06698	0	fuNOG01090	99.8	)-reductase	Energy production and conversion	Metabolism	aldo/keto reductase
gfam_11862	1001.peg.6179	CT04_06179	0	1	0.06494	0	0.9356	0.06698	0	fuNOG02521	100	enoyl-CoA hydratase	Lipid transport and metabolism	Metabolism	carnitinyl-CoA dehydratase
gfam_11863	1001.peg.6234	CT04_06234	0	1	0.06494	0	0.9356	0.06698	0	fuNOG03211	3.6	Pectinolytic enzymes consist of four classes of enzymes pectine lyase, polygalacturonase, pectin methylesterase and rhamnogalacturonase. Hydrolyzes alpha-D-galacturonopyranosyl- (1,2)-alpha-L-rhamnopyranosyl linkages in the backbone of the hairy regions of pectins	Carbohydrate transport and metabolism	Metabolism
gfam_11864	1001.peg.6256	CT04_06256	0	1	0.06494	0	0.9356	0.06698	0	fuNOG13267	100		Function unknown	Poorly characterized	neutrophil cytosol factor 2 protein
gfam_11865	1001.peg.6260	CT04_06260	0	1	0.06494	0	0.9356	0.06698	0	fuNOG02477	100	NmrA-like family	General function prediction only	Poorly characterized	NmrA-like family domain-containing protein 1
gfam_11866	1001.peg.6263	CT04_06263	0	1	0.06494	0	0.9356	0.06698	0	fuNOG17792	99.9	Protein of unknown function (DUF3237)	Function unknown	Poorly characterized	hypothetical protein
gfam_11867	1001.peg.6343	CT04_06343	0	1	0.06494	0	0.9356	0.06698	0	fuNOG22168	53.8	Cytochrome P450	Secondary metabolites biosynthesis, transport and catabolism	Metabolism
gfam_11868	1001.peg.6396	CT04_06396	0	1	0.06494	0	0.9356	0.06698	0	fuNOG16204	100	NmrA-like family	General function prediction only	Poorly characterized	NmrA family protein
gfam_11869	1001.peg.6397	CT04_06397	0	1	0.06494	0	0.9356	0.06698	0	fuNOG07003	99.9	hydrolase family 61 protein	General function prediction only	Poorly characterized	glycoside hydrolase family 61 protein
gfam_11870	1001.peg.6400	CT04_06400	0	1	0.06494	0	0.9356	0.06698	0	fuNOG15776	100	Whole genome shotgun sequence assembly	Signal transduction mechanisms	Cellular processes and signaling	calcium/calmodulin-dependent protein kinase type 1B
gfam_11871	1001.peg.6408	CT04_06408	0	1	0.06494	0	0.9356	0.06698	0	fuNOG07202	99.2	MFS monocarboxylate transporter	Carbohydrate transport and metabolism	Metabolism	MFS monocarboxylate transporter
gfam_11872	1001.peg.6411	CT04_06411	0	1	0.06494	0	0.9356	0.06698	0	fuNOG08436	98.3	Fn3-like domain (DUF1034)	Posttranslational modification, protein turnover, chaperones	Cellular processes and signaling	subtilisin-like protease (peptidase)
gfam_11873	1001.peg.6472	CT04_06472	0	1	0.06494	0	0.9356	0.06698	0	fuNOG15582	33.5	K05535 alpha 1,2-mannosyltransferase EC 2.4.1	Carbohydrate transport and metabolism	Metabolism	hypothetical protein
gfam_11874	1001.peg.6530	CT04_06530	0	1	0.06494	0	0.9356	0.06698	0	fuNOG30443	98.9	bZIP transcription factor	Function unknown	Poorly characterized	hypothetical protein
gfam_11875	1001.peg.6535	CT04_06535	0	1	0.06494	0	0.9356	0.06698	0	fuNOG27456	8.7		Function unknown	Poorly characterized
gfam_11876	1001.peg.6563	CT04_06563	0	1	0.06494	0	0.9356	0.06698	0	fuNOG11896	97.7		Function unknown	Poorly characterized	hypothetical protein
gfam_11877	1001.peg.6579	CT04_06579	0	1	0.06494	0	0.9356	0.06698	0	fuNOG24282	99.3	ankyrin repeat protein	General function prediction only	Poorly characterized	NACHT and ankyrin domain-containing protein
gfam_11878	1001.peg.6582	CT04_06582	0	1	0.06494	0	0.9356	0.06698	0	fuNOG09667	100	NACHT domain	General function prediction only	Poorly characterized	ankyrin repeat protein
gfam_11879	1001.peg.6674	CT04_06674	0	1	0.06494	0	0.9356	0.06698	0	fuNOG13667	99.7		Function unknown	Poorly characterized	tetratricopeptide-like protein
gfam_11880	1001.peg.6745	CT04_06745	0	1	0.06494	0	0.9356	0.06698	0	fuNOG04219	35.1	splicing factor	RNA processing and modification	Information storage and processing
gfam_11881	1001.peg.681	CT04_00681	0	1	0.06494	0	0.9356	0.06698	0	fuNOG04809	20.6	F-box domain protein	General function prediction only	Poorly characterized
gfam_11882	1001.peg.6815	CT04_06815	0	1	0.06494	0	0.9356	0.06698	0	fuNOG00964	21.4	protein kinase and ribonuclease Ire1	Signal transduction mechanisms	Cellular processes and signaling
gfam_11883	1001.peg.6841	CT04_06841	0	1	0.06494	0	0.9356	0.06698	0	fuNOG18782	23.8		General function prediction only	Poorly characterized
gfam_11884	1001.peg.6997	CT04_06997	0	1	0.06494	0	0.9356	0.06698	0	fuNOG05307	100	FAD binding domain	Function unknown	Poorly characterized	FAD binding domain-containing protein
gfam_11885	1001.peg.6998	CT04_06998	0	1	0.06494	0	0.9356	0.06698	0	fuNOG12038	11		Function unknown	Poorly characterized
gfam_11886	1001.peg.7082	CT04_07082	0	1	0.06494	0	0.9356	0.06698	0	fuNOG10161	45.3	KR domain	Secondary metabolites biosynthesis, transport and catabolism	Metabolism
gfam_11887	1001.peg.7213	CT04_07213	0	1	0.06494	0	0.9356	0.06698	0	fuNOG06732	100	Fungal_trans	Function unknown	Poorly characterized	fungal specific transcription factor
gfam_11888	1001.peg.7354	CT04_07354	0	1	0.06494	0	0.9356	0.06698	0	fuNOG03381	100	alcohol dehydrogenase	Energy production and conversion	Metabolism	alcohol dehydrogenase
gfam_11889	1001.peg.7359	CT04_07359	0	1	0.06494	0	0.9356	0.06698	0	fuNOG06460	100	short chain dehydrogenase	Secondary metabolites biosynthesis, transport and catabolism	Metabolism	WW domain-containing oxidoreductase
gfam_11890	1001.peg.7362	CT04_07362	0	1	0.06494	0	0.9356	0.06698	0	fuNOG09439	100	dioxygenase	Lipid transport and metabolism	Metabolism	alpha-ketoglutarate-dependent 2,4-dichlorophenoxyacetate dioxygenase
gfam_11891	1001.peg.7368	CT04_07368	0	1	0.06494	0	0.9356	0.06698	0	fuNOG18474	13.6	5-hydroxyisourate hydrolase	Nucleotide transport and metabolism	Metabolism
gfam_11892	1001.peg.7380	CT04_07380	0	1	0.06494	0	0.9356	0.06698	0	fuNOG22183	100	Condensation domain	Secondary metabolites biosynthesis, transport and catabolism	Metabolism	nonribosomal peptide synthase (AMP-binding enzyme)
gfam_11893	1001.peg.7394	CT04_07394	0	1	0.06494	0	0.9356	0.06698	0	fuNOG29519	98.9		Function unknown	Poorly characterized	universal stress protein family
gfam_11894	1001.peg.7447	CT04_07447	0	1	0.06494	0	0.9356	0.06698	0	fuNOG22266	100	NmrA-like family	Function unknown	Poorly characterized	NmrA family transcriptional regulator
gfam_11895	1001.peg.7469	CT04_07469	0	1	0.06494	0	0.9356	0.06698	0	fuNOG05021	94.6	IBR finger domain protein	Posttranslational modification, protein turnover, chaperones	Cellular processes and signaling	IBR finger domain-containing protein
gfam_11896	1001.peg.7470	CT04_07470	0	1	0.06494	0	0.9356	0.06698	0	fuNOG05021	99.8	IBR finger domain protein	Posttranslational modification, protein turnover, chaperones	Cellular processes and signaling	IBR finger domain-containing protein
gfam_11897	1001.peg.7471	CT04_07471	0	1	0.06494	0	0.9356	0.06698	0	fuNOG03459	31.1	FAD binding domain	General function prediction only	Poorly characterized
gfam_11898	1001.peg.7526	CT04_07526	0	1	0.06494	0	0.9356	0.06698	0	fuNOG24211	100		Function unknown	Poorly characterized	hypothetical protein
gfam_11899	1001.peg.76	CT04_00076	0	1	0.06494	0	0.9356	0.06698	0	fuNOG19586	100		General function prediction only	Poorly characterized	hypothetical protein
gfam_11900	1001.peg.7686	CT04_07686	0	1	0.06494	0	0.9356	0.06698	0	fuNOG17714	16		Function unknown	Poorly characterized
gfam_11901	1001.peg.7687	CT04_07687	0	1	0.06494	0	0.9356	0.06698	0	fuNOG21724	100	SNF2 family N-terminal domain		NA	transcription termination factor 2 (SNF2 family domain-containing protein)
gfam_11902	1001.peg.7689	CT04_07689	0	1	0.06494	0	0.9356	0.06698	0	fuNOG08632	96.3		Function unknown	Poorly characterized	hypothetical protein
gfam_11903	1001.peg.77	CT04_00077	0	1	0.06494	0	0.9356	0.06698	0	fuNOG30019	11.5		Function unknown	Poorly characterized
gfam_11904	1001.peg.7721	CT04_07721	0	1	0.06494	0	0.9356	0.06698	0	fuNOG24460	4.4	LY	Lipid transport and metabolism	Metabolism
gfam_11905	1001.peg.8005	CT04_08005	0	1	0.06494	0	0.9356	0.06698	0	fuNOG25067	100	Fungal_trans	Transcription	Information storage and processing	fungal specific transcription factor
gfam_11906	1001.peg.8176	CT04_08176	0	1	0.06494	0	0.9356	0.06698	0	fuNOG23141	100	NACHT domain	Cell wall/membrane/envelope biogenesis	Cellular processes and signaling	ankyrin repeat and SOCS box protein 7
gfam_11907	1001.peg.819	CT04_00819	0	1	0.06494	0	0.9356	0.06698	0	fuNOG11689	100	short chain dehydrogenase	Secondary metabolites biosynthesis, transport and catabolism	Metabolism	short chain dehydrogenase reductase
gfam_11908	1001.peg.820	CT04_00820	0	1	0.06494	0	0.9356	0.06698	0	fuNOG02041	100	nmrA family transcriptional regulator	General function prediction only	Poorly characterized	NAD-binding protein (mrA-like family domain-containing protein 1)
gfam_11909	1001.peg.8206	CT04_08206	0	1	0.06494	0	0.9356	0.06698	0	fuNOG22765	99.9	NACHT domain	General function prediction only	Poorly characterized	vegetative incompatibility protein HET-E-1
gfam_11910	1001.peg.8207	CT04_08207	0	1	0.06494	0	0.9356	0.06698	0	fuNOG22765	50.8	NACHT domain	General function prediction only	Poorly characterized
gfam_11911	1001.peg.8249	CT04_08249	0	1	0.06494	0	0.9356	0.06698	0	fuNOG07332	100		General function prediction only	Poorly characterized	glucose/sorbosone dehydrogenase protein
gfam_11912	1001.peg.8266	CT04_08266	0	1	0.06494	0	0.9356	0.06698	0	fuNOG08021	100	Feruloyl esterase	General function prediction only	Poorly characterized	feruloyl esterase B
gfam_11913	1001.peg.8267	CT04_08267	0	1	0.06494	0	0.9356	0.06698	0	fuNOG14889	100	Glyoxalase/Bleomycin resistance protein/Dioxygenase superfamily	General function prediction only	Poorly characterized	glyoxalase/bleomycin resistance protein/dioxygenase
gfam_11914	1001.peg.8270	CT04_08270	0	1	0.06494	0	0.9356	0.06698	0	fuNOG17991	100	short chain dehydrogenase	Secondary metabolites biosynthesis, transport and catabolism	Metabolism	3-oxoacyl-(acyl-carrier-protein) reductase
gfam_11915	1001.peg.8290	CT04_08290	0	1	0.06494	0	0.9356	0.06698	0	fuNOG00787	99.6	short chain dehydrogenase	Secondary metabolites biosynthesis, transport and catabolism	Metabolism	retinol dehydrogenase
gfam_11916	1001.peg.8291	CT04_08291	0	1	0.06494	0	0.9356	0.06698	0	fuNOG04089	100	flavin-binding monooxygenase	Secondary metabolites biosynthesis, transport and catabolism	Metabolism	4-hydroxyacetophenone monooxygenase
gfam_11917	1001.peg.8367	CT04_08367	0	1	0.06494	0	0.9356	0.06698	0	fuNOG07537	100	aldehyde reductase	Defense mechanisms	Cellular processes and signaling	NAD(P)-binding protein
gfam_11918	1001.peg.8371	CT04_08371	0	1	0.06494	0	0.9356	0.06698	0	fuNOG13167	68.2	sulfhydryl oxidase	Posttranslational modification, protein turnover, chaperones	Cellular processes and signaling
gfam_11919	1001.peg.8384	CT04_08384	0	1	0.06494	0	0.9356	0.06698	0	fuNOG20673	99	protein Missing 3 prime End	Function unknown	Poorly characterized	hypothetical protein
gfam_11920	1001.peg.8386	CT04_08386	0	1	0.06494	0	0.9356	0.06698	0	fuNOG32637	13.6	Component of the EKC KEOPS complex which promotes both telomere uncapping and telomere elongation (By similarity). The complex is required for efficient recruitment of transcriptional coactivators (By similarity)	Transcription	Information storage and processing
gfam_11921	1001.peg.8444	CT04_08444	0	1	0.06494	0	0.9356	0.06698	0	fuNOG05968	15	ABC transporter transmembrane region	Secondary metabolites biosynthesis, transport and catabolism	Metabolism
gfam_11922	1001.peg.8447	CT04_08447	0	1	0.06494	0	0.9356	0.06698	0	fuNOG09374	39.9	glycoside hydrolase family 2	Carbohydrate transport and metabolism	Metabolism	thioesterase superfamily protein
gfam_11923	1001.peg.8484	CT04_08484	0	1	0.06494	0	0.9356	0.06698	0	fuNOG14697	98.7	NmrA-like family	Function unknown	Poorly characterized	transcriptional regulator
gfam_11924	1001.peg.8515	CT04_08515	0	1	0.06494	0	0.9356	0.06698	0	fuNOG22202	23.8		General function prediction only	Poorly characterized
gfam_11925	1001.peg.8538	CT04_08538	0	1	0.06494	0	0.9356	0.06698	0	fuNOG03473	29.9	P-type ATPase	Inorganic ion transport and metabolism	Metabolism
gfam_11926	1001.peg.858	CT04_00858	0	1	0.06494	0	0.9356	0.06698	0	fuNOG21481	80.7		General function prediction only	Poorly characterized	hypothetical protein
gfam_11927	1001.peg.86	CT04_00086	0	1	0.06494	0	0.9356	0.06698	0	fuNOG30584	2.6	STYKc	Signal transduction mechanisms	Cellular processes and signaling
gfam_11928	1001.peg.8624	CT04_08624	0	1	0.06494	0	0.9356	0.06698	0	fuNOG00826	99.9	Conserved hypothetical protein	General function prediction only	Poorly characterized	methyltransferase domain-containing protein
gfam_11929	1001.peg.8634	CT04_08634	0	1	0.06494	0	0.9356	0.06698	0	fuNOG06322	100	GMC oxidoreductase	General function prediction only	Poorly characterized	glucose dehydrogenase
gfam_11930	1001.peg.8698	CT04_08698	0	1	0.06494	0	0.9356	0.06698	0	fuNOG08916	35.8	Fungal Zn(2)-Cys(6) binuclear cluster domain	Function unknown	Poorly characterized
gfam_11931	1001.peg.8713	CT04_08713	0	1	0.06494	0	0.9356	0.06698	0	fuNOG08578	99.9	asparagine synthetase	Amino acid transport and metabolism	Metabolism	asparagine synthase
gfam_11932	1001.peg.8774	CT04_08774	0	1	0.06494	0	0.9356	0.06698	0	fuNOG27769	100		General function prediction only	Poorly characterized	SnoaL-like polyketide cyclase family protein
gfam_11933	1001.peg.8790	CT04_08790	0	1	0.06494	0	0.9356	0.06698	0	fuNOG14017	100		Function unknown	Poorly characterized	hypothetical protein, partial
gfam_11934	1001.peg.8870	CT04_08870	0	1	0.06494	0	0.9356	0.06698	0	fuNOG27272	13.9		Function unknown	Poorly characterized
gfam_11935	1001.peg.891	CT04_00891	0	1	0.06494	0	0.9356	0.06698	0	fuNOG08311	99.4	Acyl-CoA dehydrogenase, C-terminal domain	Lipid transport and metabolism	Metabolism	acyl-coA dehydrogenase domain-containing protein
gfam_11936	1001.peg.8934	CT04_08934	0	1	0.06494	0	0.9356	0.06698	0	fuNOG30786	15.8		Function unknown	Poorly characterized	hypothetical protein
gfam_11937	1001.peg.8980	CT04_08980	0	1	0.06494	0	0.9356	0.06698	0	fuNOG00245	100	NAD dependent epimerase dehydratase family protein	General function prediction only	Poorly characterized	NAD dependent epimerase/dehydratase family protein
gfam_11938	1001.peg.9065	CT04_09065	0	1	0.06494	0	0.9356	0.06698	0	fuNOG26394	16.5		Function unknown	Poorly characterized
gfam_11939	1001.peg.9084	CT04_09084	0	1	0.06494	0	0.9356	0.06698	0	fuNOG31986	18.8	Rad51	Replication, recombination and repair	Information storage and processing	NTF2-like domain protein
gfam_11940	1001.peg.9121	CT04_09121	0	1	0.06494	0	0.9356	0.06698	0	fuNOG11326	16.7	D-isomer specific 2-hydroxyacid dehydrogenase, catalytic domain	Amino acid transport and metabolism	Metabolism
gfam_11941	1001.peg.9162	CT04_09162	0	1	0.06494	0	0.9356	0.06698	0	fuNOG05432	20.5	feruloyl esterase B	General function prediction only	Poorly characterized
gfam_11942	1001.peg.9172	CT04_09172	0	1	0.06494	0	0.9356	0.06698	0	fuNOG16306	16.7	Transcription factor	Transcription	Information storage and processing
gfam_11943	1001.peg.9192	CT04_09192	0	1	0.06494	0	0.9356	0.06698	0	fuNOG00867	100	DUF803 domain membrane protein	Function unknown	Poorly characterized	DUF803 domain membrane protein
gfam_11944	1001.peg.9193	CT04_09193	0	1	0.06494	0	0.9356	0.06698	0	fuNOG09752	100	Amino acid permease	Amino acid transport and metabolism	Metabolism	amino acid permease (Polyamine transporter TPO5)
gfam_11945	1001.peg.9194	CT04_09194	0	1	0.06494	0	0.9356	0.06698	0	fuNOG21773	100	cytochrome P450	Secondary metabolites biosynthesis, transport and catabolism	Metabolism	cytochrome P450
gfam_11946	1001.peg.9263	CT04_09263	0	1	0.06494	0	0.9356	0.06698	0	fuNOG28024	99.5		Function unknown	Poorly characterized	GDP-mannose 4,6-dehydratase
gfam_11947	1001.peg.9270	CT04_09270	0	1	0.06494	0	0.9356	0.06698	0	fuNOG05686	100	amidohydrolase	Amino acid transport and metabolism	Metabolism	peptidase M20 domain-containing protein 2 (related to amidohydrolase AmhX)
gfam_11948	1001.peg.9272	CT04_09272	0	1	0.06494	0	0.9356	0.06698	0	fuNOG08468	99.9	Phosphatidylserine synthase	Lipid transport and metabolism	Metabolism	phosphatidylserine synthase
gfam_11949	1001.peg.9279	CT04_09279	0	1	0.06494	0	0.9356	0.06698	0	fuNOG09427	99.7	Multicopper oxidase	Secondary metabolites biosynthesis, transport and catabolism	Metabolism	multicopper oxidase
gfam_11950	1001.peg.9282	CT04_09282	0	1	0.06494	0	0.9356	0.06698	0	fuNOG09234	100	Pyridine nucleotide-disulphide oxidoreductase	General function prediction only	Poorly characterized	thioredoxin reductase
gfam_11951	1001.peg.9290	CT04_09290	0	1	0.06494	0	0.9356	0.06698	0	fuNOG09427	100	Multicopper oxidase	Secondary metabolites biosynthesis, transport and catabolism	Metabolism	bilirubin oxidase
gfam_11952	1001.peg.9326	CT04_09326	0	1	0.06494	0	0.9356	0.06698	0	fuNOG04453	12.6	MFS drug efflux transporter	General function prediction only	Poorly characterized
gfam_11953	1001.peg.9378	CT04_09378	0	1	0.06494	0	0.9356	0.06698	0	fuNOG18959	99.8		Function unknown	Poorly characterized	hypothetical protein
gfam_11954	1001.peg.938	CT04_00938	0	1	0.06494	0	0.9356	0.06698	0	fuNOG09517	100		Function unknown	Poorly characterized	C6 zinc finger domain-containing protein
gfam_11955	1001.peg.9392	CT04_09392	0	1	0.06494	0	0.9356	0.06698	0	fuNOG09694	100	Alpha-L-rhamnosidase N-terminal domain	Function unknown	Poorly characterized	alpha-rhamnosidase
gfam_11956	1001.peg.9514	CT04_09514	0	1	0.06494	0	0.9356	0.06698	0	fuNOG21843	19	Fungal_trans	Function unknown	Poorly characterized
gfam_11957	1001.peg.9523	CT04_09523	0	1	0.06494	0	0.9356	0.06698	0	fuNOG07679	99.3		Function unknown	Poorly characterized	hypothetical protein
gfam_11958	1001.peg.9555	CT04_09555	0	1	0.06494	0	0.9356	0.06698	0	fuNOG20148	99.7		General function prediction only	Poorly characterized	hypothetical protein
gfam_11959	1001.peg.9612	CT04_09612	0	1	0.06494	0	0.9356	0.06698	0	fuNOG05862	100	transporter	General function prediction only	Poorly characterized	hexose transporter protein (Lactose permease)
gfam_11960	1001.peg.9646	CT04_09646	0	1	0.06494	0	0.9356	0.06698	0	fuNOG11264	97.6		Function unknown	Poorly characterized	integral membrane protein
gfam_11961	1001.peg.9679	CT04_09679	0	1	0.06494	0	0.9356	0.06698	0	fuNOG13187	97.9		Function unknown	Poorly characterized	CFEM domain-containing protein
gfam_11962	1001.peg.9683	CT04_09683	0	1	0.06494	0	0.9356	0.06698	0	fuNOG31345	100		Function unknown	Poorly characterized	hypothetical protein
gfam_11963	1001.peg.9684	CT04_09684	0	1	0.06494	0	0.9356	0.06698	0	fuNOG28506	97.8	Ulp1 protease family, C-terminal catalytic domain	General function prediction only	Poorly characterized	Ulp1 protease family protein
gfam_11964	1001.peg.9715	CT04_09715	0	1	0.06494	0	0.9356	0.06698	0	fuNOG13156	12.6	cupin domain-containing protein	Function unknown	Poorly characterized
gfam_11965	1001.peg.9802	CT04_09802	0	1	0.06494	0	0.9356	0.06698	0	fuNOG02546	100	Rieske 2fe-2s	Function unknown	Poorly characterized	Rieske 2Fe-2S family protein
gfam_11966	1001.peg.9817	CT04_09817	0	1	0.06494	0	0.9356	0.06698	0	fuNOG07900	99.7	NACHT domain	Cell wall/membrane/envelope biogenesis	Cellular processes and signaling	ankyrin repeat protein (phosphorylase superfamily protein)
gfam_11967	1001.peg.9836	CT04_09836	0	1	0.06494	0	0.9356	0.06698	0	fuNOG05474	100	Carboxylesterase family	Signal transduction mechanisms	Cellular processes and signaling	carboxylesterase
gfam_11968	1001.peg.9843	CT04_09843	0	1	0.06494	0	0.9356	0.06698	0	fuNOG14021	100	Zinc-binding dehydrogenase	Secondary metabolites biosynthesis, transport and catabolism	Metabolism	enoyl reductase-like protein
gfam_11969	1001.peg.9856	CT04_09856	0	1	0.06494	0	0.9356	0.06698	0	fuNOG21658	100	RTA1 like protein	Function unknown	Poorly characterized	RTA1 domain-containing protein (Protein RTM1)
gfam_11970	1001.peg.9857	CT04_09857	0	1	0.06494	0	0.9356	0.06698	0	fuNOG11074	100	metallo-beta-lactamase domain protein	General function prediction only	Poorly characterized	metallo-beta-lactamase domain protein
gfam_11971	1001.peg.9877	CT04_09877	0	1	0.06494	0	0.9356	0.06698	0	fuNOG28773	23		Function unknown	Poorly characterized
gfam_11972	1001.peg.9885	CT04_09885	0	1	0.06494	0	0.9356	0.06698	0	fuNOG07057	100	tyrosinase	Carbohydrate transport and metabolism	Metabolism	FAD binding domain-containing protein
gfam_12011	1001.peg.348;1001.peg.347	CT04_00348;CT04_00347	0	1	0.06494	0	0.9356	0.06698	0	fuNOG27581	100	bZIP transcription factor	Function unknown	Poorly characterized	bZIP transcription factor
gfam_12013	1001.peg.5063	CT04_05063	0	1	0.06494	0	0.9356	0.06698	0	fuNOG30693	33.9	Class II histone deacetylase complex subunits 2 and 3	Function unknown	Poorly characterized	hypothetical protein
gfam_12050	1001.peg.12057	CT04_12057	0	1	0.06494	0	0.9356	0.06698	0	fuNOG27057	98.7	Ankyrin repeat	Cell wall/membrane/envelope biogenesis	Cellular processes and signaling	ankyrin unc44
gfam_12177	1001.peg.8714	CT04_08714	0	1	0.06494	0	0.9356	0.06698	0	fuNOG10180	100	Glyco_18	Carbohydrate transport and metabolism	Metabolism	carbohydrate-binding module family 18 protein ((Trans)glycosidase)
gfam_12199	1001.peg.7334;1001.peg.12983	CT04_12984;CT04_07334	0	1	0.06494	0	0.9356	0.06698	0	fuNOG23263	100	Heterokaryon incompatibility protein (HET)	Function unknown	Poorly characterized	heterokaryon incompatibility protein HET-6-like protein;hypothetical protein
gfam_12205	1001.peg.5282	CT04_05282	0	1	0.06494	0	0.9356	0.06698	0	fuNOG29078	98.7		General function prediction only	Poorly characterized	hypothetical protein
gfam_12206	1001.peg.6192	CT04_06192	0	1	0.06494	0	0.9356	0.06698	0	fuNOG22577	100	Fungal specific transcription factor domain	Function unknown	Poorly characterized	fungal specific transcription factor
gfam_12213	1001.peg.12401	CT04_12401	0	1	0.06494	0	0.9356	0.06698	0	fuNOG06092	100		Function unknown	Poorly characterized	phosphotransferase enzyme family protein
gfam_12219	1001.peg.10546	CT04_10546	0	1	0.06494	0	0.9356	0.06698	0	fuNOG05943	100	Cytochrome P450	Secondary metabolites biosynthesis, transport and catabolism	Metabolism	cytochrome P450 monooxygenase
gfam_12220	1001.peg.10766	CT04_10766	0	1	0.06494	0	0.9356	0.06698	0	fuNOG31758	94.7	RNA recognition motif. (a.k.a. RRM, RBD, or RNP domain)	RNA processing and modification	Information storage and processing	hypothetical protein
gfam_12221	1001.peg.11194	CT04_11194	0	1	0.06494	0	0.9356	0.06698	0	fuNOG28880	58.9		General function prediction only	Poorly characterized	hypothetical protein
gfam_12222	1001.peg.11309	CT04_11309	0	1	0.06494	0	0.9356	0.06698	0	fuNOG05817	100	FAD dependent oxidoreductase	General function prediction only	Poorly characterized	FAD dependent oxidoreductase superfamily protein
gfam_12223	1001.peg.11648	CT04_11648	0	1	0.06494	0	0.9356	0.06698	0	fuNOG28506	99.3	Ulp1 protease family, C-terminal catalytic domain	General function prediction only	Poorly characterized	hypothetical protein
gfam_12224	1001.peg.11916	CT04_11916	0	1	0.06494	0	0.9356	0.06698	0	fuNOG03375	8.6	Oxalate decarboxylase	General function prediction only	Poorly characterized	collagen triple helix repeat-containing protein
gfam_12225	1001.peg.12440	CT04_12440	0	1	0.06494	0	0.9356	0.06698	0	fuNOG09910	100	NACHT domain	General function prediction only	Poorly characterized	ankyrin repeat protein
gfam_12226	1001.peg.12635	CT04_12636	0	1	0.06494	0	0.9356	0.06698	0	fuNOG16001	100		General function prediction only	Poorly characterized	carbohydrate-binding module family 18 protein
gfam_12227	1001.peg.12798	CT04_12799	0	1	0.06494	0	0.9356	0.06698	0	fuNOG29503	99.9	Basic region leucine zipper	Function unknown	Poorly characterized	bZIP transcription factor
gfam_12228	1001.peg.12821	CT04_12822	0	1	0.06494	0	0.9356	0.06698	0	fuNOG24524	22.3	Major Facilitator Superfamily	General function prediction only	Poorly characterized
gfam_12229	1001.peg.13046	CT04_13047	0	1	0.06494	0	0.9356	0.06698	0	fuNOG06927	5.2		Function unknown	Poorly characterized
gfam_12230	1001.peg.13160	CT04_13169	0	1	0.06494	0	0.9356	0.06698	0	fuNOG17015	10.2		Cell cycle control, cell division, chromosome partitioning	Cellular processes and signaling
gfam_12231	1001.peg.13173	CT04_13183	0	1	0.06494	0	0.9356	0.06698	0	fuNOG08514	99.2	o-methyltransferase	General function prediction only	Poorly characterized	sterigmatocystin 8-O-methyltransferase
gfam_12232	1001.peg.13205	CT04_13215	0	1	0.06494	0	0.9356	0.06698	0	fuNOG14884	99.5		Function unknown	Poorly characterized	C6 zinc finger domain-containing protein
gfam_12233	1001.peg.1637	CT04_01637	0	1	0.06494	0	0.9356	0.06698	0	fuNOG01726	100	Leucyl-tRNA synthetase	Translation, ribosomal structure and biogenesis	Information storage and processing	leucyl-tRNA synthetase, partial
gfam_12234	1001.peg.1928	CT04_01928	0	1	0.06494	0	0.9356	0.06698	0	fuNOG07606	37.3	short chain dehydrogenase	Secondary metabolites biosynthesis, transport and catabolism	Metabolism
gfam_12235	1001.peg.1975	CT04_01975	0	1	0.06494	0	0.9356	0.06698	0	fuNOG13158	99.4	Acetyltransferase (GNAT) family	General function prediction only	Poorly characterized	acetyltransferase
gfam_12236	1001.peg.2189;1001.peg.5452	CT04_02189;CT04_05452	0	1	0.06494	0	0.9356	0.06698	0	fuNOG12735	99.4	Phosphotransferase enzyme family	General function prediction only	Poorly characterized	;conserved hypothetical protein
gfam_12237	1001.peg.2333	CT04_02333	0	1	0.06494	0	0.9356	0.06698	0	fuNOG13078	99.8		Function unknown	Poorly characterized	hypothetical protein
gfam_12238	1001.peg.2570	CT04_02570	0	1	0.06494	0	0.9356	0.06698	0	fuNOG06732	13.5	Fungal_trans	Function unknown	Poorly characterized
gfam_12239	1001.peg.2856	CT04_02856	0	1	0.06494	0	0.9356	0.06698	0	fuNOG27961	25.1	LRR	General function prediction only	Poorly characterized
gfam_12240	1001.peg.2951	CT04_02951	0	1	0.06494	0	0.9356	0.06698	0	fuNOG01455	100	MFS monocarboxylate transporter	Carbohydrate transport and metabolism	Metabolism	major facilitator superfamily transporter
gfam_12241	1001.peg.2954	CT04_02954	0	1	0.06494	0	0.9356	0.06698	0	fuNOG11710	100	Conserved hypothetical protein	Function unknown	Poorly characterized	hypothetical protein
gfam_12242	1001.peg.2957	CT04_02957	0	1	0.06494	0	0.9356	0.06698	0	fuNOG09468	99.9	Fungal_trans	Function unknown	Poorly characterized	predicted protein
gfam_12243	1001.peg.301	CT04_00301	0	1	0.06494	0	0.9356	0.06698	0	fuNOG03116	65.9	Regulatory subunit of the condensin complex, a complex required for conversion of interphase chromatin into mitotic-like condense chromosomes. The condensin complex probably introduces positive supercoils into relaxed DNA in the presence of type I topoisomerases and converts nicked DNA into positive knotted forms in the presence of type II topoisomerases (By similarity)	Chromatin structure and dynamics	Information storage and processing
gfam_12244	1001.peg.3177	CT04_03177	0	1	0.06494	0	0.9356	0.06698	0	fuNOG05675	15.7	mono-carboxylate	Carbohydrate transport and metabolism	Metabolism
gfam_12245	1001.peg.3179	CT04_03179	0	1	0.06494	0	0.9356	0.06698	0	fuNOG24093	100	Protein of unknown function (DUF1479)	Function unknown	Poorly characterized	DUF1479 domain protein
gfam_12246	1001.peg.3204	CT04_03204	0	1	0.06494	0	0.9356	0.06698	0	fuNOG00365	100	Tannase and feruloyl esterase	Function unknown	Poorly characterized	feruloyl esterase B precursor protein
gfam_12247	1001.peg.34	CT04_00034	0	1	0.06494	0	0.9356	0.06698	0	fuNOG08117	100	ABC multidrug transporter	Secondary metabolites biosynthesis, transport and catabolism	Metabolism	ABC transporter
gfam_12248	1001.peg.35	CT04_00035	0	1	0.06494	0	0.9356	0.06698	0	fuNOG11516	99.2	(MFS) transporter	General function prediction only	Poorly characterized	major facilitator superfamily transporter
gfam_12249	1001.peg.3790	CT04_03790	0	1	0.06494	0	0.9356	0.06698	0	fuNOG22887	100	Phosphorylase superfamily	General function prediction only	Poorly characterized	multiple ankyrin repeats single KH domain (pfs domain-containing protein)
gfam_12250	1001.peg.3859	CT04_03859	0	1	0.06494	0	0.9356	0.06698	0	fuNOG26287	33.2		Function unknown	Poorly characterized
gfam_12251	1001.peg.4157	CT04_04157	0	1	0.06494	0	0.9356	0.06698	0	fuNOG27338	100		Function unknown	Poorly characterized	hypothetical protein
gfam_12252	1001.peg.451	CT04_00451	0	1	0.06494	0	0.9356	0.06698	0	fuNOG24991	42.6	PKS_ER	Secondary metabolites biosynthesis, transport and catabolism	Metabolism
gfam_12253	1001.peg.4758	CT04_04758	0	1	0.06494	0	0.9356	0.06698	0	fuNOG21457	96.9		General function prediction only	Poorly characterized
gfam_12254	1001.peg.5353	CT04_05353	0	1	0.06494	0	0.9356	0.06698	0	fuNOG06940	100	homocysteine S-methyltransferase	Amino acid transport and metabolism	Metabolism	homocysteine S-methyltransferase
gfam_12255	1001.peg.5371	CT04_05371	0	1	0.06494	0	0.9356	0.06698	0	fuNOG15783	8.5		Function unknown	Poorly characterized
gfam_12256	1001.peg.5513	CT04_05513	0	1	0.06494	0	0.9356	0.06698	0	fuNOG24305	99.9	Methyltransferase domain	General function prediction only	Poorly characterized	methyltransferase domain-containing protein
gfam_12257	1001.peg.5567	CT04_05567	0	1	0.06494	0	0.9356	0.06698	0	fuNOG07960	24.9	Histone methyltransferase that specifically methylates histone H3 to form H3K79me. This methylation is required for telomere silencing and for the pachytene checkpoint during the meiotic cell cycle by allowing the recruitment of RAD9 to double strand breaks. Nucleosomes are preferred as substrate compared to free histones (By similarity)	Chromatin structure and dynamics	Information storage and processing
gfam_12258	1001.peg.6021	CT04_06021	0	1	0.06494	0	0.9356	0.06698	0	fuNOG23749	14.1	Pyridoxal-dependent decarboxylase conserved domain	Amino acid transport and metabolism	Metabolism	probable succinyl-CoA:3-ketoacid-coenzyme A mitochondrial precursor
gfam_12259	1001.peg.6191	CT04_06191	0	1	0.06494	0	0.9356	0.06698	0	fuNOG26101	5.7	Domain of unknown function (DUF3328)	Function unknown	Poorly characterized	early growth response protein 1 (egr-1)
gfam_12260	1001.peg.6193	CT04_06193	0	1	0.06494	0	0.9356	0.06698	0	fuNOG06152	100	alkaline	Lipid transport and metabolism	Metabolism	alkaline ceramidase
gfam_12261	1001.peg.6514	CT04_06514	0	1	0.06494	0	0.9356	0.06698	0	fuNOG23424	99.1	Pfam:DUF3468	Function unknown	Poorly characterized	acriflavine sensitivity control protein Acr-2
gfam_12262	1001.peg.6554	CT04_06554	0	1	0.06494	0	0.9356	0.06698	0	fuNOG01051	100	MFS gliotoxin efflux transporter GliA	General function prediction only	Poorly characterized	major facilitator superfamily transporter
gfam_12263	1001.peg.8250	CT04_08250	0	1	0.06494	0	0.9356	0.06698	0	fuNOG25427	18.5		Function unknown	Poorly characterized
gfam_12264	1001.peg.848	CT04_00848	0	1	0.06494	0	0.9356	0.06698	0	fuNOG02873	100	multidrug resistance protein 1	Secondary metabolites biosynthesis, transport and catabolism	Metabolism	multidrug resistance protein 1
gfam_12265	1001.peg.8642	CT04_08642	0	1	0.06494	0	0.9356	0.06698	0	fuNOG01595	6.8	PX domain-containing protein	Intracellular trafficking, secretion, and vesicular transport	Cellular processes and signaling
gfam_12266	1001.peg.8766	CT04_08766	0	1	0.06494	0	0.9356	0.06698	0	fuNOG01732	100	Methionine synthase	Function unknown	Poorly characterized	methionine synthase, vitamin-B12 independent
gfam_12267	1001.peg.8843	CT04_08843	0	1	0.06494	0	0.9356	0.06698	0	fuNOG15350	43		Function unknown	Poorly characterized
gfam_12268	1001.peg.9184	CT04_09184	0	1	0.06494	0	0.9356	0.06698	0	fuNOG06393	100	Beta-lactamase	Function unknown	Poorly characterized	beta-lactamase-type transpeptidase
gfam_12269	1001.peg.9310	CT04_09310	0	1	0.06494	0	0.9356	0.06698	0	fuNOG10075	27.8	GDSL lipase acylhydrolase family protein	Lipid transport and metabolism	Metabolism
gfam_12270	1001.peg.9588	CT04_09588	0	1	0.06494	0	0.9356	0.06698	0	fuNOG28294	100		Function unknown	Poorly characterized	hypothetical protein
gfam_12445	1001.peg.10964;1001.peg.13191;1001.peg.13190	CT04_10964;CT04_13200;CT04_13201	0	1	0.06494	0	0.9356	0.06698	0	fuNOG00620	35.2	protein kinase dsk1	Signal transduction mechanisms	Cellular processes and signaling
gfam_12465	1001.peg.10130	CT04_10130	0	1	0.06494	0	0.9356	0.06698	0	fuNOG29343	38.1		General function prediction only	Poorly characterized	hypothetical protein
gfam_12637	1001.peg.4205	CT04_04205	0	1	0.06494	0	0.9356	0.06698	0	fuNOG13895	100		Function unknown	Poorly characterized	hypothetical protein
gfam_12762	1001.peg.6184	CT04_06184	0	1	0.06494	0	0.9356	0.06698	0	fuNOG21760	100	Domain of unknown function (DUF3328)	Function unknown	Poorly characterized	hypothetical protein
gfam_12823	1001.peg.9507	CT04_09507	0	1	0.06494	0	0.9356	0.06698	0	fuNOG10076	100	nonribosomal peptide	Lipid transport and metabolism	Metabolism	non-ribosomal peptide synthetase
gfam_12833	1001.peg.13170	CT04_13180	0	1	0.06494	0	0.9356	0.06698	0	fuNOG02142	100	transporter	Carbohydrate transport and metabolism	Metabolism	phthalate transporter
gfam_12839	1001.peg.10109	CT04_10109	0	1	0.06494	0	0.9356	0.06698	0	fuNOG16199	94.8	heterochromatin protein	Chromatin structure and dynamics	Information storage and processing
gfam_12840	1001.peg.10152	CT04_10152	0	1	0.06494	0	0.9356	0.06698	0	fuNOG29503	99.5	Basic region leucine zipper	Function unknown	Poorly characterized	transcription factor Atf21 (bZIP transcription factor)
gfam_12842	1001.peg.10860	CT04_10860	0	1	0.06494	0	0.9356	0.06698	0	fuNOG21205	5.7	Fungal Zn(2)-Cys(6) binuclear cluster domain	Function unknown	Poorly characterized	hypothetical protein
gfam_12843	1001.peg.11277	CT04_11277	0	1	0.06494	0	0.9356	0.06698	0	fuNOG02659	100	nonribosomal peptide	Lipid transport and metabolism	Metabolism	nonribosomal peptide synthase
gfam_12844	1001.peg.11278	CT04_11278	0	1	0.06494	0	0.9356	0.06698	0	fuNOG08531	100	Condensation domain	Lipid transport and metabolism	Metabolism	nonribosomal peptide synthase
gfam_12845	1001.peg.11280	CT04_11280	0	1	0.06494	0	0.9356	0.06698	0	fuNOG05830	31.4	Peptidase dimerisation domain	General function prediction only	Poorly characterized
gfam_12846	1001.peg.11333	CT04_11333	0	1	0.06494	0	0.9356	0.06698	0	fuNOG17236	98.4	ANK	General function prediction only	Poorly characterized	ankyrin repeat protein
gfam_12847	1001.peg.11741	CT04_11741	0	1	0.06494	0	0.9356	0.06698	0	fuNOG08783	61.3	carboxylase pyruvate acetyl-CoA propionyl-CoA	Energy production and conversion	Metabolism	hypothetical protein
gfam_12848	1001.peg.12990	CT04_12991	0	1	0.06494	0	0.9356	0.06698	0	fuNOG08444	24.4	Berberine and berberine like	General function prediction only	Poorly characterized
gfam_12849	1001.peg.13007	CT04_13008	0	1	0.06494	0	0.9356	0.06698	0	fuNOG06862	20.6	metalloreductase		NA
gfam_12850	1001.peg.13157	CT04_13162	0	1	0.06494	0	0.9356	0.06698	0	fuNOG05817	99	FAD dependent oxidoreductase	General function prediction only	Poorly characterized	FAD dependent oxidoreductase superfamily protein
gfam_12851	1001.peg.1764	CT04_01764	0	1	0.06494	0	0.9356	0.06698	0	fuNOG06292	100	Kinesin light chain	Cytoskeleton	Cellular processes and signaling	kinesin light chain 3
gfam_12852	1001.peg.2566	CT04_02566	0	1	0.06494	0	0.9356	0.06698	0	fuNOG29639	20.6		General function prediction only	Poorly characterized
gfam_12853	1001.peg.2670	CT04_02670	0	1	0.06494	0	0.9356	0.06698	0	fuNOG30444	99.1	Peroxidase, family 2	General function prediction only	Poorly characterized	hypothetical protein
gfam_12854	1001.peg.2671	CT04_02671	0	1	0.06494	0	0.9356	0.06698	0	fuNOG07453	10.2	cytochrome P450	Secondary metabolites biosynthesis, transport and catabolism	Metabolism
gfam_12855	1001.peg.2672	CT04_02672	0	1	0.06494	0	0.9356	0.06698	0	fuNOG18092	100		General function prediction only	Poorly characterized	Pc12g08970 protein
gfam_12856	1001.peg.2673	CT04_02673	0	1	0.06494	0	0.9356	0.06698	0	fuNOG19586	97.2		General function prediction only	Poorly characterized	hypothetical protein
gfam_12857	1001.peg.2960	CT04_02960	0	1	0.06494	0	0.9356	0.06698	0	fuNOG00398	100	LysM domain	General function prediction only	Poorly characterized	LysM domain-containing protein
gfam_12858	1001.peg.3183	CT04_03183	0	1	0.06494	0	0.9356	0.06698	0	fuNOG00265	100	MFS multidrug transporter	General function prediction only	Poorly characterized	major facilitator superfamily protein
gfam_12859	1001.peg.3244	CT04_03244	0	1	0.06494	0	0.9356	0.06698	0	fuNOG21672	99.9		General function prediction only	Poorly characterized	kinesin light chain 1
gfam_12860	1001.peg.342	CT04_00342	0	1	0.06494	0	0.9356	0.06698	0	fuNOG22112	100		Function unknown	Poorly characterized	hypothetical protein
gfam_12861	1001.peg.3438	CT04_03438	0	1	0.06494	0	0.9356	0.06698	0	fuNOG24557	43.5	Retinal pigment epithelial membrane protein	Secondary metabolites biosynthesis, transport and catabolism	Metabolism
gfam_12862	1001.peg.3898	CT04_03898	0	1	0.06494	0	0.9356	0.06698	0	fuNOG31324	14.7		Function unknown	Poorly characterized
gfam_12863	1001.peg.4742	CT04_04742	0	1	0.06494	0	0.9356	0.06698	0	fuNOG27614	33.7		Function unknown	Poorly characterized	hypothetical protein
gfam_12864	1001.peg.5565	CT04_05565	0	1	0.06494	0	0.9356	0.06698	0	fuNOG23869	100	Branched-chain amino acid aminotransferase	Amino acid transport and metabolism	Metabolism	subgroup IV aminotransferase
gfam_12865	1001.peg.5569	CT04_05569	0	1	0.06494	0	0.9356	0.06698	0	fuNOG08590	100	nonribosomal peptide	Lipid transport and metabolism	Metabolism	nonribosomal peptide synthase
gfam_12866	1001.peg.5570	CT04_05570	0	1	0.06494	0	0.9356	0.06698	0	fuNOG12760	99.9		Function unknown	Poorly characterized	thioesterase/thiol ester dehydrase-isomerase
gfam_12867	1001.peg.5572	CT04_05572	0	1	0.06494	0	0.9356	0.06698	0	fuNOG22988	99.6	Cytochrome p450	Secondary metabolites biosynthesis, transport and catabolism	Metabolism	benzoate 4-monooxygenase cytochrome P450
gfam_12868	1001.peg.5690	CT04_05690	0	1	0.06494	0	0.9356	0.06698	0	fuNOG11313	94.4	Conserved hypothetical protein	Secondary metabolites biosynthesis, transport and catabolism	Metabolism	hypothetical protein
gfam_12869	1001.peg.5691	CT04_05691	0	1	0.06494	0	0.9356	0.06698	0	fuNOG11313	88	Conserved hypothetical protein	Secondary metabolites biosynthesis, transport and catabolism	Metabolism
gfam_12870	1001.peg.5839	CT04_05839	0	1	0.06494	0	0.9356	0.06698	0	fuNOG23282	100	integral membrane protein	Function unknown	Poorly characterized	CFEM domain-containing protein
gfam_12871	1001.peg.6182	CT04_06182	0	1	0.06494	0	0.9356	0.06698	0	fuNOG21389	63.9		General function prediction only	Poorly characterized
gfam_12873	1001.peg.6570	CT04_06570	0	1	0.06494	0	0.9356	0.06698	0	fuNOG00645	12.2	transcription initiation factor TFIID subunit 12	Transcription	Information storage and processing
gfam_12874	1001.peg.7412	CT04_07412	0	1	0.06494	0	0.9356	0.06698	0	fuNOG23916	100	isoflavone reductase family protein	Function unknown	Poorly characterized	isoflavone reductase family protein
gfam_12875	1001.peg.7869	CT04_07869	0	1	0.06494	0	0.9356	0.06698	0	fuNOG26299	100	Cyclin	General function prediction only	Poorly characterized	cyclin-dependent protein kinase complex component
gfam_12876	1001.peg.8403	CT04_08403	0	1	0.06494	0	0.9356	0.06698	0	fuNOG09524	31.4	Removes the N-terminal methionine from nascent proteins (By similarity)	Posttranslational modification, protein turnover, chaperones	Cellular processes and signaling
gfam_12877	1001.peg.8592	CT04_08592	0	1	0.06494	0	0.9356	0.06698	0	fuNOG20054	49.1	NADH-ubiquinone oxidoreductase ASHI subunit (CI-ASHI or NDUFB8)	Energy production and conversion	Metabolism
gfam_12878	1001.peg.862	CT04_00862	0	1	0.06494	0	0.9356	0.06698	0	fuNOG01695	16.1	Mitochondrial distribution and morphology protein	Function unknown	Poorly characterized
gfam_12879	1001.peg.88	CT04_00088	0	1	0.06494	0	0.9356	0.06698	0	fuNOG29456	12.4		General function prediction only	Poorly characterized
gfam_12880	1001.peg.9584	CT04_09584	0	1	0.06494	0	0.9356	0.06698	0	fuNOG03203	100		General function prediction only	Poorly characterized	pectate lyase superfamily protein
gfam_12881	1001.peg.9586	CT04_09586	0	1	0.06494	0	0.9356	0.06698	0	fuNOG22237	100	STYKc	Signal transduction mechanisms	Cellular processes and signaling	serine/threonine protein kinase
gfam_12882	1001.peg.9954	CT04_09954	0	1	0.06494	0	0.9356	0.06698	0	fuNOG19053	99.7		Function unknown	Poorly characterized	hypothetical protein
gfam_13067	1001.peg.9367;1001.peg.10003	CT04_09367;CT04_10003	0	1	0.06494	0	0.9356	0.06698	0	fuNOG06672	100	TPR	Cytoskeleton	Cellular processes and signaling	NB-ARC domain-containing protein;NB-ARC and TPR domain protein
gfam_13229	1001.peg.10005;1001.peg.9534	CT04_09534;CT04_10005	0	1	0.06494	0	0.9356	0.06698	0	fuNOG23691	47.6		Function unknown	Poorly characterized
gfam_13230	1001.peg.13174;1001.peg.11407	CT04_11407;CT04_13184	0	1	0.06494	0	0.9356	0.06698	0	fuNOG27427	94.9		Function unknown	Poorly characterized
gfam_14314	1001.peg.12866	CT04_12867	0	1	0.06494	0	0.9356	0.06698	0	fuNOG01996	100		Function unknown	Poorly characterized	nucleoside phosphorylase domain protein
gfam_14331	1001.peg.10421	CT04_10421	0	1	0.06494	0	0.9356	0.06698	0	fuNOG11694	100	regulator of secondary metabolism LaeA	General function prediction only	Poorly characterized	regulator of secondary metabolism
gfam_14423	1001.peg.12799	CT04_12800	0	1	0.06494	0	0.9356	0.06698	0	fuNOG31011	100	Fungal Zn(2)-Cys(6) binuclear cluster domain	Function unknown	Poorly characterized	nitrogen assimilation transcription factor partial
gfam_14428	1001.peg.10182	CT04_10182	0	1	0.06494	0	0.9356	0.06698	0	fuNOG05385	98.1	Conserved hypothetical protein	Function unknown	Poorly characterized	aurora kinase 2 splicing variant
gfam_14429	1001.peg.10424	CT04_10424	0	1	0.06494	0	0.9356	0.06698	0	fuNOG14866	21.5	Mitochondrial import receptor subunit Tom20	Intracellular trafficking, secretion, and vesicular transport	Cellular processes and signaling
gfam_14430	1001.peg.10427	CT04_10427	0	1	0.06494	0	0.9356	0.06698	0	fuNOG28907	43.9		Function unknown	Poorly characterized
gfam_14431	1001.peg.10428	CT04_10428	0	1	0.06494	0	0.9356	0.06698	0	fuNOG21427	12.3	Helix-loop-helix DNA-binding domain	General function prediction only	Poorly characterized	hypothetical protein
gfam_14432	1001.peg.10508	CT04_10508	0	1	0.06494	0	0.9356	0.06698	0	fuNOG24844	100		Function unknown	Poorly characterized	toxin subunit protein
gfam_14433	1001.peg.10628	CT04_10628	0	1	0.06494	0	0.9356	0.06698	0	fuNOG27581	100	bZIP transcription factor	Function unknown	Poorly characterized	bZIP transcription factor
gfam_14435	1001.peg.11014	CT04_11014	0	1	0.06494	0	0.9356	0.06698	0	fuNOG09143	100	SMP-30/Gluconolaconase/LRE-like region		NA	calcium homeostasis protein
gfam_14436	1001.peg.11052	CT04_11052	0	1	0.06494	0	0.9356	0.06698	0	fuNOG09357	100	NACHT domain	General function prediction only	Poorly characterized	ankyrin repeat protein
gfam_14437	1001.peg.11182	CT04_11182	0	1	0.06494	0	0.9356	0.06698	0	fuNOG22675	100		Function unknown	Poorly characterized	integral membrane protein
gfam_14438	1001.peg.11295	CT04_11295	0	1	0.06494	0	0.9356	0.06698	0	fuNOG25446	98.2		Function unknown	Poorly characterized	hypothetical protein
gfam_14439	1001.peg.11526	CT04_11526	0	1	0.06494	0	0.9356	0.06698	0	fuNOG08475	12.8		General function prediction only	Poorly characterized
gfam_14440	1001.peg.11907	CT04_11907	0	1	0.06494	0	0.9356	0.06698	0	fuNOG27164	99.8	Hydroxymethylglutaryl-coenzyme A reductase	Lipid transport and metabolism	Metabolism	hydroxymethylglutaryl-CoA reductase
gfam_14441	1001.peg.12598	CT04_12598	0	1	0.06494	0	0.9356	0.06698	0	fuNOG23405	100		General function prediction only	Poorly characterized	probable transposable element
gfam_14442	1001.peg.12901	CT04_12902	0	1	0.06494	0	0.9356	0.06698	0	fuNOG00636	100	para-hydroxybenzoate-polyprenyltransferase	Coenzyme transport and metabolism	Metabolism	transposase
gfam_14443	1001.peg.12947	CT04_12948	0	1	0.06494	0	0.9356	0.06698	0	fuNOG05385	100	Conserved hypothetical protein	Function unknown	Poorly characterized	integrase core domain protein
gfam_14444	1001.peg.13122	CT04_13123	0	1	0.06494	0	0.9356	0.06698	0	fuNOG00636	100	para-hydroxybenzoate-polyprenyltransferase	Coenzyme transport and metabolism	Metabolism	transposase
gfam_14445	1001.peg.13163	CT04_13173	0	1	0.06494	0	0.9356	0.06698	0	fuNOG22607	99.9	FAD binding domain	Energy production and conversion	Metabolism	salicylate hydroxylase protein; FAD/NAD(P)-binding protein
gfam_14446	1001.peg.13164	CT04_13174	0	1	0.06494	0	0.9356	0.06698	0	fuNOG22607	100	FAD binding domain	Energy production and conversion	Metabolism	FAD binding domain protein
gfam_14447	1001.peg.13234	CT04_13253	0	1	0.06494	0	0.9356	0.06698	0	fuNOG00472	100	Flavin-binding monooxygenase-like	General function prediction only	Poorly characterized	flavin-binding monooxygenase-like protein
gfam_14449	1001.peg.1335	CT04_01335	0	1	0.06494	0	0.9356	0.06698	0	fuNOG20023	18.2	PH	General function prediction only	Poorly characterized
gfam_14450	1001.peg.1339	CT04_01339	0	1	0.06494	0	0.9356	0.06698	0	fuNOG09894	90.9	Involved in deacetylation of histones, chromatin assembly and chromosome segregation. May act as a transcriptional oscillator, directing histone deacetylases to specific chromosomal domains. Component of the NuA4 histone acetyltransferase complex which is involved in transcriptional activation of selected genes principally by acetylation of nucleosomal histone H4 and H2A. The NuA4 complex is also…	Chromatin structure and dynamics	Information storage and processing
gfam_14451	1001.peg.1876	CT04_01876	0	1	0.06494	0	0.9356	0.06698	0	fuNOG03078	100	Mitochondrial chaperone bcs1	Posttranslational modification, protein turnover, chaperones	Cellular processes and signaling	mitochondrial chaperone bcs1
gfam_14452	1001.peg.1880	CT04_01880	0	1	0.06494	0	0.9356	0.06698	0	fuNOG07600	92.2	reverse transcriptase	General function prediction only	Poorly characterized	reverse transcriptase
gfam_14453	1001.peg.2510	CT04_02510	0	1	0.06494	0	0.9356	0.06698	0	fuNOG05916	21.7	ATPase family associated with various cellular activities (AAA)	Posttranslational modification, protein turnover, chaperones	Cellular processes and signaling
gfam_14454	1001.peg.2933	CT04_02933	0	1	0.06494	0	0.9356	0.06698	0	fuNOG12714	99.6		Function unknown	Poorly characterized	F-box domain-containing protein
gfam_14455	1001.peg.3231	CT04_03231	0	1	0.06494	0	0.9356	0.06698	0	fuNOG25556	100	Amidohydrolase family	Function unknown	Poorly characterized	amidohydrolase
gfam_14456	1001.peg.3233	CT04_03233	0	1	0.06494	0	0.9356	0.06698	0	fuNOG11681	100		Function unknown	Poorly characterized	transcription factor bZIP protein
gfam_14457	1001.peg.3235	CT04_03235	0	1	0.06494	0	0.9356	0.06698	0	fuNOG29503	99.3	Basic region leucine zipper	Function unknown	Poorly characterized	bZIP transcription factor
gfam_14458	1001.peg.3236	CT04_03236	0	1	0.06494	0	0.9356	0.06698	0	fuNOG12235	100	HMG (high mobility group) box	General function prediction only	Poorly characterized	HMG box protein
gfam_14459	1001.peg.3243	CT04_03243	0	1	0.06494	0	0.9356	0.06698	0	fuNOG31011	100	Fungal Zn(2)-Cys(6) binuclear cluster domain	Function unknown	Poorly characterized	nitrogen assimilation transcription factor NIRA, partial
gfam_14460	1001.peg.3246	CT04_03246	0	1	0.06494	0	0.9356	0.06698	0	fuNOG12235	99.8	HMG (high mobility group) box	General function prediction only	Poorly characterized	HMG box protein
gfam_14461	1001.peg.3248	CT04_03248	0	1	0.06494	0	0.9356	0.06698	0	fuNOG16412	24.9	glycine-rich RNA-binding protein	General function prediction only	Poorly characterized
gfam_14462	1001.peg.351	CT04_00351	0	1	0.06494	0	0.9356	0.06698	0	fuNOG11923	99.8		Function unknown	Poorly characterized	HHE domain-containing protein
gfam_14463	1001.peg.356	CT04_00356	0	1	0.06494	0	0.9356	0.06698	0	fuNOG27581	100	bZIP transcription factor	Function unknown	Poorly characterized	bZIP transcription factor
gfam_14464	1001.peg.3877	CT04_03877	0	1	0.06494	0	0.9356	0.06698	0	fuNOG08431	7.7	Bromodomain	Function unknown	Poorly characterized
gfam_14465	1001.peg.3966	CT04_03966	0	1	0.06494	0	0.9356	0.06698	0	fuNOG18777	98.7		Function unknown	Poorly characterized	hypothetical protein
gfam_14466	1001.peg.5065	CT04_05065	0	1	0.06494	0	0.9356	0.06698	0	fuNOG26718	19.5	Bacillus thuringiensis toxin	Function unknown	Poorly characterized	hypothetical protein
gfam_14467	1001.peg.5067	CT04_05067	0	1	0.06494	0	0.9356	0.06698	0	fuNOG15744	38.4	ubiquitin conjugating enzyme	Posttranslational modification, protein turnover, chaperones	Cellular processes and signaling	hypothetical protein
gfam_14468	1001.peg.5178	CT04_05178	0	1	0.06494	0	0.9356	0.06698	0	fuNOG24859	23.9	GTP-binding nuclear protein GSP1 Ran	Intracellular trafficking, secretion, and vesicular transport	Cellular processes and signaling
gfam_14469	1001.peg.5191	CT04_05191	0	1	0.06494	0	0.9356	0.06698	0	fuNOG02375	100	factor ATP-dependent RNA helicase	RNA processing and modification	Information storage and processing	pre-mRNA splicing factor ATP-dependent RNA helicase PRP43
gfam_14470	1001.peg.5372	CT04_05372	0	1	0.06494	0	0.9356	0.06698	0	fuNOG17539	12.9	ZnF_C2H2	General function prediction only	Poorly characterized
gfam_14471	1001.peg.5568	CT04_05568	0	1	0.06494	0	0.9356	0.06698	0	fuNOG09944	100	PKS_ER	Secondary metabolites biosynthesis, transport and catabolism	Metabolism	polyketide synthase (fatty acid synthase S-acetyltransferase)
gfam_14472	1001.peg.5757	CT04_05757	0	1	0.06494	0	0.9356	0.06698	0	fuNOG07270	17.8	Ankyrin repeat	General function prediction only	Poorly characterized
gfam_14473	1001.peg.6237	CT04_06237	0	1	0.06494	0	0.9356	0.06698	0	fuNOG18430	100		General function prediction only	Poorly characterized	22kDa glycoprotein (hypersensitive response-inducing protein; EC91 protein)
gfam_14474	1001.peg.6240	CT04_06240	0	1	0.06494	0	0.9356	0.06698	0	fuNOG24967	99.4	Pfam:DDE	Function unknown	Poorly characterized	transposase, partial
gfam_14475	1001.peg.6243	CT04_06243	0	1	0.06494	0	0.9356	0.06698	0	fuNOG28672	91.9		Function unknown	Poorly characterized	hypothetical protein, partial
gfam_14476	1001.peg.6244	CT04_06244	0	1	0.06494	0	0.9356	0.06698	0	fuNOG03143	17.7	Sodium bile acid symporter family protein	General function prediction only	Poorly characterized
gfam_14477	1001.peg.6452	CT04_06452	0	1	0.06494	0	0.9356	0.06698	0	fuNOG13078	99.4		Function unknown	Poorly characterized	hypothetical protein
gfam_14478	1001.peg.664	CT04_00664	0	1	0.06494	0	0.9356	0.06698	0	fuNOG22112	100		Function unknown	Poorly characterized	hypothetical protein
gfam_14479	1001.peg.666	CT04_00666	0	1	0.06494	0	0.9356	0.06698	0	fuNOG25003	10.9		Function unknown	Poorly characterized
gfam_14480	1001.peg.671	CT04_00671	0	1	0.06494	0	0.9356	0.06698	0	fuNOG28651	99.9		General function prediction only	Poorly characterized	hypothetical protein
gfam_14481	1001.peg.7198	CT04_07198	0	1	0.06494	0	0.9356	0.06698	0	fuNOG05694	100	reductase	Secondary metabolites biosynthesis, transport and catabolism	Metabolism	NADPH-dependent 1-acyldihydroxyacetone phosphate reductase
gfam_14482	1001.peg.7200	CT04_07200	0	1	0.06494	0	0.9356	0.06698	0	fuNOG30816	99	Fungal Zn(2)-Cys(6) binuclear cluster domain	Function unknown	Poorly characterized
gfam_14483	1001.peg.7762	CT04_07762	0	1	0.06494	0	0.9356	0.06698	0	fuNOG23649	32.8		General function prediction only	Poorly characterized
gfam_14484	1001.peg.7807	CT04_07807	0	1	0.06494	0	0.9356	0.06698	0	fuNOG24967	97.5	Pfam:DDE	Function unknown	Poorly characterized	CFEM domain-containing protein
gfam_14485	1001.peg.9102	CT04_09102	0	1	0.06494	0	0.9356	0.06698	0	fuNOG16275	58.2		Function unknown	Poorly characterized
gfam_14486	1001.peg.9104	CT04_09104	0	1	0.06494	0	0.9356	0.06698	0	fuNOG26939	99.8		Function unknown	Poorly characterized	predicted protein
gfam_14487	1001.peg.9105	CT04_09105	0	1	0.06494	0	0.9356	0.06698	0	fuNOG00938	95.1	Ferric-chelate reductase		NA	hypothetical protein
gfam_14488	1001.peg.9191	CT04_09191	0	1	0.06494	0	0.9356	0.06698	0	fuNOG00509	100	polyketide synthase	Secondary metabolites biosynthesis, transport and catabolism	Metabolism	polyketide synthase
gfam_14489	1001.peg.9277	CT04_09277	0	1	0.06494	0	0.9356	0.06698	0	fuNOG21835	100	Thiamine pyrophosphate enzyme, central domain		NA	pyruvate decarboxylase
gfam_14490	1001.peg.9284	CT04_09284	0	1	0.06494	0	0.9356	0.06698	0	fuNOG05359	100	Aromatic amino acid aminotransferase	Amino acid transport and metabolism	Metabolism	aromatic amino acid aminotransferase 1
gfam_14491	1001.peg.9528	CT04_09528	0	1	0.06494	0	0.9356	0.06698	0	fuNOG28651	97.7		General function prediction only	Poorly characterized
gfam_14492	1001.peg.9603	CT04_09603	0	1	0.06494	0	0.9356	0.06698	0	fuNOG04012	12.8	ankyrin repeat protein	Cell wall/membrane/envelope biogenesis	Cellular processes and signaling
gfam_14493	1001.peg.9804	CT04_09804	0	1	0.06494	0	0.9356	0.06698	0	fuNOG21930	42.6		Function unknown	Poorly characterized
gfam_6517	1001.peg.12103;1001.peg.5600	CT04_12103;CT04_05600	0	1	0.06494	0	0.9356	0.06698	0	fuNOG22248	100	Pisatin demethylase	Secondary metabolites biosynthesis, transport and catabolism	Metabolism	Pisatin demethylase;pisatin demethylase
gfam_8545	1001.peg.10426	CT04_10426	0	1	0.06494	0	0.9356	0.06698	0	fuNOG24416	100	Pfam:DUF889	Function unknown	Poorly characterized	DNA repair and recombination protein
gfam_9611	1001.peg.10431	CT04_10431	0	1	0.06494	0	0.9356	0.06698	0	fuNOG28886	41.4		Function unknown	Poorly characterized
gfam_10329	1001.peg.11548	CT04_11548	0	1	0.1617	0	0.8401	0.1669	0	fuNOG09177	100		Function unknown	Poorly characterized	hypothetical protein
gfam_10577	1001.peg.9285	CT04_09285	0	1	0.1617	0	0.8401	0.1669	0	fuNOG04499	100	Short chain dehydrogenase	Secondary metabolites biosynthesis, transport and catabolism	Metabolism	short-chain dehydrogenase
gfam_10626	1001.peg.9268	CT04_09268	0	1	0.1617	0	0.8401	0.1669	0	fuNOG06646	100	D-ala D-ala ligase C-terminus	Function unknown	Poorly characterized	carnosine synthase 1
gfam_10722	1001.peg.5035	CT04_05035	0	1	0.1617	0	0.8401	0.1669	0	fuNOG20058	100		Function unknown	Poorly characterized	hypothetical protein
gfam_10960	1001.peg.6649	CT04_06649	0	1	0.1617	0	0.8401	0.1669	0	fuNOG26179	100		Function unknown	Poorly characterized	ankyrin repeat-containing protein
gfam_11087	1001.peg.2005	CT04_02005	0	1	0.1617	0	0.8401	0.1669	0	fuNOG27782	100		Function unknown	Poorly characterized	ABC multidrug transporter
gfam_11104	1001.peg.12525	CT04_12525	0	1	0.1617	0	0.8401	0.1669	0	fuNOG02543	21.9	Sugar (and other) transporter	General function prediction only	Poorly characterized	hypothetical protein
gfam_11107	1001.peg.8983	CT04_08983	0	1	0.1617	0	0.8401	0.1669	0	fuNOG27977	100	Putative amidoligase enzyme	Function unknown	Poorly characterized	SWIM zinc finger domain protein
gfam_11108	1001.peg.8958	CT04_08958	0	1	0.1617	0	0.8401	0.1669	0	fuNOG26227	100		Function unknown	Poorly characterized	AIG2 family protein
gfam_11109	1001.peg.11342	CT04_11342	0	1	0.1617	0	0.8401	0.1669	0	fuNOG22405	100	NmrA-like family	Secondary metabolites biosynthesis, transport and catabolism	Metabolism	ThiF family protein
gfam_11110	1001.peg.10262	CT04_10262	0	1	0.1617	0	0.8401	0.1669	0	fuNOG04947	100	FAD binding domain	General function prediction only	Poorly characterized	FAD binding domain protein
gfam_11113	1001.peg.5906	CT04_05906	0	1	0.1617	0	0.8401	0.1669	0	fuNOG21816	100	Fungal Zn(2)-Cys(6) binuclear cluster domain	Function unknown	Poorly characterized	C6 zinc finger domain protein
gfam_11116	1001.peg.847	CT04_00847	0	1	0.1617	0	0.8401	0.1669	0	fuNOG15151	100	Peroxidase, family 2	General function prediction only	Poorly characterized	sterigmatocystin biosynthesis peroxidase stcc (chloroperoxidase)
gfam_11117	1001.peg.8309	CT04_08309	0	1	0.1617	0	0.8401	0.1669	0	fuNOG03158	100	xylosidase	General function prediction only	Poorly characterized	xylosidase : arabinofuranosidase
gfam_11121	1001.peg.8982	CT04_08982	0	1	0.1617	0	0.8401	0.1669	0	fuNOG26199	100	Putative amidoligase enzyme	Function unknown	Poorly characterized	SWIM zinc finger domain protein
gfam_11122	1001.peg.12685	CT04_12686	0	1	0.1617	0	0.8401	0.1669	0	fuNOG18301	100	AIG2-like family	Function unknown	Poorly characterized	AIG2 family protein
gfam_11123	1001.peg.3900	CT04_03900	0	1	0.1617	0	0.8401	0.1669	0	fuNOG14044	100		Function unknown	Poorly characterized	integral membrane protein
gfam_11534	1001.peg.3188	CT04_03188	0	1	0.1617	0	0.8401	0.1669	0	fuNOG24004	100	Heterokaryon incompatibility protein (HET)	Function unknown	Poorly characterized	HET domain protein
gfam_11538	1001.peg.2132	CT04_02132	0	1	0.1617	0	0.8401	0.1669	0	fuNOG09083	36.9	NACHT domain	General function prediction only	Poorly characterized	hypothetical protein
gfam_12202	1001.peg.4013	CT04_04013	0	1	0.1617	0	0.8401	0.1669	0	fuNOG02142	100	transporter	Carbohydrate transport and metabolism	Metabolism	allantoate permease
gfam_14216	1001.peg.6119	CT04_06119	0	1	0.1617	0	0.8401	0.1669	0	fuNOG13235	100	Heterokaryon incompatibility protein (HET)	Function unknown	Poorly characterized	heterokaryon incompatibility protein
gfam_6521	1001.peg.715	CT04_00715	0	1	0.1617	0	0.8401	0.1669	0	fuNOG06354	100		General function prediction only	Poorly characterized	ankyrin repeat protein
gfam_10074	1001.peg.10008	CT04_10008	0	1	0.173	0	0.8289	0.1786	0	fuNOG03371	100		Function unknown	Poorly characterized	hypothetical protein
gfam_10357	1001.peg.9580	CT04_09580	0	1	0.173	0	0.8289	0.1786	0	fuNOG03203	100		General function prediction only	Poorly characterized	exo-beta-D-glucanase
gfam_10358	1001.peg.12505	CT04_12505	0	1	0.173	0	0.8289	0.1786	0	fuNOG25062	100	Cytochrome P450	Secondary metabolites biosynthesis, transport and catabolism	Metabolism	cytochrome P450
gfam_10361	1001.peg.10382	CT04_10382	0	1	0.173	0	0.8289	0.1786	0	fuNOG27057	99.9	Ankyrin repeat	Cell wall/membrane/envelope biogenesis	Cellular processes and signaling	ankyrin repeat domain protein
gfam_10362	1001.peg.8180	CT04_08180	0	1	0.173	0	0.8289	0.1786	0	fuNOG29149	98.2	CHROMO	Chromatin structure and dynamics	Information storage and processing	chromodomain protein
gfam_10364	1001.peg.8395	CT04_08395	0	1	0.173	0	0.8289	0.1786	0	fuNOG17965	100	Conserved hypothetical protein	Function unknown	Poorly characterized	hypothetical protein
gfam_10365	1001.peg.12673	CT04_12674	0	1	0.173	0	0.8289	0.1786	0	fuNOG24362	100	dehydrogenase	Secondary metabolites biosynthesis, transport and catabolism	Metabolism	short chain dehydrogenase reductase family
gfam_10373	1001.peg.9814	CT04_09814	0	1	0.173	0	0.8289	0.1786	0	fuNOG00040	100	Heterokaryon incompatibility protein (HET)	Function unknown	Poorly characterized	vegetative incompatibility protein HET-E-1
gfam_10390	1001.peg.1258	CT04_01258	0	1	0.173	0	0.8289	0.1786	0	fuNOG04351	100	Isoamyl alcohol oxidase	General function prediction only	Poorly characterized	FAD binding domain-containing protein
gfam_10406	1001.peg.7375	CT04_07375	0	1	0.173	0	0.8289	0.1786	0	fuNOG25126	100		Function unknown	Poorly characterized	heterokaryon incompatibility protein
gfam_10573	1001.peg.3202	CT04_03202	0	1	0.173	0	0.8289	0.1786	0	fuNOG01083	100	Tannase and feruloyl esterase	Function unknown	Poorly characterized	feruloyl esterase B precursor
gfam_10619	1001.peg.9455	CT04_09455	0	1	0.173	0	0.8289	0.1786	0	fuNOG21846	100	Berberine and berberine like	General function prediction only	Poorly characterized	FAD binding domain-containing protein
gfam_10635	1001.peg.1863	CT04_01863	0	1	0.173	0	0.8289	0.1786	0	fuNOG09201	100	AAA family ATPase	Posttranslational modification, protein turnover, chaperones	Cellular processes and signaling	AAA family ATPase (quinate permease)
gfam_10657	1001.peg.9103	CT04_09103	0	1	0.173	0	0.8289	0.1786	0	fuNOG27827	100		Function unknown	Poorly characterized
gfam_10683	1001.peg.1243	CT04_01243	0	1	0.173	0	0.8289	0.1786	0	fuNOG22463	100	Carboxyphosphonoenolpyruvate phosphonomutase-like protein	Function unknown	Poorly characterized	carboxyphosphonoenolpyruvate phosphonomutase-like protein
gfam_10689	1001.peg.5478	CT04_05478	0	1	0.173	0	0.8289	0.1786	0	fuNOG22455	100	Heterokaryon incompatibility protein (HET)	Function unknown	Poorly characterized	heterokaryon incompatibility protein
gfam_10756	1001.peg.4103	CT04_04103	0	1	0.173	0	0.8289	0.1786	0	fuNOG00271	100	UDP-glucoronosyl and UDP-glucosyl transferase		NA	UDP-glucosyl transferase family protein
gfam_10784	1001.peg.10128	CT04_10128	0	1	0.173	0	0.8289	0.1786	0	fuNOG05602	100	KR domain	Secondary metabolites biosynthesis, transport and catabolism	Metabolism	short-chain dehydrogenase/reductase 2
gfam_10946	1001.peg.1789	CT04_01789	0	1	0.173	0	0.8289	0.1786	0	fuNOG02729	100	transporter	General function prediction only	Poorly characterized	hexose transporter
gfam_10959	1001.peg.9682	CT04_09682	0	1	0.173	0	0.8289	0.1786	0	fuNOG28506	100	Ulp1 protease family, C-terminal catalytic domain	General function prediction only	Poorly characterized	Ulp1 protease family protein
gfam_11002	1001.peg.9837	CT04_09837	0	1	0.173	0	0.8289	0.1786	0	fuNOG23471	100		Function unknown	Poorly characterized	hypothetical protein
gfam_11008	1001.peg.3860	CT04_03860	0	1	0.173	0	0.8289	0.1786	0	fuNOG10511	100		Function unknown	Poorly characterized	hypothetical protein
gfam_11033	1001.peg.1675	CT04_01675	0	1	0.173	0	0.8289	0.1786	0	fuNOG09149	100		Function unknown	Poorly characterized	NACHT and TPR domain-containing protein
gfam_11036	1001.peg.5182	CT04_05182	0	1	0.173	0	0.8289	0.1786	0	fuNOG22707	100	LysR family regulatory protein	Function unknown	Poorly characterized	LysR family regulatory protein
gfam_11037	1001.peg.10503	CT04_10503	0	1	0.173	0	0.8289	0.1786	0	fuNOG27357	100	CorA-like Mg2+ transporter protein	Cell wall/membrane/envelope biogenesis	Cellular processes and signaling	ankyrin unc44
gfam_11038	1001.peg.890	CT04_00890	0	1	0.173	0	0.8289	0.1786	0	fuNOG00599	100	deoxyribose-phosphate aldolase	Nucleotide transport and metabolism	Metabolism	deoxyribose-phosphate aldolase
gfam_11039	1001.peg.5183	CT04_05183	0	1	0.173	0	0.8289	0.1786	0	fuNOG24828	100	FAD binding domain protein	General function prediction only	Poorly characterized	FAD binding domain-containing protein
gfam_11040	1001.peg.8152	CT04_08152	0	1	0.173	0	0.8289	0.1786	0	fuNOG30316	99.4		Replication, recombination and repair	Information storage and processing	hypothetical protein
gfam_11041	1001.peg.8625	CT04_08625	0	1	0.173	0	0.8289	0.1786	0	fuNOG21841	100		Function unknown	Poorly characterized	C6 zinc finger protein
gfam_11042	1001.peg.11556	CT04_11556	0	1	0.173	0	0.8289	0.1786	0	fuNOG20588	100		Function unknown	Poorly characterized	hypothetical protein
gfam_11044	1001.peg.8006	CT04_08006	0	1	0.173	0	0.8289	0.1786	0	fuNOG02979	100	Cytochrome P450	Secondary metabolites biosynthesis, transport and catabolism	Metabolism	cytochrome P450
gfam_11045	1001.peg.11243	CT04_11243	0	1	0.173	0	0.8289	0.1786	0	fuNOG18228	100	NUDIX domain	Replication, recombination and repair	Information storage and processing	nudix domain-containing protein
gfam_11046	1001.peg.5181	CT04_05181	0	1	0.173	0	0.8289	0.1786	0	fuNOG00684	100	Berberine and berberine like	General function prediction only	Poorly characterized	FAD-dependent isoamyl alcohol oxidase (FAD binding domain protein)
gfam_11047	1001.peg.5480	CT04_05480	0	1	0.173	0	0.8289	0.1786	0	fuNOG15757	79.3		Function unknown	Poorly characterized	hypothetical protein
gfam_11048	1001.peg.1363	CT04_01363	0	1	0.173	0	0.8289	0.1786	0	fuNOG06532	100	aldehyde reductase	General function prediction only	Poorly characterized	aldehyde reductase
gfam_11049	1001.peg.2843	CT04_02843	0	1	0.173	0	0.8289	0.1786	0	fuNOG13096	100		General function prediction only	Poorly characterized	ankyrin repeat protein
gfam_11050	1001.peg.10380	CT04_10380	0	1	0.173	0	0.8289	0.1786	0	fuNOG27057	99.8	Ankyrin repeat	Cell wall/membrane/envelope biogenesis	Cellular processes and signaling	ankyrin repeat domain-containing protein
gfam_11051	1001.peg.5057	CT04_05057	0	1	0.173	0	0.8289	0.1786	0	fuNOG24444	100	Zinc-binding dehydrogenase	Energy production and conversion	Metabolism	zinc-type alcohol dehydrogenase-like protein
gfam_11053	1001.peg.5279	CT04_05279	0	1	0.173	0	0.8289	0.1786	0	fuNOG22915	100		Function unknown	Poorly characterized	neutral amino acid permease
gfam_11055	1001.peg.13249	CT04_13268	0	1	0.173	0	0.8289	0.1786	0	fuNOG14717	100	Fungal Zn(2)-Cys(6) binuclear cluster domain	Function unknown	Poorly characterized	C6 finger domain-containing protein
gfam_11057	1001.peg.12764	CT04_12765	0	1	0.173	0	0.8289	0.1786	0	fuNOG24282	97.6	ankyrin repeat protein	General function prediction only	Poorly characterized	hypothetical protein
gfam_11059	1001.peg.3032	CT04_03032	0	1	0.173	0	0.8289	0.1786	0	fuNOG29170	99.8	Ulp1 protease family, C-terminal catalytic domain	General function prediction only	Poorly characterized	sentrin SUMO-specific
gfam_11060	1001.peg.2345	CT04_02345	0	1	0.173	0	0.8289	0.1786	0	fuNOG12303	100	Phenylacrylic acid decarboxylase	Amino acid transport and metabolism	Metabolism	phenylacrylic acid decarboxylase
gfam_11065	1001.peg.5859	CT04_05859	0	1	0.173	0	0.8289	0.1786	0	fuNOG01778	100	Allantoate	Carbohydrate transport and metabolism	Metabolism	C6 zinc finger domain-containing protein
gfam_11066	1001.peg.3088	CT04_03088	0	1	0.173	0	0.8289	0.1786	0	fuNOG25199	100		Function unknown	Poorly characterized	hypothetical protein
gfam_11068	1001.peg.30	CT04_00030	0	1	0.173	0	0.8289	0.1786	0	fuNOG20561	100	Protein of unknown function (DUF3632)	Function unknown	Poorly characterized	hypothetical protein
gfam_11069	1001.peg.10847	CT04_10847	0	1	0.173	0	0.8289	0.1786	0	fuNOG08064	100		Posttranslational modification, protein turnover, chaperones	Cellular processes and signaling	Hsp70 family chaperone
gfam_11073	1001.peg.11761	CT04_11761	0	1	0.173	0	0.8289	0.1786	0	fuNOG08807	100	Triacylglycerol lipase	Signal transduction mechanisms	Cellular processes and signaling	carboxylesterase family protein
gfam_11075	1001.peg.809	CT04_00809	0	1	0.173	0	0.8289	0.1786	0	fuNOG02041	100	nmrA family transcriptional regulator	General function prediction only	Poorly characterized	NAD-binding protein (NmrA family transcriptional regulator )
gfam_11080	1001.peg.9775	CT04_09775	0	1	0.173	0	0.8289	0.1786	0	fuNOG09517	100		Function unknown	Poorly characterized	hypothetical protein (C6 zinc finger protein)
gfam_11081	1001.peg.4035	CT04_04035	0	1	0.173	0	0.8289	0.1786	0	fuNOG04871	100		Function unknown	Poorly characterized	hypothetical protein
gfam_11083	1001.peg.3158	CT04_03158	0	1	0.173	0	0.8289	0.1786	0	fuNOG01954	100	Conserved hypothetical protein	Function unknown	Poorly characterized	DUF1665 domain containing protein
gfam_11088	1001.peg.9038	CT04_09038	0	1	0.173	0	0.8289	0.1786	0	fuNOG11379	100	NmrA-like family	Function unknown	Poorly characterized	nucleoside-diphosphate-sugar epimerase family protein (NmrA-like family protein)
gfam_11089	1001.peg.1561	CT04_01561	0	1	0.173	0	0.8289	0.1786	0	fuNOG30187	100	Shikimate dehydrogenase substrate binding domain	Amino acid transport and metabolism	Metabolism	pentafunctional protein (shikimate dehydrogenase substrate binding domain-containing protein)
gfam_11091	1001.peg.7255	CT04_07255	0	1	0.173	0	0.8289	0.1786	0	fuNOG21379	100		Function unknown	Poorly characterized	hypothetical protein
gfam_11092	1001.peg.12259	CT04_12259	0	1	0.173	0	0.8289	0.1786	0	fuNOG07140	100		General function prediction only	Poorly characterized	AAA family ATPase
gfam_11095	1001.peg.5455	CT04_05455	0	1	0.173	0	0.8289	0.1786	0	fuNOG05904	100	Pyridine nucleotide-disulphide oxidoreductase	Secondary metabolites biosynthesis, transport and catabolism	Metabolism	flavin-containing monooxygenase protein
gfam_11096	1001.peg.13043	CT04_13044	0	1	0.173	0	0.8289	0.1786	0	fuNOG24124	100	Major Facilitator Superfamily	Carbohydrate transport and metabolism	Metabolism	major facilitator superfamily transporter
gfam_11097	1001.peg.5189	CT04_05189	0	1	0.173	0	0.8289	0.1786	0	fuNOG05659	100	MFS multidrug transporter	General function prediction only	Poorly characterized	MFS multidrug transporter
gfam_11099	1001.peg.756	CT04_00756	0	1	0.173	0	0.8289	0.1786	0	fuNOG21428	100		General function prediction only	Poorly characterized	hypothetical protein
gfam_11101	1001.peg.9459	CT04_09459	0	1	0.173	0	0.8289	0.1786	0	fuNOG13096	100		General function prediction only	Poorly characterized	ankyrin repeat domain-containing protein
gfam_11504	1001.peg.8208	CT04_08208	0	1	0.173	0	0.8289	0.1786	0	fuNOG01922	100	Amidase	Translation, ribosomal structure and biogenesis	Information storage and processing	glutamyl-tRNA amidotransferase subunit A (amidase)
gfam_11513	1001.peg.3319	CT04_03319	0	1	0.173	0	0.8289	0.1786	0	fuNOG05393	100	Alcohol dehydrogenase GroES-like domain	Energy production and conversion	Metabolism	quinone oxidoreductase
gfam_11525	1001.peg.6188	CT04_06188	0	1	0.173	0	0.8289	0.1786	0	fuNOG02822	100	elongation factor 1 gamma domain-containing protein	Translation, ribosomal structure and biogenesis	Information storage and processing	elongation factor 1-gamma
gfam_11526	1001.peg.6187	CT04_06187	0	1	0.173	0	0.8289	0.1786	0	fuNOG02840	100	Pantothenate transporter	Carbohydrate transport and metabolism	Metabolism	pantothenate transporter liz1
gfam_11527	1001.peg.2956	CT04_02956	0	1	0.173	0	0.8289	0.1786	0	fuNOG09439	100	dioxygenase	Lipid transport and metabolism	Metabolism	alpha-ketoglutarate-dependent -dichlorophenoxyacetate
gfam_11528	1001.peg.11219	CT04_11219	0	1	0.173	0	0.8289	0.1786	0	fuNOG02903	100	3-Oxoacyl-[acyl-carrier-protein (ACP)] synthase III C terminal	Function unknown	Poorly characterized	chalcone synthase B
gfam_12016	1001.peg.670	CT04_00670	0	1	0.173	0	0.8289	0.1786	0	fuNOG25613	100	FAD-binding domain	Function unknown	Poorly characterized	cell surface metalloreductase
gfam_12124	1001.peg.7424	CT04_07424	0	1	0.173	0	0.8289	0.1786	0	fuNOG27551	100	Glutathione-dependent formaldehyde-activating enzyme	Function unknown	Poorly characterized	DUF636 domain protein (glutathione-dependent formaldehyde-activating enzyme)
gfam_12132	1001.peg.7450	CT04_07450	0	1	0.173	0	0.8289	0.1786	0	fuNOG12081	100		Function unknown	Poorly characterized	fungal transcriptional regulatory protein (priB protein)
gfam_12143	1001.peg.12023	CT04_12023	0	1	0.173	0	0.8289	0.1786	0	fuNOG24827	100	Common central domain of tyrosinase	Function unknown	Poorly characterized	tyrosinase central domain containing protein
gfam_12152	1001.peg.3166	CT04_03166	0	1	0.173	0	0.8289	0.1786	0	fuNOG01200	100	2OG-Fe(II) oxygenase superfamily	Secondary metabolites biosynthesis, transport and catabolism	Metabolism	flavonol synthase (2OG-Fe(II) oxygenase)
gfam_12174	1001.peg.3257;1001.peg.10561	CT04_10561;CT04_03257	0	1	0.173	0	0.8289	0.1786	0	fuNOG28340	90.5		Function unknown	Poorly characterized	hypothetical protein
gfam_12179	1001.peg.6605	CT04_06605	0	1	0.173	0	0.8289	0.1786	0	fuNOG17190	100		Function unknown	Poorly characterized	hypothetical protein
gfam_12630	1001.peg.9805	CT04_09805	0	1	0.173	0	0.8289	0.1786	0	fuNOG05611	100		Function unknown	Poorly characterized	hypothetical protein
gfam_12631	1001.peg.9806	CT04_09806	0	1	0.173	0	0.8289	0.1786	0	fuNOG08444	100	Berberine and berberine like	General function prediction only	Poorly characterized	glucooligosaccharide oxidase (FAD binding domain-containing protein)
gfam_12738	1001.peg.5258	CT04_05258	0	1	0.173	0	0.8289	0.1786	0	fuNOG10732	100	KR domain	Secondary metabolites biosynthesis, transport and catabolism	Metabolism	dehydrogenase reductase SDR family member 2
gfam_1365	1001.peg.11986;1001.peg.11903	CT04_11903;CT04_11986	0	1	0.173	0	0.8289	0.1786	0	fuNOG24151	100	Cytochrome P450	Secondary metabolites biosynthesis, transport and catabolism	Metabolism	P450 monooxygenase;cytochrome P450 oxidoreductase
gfam_13696	1001.peg.11527	CT04_11527	0	1	0.173	0	0.8289	0.1786	0	fuNOG03852	100	Potassium	Inorganic ion transport and metabolism	Metabolism	potassium transport protein 1
gfam_13826	1001.peg.13194	CT04_13204	0	1	0.173	0	0.8289	0.1786	0	fuNOG24972	100		Function unknown	Poorly characterized	signal peptide-containing protein
gfam_13938	1001.peg.13178	CT04_13188	0	1	0.173	0	0.8289	0.1786	0	fuNOG19519	98.1	Protein kinase domain	Signal transduction mechanisms	Cellular processes and signaling	serine threonine protein partial
gfam_6478	1001.peg.5358;1001.peg.12510	CT04_05358;CT04_12510	0	1	0.173	0	0.8289	0.1786	0	fuNOG07984	100		Function unknown	Poorly characterized	carnosine synthase 1;glutathione synthetase ATP-binding protein
gfam_699	1001.peg.11316;1001.peg.1853	CT04_01853;CT04_11316	0	1	0.173	0	0.8289	0.1786	0	fuNOG22150	100		General function prediction only	Poorly characterized	secreted protein
gfam_8529	1001.peg.10703;1001.peg.345;1001.peg.13177	CT04_13187;CT04_10703;CT04_00345	0	1	0.173	0	0.8289	0.1786	0	fuNOG12450	100	Conserved hypothetical protein	Function unknown	Poorly characterized	hypothetical protein
gfam_9599	1001.peg.6593	CT04_06593	0	1	0.173	0	0.8289	0.1786	0	fuNOG14628	100	alpha/beta hydrolase fold	Defense mechanisms	Cellular processes and signaling	alpha/beta hydrolase fold-3 domain-containing protein
gfam_10058	1001.peg.1722	CT04_01722	0	1	0.2098	0	0.7925	0.2163	0	fuNOG07666	100	KR domain	Secondary metabolites biosynthesis, transport and catabolism	Metabolism	short-chain dehydrogenase
gfam_10076	1001.peg.7775	CT04_07775	0	1	0.2098	0	0.7925	0.2163	0	fuNOG21705	100	Tannase and feruloyl esterase	General function prediction only	Poorly characterized	Feruloyl esterase B
gfam_10087	1001.peg.13093	CT04_13094	0	1	0.2098	0	0.7925	0.2163	0	fuNOG10210	100	ANK	General function prediction only	Poorly characterized	ankyrin repeat domain-containing protein 28
gfam_10127	1001.peg.4703	CT04_04703	0	1	0.2098	0	0.7925	0.2163	0	fuNOG09753	100	FAD binding domain	General function prediction only	Poorly characterized	FAD binding domain-containing protein
gfam_10292	1001.peg.5618	CT04_05618	0	1	0.2098	0	0.7925	0.2163	0	fuNOG19321	100	Fungal protein of unknown function (DUF1748)	Function unknown	Poorly characterized	DUF1748 domain containing protein
gfam_10438	1001.peg.9813	CT04_09813	0	1	0.2098	0	0.7925	0.2163	0	fuNOG15888	100		General function prediction only	Poorly characterized	hypothetical protein
gfam_10472	1001.peg.9195	CT04_09195	0	1	0.2098	0	0.7925	0.2163	0	fuNOG18188	100	Phosphatidylethanolamine-binding protein	General function prediction only	Poorly characterized	phosphatidylethanolamine-binding protein PEBP protein
gfam_10517	1001.peg.2109	CT04_02109	0	1	0.2098	0	0.7925	0.2163	0	fuNOG18963	100		Function unknown	Poorly characterized	F-box domain cyclin-like, partial
gfam_10530	1001.peg.1729	CT04_01729	0	1	0.2098	0	0.7925	0.2163	0	fuNOG06446	100	Alpha beta hydrolase	General function prediction only	Poorly characterized	alpha/beta hydrolase
gfam_10534	1001.peg.3762	CT04_03762	0	1	0.2098	0	0.7925	0.2163	0	fuNOG12082	100	KR domain	Secondary metabolites biosynthesis, transport and catabolism	Metabolism	short-chain dehydrogenase
gfam_10622	1001.peg.7977	CT04_07977	0	1	0.2098	0	0.7925	0.2163	0	fuNOG26481	100		Function unknown	Poorly characterized
gfam_10633	1001.peg.10506	CT04_10506	0	1	0.2098	0	0.7925	0.2163	0	fuNOG01684	100	Aminopeptidase that preferentially cleaves tripeptides. Also has low epoxide hydrolase activity (in vitro). Can hydrolyze an epoxide moiety of LTA(4) to form LTB(4) (in vitro) (By similarity)	Amino acid transport and metabolism	Metabolism	leukotriene A4 hydrolase
gfam_10634	1001.peg.10514	CT04_10514	0	1	0.2098	0	0.7925	0.2163	0	fuNOG00015	100	branched-chain-amino-acid aminotransferase	Amino acid transport and metabolism	Metabolism	branched-chain amino acid cytosolic aminotransferase
gfam_10643	1001.peg.328	CT04_00328	0	1	0.2098	0	0.7925	0.2163	0	fuNOG13687	100	STYKc	Signal transduction mechanisms	Cellular processes and signaling	protein kinase domain-containing protein
gfam_10644	1001.peg.325	CT04_00325	0	1	0.2098	0	0.7925	0.2163	0	fuNOG14940	100	CorA-like Mg2+ transporter protein	Function unknown	Poorly characterized	magnesium transport protein transmembrane region
gfam_10645	1001.peg.331	CT04_00331	0	1	0.2098	0	0.7925	0.2163	0	fuNOG13957	100	Amino acid permease	Amino acid transport and metabolism	Metabolism	amino acid transporter
gfam_10652	1001.peg.11279	CT04_11279	0	1	0.2098	0	0.7925	0.2163	0	fuNOG04046	99.3		Function unknown	Poorly characterized	amidohydrolase 3
gfam_10658	1001.peg.7688	CT04_07688	0	1	0.2098	0	0.7925	0.2163	0	fuNOG05665	100	NACHT domain	General function prediction only	Poorly characterized	NACHT domain protein
gfam_10660	1001.peg.9275	CT04_09275	0	1	0.2098	0	0.7925	0.2163	0	fuNOG11335	100	Uncharacterized alpha/beta hydrolase domain (DUF2235)	Function unknown	Poorly characterized	sporulation associated protein
gfam_10661	1001.peg.9171	CT04_09171	0	1	0.2098	0	0.7925	0.2163	0	fuNOG23563	100		Function unknown	Poorly characterized	integral membrane protein
gfam_10665	1001.peg.2668	CT04_02668	0	1	0.2098	0	0.7925	0.2163	0	fuNOG25628	100	Holliday junction DNA helicase ruvB N-terminus	Posttranslational modification, protein turnover, chaperones	Cellular processes and signaling	AAA family ATPase
gfam_10674	1001.peg.1296	CT04_01296	0	1	0.2098	0	0.7925	0.2163	0	fuNOG07173	100	Polysaccharide biosynthesis protein	Secondary metabolites biosynthesis, transport and catabolism	Metabolism	NADP(+)-dependent dehydrogenase
gfam_10681	1001.peg.539	CT04_00539	0	1	0.2098	0	0.7925	0.2163	0	fuNOG04239	100	KR domain	Secondary metabolites biosynthesis, transport and catabolism	Metabolism	short-chain dehydrogenase/oxidoreductase
gfam_10694	1001.peg.11227	CT04_11227	0	1	0.2098	0	0.7925	0.2163	0	fuNOG12790	15.8		Function unknown	Poorly characterized	hypothetical protein
gfam_10695	1001.peg.8257	CT04_08257	0	1	0.2098	0	0.7925	0.2163	0	fuNOG04947	100	FAD binding domain	General function prediction only	Poorly characterized	FAD binding domain protein
gfam_10699	1001.peg.9803	CT04_09803	0	1	0.2098	0	0.7925	0.2163	0	fuNOG16141	100	integral membrane protein	Function unknown	Poorly characterized	integral membrane protein
gfam_10710	1001.peg.1136	CT04_01136	0	1	0.2098	0	0.7925	0.2163	0	fuNOG27057	99.6	Ankyrin repeat	Cell wall/membrane/envelope biogenesis	Cellular processes and signaling	ankyrin unc44
gfam_10712	1001.peg.3491	CT04_03491	0	1	0.2098	0	0.7925	0.2163	0	fuNOG28660	100		Function unknown	Poorly characterized	hypothetical protein
gfam_10716	1001.peg.1432	CT04_01432	0	1	0.2098	0	0.7925	0.2163	0	fuNOG17772	100	SnoaL-like polyketide cyclase	Function unknown	Poorly characterized	SnoaL-like polyketide cyclase
gfam_10733	1001.peg.3433	CT04_03433	0	1	0.2098	0	0.7925	0.2163	0	fuNOG10916	100	Protein of unknown function (DUF3176)	Function unknown	Poorly characterized	hypothetical protein
gfam_10736	1001.peg.10670	CT04_10670	0	1	0.2098	0	0.7925	0.2163	0	fuNOG11320	100		Function unknown	Poorly characterized	hypothetical protein
gfam_10737	1001.peg.10671	CT04_10671	0	1	0.2098	0	0.7925	0.2163	0	fuNOG18554	100	STYKc	Signal transduction mechanisms	Cellular processes and signaling	serine/threonine protein kinase
gfam_10743	1001.peg.10988	CT04_10988	0	1	0.2098	0	0.7925	0.2163	0	fuNOG22283	100		Function unknown	Poorly characterized	F-box cyclin-like
gfam_10744	1001.peg.947	CT04_00947	0	1	0.2098	0	0.7925	0.2163	0	fuNOG17838	100	STYKc	Signal transduction mechanisms	Cellular processes and signaling	protein kinase 4-like protein
gfam_10750	1001.peg.4849	CT04_04849	0	1	0.2098	0	0.7925	0.2163	0	fuNOG28979	100		Function unknown	Poorly characterized	C6 finger domain-containing protein
gfam_10751	1001.peg.6459	CT04_06459	0	1	0.2098	0	0.7925	0.2163	0	fuNOG23049	100	O-methyltransferase	General function prediction only	Poorly characterized	O-methyltransferase family protein
gfam_10758	1001.peg.1779	CT04_01779	0	1	0.2098	0	0.7925	0.2163	0	fuNOG03754	100	C6 finger domain protein	Function unknown	Poorly characterized	C6 finger domain-containing protein
gfam_10767	1001.peg.11732	CT04_11732	0	1	0.2098	0	0.7925	0.2163	0	fuNOG23269	100	Sugar (and other) transporter	General function prediction only	Poorly characterized	MFS monosaccharide transporter
gfam_10773	1001.peg.3162	CT04_03162	0	1	0.2098	0	0.7925	0.2163	0	fuNOG22947	100	Cytochrome P450	Secondary metabolites biosynthesis, transport and catabolism	Metabolism	O-methylsterigmatocystin oxidoreductase (cytochrome P450 oxidoreductase)
gfam_10779	1001.peg.1431	CT04_01431	0	1	0.2098	0	0.7925	0.2163	0	fuNOG18703	100	NUDIX domain	Replication, recombination and repair	Information storage and processing	MutT family protein
gfam_10780	1001.peg.5862	CT04_05862	0	1	0.2098	0	0.7925	0.2163	0	fuNOG23927	100	Beta-lactamase	Function unknown	Poorly characterized	beta-lactamase family protein
gfam_11094	1001.peg.3169	CT04_03169	0	1	0.2098	0	0.7925	0.2163	0	fuNOG21703	100	aldo keto reductase	General function prediction only	Poorly characterized	aflatoxin B1 aldehyde reductase member 2
gfam_11524	1001.peg.13184	CT04_13194	0	1	0.2098	0	0.7925	0.2163	0	fuNOG24524	100	Major Facilitator Superfamily	General function prediction only	Poorly characterized	related to hol1 protein (member of major facilitator superfamily)
gfam_12181	1001.peg.13233	CT04_13252	0	1	0.2098	0	0.7925	0.2163	0	fuNOG09985	100	FAD binding domain	General function prediction only	Poorly characterized	zinc finger protein 32
gfam_789	1001.peg.1574;1001.peg.1573	CT04_01573;CT04_01574	0	1	0.2098	0	0.7925	0.2163	0	fuNOG04339	100	3-dehydroshikimate dehydratase	Amino acid transport and metabolism	Metabolism	C6 transcription factor;4-hydroxyphenylpyruvate
gfam_8547	1001.peg.12606	CT04_12606	0	1	0.2098	0	0.7925	0.2163	0	fuNOG24028	100		Function unknown	Poorly characterized	DNA helicase
gfam_9205	1001.peg.11512	CT04_11512	0	1	0.2098	0	0.7925	0.2163	0	fuNOG06861	100	TAP-like protein	General function prediction only	Poorly characterized	cell wall anchored protein
gfam_9269	1001.peg.10250	CT04_10250	0	1	0.2098	0	0.7925	0.2163	0	fuNOG21942	100		Function unknown	Poorly characterized	SirQ protein
gfam_9331	1001.peg.12853	CT04_12854	0	1	0.2098	0	0.7925	0.2163	0	fuNOG19558	100		Function unknown	Poorly characterized	C6 transcription factor
gfam_9752	1001.peg.11018	CT04_11018	0	1	0.2098	0	0.7925	0.2163	0	fuNOG08049	100		Function unknown	Poorly characterized	INO80 chromatin remodeling complex protein
gfam_10356	1001.peg.11623;1001.peg.11621	CT04_11621;CT04_11623	0	1	0.3278	0	0.6757	0.3332	0	fuNOG00156	100	ABC metal ion transporter	Secondary metabolites biosynthesis, transport and catabolism	Metabolism	multidrug-resistance like protein isoform H;metal resistance protein, partial
gfam_10433	1001.peg.1135	CT04_01135	0	1	0.3278	0	0.6757	0.3332	0	fuNOG25606	100		Function unknown	Poorly characterized	hypothetical protein
gfam_10647	1001.peg.4100	CT04_04100	0	1	0.3278	0	0.6757	0.3332	0	fuNOG06772	100	cytochrome P450	Secondary metabolites biosynthesis, transport and catabolism	Metabolism	cytochrome P450
gfam_10654	1001.peg.6936	CT04_06936	0	1	0.3278	0	0.6757	0.3332	0	fuNOG08992	100	short chain dehydrogenase	Secondary metabolites biosynthesis, transport and catabolism	Metabolism	short-chain dehydrogenase/reductase family protein
gfam_10669	1001.peg.1129	CT04_01129	0	1	0.3278	0	0.6757	0.3332	0	fuNOG25928	100	Domain of unknown function (DUF3425)	Function unknown	Poorly characterized	aryl-alcohol dehydrogenase
gfam_10918	1001.peg.2444	CT04_02444	0	1	0.3278	0	0.6757	0.3332	0	fuNOG03630	100	Transcription factor	Function unknown	Poorly characterized	fungal specific transcription factor domain-containing protein
gfam_10919	1001.peg.5370;1001.peg.9525	CT04_09525;CT04_05370	0	1	0.3278	0	0.6757	0.3332	0	fuNOG14347	100		Function unknown	Poorly characterized	arginine deiminase type-3
gfam_10931	1001.peg.12189	CT04_12189	0	1	0.3278	0	0.6757	0.3332	0	fuNOG09281	99.7	Major Facilitator Superfamily	Carbohydrate transport and metabolism	Metabolism	major facilitator superfamily transporter
gfam_11014	1001.peg.4447	CT04_04447	0	1	0.3278	0	0.6757	0.3332	0	fuNOG07267	100	NmrA-like family	Function unknown	Poorly characterized	NmrA-like family protein
gfam_11019	1001.peg.5714	CT04_05714	0	1	0.3278	0	0.6757	0.3332	0	fuNOG24778	100	Phosphotransferase enzyme family	General function prediction only	Poorly characterized	protein kinase-like domain protein
gfam_11021	1001.peg.4440	CT04_04440	0	1	0.3278	0	0.6757	0.3332	0	fuNOG04588	100		Function unknown	Poorly characterized	hypothetical protein
gfam_11028	1001.peg.6341	CT04_06341	0	1	0.3278	0	0.6757	0.3332	0	fuNOG16617	100		Function unknown	Poorly characterized	C6 zinc finger domain protein
gfam_11031	1001.peg.4915	CT04_04915	0	1	0.3278	0	0.6757	0.3332	0	fuNOG06568	100	Threonyl and Alanyl tRNA synthetase second additional domain	General function prediction only	Poorly characterized	alanyl-tRNA synthetase
gfam_11058	1001.peg.5992	CT04_05992	0	1	0.3278	0	0.6757	0.3332	0	fuNOG06222	100	helicase	Replication, recombination and repair	Information storage and processing	DEAD box helicase (helicase required for RNAi-mediated heterochromatin assembly)
gfam_11079	1001.peg.6588	CT04_06588	0	1	0.3278	0	0.6757	0.3332	0	fuNOG01574	100	Sugar (and other) transporter	General function prediction only	Poorly characterized	lactose permease
gfam_11103	1001.peg.4891	CT04_04891	0	1	0.3278	0	0.6757	0.3332	0	fuNOG01309	100	ADP ATP carrier protein	Energy production and conversion	Metabolism	ADP,ATP carrier protein
gfam_11135	1001.peg.6867	CT04_06867	0	1	0.3278	0	0.6757	0.3332	0	fuNOG25643	93.4		General function prediction only	Poorly characterized	hypothetical protein, partial
gfam_11179	1001.peg.8708	CT04_08708	0	1	0.3278	0	0.6757	0.3332	0	fuNOG12116	100		Function unknown	Poorly characterized	hypothetical protein
gfam_11198	1001.peg.4283	CT04_04283	0	1	0.3278	0	0.6757	0.3332	0	fuNOG11277	100	Heterokaryon incompatibility protein (HET)	Function unknown	Poorly characterized	heterokaryon incompatibility protein
gfam_11222	1001.peg.5703	CT04_05703	0	1	0.3278	0	0.6757	0.3332	0	fuNOG29430	100		Function unknown	Poorly characterized	hypothetical protein, partial
gfam_11334	1001.peg.2012	CT04_02012	0	1	0.3278	0	0.6757	0.3332	0	fuNOG04108	100	Tricarboxylate transport protein	Energy production and conversion	Metabolism	mitochondrial tricarboxylate transporter
gfam_11335	1001.peg.12818	CT04_12819	0	1	0.3278	0	0.6757	0.3332	0	fuNOG13756	100		Function unknown	Poorly characterized	C6 finger domain protein
gfam_11336	1001.peg.11764	CT04_11764	0	1	0.3278	0	0.6757	0.3332	0	fuNOG08804	100	FAD binding domain	Function unknown	Poorly characterized	FAD binding domain-containing protein
gfam_11337	1001.peg.5186	CT04_05186	0	1	0.3278	0	0.6757	0.3332	0	fuNOG08680	100	O-methyltransferase	General function prediction only	Poorly characterized	O-methyltransferase
gfam_11338	1001.peg.3851	CT04_03851	0	1	0.3278	0	0.6757	0.3332	0	fuNOG22007	100	fatty acid synthase	Lipid transport and metabolism	Metabolism	fatty acid synthase alpha subunit reductase
gfam_11339	1001.peg.11796	CT04_11796	0	1	0.3278	0	0.6757	0.3332	0	fuNOG03192	100	reductase	Secondary metabolites biosynthesis, transport and catabolism	Metabolism	tetrahydroxynaphthalene reductase
gfam_11340	1001.peg.5253	CT04_05253	0	1	0.3278	0	0.6757	0.3332	0	fuNOG05844	100	zinc alcohol dehydrogenase	Energy production and conversion	Metabolism	zinc-dependent acohol dehydrogenase (reticulon-4-interacting protein 1)
gfam_11341	1001.peg.12059	CT04_12059	0	1	0.3278	0	0.6757	0.3332	0	fuNOG21948	100	Cytochrome P450	Secondary metabolites biosynthesis, transport and catabolism	Metabolism	cytochrome P450 oxidoreductase
gfam_11342	1001.peg.205	CT04_00205	0	1	0.3278	0	0.6757	0.3332	0	fuNOG26899	99.5		General function prediction only	Poorly characterized	secreted protein
gfam_11343	1001.peg.8057	CT04_08057	0	1	0.3278	0	0.6757	0.3332	0	fuNOG08071	42	Glycosyl hydrolases family 6	General function prediction only	Poorly characterized	hypothetical protein
gfam_11344	1001.peg.2932	CT04_02932	0	1	0.3278	0	0.6757	0.3332	0	fuNOG02930	99	Conserved hypothetical protein	Function unknown	Poorly characterized	TPR-like protein
gfam_11345	1001.peg.8156	CT04_08156	0	1	0.3278	0	0.6757	0.3332	0	fuNOG05644	100	APSES transcription factor	Function unknown	Poorly characterized	KilA-N domain-containing protein
gfam_11346	1001.peg.9995	CT04_09995	0	1	0.3278	0	0.6757	0.3332	0	fuNOG07276	9.3	BSD domain-containing protein	Function unknown	Poorly characterized	hypothetical protein
gfam_11347	1001.peg.1302	CT04_01302	0	1	0.3278	0	0.6757	0.3332	0	fuNOG20503	79.9	Peptidase inhibitor I9	Function unknown	Poorly characterized	hypothetical protein, partial
gfam_11348	1001.peg.13048	CT04_13049	0	1	0.3278	0	0.6757	0.3332	0	fuNOG09957	24.1		Function unknown	Poorly characterized	hypothetical protein
gfam_11349	1001.peg.11037	CT04_11037	0	1	0.3278	0	0.6757	0.3332	0	fuNOG00544	100	aldo-keto reductase	Energy production and conversion	Metabolism	aldo/keto reductase
gfam_11350	1001.peg.11088	CT04_11088	0	1	0.3278	0	0.6757	0.3332	0	fuNOG07058	37.8	DnaJ domain protein	Posttranslational modification, protein turnover, chaperones	Cellular processes and signaling	hypothetical protein
gfam_11351	1001.peg.4767	CT04_04767	0	1	0.3278	0	0.6757	0.3332	0	fuNOG19726	99.9		General function prediction only	Poorly characterized	hypothetical protein
gfam_11352	1001.peg.4875	CT04_04875	0	1	0.3278	0	0.6757	0.3332	0	fuNOG08599	100	alpha/beta hydrolase fold	Defense mechanisms	Cellular processes and signaling	esterase/lipase/thioesterase
gfam_11353	1001.peg.6340	CT04_06340	0	1	0.3278	0	0.6757	0.3332	0	fuNOG06377	100	MFS sugar transporter	General function prediction only	Poorly characterized	MFS sugar transporter (H(+)-myo-inositol Co-transporter)
gfam_11354	1001.peg.6339	CT04_06339	0	1	0.3278	0	0.6757	0.3332	0	fuNOG22709	100	Alcohol dehydrogenase GroES-like domain	Secondary metabolites biosynthesis, transport and catabolism	Metabolism	zinc-binding oxidoreductase
gfam_11355	1001.peg.4684	CT04_04684	0	1	0.3278	0	0.6757	0.3332	0	fuNOG11938	100	short chain dehydrogenase	Secondary metabolites biosynthesis, transport and catabolism	Metabolism	short-chain dehydrogenase
gfam_11356	1001.peg.33	CT04_00033	0	1	0.3278	0	0.6757	0.3332	0	fuNOG29293	98.5	Rapid ALkalinization Factor (RALF)	General function prediction only	Poorly characterized	hypothetical protein
gfam_11357	1001.peg.8796	CT04_08796	0	1	0.3278	0	0.6757	0.3332	0	fuNOG28811	24.7		General function prediction only	Poorly characterized	hypothetical protein
gfam_11358	1001.peg.595	CT04_00595	0	1	0.3278	0	0.6757	0.3332	0	fuNOG20616	98.3		Function unknown	Poorly characterized
gfam_11359	1001.peg.6143	CT04_06143	0	1	0.3278	0	0.6757	0.3332	0	fuNOG12071	100	Aminotransferase class I and II	Signal transduction mechanisms	Cellular processes and signaling	1-aminocyclopropane-1-carboxylate synthase-like protein 1
gfam_11360	1001.peg.9988	CT04_09988	0	1	0.3278	0	0.6757	0.3332	0	fuNOG11689	100	short chain dehydrogenase	Secondary metabolites biosynthesis, transport and catabolism	Metabolism	short-chain dehydrogenase/reductase
gfam_11361	1001.peg.3857	CT04_03857	0	1	0.3278	0	0.6757	0.3332	0	fuNOG07278	100	pectinesterase family	General function prediction only	Poorly characterized	pectinesterase family protein
gfam_11362	1001.peg.4091	CT04_04091	0	1	0.3278	0	0.6757	0.3332	0	fuNOG25518	19	Phosphotransferase enzyme family	Function unknown	Poorly characterized	hypothetical protein
gfam_11363	1001.peg.7852	CT04_07852	0	1	0.3278	0	0.6757	0.3332	0	fuNOG03732	100	RTA1 domain protein	Function unknown	Poorly characterized	RTA1 domain-containing protein
gfam_11364	1001.peg.9958	CT04_09958	0	1	0.3278	0	0.6757	0.3332	0	fuNOG06948	100	epoxide hydrolase	Lipid transport and metabolism	Metabolism	epoxide hydrolase
gfam_11365	1001.peg.6019	CT04_06019	0	1	0.3278	0	0.6757	0.3332	0	fuNOG05839	100	Glycosyl hydrolase family 61	General function prediction only	Poorly characterized	glycosyl hydrolase family 61 (Cel61b)
gfam_11366	1001.peg.6181	CT04_06181	0	1	0.3278	0	0.6757	0.3332	0	fuNOG07929	100	Cytochrome P450	Secondary metabolites biosynthesis, transport and catabolism	Metabolism	hypothetical protein
gfam_11367	1001.peg.2594	CT04_02594	0	1	0.3278	0	0.6757	0.3332	0	fuNOG01948	98.4	aldo keto reductase	Energy production and conversion	Metabolism	aldo/keto reductase endoribonuclease L-PSP
gfam_11368	1001.peg.7462	CT04_07462	0	1	0.3278	0	0.6757	0.3332	0	fuNOG15324	44.7	Protein of unknown function (DUF3712)	Function unknown	Poorly characterized	hypothetical protein
gfam_11369	1001.peg.8797	CT04_08797	0	1	0.3278	0	0.6757	0.3332	0	fuNOG30593	67.1	ZnF_C2H2	General function prediction only	Poorly characterized	hypothetical protein
gfam_11370	1001.peg.884	CT04_00884	0	1	0.3278	0	0.6757	0.3332	0	fuNOG10116	100	fungal specific transcription factor	Transcription	Information storage and processing	fungal specific transcription factor
gfam_11569	1001.peg.3164	CT04_03164	0	1	0.3278	0	0.6757	0.3332	0	fuNOG22295	100	Major Facilitator Superfamily	Carbohydrate transport and metabolism	Metabolism	pantothenate transporter
gfam_11574	1001.peg.1362	CT04_01362	0	1	0.3278	0	0.6757	0.3332	0	fuNOG18959	99.3		Function unknown	Poorly characterized	hypothetical protein
gfam_11578	1001.peg.5252	CT04_05252	0	1	0.3278	0	0.6757	0.3332	0	fuNOG12090	100	Tryptophan dimethylallyltransferase	Function unknown	Poorly characterized	aromatic prenyltransferase (TdiB protein)
gfam_11581	1001.peg.2955	CT04_02955	0	1	0.3278	0	0.6757	0.3332	0	fuNOG00563	100	Acetamidase		NA	acetamidase
gfam_11585	1001.peg.2535	CT04_02535	0	1	0.3278	0	0.6757	0.3332	0	fuNOG00871	11	activating enzyme	Posttranslational modification, protein turnover, chaperones	Cellular processes and signaling	hypothetical protein
gfam_11587	1001.peg.3864	CT04_03864	0	1	0.3278	0	0.6757	0.3332	0	fuNOG14347	100		Function unknown	Poorly characterized	arginine deiminase type-3
gfam_12211	1001.peg.9815	CT04_09815	0	1	0.3278	0	0.6757	0.3332	0	fuNOG15658	100	Protein kinase domain	General function prediction only	Poorly characterized	protein kinase-like domain-containing protein
gfam_12212	1001.peg.7855	CT04_07855	0	1	0.3278	0	0.6757	0.3332	0	fuNOG06092	100		Function unknown	Poorly characterized	phosphotransferase enzyme family protein
gfam_12216	1001.peg.603	CT04_00603	0	1	0.3278	0	0.6757	0.3332	0	fuNOG17419	98.1		Function unknown	Poorly characterized	hyothetical protein
gfam_12217	1001.peg.7202	CT04_07202	0	1	0.3278	0	0.6757	0.3332	0	fuNOG24329	100	Fungal trichothecene efflux pump (TRI12)	General function prediction only	Poorly characterized	MFS transporter
gfam_12218	1001.peg.5571	CT04_05571	0	1	0.3278	0	0.6757	0.3332	0	fuNOG22988	100	Cytochrome p450	Secondary metabolites biosynthesis, transport and catabolism	Metabolism	cytochrome P450 mitochondrial precursor
gfam_12825	1001.peg.344	CT04_00344	0	1	0.3278	0	0.6757	0.3332	0	fuNOG18097	98.7		Function unknown	Poorly characterized	hypothetical protein
gfam_12827	1001.peg.9532	CT04_09532	0	1	0.3278	0	0.6757	0.3332	0	fuNOG11149	100		Function unknown	Poorly characterized	hypothetical protein
gfam_12830	1001.peg.5451	CT04_05451	0	1	0.3278	0	0.6757	0.3332	0	fuNOG05385	100	Conserved hypothetical protein	Function unknown	Poorly characterized	predicted protein
gfam_12832	1001.peg.3967	CT04_03967	0	1	0.3278	0	0.6757	0.3332	0	fuNOG08786	99.1	Fungal Zn(2)-Cys(6) binuclear cluster domain	Function unknown	Poorly characterized	C6 zinc finger protein
gfam_13935	1001.peg.11057	CT04_11057	0	1	0.3278	0	0.6757	0.3332	0	fuNOG21435	100		General function prediction only	Poorly characterized	hypothetical protein
gfam_14399	1001.peg.9905	CT04_09905	0	1	0.3278	0	0.6757	0.3332	0	fuNOG10155	100	GAL4	Function unknown	Poorly characterized	C6 zinc finger domain containing protein
gfam_14405	1001.peg.10584	CT04_10584	0	1	0.3278	0	0.6757	0.3332	0	fuNOG16012	16	COMPASS (Complex proteins associated with Set1p) component shg1	Function unknown	Poorly characterized	hypothetical protein
gfam_14408	1001.peg.362	CT04_00362	0	1	0.3278	0	0.6757	0.3332	0	fuNOG02455	20.2	ankyrin repeat	Cell wall/membrane/envelope biogenesis	Cellular processes and signaling	hypothetical protein
gfam_14416	1001.peg.3578	CT04_03578	0	1	0.3278	0	0.6757	0.3332	0	fuNOG28752	99.9		General function prediction only	Poorly characterized	ankyrin repeat protein
gfam_10370	1001.peg.8398	CT04_08398	0	1	0.3811	0	0.6225	0.3858	0	fuNOG02547	100	DYNc	Intracellular trafficking, secretion, and vesicular transport	Cellular processes and signaling	Interferon-induced GTP-binding protein Mx2 (dynamin family protein)
gfam_10428	1001.peg.11276	CT04_11276	0	1	0.3811	0	0.6225	0.3858	0	fuNOG27057	99.4	Ankyrin repeat	Cell wall/membrane/envelope biogenesis	Cellular processes and signaling
gfam_10515	1001.peg.9458	CT04_09458	0	1	0.3811	0	0.6225	0.3858	0	fuNOG08532	100	Cytochrome P450	Secondary metabolites biosynthesis, transport and catabolism	Metabolism	cytochrome P450
gfam_10944	1001.peg.1776	CT04_01776	0	1	0.3811	0	0.6225	0.3858	0	fuNOG22130	9.9	cytochrome P450	Secondary metabolites biosynthesis, transport and catabolism	Metabolism	hypothetical protein
gfam_10949	1001.peg.1321	CT04_01321	0	1	0.3811	0	0.6225	0.3858	0	fuNOG26479	100		Function unknown	Poorly characterized	integral membrane protein
gfam_10952	1001.peg.12842	CT04_12843	0	1	0.3811	0	0.6225	0.3858	0	fuNOG06181	99.2	Protein phosphatase type 1 complex subunit Hex2 Reg1	Function unknown	Poorly characterized	hypothetical protein
gfam_10953	1001.peg.876	CT04_00876	0	1	0.3811	0	0.6225	0.3858	0	fuNOG08822	100		General function prediction only	Poorly characterized	extracellular tungstate binding protein (extracellular solute-binding protein family 1)
gfam_10954	1001.peg.2042	CT04_02042	0	1	0.3811	0	0.6225	0.3858	0	fuNOG21671	100		Function unknown	Poorly characterized	hypothetical protein
gfam_10955	1001.peg.2003	CT04_02003	0	1	0.3811	0	0.6225	0.3858	0	fuNOG02944	23.1		Function unknown	Poorly characterized	hypothetical protein
gfam_10956	1001.peg.1996	CT04_01996	0	1	0.3811	0	0.6225	0.3858	0	fuNOG21172	100		Function unknown	Poorly characterized	hypothetical protein
gfam_10957	1001.peg.6618	CT04_06618	0	1	0.3811	0	0.6225	0.3858	0	fuNOG05616	100	Melibiase	Carbohydrate transport and metabolism	Metabolism	glycoside hydrolase family 27 protein (alpha-galactosidase)
gfam_10958	1001.peg.12355	CT04_12355	0	1	0.3811	0	0.6225	0.3858	0	fuNOG28506	100	Ulp1 protease family, C-terminal catalytic domain	General function prediction only	Poorly characterized	Ulp1 protease family protein
gfam_10964	1001.peg.11268	CT04_11268	0	1	0.3811	0	0.6225	0.3858	0	fuNOG16150	37.7	Origin recognition complex subunit 6 (ORC6)	Replication, recombination and repair	Information storage and processing	hypothetical protein
gfam_10965	1001.peg.11269	CT04_11269	0	1	0.3811	0	0.6225	0.3858	0	fuNOG04415	71.6	Catalytic subunit of the poly(A)-nuclease (PAN) deadenylation complex involved in cytoplasmic mRNA turnover. PAN specifically shortens poly(A) tails of RNA when the poly(A) stretch is bound by polyadenylate-binding protein PAB1. Deadenylation of the 3-tail to a length that is too short to bind PAB1 induces mRNA decay. May also be involved in post- transcriptional maturation of mRNA poly(A) tails …	Replication, recombination and repair	Information storage and processing	hypothetical protein
gfam_10967	1001.peg.12946	CT04_12947	0	1	0.3811	0	0.6225	0.3858	0	fuNOG18777	99.8		Function unknown	Poorly characterized	hypothetical protein
gfam_10968	1001.peg.11041	CT04_11041	0	1	0.3811	0	0.6225	0.3858	0	fuNOG21075	13.1		Function unknown	Poorly characterized	hypothetical protein
gfam_10970	1001.peg.1145	CT04_01145	0	1	0.3811	0	0.6225	0.3858	0	fuNOG00265	100	MFS multidrug transporter	General function prediction only	Poorly characterized	MFS multidrug transporter
gfam_10973	1001.peg.12455	CT04_12455	0	1	0.3811	0	0.6225	0.3858	0	fuNOG20576	100	CFEM domain	General function prediction only	Poorly characterized	CFEM domain-containing protein
gfam_10975	1001.peg.5419	CT04_05419	0	1	0.3811	0	0.6225	0.3858	0	fuNOG23272	12.9	Cytochrome P450	Secondary metabolites biosynthesis, transport and catabolism	Metabolism	hypothetical protein
gfam_10978	1001.peg.12795	CT04_12796	0	1	0.3811	0	0.6225	0.3858	0	fuNOG07080	21.6	May be involved in telomere capping (By similarity)	General function prediction only	Poorly characterized	hypothetical protein
gfam_10979	1001.peg.7449	CT04_07449	0	1	0.3811	0	0.6225	0.3858	0	fuNOG16599	25.2	Nuclear distribution protein nudE	Cytoskeleton	Cellular processes and signaling	hypothetical protein
gfam_10980	1001.peg.9503	CT04_09503	0	1	0.3811	0	0.6225	0.3858	0	fuNOG22291	14.2	Sugar (and other) transporter	General function prediction only	Poorly characterized	hypothetical protein
gfam_10982	1001.peg.3102	CT04_03102	0	1	0.3811	0	0.6225	0.3858	0	fuNOG21955	100	Heterokaryon incompatibility protein (HET)	Function unknown	Poorly characterized	heterokaryon incompatibility protein
gfam_10983	1001.peg.508	CT04_00508	0	1	0.3811	0	0.6225	0.3858	0	fuNOG19914	10.5		Function unknown	Poorly characterized	hypothetical protein
gfam_10984	1001.peg.12922	CT04_12923	0	1	0.3811	0	0.6225	0.3858	0	fuNOG28195	100		General function prediction only	Poorly characterized	hypothetical protein
gfam_10985	1001.peg.12714	CT04_12715	0	1	0.3811	0	0.6225	0.3858	0	fuNOG20616	92.3		Function unknown	Poorly characterized	hypothetical protein
gfam_10987	1001.peg.7623	CT04_07623	0	1	0.3811	0	0.6225	0.3858	0	fuNOG06580	76.9	Pigment biosynthesis protein Ayg1	Posttranslational modification, protein turnover, chaperones	Cellular processes and signaling	hypothetical protein
gfam_10992	1001.peg.8022	CT04_08022	0	1	0.3811	0	0.6225	0.3858	0	fuNOG09910	100	NACHT domain	General function prediction only	Poorly characterized	ankyrin repeat domain-containing protein
gfam_10996	1001.peg.3347	CT04_03347	0	1	0.3811	0	0.6225	0.3858	0	fuNOG25736	100		Function unknown	Poorly characterized	hypothetical protein
gfam_10997	1001.peg.7468	CT04_07468	0	1	0.3811	0	0.6225	0.3858	0	fuNOG05021	100	IBR finger domain protein	Posttranslational modification, protein turnover, chaperones	Cellular processes and signaling	IBR finger domain-containing protein
gfam_10999	1001.peg.1091	CT04_01091	0	1	0.3811	0	0.6225	0.3858	0	fuNOG04286	100	ANK	Cell wall/membrane/envelope biogenesis	Cellular processes and signaling	ankyrin repeat-containing protein
gfam_11000	1001.peg.10881	CT04_10881	0	1	0.3811	0	0.6225	0.3858	0	fuNOG27314	100		Function unknown	Poorly characterized	transcription factor sef1
gfam_11007	1001.peg.5462	CT04_05462	0	1	0.3811	0	0.6225	0.3858	0	fuNOG08077	100	beta-glucuronidase	Carbohydrate transport and metabolism	Metabolism	beta-glucuronidase precursor (glycosyl hydrolase family 2)
gfam_11010	1001.peg.11019	CT04_11019	0	1	0.3811	0	0.6225	0.3858	0	fuNOG29509	100		Function unknown	Poorly characterized	hypothetical protein
gfam_11016	1001.peg.950	CT04_00950	0	1	0.3811	0	0.6225	0.3858	0	fuNOG06920	100		Function unknown	Poorly characterized	PFS domain-containing protein
gfam_11020	1001.peg.11855	CT04_11855	0	1	0.3811	0	0.6225	0.3858	0	fuNOG29886	100	GDSL-like Lipase/Acylhydrolase	General function prediction only	Poorly characterized	lipolytic protein GDSLfamily
gfam_11022	1001.peg.12159	CT04_12159	0	1	0.3811	0	0.6225	0.3858	0	fuNOG28033	100		Function unknown	Poorly characterized	hypothetical protein
gfam_11024	1001.peg.8441	CT04_08441	0	1	0.3811	0	0.6225	0.3858	0	fuNOG29769	100	Caspase domain	Function unknown	Poorly characterized	caspase domain-containing protein
gfam_11025	1001.peg.11689	CT04_11689	0	1	0.3811	0	0.6225	0.3858	0	fuNOG13984	100		Function unknown	Poorly characterized	hypothetical protein
gfam_11409	1001.peg.3185	CT04_03185	0	1	0.3811	0	0.6225	0.3858	0	fuNOG05118	100	Amidase	Translation, ribosomal structure and biogenesis	Information storage and processing	glutamyl-tRNA amidotransferase subunit (amidase)
gfam_11410	1001.peg.3170	CT04_03170	0	1	0.3811	0	0.6225	0.3858	0	fuNOG03876	100	alpha/beta hydrolase fold	General function prediction only	Poorly characterized	homoserine O-acetyltransferase
gfam_11411	1001.peg.3180	CT04_03180	0	1	0.3811	0	0.6225	0.3858	0	fuNOG15625	100	Endoribonuclease L-PSP	General function prediction only	Poorly characterized	L-PSP endoribonuclease family
gfam_11412	1001.peg.3176	CT04_03176	0	1	0.3811	0	0.6225	0.3858	0	fuNOG22846	100	Fungal specific transcription factor domain	Function unknown	Poorly characterized	C6 zinc finger domain containing protein
gfam_11413	1001.peg.3171	CT04_03171	0	1	0.3811	0	0.6225	0.3858	0	fuNOG11446	100	short chain dehydrogenase	Secondary metabolites biosynthesis, transport and catabolism	Metabolism	short-chain dehydrogenase
gfam_11414	1001.peg.3174	CT04_03174	0	1	0.3811	0	0.6225	0.3858	0	fuNOG22560	100	general amino acid permease	Amino acid transport and metabolism	Metabolism	general amino acid permease
gfam_11415	1001.peg.3172	CT04_03172	0	1	0.3811	0	0.6225	0.3858	0	fuNOG05763	100	Class ii aldolase adducin domain protein		NA	aldolase
gfam_11423	1001.peg.11713	CT04_11713	0	1	0.3811	0	0.6225	0.3858	0	fuNOG18843	60.3		Function unknown	Poorly characterized	hypothetical protein
gfam_11424	1001.peg.11712	CT04_11712	0	1	0.3811	0	0.6225	0.3858	0	fuNOG06732	11.6	Fungal_trans	Function unknown	Poorly characterized	hypothetical protein
gfam_11425	1001.peg.11714	CT04_11714	0	1	0.3811	0	0.6225	0.3858	0	fuNOG00916	41	SH3 domain-containing protein	Function unknown	Poorly characterized	hypothetical protein
gfam_11426	1001.peg.11716	CT04_11716	0	1	0.3811	0	0.6225	0.3858	0	fuNOG09751	44.6		Function unknown	Poorly characterized	hypothetical protein
gfam_11428	1001.peg.13240	CT04_13259	0	1	0.3811	0	0.6225	0.3858	0	fuNOG01989	96.9		Function unknown	Poorly characterized	hypothetical protein
gfam_11436	1001.peg.2332	CT04_02332	0	1	0.3811	0	0.6225	0.3858	0	fuNOG23709	91.4	Domain of unknown function (DUF1996)	General function prediction only	Poorly characterized	hypothetical protein
gfam_11437	1001.peg.6189	CT04_06189	0	1	0.3811	0	0.6225	0.3858	0	fuNOG28506	100	Ulp1 protease family, C-terminal catalytic domain	General function prediction only	Poorly characterized	Ulp1 protease family protein
gfam_11438	1001.peg.5547	CT04_05547	0	1	0.3811	0	0.6225	0.3858	0	fuNOG18568	82.5	acylphosphatase	Energy production and conversion	Metabolism	hypothetical protein
gfam_11441	1001.peg.2330	CT04_02330	0	1	0.3811	0	0.6225	0.3858	0	fuNOG00454	29.2	Monothiol	Posttranslational modification, protein turnover, chaperones	Cellular processes and signaling	hypothetical protein
gfam_11442	1001.peg.2331	CT04_02331	0	1	0.3811	0	0.6225	0.3858	0	fuNOG23256	15.9	STYKc	Signal transduction mechanisms	Cellular processes and signaling	hypothetical protein
gfam_11453	1001.peg.3178	CT04_03178	0	1	0.3811	0	0.6225	0.3858	0	fuNOG12735	100	Phosphotransferase enzyme family	General function prediction only	Poorly characterized	hypothetical protein, partial
gfam_11470	1001.peg.2460	CT04_02460	0	1	0.3811	0	0.6225	0.3858	0	fuNOG23472	57.6	finger domain protein	Function unknown	Poorly characterized	hypothetical protein
gfam_12031	1001.peg.2669	CT04_02669	0	1	0.3811	0	0.6225	0.3858	0	fuNOG14798	100	Heterokaryon incompatibility protein (HET)	Function unknown	Poorly characterized	HET domain-containing protein
gfam_12047	1001.peg.11160	CT04_11160	0	1	0.3811	0	0.6225	0.3858	0	fuNOG13078	100		Function unknown	Poorly characterized	methyltransferase type 11
gfam_12048	1001.peg.10684	CT04_10684	0	1	0.3811	0	0.6225	0.3858	0	fuNOG07615	46.3	tRNA wybutosine-synthesizing protein	Function unknown	Poorly characterized	hypothetical protein
gfam_12058	1001.peg.11883	CT04_11883	0	1	0.3811	0	0.6225	0.3858	0	fuNOG24593	100	Cytochrome P450	Secondary metabolites biosynthesis, transport and catabolism	Metabolism	cytochrome P450
gfam_12119	1001.peg.7440	CT04_07440	0	1	0.3811	0	0.6225	0.3858	0	fuNOG22573	100	Glutathione S-transferase, N-terminal domain	Posttranslational modification, protein turnover, chaperones	Cellular processes and signaling	glutathione S-transferase
gfam_12529	1001.peg.659	CT04_00659	0	1	0.3811	0	0.6225	0.3858	0	fuNOG28349	100		Function unknown	Poorly characterized	hypothetical protein
gfam_12530	1001.peg.516	CT04_00516	0	1	0.3811	0	0.6225	0.3858	0	fuNOG27581	100	bZIP transcription factor	Function unknown	Poorly characterized	bZIP transcription factor
gfam_12542	1001.peg.517	CT04_00517	0	1	0.3811	0	0.6225	0.3858	0	fuNOG27376	100		Function unknown	Poorly characterized	hypothetical protein
gfam_13358	1001.peg.11765	CT04_11765	0	1	0.3811	0	0.6225	0.3858	0	fuNOG19798	100		Function unknown	Poorly characterized	hypothetical protein
gfam_13396	1001.peg.13236	CT04_13255	0	1	0.3811	0	0.6225	0.3858	0	fuNOG25685	13		Function unknown	Poorly characterized	hypothetical protein
gfam_9614	1001.peg.2262	CT04_02262	0	1	0.3811	0	0.6225	0.3858	0	fuNOG29308	100	cAMP-regulated phosphoprotein/endosulfine conserved region	Function unknown	Poorly characterized	cAMP-regulated phosphoprotein family protein
gfam_10297	1001.peg.11711	CT04_11711	0	1	0.4231	0	0.5816	0.43	0	fuNOG17469	100	short chain dehydrogenase	Secondary metabolites biosynthesis, transport and catabolism	Metabolism	3-oxoacyl-(acyl-carrier-protein) reductase
gfam_10377	1001.peg.2541	CT04_02541	0	1	0.4231	0	0.5816	0.43	0	fuNOG30046	100	Methyltransferase domain	General function prediction only	Poorly characterized	methyltransferase domain-containing protein
gfam_10402	1001.peg.13204	CT04_13214	0	1	0.4231	0	0.5816	0.43	0	fuNOG21330	100		Function unknown	Poorly characterized	hypothetical protein
gfam_10680	1001.peg.561	CT04_00561	0	1	0.4231	0	0.5816	0.43	0	fuNOG25765	100		Function unknown	Poorly characterized	hypothetical protein
gfam_10707	1001.peg.10696	CT04_10696	0	1	0.4231	0	0.5816	0.43	0	fuNOG31471	100		Function unknown	Poorly characterized	hypothetical protein
gfam_10738	1001.peg.4209	CT04_04209	0	1	0.4231	0	0.5816	0.43	0	fuNOG30897	24.9	Fungal Zn(2)-Cys(6) binuclear cluster domain	Function unknown	Poorly characterized	hypothetical protein
gfam_10788	1001.peg.6765	CT04_06765	0	1	0.4231	0	0.5816	0.43	0	fuNOG23084	100		Function unknown	Poorly characterized	hypothetical protein
gfam_10813	1001.peg.1477	CT04_01477	0	1	0.4231	0	0.5816	0.43	0	fuNOG03909	18.7	Ferric reductase NAD binding domain		NA	hypothetical protein
gfam_10817	1001.peg.6839	CT04_06839	0	1	0.4231	0	0.5816	0.43	0	fuNOG25226	99.9		Function unknown	Poorly characterized	hypothetical protein
gfam_11111	1001.peg.5902	CT04_05902	0	1	0.4231	0	0.5816	0.43	0	fuNOG09383	71.1		Function unknown	Poorly characterized	hypothetical protein, partial
gfam_9138	1001.peg.5028	CT04_05028	0	1	0.4231	0	0.5816	0.43	0	fuNOG30350	100	Domain of unknown function (DUF3425)	Function unknown	Poorly characterized	hypothetical protein
gfam_10047	1001.peg.9085	CT04_09085	0	1	0.4341	0	0.5706	0.441	0	fuNOG24356	100	Methyltransferase domain	General function prediction only	Poorly characterized	UMTA protein
gfam_10133	1001.peg.4910	CT04_04910	0	1	0.4341	0	0.5706	0.441	0	fuNOG15576	100	Cupin_1	Function unknown	Poorly characterized	spherulin-1B precursor
gfam_10197	1001.peg.1125	CT04_01125	0	1	0.4341	0	0.5706	0.441	0	fuNOG21711	100	Aldo/keto reductase family	Energy production and conversion	Metabolism	aryl-alcohol dehydrogenase
gfam_10396	1001.peg.4486	CT04_04486	0	1	0.4341	0	0.5706	0.441	0	fuNOG00561	100	2-hydroxyacid dehydrogenase	Energy production and conversion	Metabolism	2-hydroxyacid dehydrogenase
gfam_10592	1001.peg.6352	CT04_06352	0	1	0.4341	0	0.5706	0.441	0	fuNOG09721	100	Pfam:DUF3468	Function unknown	Poorly characterized	hypothetical protein
gfam_10624	1001.peg.4997	CT04_04997	0	1	0.4341	0	0.5706	0.441	0	fuNOG23624	100	Carbon-nitrogen hydrolase	Amino acid transport and metabolism	Metabolism	aliphatic nitrilase
gfam_10625	1001.peg.2194	CT04_02194	0	1	0.4341	0	0.5706	0.441	0	fuNOG01200	100	2OG-Fe(II) oxygenase superfamily	Secondary metabolites biosynthesis, transport and catabolism	Metabolism	clavaminate synthase-like protein
gfam_10638	1001.peg.1995	CT04_01995	0	1	0.4341	0	0.5706	0.441	0	fuNOG03550	100	transporter	General function prediction only	Poorly characterized	MFS multidrug transporter
gfam_10659	1001.peg.10107	CT04_10107	0	1	0.4341	0	0.5706	0.441	0	fuNOG29384	99.9		General function prediction only	Poorly characterized	hypothetical protein
gfam_10663	1001.peg.1956	CT04_01956	0	1	0.4341	0	0.5706	0.441	0	fuNOG03204	100	Carboxylesterase family	General function prediction only	Poorly characterized	carboxylesterase protein
gfam_10677	1001.peg.2959	CT04_02959	0	1	0.4341	0	0.5706	0.441	0	fuNOG01778	100	Allantoate	Carbohydrate transport and metabolism	Metabolism	MFS allantoate transporter (allantoin permease)
gfam_10696	1001.peg.8557	CT04_08557	0	1	0.4341	0	0.5706	0.441	0	fuNOG08439	100	Whole genome shotgun sequence assembly, scaffold_4, strain Mel28	Function unknown	Poorly characterized	hypothetical protein
gfam_10700	1001.peg.3095	CT04_03095	0	1	0.4341	0	0.5706	0.441	0	fuNOG07978	100	LysM domain	General function prediction only	Poorly characterized	LysM domain-containing protein
gfam_10711	1001.peg.8703	CT04_08703	0	1	0.4341	0	0.5706	0.441	0	fuNOG19586	100		General function prediction only	Poorly characterized	hypothetical protein
gfam_10717	1001.peg.12816	CT04_12817	0	1	0.4341	0	0.5706	0.441	0	fuNOG23343	100	Cytochrome P450	Secondary metabolites biosynthesis, transport and catabolism	Metabolism	cytochrome P450
gfam_10723	1001.peg.1726	CT04_01726	0	1	0.4341	0	0.5706	0.441	0	fuNOG17023	15		Function unknown	Poorly characterized	hypothetical protein, partial
gfam_10728	1001.peg.11730	CT04_11730	0	1	0.4341	0	0.5706	0.441	0	fuNOG14699	100		Function unknown	Poorly characterized	formamidopyrimidine-DNA glycosylase
gfam_10731	1001.peg.1157	CT04_01157	0	1	0.4341	0	0.5706	0.441	0	fuNOG02943	100	Fungal Zn(2)-Cys(6) binuclear cluster domain	Function unknown	Poorly characterized	C6 zinc finger domain protein
gfam_10732	1001.peg.1168	CT04_01168	0	1	0.4341	0	0.5706	0.441	0	fuNOG16009	100	RTA1 domain protein	Function unknown	Poorly characterized	hypothetical protein (RTA1 like protein)
gfam_10752	1001.peg.7421	CT04_07421	0	1	0.4341	0	0.5706	0.441	0	fuNOG04835	100		Function unknown	Poorly characterized	hypothetical protein
gfam_10764	1001.peg.7832	CT04_07832	0	1	0.4341	0	0.5706	0.441	0	fuNOG27014	100	Acetyltransferase (GNAT) family	General function prediction only	Poorly characterized	GNAT family N-acetyltransferase
gfam_10765	1001.peg.6008	CT04_06008	0	1	0.4341	0	0.5706	0.441	0	fuNOG11096	99.8	La domain		NA	La domain family protein
gfam_10770	1001.peg.4014	CT04_04014	0	1	0.4341	0	0.5706	0.441	0	fuNOG13432	100		Function unknown	Poorly characterized	hypothetical protein
gfam_10776	1001.peg.5716	CT04_05716	0	1	0.4341	0	0.5706	0.441	0	fuNOG09451	100	GMC oxidoreductase	General function prediction only	Poorly characterized	alcohol dehydrogenase
gfam_11093	1001.peg.13182	CT04_13192	0	1	0.4341	0	0.5706	0.441	0	fuNOG23707	100	MAC/Perforin domain	Function unknown	Poorly characterized	hypothetical protein
gfam_11509	1001.peg.3184	CT04_03184	0	1	0.4341	0	0.5706	0.441	0	fuNOG28759	100		Function unknown	Poorly characterized	hypothetical protein
gfam_11523	1001.peg.6293	CT04_06293	0	1	0.4341	0	0.5706	0.441	0	fuNOG29533	97.5		General function prediction only	Poorly characterized	EC86 protein
gfam_12154	1001.peg.13156	CT04_13161	0	1	0.4341	0	0.5706	0.441	0	fuNOG26210	100	Domain of unknown function (DUF3425)	Function unknown	Poorly characterized	hypothetical protein
gfam_1265	1001.peg.2686;1001.peg.12648	CT04_02686;CT04_12649	0	1	0.4341	0	0.5706	0.441	0	fuNOG11679	100	NACHT domain	Function unknown	Poorly characterized	small S protein;high-affinity nicotinic acid transporter
gfam_12669	1001.peg.11798	CT04_11798	0	1	0.4341	0	0.5706	0.441	0	fuNOG18709	100	Cupin domain	Function unknown	Poorly characterized	cupin 2 conserved barrel domain protein
gfam_706	1001.peg.13081;1001.peg.12870;1001.peg.13103	CT04_13104;CT04_13082;CT04_12871	0	1	0.4341	0	0.5706	0.441	0	fuNOG07594	100		Function unknown	Poorly characterized	HET domain protein;ankyrin domain protein;ankyrin repeat protein
gfam_785	1001.peg.6935;1001.peg.3737	CT04_03737;CT04_06935	0	1	0.4341	0	0.5706	0.441	0	fuNOG02477	100	NmrA-like family	General function prediction only	Poorly characterized	NmrA-like family domain-containing protein;nucleoside-diphosphate-sugar epimerase family protein
gfam_9613	1001.peg.11767	CT04_11767	0	1	0.4341	0	0.5706	0.441	0	fuNOG01399	100	polyketide synthase	Lipid transport and metabolism	Metabolism	polyketide synthase
gfam_9691	1001.peg.4099	CT04_04099	0	1	0.4341	0	0.5706	0.441	0	fuNOG27554	100	Serine hydrolase (FSH1)	Function unknown	Poorly characterized	oxidoreductase
gfam_9827	1001.peg.9818	CT04_09818	0	1	0.4341	0	0.5706	0.441	0	fuNOG05198	100	of the beta-lactamase fold	General function prediction only	Poorly characterized	Zn-dependent hydrolases of the beta-lactamase
gfam_9922	1001.peg.6139	CT04_06139	0	1	0.4341	0	0.5706	0.441	0	fuNOG03701	100	Carboxypeptidase Y		NA	carboxypeptidase Y
gfam_9966	1001.peg.7226	CT04_07226	0	1	0.4341	0	0.5706	0.441	0	fuNOG10177	100	short chain dehydrogenase	Secondary metabolites biosynthesis, transport and catabolism	Metabolism	short-chain dehydrogenase
gfam_9980	1001.peg.818	CT04_00818	0	1	0.4341	0	0.5706	0.441	0	fuNOG03213	100	FAD binding domain	Function unknown	Poorly characterized	FAD-binding domain protein
gfam_9989	1001.peg.6211	CT04_06211	0	1	0.4341	0	0.5706	0.441	0	fuNOG10584	100	Zinc finger protein	Function unknown	Poorly characterized	hypothetical protein
gfam_10062	1001.peg.7895	CT04_07895	0	1	0.4672	0	0.5374	0.4739	0	fuNOG05196	100	Arylamine N-acetyltransferase	General function prediction only	Poorly characterized	Arylamine N-acetyltransferase
gfam_10075	1001.peg.9654	CT04_09654	0	1	0.4672	0	0.5374	0.4739	0	fuNOG01349	100	ATPase family associated with various cellular activities (AAA)	Posttranslational modification, protein turnover, chaperones	Cellular processes and signaling	AAA family ATPase
gfam_10079	1001.peg.6145	CT04_06145	0	1	0.4672	0	0.5374	0.4739	0	fuNOG05249	100	OPT oligopeptide transporter protein	Function unknown	Poorly characterized	oligopeptide transporter
gfam_10084	1001.peg.977	CT04_00977	0	1	0.4672	0	0.5374	0.4739	0	fuNOG13822	100		Function unknown	Poorly characterized	C6 finger domain-containing protein
gfam_10104	1001.peg.11434	CT04_11434	0	1	0.4672	0	0.5374	0.4739	0	fuNOG22168	100	Cytochrome P450	Secondary metabolites biosynthesis, transport and catabolism	Metabolism	prostacyclin synthase
gfam_10114	1001.peg.3487	CT04_03487	0	1	0.4672	0	0.5374	0.4739	0	fuNOG03322	100		Function unknown	Poorly characterized	related to integral membrane protein PTH11
gfam_10211	1001.peg.1118	CT04_01118	0	1	0.4672	0	0.5374	0.4739	0	fuNOG06655	100	transporter	Carbohydrate transport and metabolism	Metabolism	alternative sulfate transporter
gfam_10244	1001.peg.10564	CT04_10564	0	1	0.4672	0	0.5374	0.4739	0	fuNOG04639	100	Carboxylesterase family	General function prediction only	Poorly characterized	carboxylesterase family protein (secreted protein) protein
gfam_10246	1001.peg.11676	CT04_11676	0	1	0.4672	0	0.5374	0.4739	0	fuNOG27124	81.3		General function prediction only	Poorly characterized	EC43 protein
gfam_10248	1001.peg.8805	CT04_08805	0	1	0.4672	0	0.5374	0.4739	0	fuNOG05230	100	Altered inheritance of mitochondria protein 6	Function unknown	Poorly characterized	altered inheritance of mitochondria protein 6
gfam_10249	1001.peg.2000	CT04_02000	0	1	0.4672	0	0.5374	0.4739	0	fuNOG04950	100	Ferric reductase NAD binding domain		NA	ferric reductase transmembrane component 5
gfam_10254	1001.peg.6457	CT04_06457	0	1	0.4672	0	0.5374	0.4739	0	fuNOG21876	100	cytochrome P450 oxidoreductase GliF	Secondary metabolites biosynthesis, transport and catabolism	Metabolism	cytochrome P450 oxidoreductase
gfam_10255	1001.peg.8989	CT04_08989	0	1	0.4672	0	0.5374	0.4739	0	fuNOG00893	100	Dehydrogenase	Secondary metabolites biosynthesis, transport and catabolism	Metabolism	alcohol dehydrogenase
gfam_10260	1001.peg.6144	CT04_06144	0	1	0.4672	0	0.5374	0.4739	0	fuNOG00819	100	Vacuolar carboxypeptidase involved in degradation of small peptides. Digests preferentially peptides containing an aliphatic or hydrophobic residue in P1 position, as well as methionine, leucine or phenylalanine in P1 position of ester substrate (By similarity)	Posttranslational modification, protein turnover, chaperones	Cellular processes and signaling	carboxypeptidase Y
gfam_10261	1001.peg.6140	CT04_06140	0	1	0.4672	0	0.5374	0.4739	0	fuNOG03701	100	Carboxypeptidase Y		NA	carboxypeptidase Y
gfam_10267	1001.peg.10908	CT04_10908	0	1	0.4672	0	0.5374	0.4739	0	fuNOG24908	100	NmrA-like family	General function prediction only	Poorly characterized	NmrA-like family protein
gfam_10276	1001.peg.1449	CT04_01449	0	1	0.4672	0	0.5374	0.4739	0	fuNOG29078	99.6		General function prediction only	Poorly characterized	hypothetical protein
gfam_10285	1001.peg.12048	CT04_12048	0	1	0.4672	0	0.5374	0.4739	0	fuNOG23934	100	Sugar (and other) transporter	General function prediction only	Poorly characterized	MFS multidrug transporter
gfam_10289	1001.peg.4491	CT04_04491	0	1	0.4672	0	0.5374	0.4739	0	fuNOG09599	100		Function unknown	Poorly characterized	related to fusarubin cluster-esterase
gfam_10720	1001.peg.6030	CT04_06030	0	1	0.4672	0	0.5374	0.4739	0	fuNOG23383	100	Phosphorylase superfamily	Function unknown	Poorly characterized	NB-ARC and TPR domain-containing protein (PFS domain-containing protein )
gfam_10739	1001.peg.4155	CT04_04155	0	1	0.4672	0	0.5374	0.4739	0	fuNOG05630	100	Capsular polysaccharide synthesis protein	Function unknown	Poorly characterized	capsule polysaccharide biosynthesis protein
gfam_11054	1001.peg.11722	CT04_11722	0	1	0.4672	0	0.5374	0.4739	0	fuNOG06530	100		Function unknown	Poorly characterized	NACHT and WD domain protein
gfam_11403	1001.peg.12410;1001.peg.12411	CT04_12410;CT04_12411	0	1	0.4672	0	0.5374	0.4739	0	fuNOG02025	100	retrotransposable element transposon Tf2-type	General function prediction only	Poorly characterized	reverse transcriptase domain protein
gfam_12140	1001.peg.7204	CT04_07204	0	1	0.4672	0	0.5374	0.4739	0	fuNOG09903	100	Zinc-binding dehydrogenase	Energy production and conversion	Metabolism	zinc-binding dehydrogenase family oxidoreductase
gfam_6484	1001.peg.5032	CT04_05032	0	1	0.4672	0	0.5374	0.4739	0	fuNOG23239	100	short chain dehydrogenase	Secondary metabolites biosynthesis, transport and catabolism	Metabolism	WW domain-containing oxidoreductase
gfam_6504	1001.peg.5044	CT04_05044	0	1	0.4672	0	0.5374	0.4739	0	fuNOG21907	100	Heterokaryon incompatibility protein (HET)	Function unknown	Poorly characterized	heterokaryon incompatibility protein
gfam_6510	1001.peg.9595	CT04_09595	0	1	0.4672	0	0.5374	0.4739	0	fuNOG22149	100	Glycosyl hydrolases family 43	Function unknown	Poorly characterized	Xylosidase/arabinosidase
gfam_8510	1001.peg.1550	CT04_01550	0	1	0.4672	0	0.5374	0.4739	0	fuNOG24048	100	Protein kinase domain	Signal transduction mechanisms	Cellular processes and signaling	calcium calmodulin-dependent protein kinase type 1b
gfam_863	1001.peg.11983;1001.peg.9521	CT04_11983;CT04_09521	0	1	0.4672	0	0.5374	0.4739	0	fuNOG09373	100	ATPase family associated with various cellular activities (AAA)	Posttranslational modification, protein turnover, chaperones	Cellular processes and signaling	P-loop containing nucleoside triphosphate hydrolase;AAA family ATPase
gfam_8693	1001.peg.10867;1001.peg.1315	CT04_01315;CT04_10867	0	1	0.4672	0	0.5374	0.4739	0	fuNOG18692	99.5		Function unknown	Poorly characterized	hypothetical protein
gfam_8925	1001.peg.811	CT04_00811	0	1	0.4672	0	0.5374	0.4739	0	fuNOG23827	100	Heterokaryon incompatibility protein (HET)	Signal transduction mechanisms	Cellular processes and signaling	related to TOL protein
gfam_9369	1001.peg.9286	CT04_09286	0	1	0.4672	0	0.5374	0.4739	0	fuNOG24270	100	POT family	Amino acid transport and metabolism	Metabolism	oligopeptide transporter
gfam_9384	1001.peg.9570	CT04_09570	0	1	0.4672	0	0.5374	0.4739	0	fuNOG11074	100	metallo-beta-lactamase domain protein	General function prediction only	Poorly characterized	metallo-beta-lactamase domain-containing protein
gfam_9462	1001.peg.1974	CT04_01974	0	1	0.4672	0	0.5374	0.4739	0	fuNOG03121	100	Aminotransferase class I and II	Signal transduction mechanisms	Cellular processes and signaling	1-aminocyclopropane-1-carboxylate synthase (ACC synthase)
gfam_9473	1001.peg.3530	CT04_03530	0	1	0.4672	0	0.5374	0.4739	0	fuNOG24157	100	isoflavone reductase family protein	General function prediction only	Poorly characterized	isoflavone reductase family protein
gfam_9488	1001.peg.1998	CT04_01998	0	1	0.4672	0	0.5374	0.4739	0	fuNOG06837	100	IBR domain	Posttranslational modification, protein turnover, chaperones	Cellular processes and signaling	ariadne ring protein
gfam_9831	1001.peg.4745	CT04_04745	0	1	0.4672	0	0.5374	0.4739	0	fuNOG20306	100		General function prediction only	Poorly characterized	methyltransferase domain-containing protein
gfam_9855	1001.peg.6714	CT04_06714	0	1	0.4672	0	0.5374	0.4739	0	fuNOG22983	100	Protein of unknown function (DUF933)	General function prediction only	Poorly characterized	GTP-binding protein
gfam_10372	1001.peg.3175	CT04_03175	0	1	0.4758	0	0.5293	0.4821	0	fuNOG02529	100	Phosphomevalonate kinase	General function prediction only	Poorly characterized	phosphoribosyl transferase domain protein
gfam_10454	1001.peg.13073	CT04_13074	0	1	0.4758	0	0.5293	0.4821	0	fuNOG08954	22.3	Zinc finger protein	Transcription	Information storage and processing	hypothetical protein
gfam_10483	1001.peg.1694	CT04_01694	0	1	0.4758	0	0.5293	0.4821	0	fuNOG24282	99.4	ankyrin repeat protein	General function prediction only	Poorly characterized	multiple ankyrin repeats single KH domain
gfam_10484	1001.peg.6575	CT04_06575	0	1	0.4758	0	0.5293	0.4821	0	fuNOG15620	100		Function unknown	Poorly characterized	hypothetical protein
gfam_10498	1001.peg.11557	CT04_11557	0	1	0.4758	0	0.5293	0.4821	0	fuNOG29284	100		Function unknown	Poorly characterized	hypothetical protein
gfam_10552	1001.peg.3391	CT04_03391	0	1	0.4758	0	0.5293	0.4821	0	fuNOG26058	31		General function prediction only	Poorly characterized	EC50 protein
gfam_10564	1001.peg.6980	CT04_06980	0	1	0.4758	0	0.5293	0.4821	0	fuNOG12397	100	DUF636 domain protein	Function unknown	Poorly characterized	DUF636 domain protein (glutathione-dependent formaldehyde-activating enzyme)
gfam_10602	1001.peg.1804	CT04_01804	0	1	0.4758	0	0.5293	0.4821	0	fuNOG27196	100		General function prediction only	Poorly characterized	hypothetical protein
gfam_10942	1001.peg.10547	CT04_10547	0	1	0.4758	0	0.5293	0.4821	0	fuNOG30964	100	Zinc finger, C3HC4 type (RING finger)	Posttranslational modification, protein turnover, chaperones	Cellular processes and signaling	hypothetical protein
gfam_11018	1001.peg.668	CT04_00668	0	1	0.4758	0	0.5293	0.4821	0	fuNOG24673	100	Phosphotransferase enzyme family	General function prediction only	Poorly characterized	protein kinase-like (PK-like) protein
gfam_9616	1001.peg.5486	CT04_05486	0	1	0.4758	0	0.5293	0.4821	0	fuNOG29622	100		General function prediction only	Poorly characterized	proteinase inhibitor Kazal
gfam_9689	1001.peg.6587	CT04_06587	0	1	0.4758	0	0.5293	0.4821	0	fuNOG26949	27		Function unknown	Poorly characterized	hypothetical protein
gfam_9718	1001.peg.12573	CT04_12573	0	1	0.4758	0	0.5293	0.4821	0	fuNOG19527	100		Function unknown	Poorly characterized	hypothetical protein
gfam_9787	1001.peg.1519	CT04_01519	0	1	0.4758	0	0.5293	0.4821	0	fuNOG09460	100	DNA mismatch repair protein	Replication, recombination and repair	Information storage and processing	DNA mismatch repair protein MutL
gfam_9933	1001.peg.3320	CT04_03320	0	1	0.4758	0	0.5293	0.4821	0	fuNOG07978	100	LysM domain	General function prediction only	Poorly characterized	LysM domain-containing protein
gfam_10379	1001.peg.3182	CT04_03182	0	1	0.488	0	0.5173	0.4943	0	fuNOG09305	100	Benzoate 4-monooxygenase cytochrome P450	Secondary metabolites biosynthesis, transport and catabolism	Metabolism	benzoate 4-monooxygenase cytochrome P450
gfam_10381	1001.peg.7981	CT04_07981	0	1	0.488	0	0.5173	0.4943	0	fuNOG21684	100	Methyltransferase domain	General function prediction only	Poorly characterized	methyltransferase domain-containing protein
gfam_10403	1001.peg.1286	CT04_01286	0	1	0.488	0	0.5173	0.4943	0	fuNOG07212	100	Sphingomyelin phosphodiesterase	Lipid transport and metabolism	Metabolism	sphingomyelin phosphodiesterase
gfam_10409	1001.peg.3143	CT04_03143	0	1	0.488	0	0.5173	0.4943	0	fuNOG17489	24.1		Function unknown	Poorly characterized	hypothetical protein
gfam_10411	1001.peg.6232	CT04_06232	0	1	0.488	0	0.5173	0.4943	0	fuNOG06694	100	)-reductase	Secondary metabolites biosynthesis, transport and catabolism	Metabolism	short-chain dehydrogenase (hexose transporter)
gfam_10417	1001.peg.1997	CT04_01997	0	1	0.488	0	0.5173	0.4943	0	fuNOG27221	100		Function unknown	Poorly characterized	predicted protein
gfam_10424	1001.peg.2958	CT04_02958	0	1	0.488	0	0.5173	0.4943	0	fuNOG22596	100	Cytochrome P450	Secondary metabolites biosynthesis, transport and catabolism	Metabolism	cytochrome P450
gfam_10442	1001.peg.8681	CT04_08681	0	1	0.488	0	0.5173	0.4943	0	fuNOG18545	100		Function unknown	Poorly characterized	hypothetical protein
gfam_10469	1001.peg.9233	CT04_09233	0	1	0.488	0	0.5173	0.4943	0	fuNOG19456	100		Function unknown	Poorly characterized	ubiquitin-conjugating enzyme
gfam_10474	1001.peg.13121	CT04_13122	0	1	0.488	0	0.5173	0.4943	0	fuNOG07270	100	Ankyrin repeat	General function prediction only	Poorly characterized	NACHT and ankyrin domain protein
gfam_10502	1001.peg.8621	CT04_08621	0	1	0.488	0	0.5173	0.4943	0	fuNOG01154	23.7	Guanine deaminase	Nucleotide transport and metabolism	Metabolism	hypothetical protein
gfam_10504	1001.peg.7837	CT04_07837	0	1	0.488	0	0.5173	0.4943	0	fuNOG03968	100	Major Facilitator Superfamily	General function prediction only	Poorly characterized	major facilitator superfamily transporter
gfam_10511	1001.peg.12518	CT04_12518	0	1	0.488	0	0.5173	0.4943	0	fuNOG20993	100		Function unknown	Poorly characterized	hypothetical protein
gfam_10514	1001.peg.4371	CT04_04371	0	1	0.488	0	0.5173	0.4943	0	fuNOG22635	100	Heterokaryon incompatibility protein (HET)	General function prediction only	Poorly characterized	heterokaryon incompatibility protein
gfam_10523	1001.peg.1179	CT04_01179	0	1	0.488	0	0.5173	0.4943	0	fuNOG22466	100	Glycerophosphoryl diester phosphodiesterase family	General function prediction only	Poorly characterized	glycerophosphoryl diester phosphodiesterase
gfam_10556	1001.peg.5184	CT04_05184	0	1	0.488	0	0.5173	0.4943	0	fuNOG10062	100	Zinc-binding dehydrogenase	Energy production and conversion	Metabolism	zinc-binding dehydrogenase family
gfam_10565	1001.peg.5056	CT04_05056	0	1	0.488	0	0.5173	0.4943	0	fuNOG08761	100	alcohol dehydrogenase	Secondary metabolites biosynthesis, transport and catabolism	Metabolism	alcohol dehydrogenase
gfam_10566	1001.peg.10401	CT04_10401	0	1	0.488	0	0.5173	0.4943	0	fuNOG18963	100		Function unknown	Poorly characterized	F-box domain-containin cyclin-like protein, partial
gfam_10580	1001.peg.9148	CT04_09148	0	1	0.488	0	0.5173	0.4943	0	fuNOG25666	100		Function unknown	Poorly characterized	hypothetical protein
gfam_10586	1001.peg.13080	CT04_13081	0	1	0.488	0	0.5173	0.4943	0	fuNOG07711	100	Taurine catabolism dioxygenase TauD, TfdA family	Function unknown	Poorly characterized	alpha-ketoglutarate dependent xanthine dioxygenase
gfam_10587	1001.peg.10521	CT04_10521	0	1	0.488	0	0.5173	0.4943	0	fuNOG03579	100	2OG-Fe(II) oxygenase superfamily	Secondary metabolites biosynthesis, transport and catabolism	Metabolism	leucoanthocyanidin dioxygenase (2OG-Fe(II) oxygenase superfamily protein)
gfam_10588	1001.peg.10520	CT04_10520	0	1	0.488	0	0.5173	0.4943	0	fuNOG05349	100	Taurine catabolism dioxygenase TauD, TfdA family	Function unknown	Poorly characterized	alpha-ketoglutarate dependent xanthine dioxygenase (TfdA family Taurine catabolism dioxygenase)
gfam_10589	1001.peg.10517	CT04_10517	0	1	0.488	0	0.5173	0.4943	0	fuNOG13061	100	alpha/beta hydrolase fold	General function prediction only	Poorly characterized	hydrolase or acyltransferase (alpha beta hydrolase superfamily)
gfam_10591	1001.peg.10518	CT04_10518	0	1	0.488	0	0.5173	0.4943	0	fuNOG04023	100	permease		NA	NCS1 allantoate transporter (NCS1 nucleoside transporter)
gfam_10615	1001.peg.1545	CT04_01545	0	1	0.488	0	0.5173	0.4943	0	fuNOG16167	100		Function unknown	Poorly characterized	hypothetical protein
gfam_10617	1001.peg.5479	CT04_05479	0	1	0.488	0	0.5173	0.4943	0	fuNOG17236	100	ANK	General function prediction only	Poorly characterized	ankyrin repeat protein
gfam_10943	1001.peg.3181	CT04_03181	0	1	0.488	0	0.5173	0.4943	0	fuNOG06234	100	Cytochrome p450	Secondary metabolites biosynthesis, transport and catabolism	Metabolism	cytochrome P450
gfam_10966	1001.peg.9966	CT04_09966	0	1	0.488	0	0.5173	0.4943	0	fuNOG13895	100		Function unknown	Poorly characterized	hypothetical protein
gfam_11434	1001.peg.6453	CT04_06453	0	1	0.488	0	0.5173	0.4943	0	fuNOG28506	100	Ulp1 protease family, C-terminal catalytic domain	General function prediction only	Poorly characterized	Ulp1 protease family protein
gfam_8630	1001.peg.4847	CT04_04847	0	1	0.488	0	0.5173	0.4943	0	fuNOG13438	100	Protein of unknown function (DUF3176)	Function unknown	Poorly characterized	hypothetical protein
gfam_9185	1001.peg.10519	CT04_10519	0	1	0.488	0	0.5173	0.4943	0	fuNOG04833	100		Function unknown	Poorly characterized	C6 zinc finger domain containing protein
gfam_9704	1001.peg.2824	CT04_02824	0	1	0.488	0	0.5173	0.4943	0	fuNOG29132	100		Function unknown	Poorly characterized	hypothetical protein
gfam_9747	1001.peg.8226	CT04_08226	0	1	0.488	0	0.5173	0.4943	0	fuNOG19518	100		General function prediction only	Poorly characterized	hypothetical protein
gfam_9783	1001.peg.256	CT04_00256	0	1	0.488	0	0.5173	0.4943	0	fuNOG12648	100	Component of the Mediator complex, a coactivator involved in the regulated transcription of nearly all RNA polymerase II-dependent genes. Mediator functions as a bridge to convey information from gene-specific regulatory proteins to the basal RNA polymerase II transcription machinery. Mediator is recruited to promoters by direct interactions with regulatory proteins and serves as a scaffold for t…	Transcription	Information storage and processing	Mediator of RNA polymerase II transcription subunit 10
gfam_10004	1001.peg.5915	CT04_05915	0	1	0.5298	0	0.4755	0.536	0	fuNOG20787	100		Function unknown	Poorly characterized	ArcA-like protein
gfam_10014	1001.peg.9881	CT04_09881	0	1	0.5298	0	0.4755	0.536	0	fuNOG09726	100	FAD binding domain	Energy production and conversion	Metabolism	salicylate hydroxylase (FAD dependent oxidoreductase)
gfam_10031	1001.peg.3651	CT04_03651	0	1	0.5298	0	0.4755	0.536	0	fuNOG16688	100		General function prediction only	Poorly characterized	hypothetical protein
gfam_10032	1001.peg.10899	CT04_10899	0	1	0.5298	0	0.4755	0.536	0	fuNOG07936	100	ATPase family associated with various cellular activities (AAA)	Posttranslational modification, protein turnover, chaperones	Cellular processes and signaling	AAA family ATPase
gfam_10393	1001.peg.1320	CT04_01320	0	1	0.5298	0	0.4755	0.536	0	fuNOG17979	100		Function unknown	Poorly characterized	tannase subunit
gfam_7275	1001.peg.2388	CT04_02388	0	1	0.5298	0	0.4755	0.536	0	fuNOG12480	100	Thiopurine S-methyltransferase (TPMT)	Function unknown	Poorly characterized	thiol methyltransferase
gfam_8558	1001.peg.8138	CT04_08138	0	1	0.5298	0	0.4755	0.536	0	fuNOG16205	100	40s ribosomal protein s27	Translation, ribosomal structure and biogenesis	Information storage and processing	40S ribosomal protein S27
gfam_8605	1001.peg.1117	CT04_01117	0	1	0.5298	0	0.4755	0.536	0	fuNOG17360	100		Function unknown	Poorly characterized	hypothetical protein
gfam_8629	1001.peg.3120	CT04_03120	0	1	0.5298	0	0.4755	0.536	0	fuNOG11688	100	Lipocalin-like domain	General function prediction only	Poorly characterized	lipocalin-like domain-containing protein
gfam_8673	1001.peg.13175	CT04_13185	0	1	0.5298	0	0.4755	0.536	0	fuNOG04824	100	aldo-keto reductase	General function prediction only	Poorly characterized	alcohol dehydrogenase
gfam_8722	1001.peg.6669	CT04_06669	0	1	0.5298	0	0.4755	0.536	0	fuNOG08109	100	transporter	General function prediction only	Poorly characterized	major facilitator superfamily transporter
gfam_8762	1001.peg.7638	CT04_07638	0	1	0.5298	0	0.4755	0.536	0	fuNOG09798	100	Calcineurin-like phosphoesterase	General function prediction only	Poorly characterized	calcineurin-like phosphoesterase
gfam_8880	1001.peg.10739	CT04_10739	0	1	0.5298	0	0.4755	0.536	0	fuNOG18601	100	Double-stranded DNA-binding domain	Function unknown	Poorly characterized	dsDNA-binding protein pdcd5
gfam_8938	1001.peg.1217	CT04_01217	0	1	0.5298	0	0.4755	0.536	0	fuNOG25641	100	Glycosyl hydrolase family 61	General function prediction only	Poorly characterized	endo-1,4-beta-glucanase
gfam_8994	1001.peg.3340	CT04_03340	0	1	0.5298	0	0.4755	0.536	0	fuNOG22611	100		Function unknown	Poorly characterized	p-hydroxylaminobenzoate lyase
gfam_9082	1001.peg.11651	CT04_11651	0	1	0.5298	0	0.4755	0.536	0	fuNOG03538	100	complex ARD1 subunit	General function prediction only	Poorly characterized	N-acetyltransferase complex ard1 subunit
gfam_9191	1001.peg.4469	CT04_04469	0	1	0.5298	0	0.4755	0.536	0	fuNOG16759	100	Pfam:DUF1763	Function unknown	Poorly characterized	mitochondrial carrier protein
gfam_9198	1001.peg.10960	CT04_10960	0	1	0.5298	0	0.4755	0.536	0	fuNOG26007	100		Function unknown	Poorly characterized	hypothetical protein
gfam_9235	1001.peg.4434	CT04_04434	0	1	0.5298	0	0.4755	0.536	0	fuNOG06402	100	Major Facilitator Superfamily	General function prediction only	Poorly characterized	major facilitator superfamily transporter
gfam_9650	1001.peg.10074	CT04_10074	0	1	0.5298	0	0.4755	0.536	0	fuNOG00965	100	Aminotransferase class I and II	Posttranslational modification, protein turnover, chaperones	Cellular processes and signaling	FUM8p (aminotransferase class I and II)
gfam_9759	1001.peg.9220	CT04_09220	0	1	0.5298	0	0.4755	0.536	0	fuNOG05299	100	citrate synthase	Energy production and conversion	Metabolism	citrate synthase
gfam_9786	1001.peg.9110	CT04_09110	0	1	0.5298	0	0.4755	0.536	0	fuNOG30977	100		Function unknown	Poorly characterized	hypothetical protein
gfam_9842	1001.peg.7827	CT04_07827	0	1	0.5298	0	0.4755	0.536	0	fuNOG05809	100	Pyrimidine 5-nucleotidase	General function prediction only	Poorly characterized	pyrimidine 5'-nucleotidase
gfam_9893	1001.peg.11479	CT04_11479	0	1	0.5298	0	0.4755	0.536	0	fuNOG28783	99.9		Function unknown	Poorly characterized	hypothetical protein
gfam_9991	1001.peg.2764	CT04_02764	0	1	0.5298	0	0.4755	0.536	0	fuNOG17459	100	Domain of unknown function (DUF3328)	Function unknown	Poorly characterized	ABC transporter
gfam_10385	1001.peg.2343	CT04_02343	0	1	0.7028	0	0.303	0.7068	0	fuNOG24909	100	Heterokaryon incompatibility protein (HET)	Function unknown	Poorly characterized	heterokaryon incompatibility protein
gfam_10386	1001.peg.8791	CT04_08791	0	1	0.7028	0	0.303	0.7068	0	fuNOG13634	100	Methyltransferase domain	General function prediction only	Poorly characterized	methyltransferase type 11
gfam_10392	1001.peg.8799	CT04_08799	0	1	0.7028	0	0.303	0.7068	0	fuNOG10700	29.9	Bacterial low temperature requirement A protein (LtrA)	Function unknown	Poorly characterized	hypothetical protein
gfam_10394	1001.peg.10694	CT04_10694	0	1	0.7028	0	0.303	0.7068	0	fuNOG19744	100		Function unknown	Poorly characterized	hypothetical protein
gfam_10395	1001.peg.3026	CT04_03026	0	1	0.7028	0	0.303	0.7068	0	fuNOG03443	100	Flavin-binding monooxygenase-like	General function prediction only	Poorly characterized	flavin-binding monooxygenase-like family protein
gfam_10404	1001.peg.6384	CT04_06384	0	1	0.7028	0	0.303	0.7068	0	fuNOG03010	100	DJ-1/PfpI family	Function unknown	Poorly characterized	DJ-1/PfpI family protein
gfam_10426	1001.peg.8911	CT04_08911	0	1	0.7028	0	0.303	0.7068	0	fuNOG29303	100		Function unknown	Poorly characterized	hypothetical protein
gfam_10430	1001.peg.5188	CT04_05188	0	1	0.7028	0	0.303	0.7068	0	fuNOG13078	100		Function unknown	Poorly characterized	hypothetical protein
gfam_10431	1001.peg.12313	CT04_12313	0	1	0.7028	0	0.303	0.7068	0	fuNOG16449	100	Peroxidase, family 2	Function unknown	Poorly characterized	sterigmatocystin biosynthesis peroxidase stcC
gfam_10432	1001.peg.7533	CT04_07533	0	1	0.7028	0	0.303	0.7068	0	fuNOG23325	100	Animal haem peroxidase	Function unknown	Poorly characterized	Psi-producing oxygenase C (Linoleate diol synthase)
gfam_10440	1001.peg.8532	CT04_08532	0	1	0.7028	0	0.303	0.7068	0	fuNOG07838	12.7	MFS drug efflux pump	General function prediction only	Poorly characterized	hypothetical protein
gfam_10444	1001.peg.2216	CT04_02216	0	1	0.7028	0	0.303	0.7068	0	fuNOG21189	43.9		Function unknown	Poorly characterized	hypothetical protein
gfam_10470	1001.peg.9235	CT04_09235	0	1	0.7028	0	0.303	0.7068	0	fuNOG29246	27.8	GAL4	Function unknown	Poorly characterized	hypothetical protein
gfam_10471	1001.peg.7190	CT04_07190	0	1	0.7028	0	0.303	0.7068	0	fuNOG21192	100		Function unknown	Poorly characterized	hypothetical protein
gfam_10485	1001.peg.277	CT04_00277	0	1	0.7028	0	0.303	0.7068	0	fuNOG20982	60.6		General function prediction only	Poorly characterized	hypothetical protein
gfam_10499	1001.peg.9357	CT04_09357	0	1	0.7028	0	0.303	0.7068	0	fuNOG08677	19.6	serine-rich protein	Function unknown	Poorly characterized	hypothetical protein
gfam_10500	1001.peg.9308	CT04_09308	0	1	0.7028	0	0.303	0.7068	0	fuNOG21063	100	Oligosaccaryltransferase	Function unknown	Poorly characterized	oligosaccaryltransferase
gfam_10507	1001.peg.7826	CT04_07826	0	1	0.7028	0	0.303	0.7068	0	fuNOG19211	99	RING finger domain protein	Posttranslational modification, protein turnover, chaperones	Cellular processes and signaling	hypothetical protein
gfam_10516	1001.peg.11624	CT04_11624	0	1	0.7028	0	0.303	0.7068	0	fuNOG22651	100	Major Facilitator Superfamily	General function prediction only	Poorly characterized	MFS transporter
gfam_10527	1001.peg.7205	CT04_07205	0	1	0.7028	0	0.303	0.7068	0	fuNOG30402	100		Function unknown	Poorly characterized	hypothetical protein
gfam_10533	1001.peg.8993	CT04_08993	0	1	0.7028	0	0.303	0.7068	0	fuNOG20611	38.9		Function unknown	Poorly characterized	hypothetical protein
gfam_10536	1001.peg.5365	CT04_05365	0	1	0.7028	0	0.303	0.7068	0	fuNOG24393	11.2	Cytochrome p450	Secondary metabolites biosynthesis, transport and catabolism	Metabolism	hypothetical protein
gfam_10546	1001.peg.10072	CT04_10072	0	1	0.7028	0	0.303	0.7068	0	fuNOG29219	99.5		Function unknown	Poorly characterized	hypothetical protein
gfam_10549	1001.peg.1827	CT04_01827	0	1	0.7028	0	0.303	0.7068	0	fuNOG18604	100	Glutathione-dependent formaldehyde-activating enzyme	Function unknown	Poorly characterized	DUF636 domain protein (glutathione-dependent formaldehyde-activating enzyme)
gfam_10550	1001.peg.155	CT04_00155	0	1	0.7028	0	0.303	0.7068	0	fuNOG00766	47.5	Peroxisomal membrane protein Pex17	Function unknown	Poorly characterized	hypothetical protein
gfam_10557	1001.peg.7958	CT04_07958	0	1	0.7028	0	0.303	0.7068	0	fuNOG21176	98		General function prediction only	Poorly characterized	hypothetical protein
gfam_10563	1001.peg.5912	CT04_05912	0	1	0.7028	0	0.303	0.7068	0	fuNOG21051	19.3		Function unknown	Poorly characterized	hypothetical protein
gfam_10572	1001.peg.7098	CT04_07098	0	1	0.7028	0	0.303	0.7068	0	fuNOG29226	55.7		Function unknown	Poorly characterized	hypothetical protein
gfam_10584	1001.peg.9711	CT04_09711	0	1	0.7028	0	0.303	0.7068	0	fuNOG10281	7.8	K11559 kinetochore protein Mis12 MTW1	Function unknown	Poorly characterized	hypothetical protein
gfam_10585	1001.peg.142	CT04_00142	0	1	0.7028	0	0.303	0.7068	0	fuNOG27355	100		Function unknown	Poorly characterized	hypothetical protein
gfam_10593	1001.peg.5962	CT04_05962	0	1	0.7028	0	0.303	0.7068	0	fuNOG28941	100		Function unknown	Poorly characterized	hypothetical protein
gfam_10605	1001.peg.6207	CT04_06207	0	1	0.7028	0	0.303	0.7068	0	fuNOG24306	100	Calcineurin-like phosphoesterase	Function unknown	Poorly characterized	ser/thr protein phosphatase family protein (calcineurin-like phosphoesterase)
gfam_10608	1001.peg.3059	CT04_03059	0	1	0.7028	0	0.303	0.7068	0	fuNOG15139	100	Heterokaryon incompatibility protein (HET)	General function prediction only	Poorly characterized	monocarboxylate transporter
gfam_10976	1001.peg.1878	CT04_01878	0	1	0.7028	0	0.303	0.7068	0	fuNOG17057	100	STYKc	Signal transduction mechanisms	Cellular processes and signaling	protein kinase-like domain protein
gfam_11005	1001.peg.10755	CT04_10755	0	1	0.7028	0	0.303	0.7068	0	fuNOG01071	100	NACHT domain	Function unknown	Poorly characterized	peptidaseCc14
gfam_11440	1001.peg.6322	CT04_06322	0	1	0.7028	0	0.303	0.7068	0	fuNOG21154	100		Function unknown	Poorly characterized	hypothetical protein
gfam_11455	1001.peg.9583	CT04_09583	0	1	0.7028	0	0.303	0.7068	0	fuNOG03203	98.8		General function prediction only	Poorly characterized	exo-beta-D-glucanase
gfam_11461	1001.peg.10704	CT04_10704	0	1	0.7028	0	0.303	0.7068	0	fuNOG21880	100	Protein kinase domain-containing protein	Signal transduction mechanisms	Cellular processes and signaling	CMGC/SRPK protein kinase
gfam_12111	1001.peg.1812	CT04_01812	0	1	0.7028	0	0.303	0.7068	0	fuNOG24549	41.4	Peroxidase, family 2	Function unknown	Poorly characterized	hypothetical protein
gfam_12116	1001.peg.2835	CT04_02835	0	1	0.7028	0	0.303	0.7068	0	fuNOG17236	99.3	ANK	General function prediction only	Poorly characterized	ankyrin repeat protein
gfam_12539	1001.peg.9066	CT04_09066	0	1	0.7028	0	0.303	0.7068	0	fuNOG02755	96.7	rho guanyl nucleotide exchange factor	Signal transduction mechanisms	Cellular processes and signaling	Rho guanyl nucleotide exchange factor
gfam_12585	1001.peg.8755	CT04_08755	0	1	0.7028	0	0.303	0.7068	0	fuNOG18214	100	Conserved hypothetical protein	Secondary metabolites biosynthesis, transport and catabolism	Metabolism	hypothetical protein
gfam_8777	1001.peg.5530	CT04_05530	0	1	0.7028	0	0.303	0.7068	0	fuNOG27683	100	40s ribosomal protein	Translation, ribosomal structure and biogenesis	Information storage and processing	40S ribosomal protein S30
gfam_9608	1001.peg.4337	CT04_04337	0	1	0.7028	0	0.303	0.7068	0	fuNOG15307	100	NUDIX domain	Replication, recombination and repair	Information storage and processing	NUDIX domain-containing protein
gfam_9711	1001.peg.9001	CT04_09001	0	1	0.7028	0	0.303	0.7068	0	fuNOG10840	100	60S ribosomal protein L12	Translation, ribosomal structure and biogenesis	Information storage and processing	60S ribosomal protein L12
gfam_9731	1001.peg.8961	CT04_08961	0	1	0.7028	0	0.303	0.7068	0	fuNOG27471	100		Function unknown	Poorly characterized	heterokaryon incompatibility protein
gfam_9734	1001.peg.11424	CT04_11424	0	1	0.7028	0	0.303	0.7068	0	fuNOG32115	100	transcription initiation factor TFIID subunit 12	Transcription	Information storage and processing	transcription initiation factor TFIID subunit 12
gfam_9796	1001.peg.10884	CT04_10884	0	1	0.7028	0	0.303	0.7068	0	fuNOG19431	100		Function unknown	Poorly characterized	hypothetical protein
gfam_9801	1001.peg.5523	CT04_05523	0	1	0.7028	0	0.303	0.7068	0	fuNOG11408	100	Modifier of rudimentary (Mod(r)) protein	Function unknown	Poorly characterized	hypothetical protein
gfam_9835	1001.peg.9259	CT04_09259	0	1	0.7028	0	0.303	0.7068	0	fuNOG04040	100	GTP-binding protein Ypt1	Intracellular trafficking, secretion, and vesicular transport	Cellular processes and signaling	GTP-binding protein YPT1 (Ras family protein)
gfam_9851	1001.peg.9457	CT04_09457	0	1	0.7028	0	0.303	0.7068	0	fuNOG06190	100	UbiA prenyltransferase family	Coenzyme transport and metabolism	Metabolism	4-hydroxybenzoate polyprenyl transferase
gfam_9894	1001.peg.3996	CT04_03996	0	1	0.7028	0	0.303	0.7068	0	fuNOG08238	100		Posttranslational modification, protein turnover, chaperones	Cellular processes and signaling	glutathione S-transferase omega-1
gfam_9911	1001.peg.4625	CT04_04625	0	1	0.7028	0	0.303	0.7068	0	fuNOG18436	99.9	Protein of unknown function (DUF2665)	Function unknown	Poorly characterized	hypothetical protein
gfam_9925	1001.peg.4508	CT04_04508	0	1	0.7028	0	0.303	0.7068	0	fuNOG15386	100	exonuclease	Replication, recombination and repair	Information storage and processing	exonuclease
gfam_10002	1001.peg.4429	CT04_04429	0	1	0.7146	0	0.2918	0.7188	0	fuNOG05211	100	Dynamin family	Function unknown	Poorly characterized	tat pathway signal sequence
gfam_11439	1001.peg.6307	CT04_06307	0	1	0.7146	0	0.2918	0.7188	0	fuNOG23293	100	STYKc	Signal transduction mechanisms	Cellular processes and signaling	serine/threonine protein kinase
gfam_11474	1001.peg.3198	CT04_03198	0	1	0.7146	0	0.2918	0.7188	0	fuNOG14293	100	Heat shock protein	Posttranslational modification, protein turnover, chaperones	Cellular processes and signaling	Hsp10-like protein (chaperonin 10 kDa subunit)
gfam_12072	1001.peg.9752	CT04_09752	0	1	0.7146	0	0.2918	0.7188	0	fuNOG20513	100	Ubiquinol-cytochrome C reductase	Energy production and conversion	Metabolism	ubiquinol-cytochrome C reductase
gfam_6753	1001.peg.8229	CT04_08229	0	1	0.7146	0	0.2918	0.7188	0	fuNOG09549	100	Glyco_18	Carbohydrate transport and metabolism	Metabolism	class V chitinase (glycosyl hydrolase family 18)
gfam_7281	1001.peg.2390	CT04_02390	0	1	0.7146	0	0.2918	0.7188	0	fuNOG12283	100			NA	clathrin coat assembly protein AP19
gfam_8609	1001.peg.8808	CT04_08808	0	1	0.7146	0	0.2918	0.7188	0	fuNOG16646	100	Stress responsive A B barrel	Function unknown	Poorly characterized	stress responsive A/B barrel domain-containing protein
gfam_8626	1001.peg.11196	CT04_11196	0	1	0.7146	0	0.2918	0.7188	0	fuNOG14571	100		Function unknown	Poorly characterized	double-stranded RNA binding motif protein
gfam_8759	1001.peg.4642	CT04_04642	0	1	0.7146	0	0.2918	0.7188	0	fuNOG16134	100	60S ribosomal protein L43	Translation, ribosomal structure and biogenesis	Information storage and processing	60S ribosomal protein L43
gfam_8772	1001.peg.8054	CT04_08054	0	1	0.7146	0	0.2918	0.7188	0	fuNOG27904	100	DASH complex subunit Hsk3 like	Function unknown	Poorly characterized	DUF1721 domain containing protein
gfam_8778	1001.peg.4976	CT04_04976	0	1	0.7146	0	0.2918	0.7188	0	fuNOG16968	100		Function unknown	Poorly characterized	cupin-type protein
gfam_8805	1001.peg.10687	CT04_10687	0	1	0.7146	0	0.2918	0.7188	0	fuNOG17584	100		Function unknown	Poorly characterized	ribonuclease P complex subunit
gfam_8824	1001.peg.2398	CT04_02398	0	1	0.7146	0	0.2918	0.7188	0	fuNOG18884	100		Function unknown	Poorly characterized	hypothetical protein
gfam_8860	1001.peg.11210	CT04_11210	0	1	0.7146	0	0.2918	0.7188	0	fuNOG14410	100	Required for insertion of FAD cofactor into sdh1, the catalytic subunit of succinate dehydrogenase (SDH). SDH is involved in complex II of the mitochondrial electron transport chain and is responsible for transferring electrons from succinate to ubiquinone (coenzyme Q). In is unclear whether it participates in the chemistry of FAD attachment (enzymatic function) or acts as a chaperone that mainta…	Function unknown	Poorly characterized	TPR repeat protein
gfam_8885	1001.peg.834	CT04_00834	0	1	0.7146	0	0.2918	0.7188	0	fuNOG16537	100	Binds to the 23S rRNA (By similarity)	Translation, ribosomal structure and biogenesis	Information storage and processing	60S ribosomal protein L37
gfam_8909	1001.peg.12704	CT04_12705	0	1	0.7146	0	0.2918	0.7188	0	fuNOG20230	100		Function unknown	Poorly characterized	checkpoint protein Hus1
gfam_8946	1001.peg.5561	CT04_05561	0	1	0.7146	0	0.2918	0.7188	0	fuNOG01124	100	Probable N6-adenine methyltransferase	Function unknown	Poorly characterized	N-adenine-specific DNA methyltransferase
gfam_8962	1001.peg.1044	CT04_01044	0	1	0.7146	0	0.2918	0.7188	0	fuNOG08018	100	U2 small nuclear ribonucleoprotein A	RNA processing and modification	Information storage and processing	U2 small nuclear ribonucleoprotein A
gfam_9014	1001.peg.8008	CT04_08008	0	1	0.7146	0	0.2918	0.7188	0	fuNOG13817	100	FAS1 domain-containing protein	Function unknown	Poorly characterized	FAS1 domain-containing protein
gfam_9073	1001.peg.4563	CT04_04563	0	1	0.7146	0	0.2918	0.7188	0	fuNOG19942	100	Sfi1 spindle body protein	Function unknown	Poorly characterized	centrin-binding protein sfi1
gfam_9081	1001.peg.11659	CT04_11659	0	1	0.7146	0	0.2918	0.7188	0	fuNOG17461	100		Function unknown	Poorly characterized	3-oxoacyl-(acyl-carrier-protein) reductase
gfam_9101	1001.peg.5916	CT04_05916	0	1	0.7146	0	0.2918	0.7188	0	fuNOG19833	100	Fungal Zn(2)-Cys(6) binuclear cluster domain	Function unknown	Poorly characterized	related to negative acting factor
gfam_9168	1001.peg.699	CT04_00699	0	1	0.7146	0	0.2918	0.7188	0	fuNOG18581	99.7	60S ribosomal protein L29	Translation, ribosomal structure and biogenesis	Information storage and processing	60S ribosomal protein L29
gfam_9186	1001.peg.12758	CT04_12759	0	1	0.7146	0	0.2918	0.7188	0	fuNOG13449	100	Conserved hypothetical protein	Function unknown	Poorly characterized	DNA-directed RNA polymerase iii 130 kda polypeptide
gfam_9187	1001.peg.11794	CT04_11794	0	1	0.7146	0	0.2918	0.7188	0	fuNOG19243	100	Survival motor neuron protein (SMN)	Function unknown	Poorly characterized	survival motor neuron-like protein 1
gfam_9196	1001.peg.12040	CT04_12040	0	1	0.7146	0	0.2918	0.7188	0	fuNOG12350	100	Conserved hypothetical protein	Function unknown	Poorly characterized	RNA helicase-like protein
gfam_9275	1001.peg.2284	CT04_02284	0	1	0.7146	0	0.2918	0.7188	0	fuNOG19136	100	Acetyltransferase (GNAT) family	General function prediction only	Poorly characterized	acyl-CoA N-acyltransferase
gfam_9300	1001.peg.770	CT04_00770	0	1	0.7146	0	0.2918	0.7188	0	fuNOG19706	100		Function unknown	Poorly characterized	CHCH domain-containing protein
gfam_9312	1001.peg.4539	CT04_04539	0	1	0.7146	0	0.2918	0.7188	0	fuNOG19406	99.9	cytochrome c	Energy production and conversion	Metabolism	cytochrome-c oxidase chain VIIc
gfam_9630	1001.peg.10992	CT04_10992	0	1	0.7146	0	0.2918	0.7188	0	fuNOG19747	100	Conserved hypothetical protein	Function unknown	Poorly characterized	DASH complex subunit Dad1
gfam_9641	1001.peg.5230	CT04_05230	0	1	0.7146	0	0.2918	0.7188	0	fuNOG26339	100	Pfam:DUF3468	Function unknown	Poorly characterized	C6 finger domain-containing protein Acr-2
gfam_9673	1001.peg.2985	CT04_02985	0	1	0.7146	0	0.2918	0.7188	0	fuNOG32346	40.9	Hyaluronan / mRNA binding family	General function prediction only	Poorly characterized	hypothetical protein
gfam_9719	1001.peg.9572	CT04_09572	0	1	0.7146	0	0.2918	0.7188	0	fuNOG18917	98		Function unknown	Poorly characterized	hypothetical protein
gfam_9726	1001.peg.10532	CT04_10532	0	1	0.7146	0	0.2918	0.7188	0	fuNOG32042	28.4	Eukaryotic mitochondrial regulator protein	Function unknown	Poorly characterized	hypothetical protein
gfam_9750	1001.peg.13207	CT04_13217	0	1	0.7146	0	0.2918	0.7188	0	fuNOG18352	99.9	60s ribosomal protein l39	Translation, ribosomal structure and biogenesis	Information storage and processing	60S ribosomal protein L39
gfam_9753	1001.peg.8059	CT04_08059	0	1	0.7146	0	0.2918	0.7188	0	fuNOG16435	100	Thioesterase superfamily	Function unknown	Poorly characterized	thioesterase family protein
gfam_9764	1001.peg.7186	CT04_07186	0	1	0.7146	0	0.2918	0.7188	0	fuNOG13812	73.3		Function unknown	Poorly characterized	aspartate aminotransferase
gfam_9770	1001.peg.4073	CT04_04073	0	1	0.7146	0	0.2918	0.7188	0	fuNOG05031	99.2	heterogeneous nuclear ribonucleoprotein HRP1	RNA processing and modification	Information storage and processing	hypothetical protein
gfam_9775	1001.peg.12105	CT04_12105	0	1	0.7146	0	0.2918	0.7188	0	fuNOG27912	96.5		General function prediction only	Poorly characterized	hypothetical protein
gfam_9776	1001.peg.2033	CT04_02033	0	1	0.7146	0	0.2918	0.7188	0	fuNOG20611	99.9		Function unknown	Poorly characterized	hypothetical protein
gfam_9797	1001.peg.1456	CT04_01456	0	1	0.7146	0	0.2918	0.7188	0	fuNOG18297	100		Function unknown	Poorly characterized	telomere length regulation ten1
gfam_9815	1001.peg.823	CT04_00823	0	1	0.7146	0	0.2918	0.7188	0	fuNOG17939	99.7		Function unknown	Poorly characterized	secreted protein
gfam_9834	1001.peg.6308	CT04_06308	0	1	0.7146	0	0.2918	0.7188	0	fuNOG12065	100	lactam utilization protein lamB	Function unknown	Poorly characterized	LamB/YcsF family protein
gfam_9862	1001.peg.3883	CT04_03883	0	1	0.7146	0	0.2918	0.7188	0	fuNOG21172	18.5		Function unknown	Poorly characterized	hypothetical protein
gfam_9876	1001.peg.9822	CT04_09822	0	1	0.7146	0	0.2918	0.7188	0	fuNOG04968	100	Major Facilitator Superfamily	Carbohydrate transport and metabolism	Metabolism	high-affinity nicotinic acid transporter
gfam_9917	1001.peg.7964	CT04_07964	0	1	0.7146	0	0.2918	0.7188	0	fuNOG20399	100		Function unknown	Poorly characterized	hypothetical protein
gfam_9935	1001.peg.8124	CT04_08124	0	1	0.7146	0	0.2918	0.7188	0	fuNOG02687	100	fasciclin domain family	General function prediction only	Poorly characterized	fasciclin domain family protein
gfam_9960	1001.peg.9183	CT04_09183	0	1	0.7146	0	0.2918	0.7188	0	fuNOG10511	100		Function unknown	Poorly characterized	hypothetical protein
gfam_10005	1001.peg.2084	CT04_02084	0	1	0.722	0	0.2843	0.726	0	fuNOG25797	100	O-methyltransferase	Function unknown	Poorly characterized	O-methyltransferase
gfam_10008	1001.peg.3068	CT04_03068	0	1	0.722	0	0.2843	0.726	0	fuNOG20769	19.9	PLAC8 family	Function unknown	Poorly characterized	inorganic pyrophosphatase
gfam_10017	1001.peg.2828	CT04_02828	0	1	0.722	0	0.2843	0.726	0	fuNOG03447	54.7		Function unknown	Poorly characterized	hypothetical protein
gfam_10024	1001.peg.3950	CT04_03950	0	1	0.722	0	0.2843	0.726	0	fuNOG01964	100		Function unknown	Poorly characterized	arrestin domain-containing protein
gfam_6529	1001.peg.13055	CT04_13056	0	1	0.722	0	0.2843	0.726	0	fuNOG12694	100	Cutinase	General function prediction only	Poorly characterized	carbohydrate esterase family 5 protein
gfam_8194	1001.peg.1807	CT04_01807	0	1	0.722	0	0.2843	0.726	0	fuNOG22389	100	Protein of unknown function (DUF1446)	Function unknown	Poorly characterized	DUF1446 domain protein
gfam_8288	1001.peg.2324	CT04_02324	0	1	0.722	0	0.2843	0.726	0	fuNOG13432	100		Function unknown	Poorly characterized	hypothetical protein
gfam_8596	1001.peg.5231	CT04_05231	0	1	0.722	0	0.2843	0.726	0	fuNOG12884	100		Function unknown	Poorly characterized	catabolic 3-dehydroquinase
gfam_8659	1001.peg.12112	CT04_12112	0	1	0.722	0	0.2843	0.726	0	fuNOG14567	100	Conserved hypothetical protein	Function unknown	Poorly characterized	arginase-like protein
gfam_8715	1001.peg.8691	CT04_08691	0	1	0.722	0	0.2843	0.726	0	fuNOG18898	100		Function unknown	Poorly characterized	hypothetical protein
gfam_874	1001.peg.10341	CT04_10341	0	1	0.722	0	0.2843	0.726	0	fuNOG07757	100	Aconitase family (aconitate hydratase)	Amino acid transport and metabolism	Metabolism	aconitase family protein
gfam_8771	1001.peg.8104	CT04_08104	0	1	0.722	0	0.2843	0.726	0	fuNOG06746	100	NAD-dependent 15-hydroxyprostaglandin dehydrogenase	Secondary metabolites biosynthesis, transport and catabolism	Metabolism	NAD-dependent 15-hydroxyprostaglandin dehydrogenase (short-chain dehydrogenase)
gfam_8808	1001.peg.6135	CT04_06135	0	1	0.722	0	0.2843	0.726	0	fuNOG10706	100		Function unknown	Poorly characterized	glutamyl-tRNA synthetase
gfam_8852	1001.peg.107	CT04_00107	0	1	0.722	0	0.2843	0.726	0	fuNOG12274	100		Function unknown	Poorly characterized	pre-mRNA splicing factor
gfam_8854	1001.peg.2224	CT04_02224	0	1	0.722	0	0.2843	0.726	0	fuNOG07354	100	RTA1 domain protein	General function prediction only	Poorly characterized	RTA1 domain-containing protein
gfam_9061	1001.peg.1825	CT04_01825	0	1	0.722	0	0.2843	0.726	0	fuNOG12666	100	short chain dehydrogenase	Secondary metabolites biosynthesis, transport and catabolism	Metabolism	short-chain dehydrogenase/reductase family oxidoreductase
gfam_9085	1001.peg.6953	CT04_06953	0	1	0.722	0	0.2843	0.726	0	fuNOG09004	100	PrpF protein	Function unknown	Poorly characterized	methylitaconate delta2-delta3-isomerase
gfam_9107	1001.peg.9153	CT04_09153	0	1	0.722	0	0.2843	0.726	0	fuNOG08606	100	Flavin containing amine oxidoreductase	General function prediction only	Poorly characterized	related to L-amino-acid oxidase
gfam_9663	1001.peg.3132	CT04_03132	0	1	0.722	0	0.2843	0.726	0	fuNOG11201	100	Isochorismatase family hydrolase	General function prediction only	Poorly characterized	isochorismatase family
gfam_9694	1001.peg.3083	CT04_03083	0	1	0.722	0	0.2843	0.726	0	fuNOG18952	100	alpha/beta hydrolase fold	General function prediction only	Poorly characterized	peroxidase (non-haem peroxidase)
gfam_9696	1001.peg.1849	CT04_01849	0	1	0.722	0	0.2843	0.726	0	fuNOG18125	100	Eukaryotic protein of unknown function (DUF953)	Function unknown	Poorly characterized	hypothetical protein
gfam_9703	1001.peg.7328	CT04_07328	0	1	0.722	0	0.2843	0.726	0	fuNOG26179	100		Function unknown	Poorly characterized	ankyrin repeat-containing protein
gfam_9705	1001.peg.1336	CT04_01336	0	1	0.722	0	0.2843	0.726	0	fuNOG15161	6.4	Fungal protein of unknown function (DUF2015)	Function unknown	Poorly characterized	aig2-like family protein
gfam_9761	1001.peg.4274	CT04_04274	0	1	0.722	0	0.2843	0.726	0	fuNOG21587	100	Chromo (CHRromatin Organisation MOdifier) domain	Chromatin structure and dynamics	Information storage and processing	chromobox protein homolog 3-like
gfam_9763	1001.peg.607	CT04_00607	0	1	0.722	0	0.2843	0.726	0	fuNOG02164	20.8	translocation protein, Sec62	Intracellular trafficking, secretion, and vesicular transport	Cellular processes and signaling	hypothetical protein
gfam_9811	1001.peg.8370	CT04_08370	0	1	0.722	0	0.2843	0.726	0	fuNOG22228	100	Methyltransferase domain	General function prediction only	Poorly characterized	methyltransferase domain-containing protein
gfam_9859	1001.peg.4808	CT04_04808	0	1	0.722	0	0.2843	0.726	0	fuNOG16329	100	complex subunit 11	Cell cycle control, cell division, chromosome partitioning	Cellular processes and signaling	anaphase-promoting complex subunit 11
gfam_9906	1001.peg.7055	CT04_07055	0	1	0.722	0	0.2843	0.726	0	fuNOG18918	100	Cupin	Function unknown	Poorly characterized	cupin domain-containing protein
gfam_9934	1001.peg.11079	CT04_11079	0	1	0.722	0	0.2843	0.726	0	fuNOG07978	100	LysM domain	General function prediction only	Poorly characterized	hypothetical protein
gfam_9944	1001.peg.7095	CT04_07095	0	1	0.722	0	0.2843	0.726	0	fuNOG09023	100	FAD binding domain	Function unknown	Poorly characterized	hypothetical protein
gfam_9945	1001.peg.7135	CT04_07135	0	1	0.722	0	0.2843	0.726	0	fuNOG15940	100	Fungal_trans	Function unknown	Poorly characterized	fungal specific transcription factor domain-containing protein
gfam_9968	1001.peg.9137	CT04_09137	0	1	0.722	0	0.2843	0.726	0	fuNOG08618	100	amid-like NADH oxidoreductase	General function prediction only	Poorly characterized	Amid-like NADH oxidoreductase
gfam_9973	1001.peg.9734	CT04_09734	0	1	0.722	0	0.2843	0.726	0	fuNOG20522	100		Function unknown	Poorly characterized	GTP-binding protein
gfam_9987	1001.peg.1795	CT04_01795	0	1	0.722	0	0.2843	0.726	0	fuNOG13773	100	Fungal_trans	Function unknown	Poorly characterized	fungal specific transcription factor
gfam_10429	1001.peg.6183	CT04_06183	0	1	0.7754	0	0.2296	0.7786	0	fuNOG07291	100	Common central domain of tyrosinase	Inorganic ion transport and metabolism	Metabolism	tyrosinase-like protein
gfam_10947	1001.peg.13042	CT04_13043	0	1	0.7754	0	0.2296	0.7786	0	fuNOG22799	100	DUF218 domain	Function unknown	Poorly characterized	DUF218 domain-containing protein
gfam_10950	1001.peg.7267	CT04_07267	0	1	0.7754	0	0.2296	0.7786	0	fuNOG18648	100		Function unknown	Poorly characterized	hypothetical protein
gfam_10961	1001.peg.12022	CT04_12022	0	1	0.7754	0	0.2296	0.7786	0	fuNOG20018	100	Domain of unknown function (DUF3328)	Function unknown	Poorly characterized	hypothetical protein
gfam_11001	1001.peg.12301	CT04_12301	0	1	0.7754	0	0.2296	0.7786	0	fuNOG23162	100	Protein of unknown function (DUF1479)	Function unknown	Poorly characterized	DUF1479 domain protein
gfam_1354	1001.peg.7224	CT04_07224	0	1	0.7754	0	0.2296	0.7786	0	fuNOG03719	100	phosphate transporter (Pho88)	Inorganic ion transport and metabolism	Metabolism	phosphate transporter
gfam_1356	1001.peg.7168	CT04_07168	0	1	0.7754	0	0.2296	0.7786	0	fuNOG21189	100		Function unknown	Poorly characterized	related to serine proteinase inhibitor IA-2
gfam_1359	1001.peg.12737	CT04_12738	0	1	0.7754	0	0.2296	0.7786	0	fuNOG19859	100		Function unknown	Poorly characterized	hypothetical protein
gfam_1360	1001.peg.11887	CT04_11887	0	1	0.7754	0	0.2296	0.7786	0	fuNOG24534	100		Function unknown	Poorly characterized	far1 DNA-binding domain protein
gfam_1371	1001.peg.7836	CT04_07836	0	1	0.7754	0	0.2296	0.7786	0	fuNOG15641	100		Function unknown	Poorly characterized	aminoglycoside phosphotransferase
gfam_2188	1001.peg.4225	CT04_04225	0	1	0.7754	0	0.2296	0.7786	0	fuNOG00111	100	Methylmalonate-semialdehyde dehydrogenase	Energy production and conversion	Metabolism	methylmalonate-semialdehyde dehydrogenase
gfam_2969	1001.peg.3147	CT04_03147	0	1	0.7754	0	0.2296	0.7786	0	fuNOG13880	100		General function prediction only	Poorly characterized	LysM domain-containing protein
gfam_4399	1001.peg.9520	CT04_09520	0	1	0.7754	0	0.2296	0.7786	0	fuNOG29441	100		Function unknown	Poorly characterized	hypothetical protein
gfam_443	1001.peg.11043;1001.peg.2144	CT04_02144;CT04_11043	0	1	0.7754	0	0.2296	0.7786	0	fuNOG05600	100	Aminotransferase class IV	Amino acid transport and metabolism	Metabolism	fungal transcription factor;branched-chain amino acid aminotransferase
gfam_464	1001.peg.10728;1001.peg.1492	CT04_01492;CT04_10728	0	1	0.7754	0	0.2296	0.7786	0	fuNOG05820	100	Conserved hypothetical protein	General function prediction only	Poorly characterized	alpha/beta-hydrolase
gfam_4698	1001.peg.3706	CT04_03706	0	1	0.7754	0	0.2296	0.7786	0	fuNOG12600	100	kinase regulatory subunit	Cell cycle control, cell division, chromosome partitioning	Cellular processes and signaling	cyclin-dependent kinases regulatory subunit
gfam_4769	1001.peg.11221	CT04_11221	0	1	0.7754	0	0.2296	0.7786	0	fuNOG01070	100	glycoside hydrolase family 76 protein	Function unknown	Poorly characterized	glycosyl hydrolase family 76
gfam_617	1001.peg.9878;1001.peg.946	CT04_09878;CT04_00946	0	1	0.7754	0	0.2296	0.7786	0	fuNOG10513	100	MFS transporter	General function prediction only	Poorly characterized	ATP synthase F0
gfam_6335	1001.peg.11467	CT04_11467	0	1	0.7754	0	0.2296	0.7786	0	fuNOG27382	100	ribonuclease	General function prediction only	Poorly characterized	guanyl-specific ribonuclease f1
gfam_637	1001.peg.12693;1001.peg.12694	CT04_12694;CT04_12695	0	1	0.7754	0	0.2296	0.7786	0	fuNOG01427	100	molecular chaperone (ABC1)	General function prediction only	Poorly characterized	ABC1 family protein;nuclear protein ES2
gfam_6534	1001.peg.2656	CT04_02656	0	1	0.7754	0	0.2296	0.7786	0	fuNOG18345	100	H ACA ribonucleoprotein complex subunit 3	RNA processing and modification	Information storage and processing
gfam_6551	1001.peg.1967	CT04_01967	0	1	0.7754	0	0.2296	0.7786	0	fuNOG10726	100	2Fe-2S iron-sulfur cluster binding	Energy production and conversion	Metabolism	2Fe-2S iron-sulfur cluster binding domain-containing protein
gfam_6564	1001.peg.5139	CT04_05139	0	1	0.7754	0	0.2296	0.7786	0	fuNOG12464	100	Tctex-1 family	Function unknown	Poorly characterized	Tctex-1 family protein
gfam_6565	1001.peg.5138	CT04_05138	0	1	0.7754	0	0.2296	0.7786	0	fuNOG16527	100	cAMP-regulated phosphoprotein family protein Igo1		NA	cAMP-regulated phosphoprotein family protein
gfam_6568	1001.peg.9477	CT04_09477	0	1	0.7754	0	0.2296	0.7786	0	fuNOG21258	100		Function unknown	Poorly characterized	hypothetical protein
gfam_6573	1001.peg.7313	CT04_07313	0	1	0.7754	0	0.2296	0.7786	0	fuNOG05435	100	ubiquinone biosynthesis protein Coq7	Coenzyme transport and metabolism	Metabolism	ubiquinone biosynthesis protein COQ7
gfam_6576	1001.peg.7311	CT04_07311	0	1	0.7754	0	0.2296	0.7786	0	fuNOG27663	100		Function unknown	Poorly characterized	hypothetical protein
gfam_6600	1001.peg.1951	CT04_01951	0	1	0.7754	0	0.2296	0.7786	0	fuNOG00407	100		Function unknown	Poorly characterized	alpha/beta hydrolase fold protein
gfam_6605	1001.peg.9515	CT04_09515	0	1	0.7754	0	0.2296	0.7786	0	fuNOG19866	100	RNAse P Rpr2/Rpp21/SNM1 subunit domain	Function unknown	Poorly characterized	DUF866 domain protein (RNAse P Rpr2/Rpp21/SNM1 subunit domain-containing protein)
gfam_6613	1001.peg.11793	CT04_11793	0	1	0.7754	0	0.2296	0.7786	0	fuNOG18661	100	COX17 protein	Posttranslational modification, protein turnover, chaperones	Cellular processes and signaling	cytochrome C oxidase assembly protein subunit 17
gfam_6664	1001.peg.3563	CT04_03563	0	1	0.7754	0	0.2296	0.7786	0	fuNOG11426	100	Dopa 4,5-dioxygenase family	Function unknown	Poorly characterized	dopa 4,5-dioxygenase
gfam_6675	1001.peg.11718	CT04_11718	0	1	0.7754	0	0.2296	0.7786	0	fuNOG15281	100	sulfhydryl oxidase	Posttranslational modification, protein turnover, chaperones	Cellular processes and signaling	FAD-linked sulfhydryl oxidase Erv2
gfam_6676	1001.peg.4593	CT04_04593	0	1	0.7754	0	0.2296	0.7786	0	fuNOG16693	100	glyoxalase bleomycin resistance protein	Function unknown	Poorly characterized	glyoxalase/bleomycin resistance protein/dioxygenase
gfam_6681	1001.peg.8265	CT04_08265	0	1	0.7754	0	0.2296	0.7786	0	fuNOG19776	100	Cytochrome c oxidase-assembly factor cox23	Function unknown	Poorly characterized	cytochrome c oxidase-assembly factor COX23
gfam_6690	1001.peg.9461	CT04_09461	0	1	0.7754	0	0.2296	0.7786	0	fuNOG04448	100		Function unknown	Poorly characterized	hydroxyacyl-thioester dehydratase, mitochondrial
gfam_6696	1001.peg.1115	CT04_01115	0	1	0.7754	0	0.2296	0.7786	0	fuNOG03537	100	transcription factor	Transcription	Information storage and processing	transcription factor
gfam_6706	1001.peg.6039	CT04_06039	0	1	0.7754	0	0.2296	0.7786	0	fuNOG25347	100	Ubiquitin-conjugating enzyme	Replication, recombination and repair	Information storage and processing	ubiquitin-conjugating enzyme
gfam_6717	1001.peg.6448	CT04_06448	0	1	0.7754	0	0.2296	0.7786	0	fuNOG17092	100	Ubiquinol-cytochrome c reductase complex 17 kd protein	Energy production and conversion	Metabolism	ubiquinol-cytochrome C reductase complex subunit
gfam_6762	1001.peg.6374	CT04_06374	0	1	0.7754	0	0.2296	0.7786	0	fuNOG15871	100	F-box domain protein	General function prediction only	Poorly characterized	F-box domain-containing protein
gfam_6775	1001.peg.9610	CT04_09610	0	1	0.7754	0	0.2296	0.7786	0	fuNOG21263	100	Fungal hydrophobin	General function prediction only	Poorly characterized	fungal hydrophobin
gfam_6776	1001.peg.9600	CT04_09600	0	1	0.7754	0	0.2296	0.7786	0	fuNOG12367	100	ubiquitin domain protein	Posttranslational modification, protein turnover, chaperones	Cellular processes and signaling	ubiquitin domain-containing protein
gfam_6779	1001.peg.4961	CT04_04961	0	1	0.7754	0	0.2296	0.7786	0	fuNOG28459	100		Function unknown	Poorly characterized	hypothetical protein
gfam_6798	1001.peg.3091	CT04_03091	0	1	0.7754	0	0.2296	0.7786	0	fuNOG08478	100	chitinase	General function prediction only	Poorly characterized	glycoside hydrolase family 18 protein (chitinase)
gfam_6801	1001.peg.6217	CT04_06217	0	1	0.7754	0	0.2296	0.7786	0	fuNOG01822	100	VHS domain protein	Intracellular trafficking, secretion, and vesicular transport	Cellular processes and signaling	VHS domain-containing protein
gfam_6838	1001.peg.7523	CT04_07523	0	1	0.7754	0	0.2296	0.7786	0	fuNOG03556	100	PlsC	Lipid transport and metabolism	Metabolism	acyltransferase-like protein
gfam_6886	1001.peg.2048	CT04_02048	0	1	0.7754	0	0.2296	0.7786	0	fuNOG16260	100		Function unknown	Poorly characterized	hypothetical protein
gfam_6889	1001.peg.2316	CT04_02316	0	1	0.7754	0	0.2296	0.7786	0	fuNOG03161	100	)-reductase	Secondary metabolites biosynthesis, transport and catabolism	Metabolism	rhamnolipids biosynthesis 3-oxoacyl-[acyl-carrier-protein] reductase (short-chain dehydrogenase)
gfam_6895	1001.peg.4196	CT04_04196	0	1	0.7754	0	0.2296	0.7786	0	fuNOG07231	100	calmodulin	Signal transduction mechanisms	Cellular processes and signaling	calmodulin (EF-hand)
gfam_6905	1001.peg.8572	CT04_08572	0	1	0.7754	0	0.2296	0.7786	0	fuNOG21415	100	Cytochrome c oxidase biogenesis protein Cmc1 like	Function unknown	Poorly characterized	Cytochrome c oxidase biogenesis protein Cmc1-like protein
gfam_6906	1001.peg.12595	CT04_12595	0	1	0.7754	0	0.2296	0.7786	0	fuNOG14278	100	prefoldin subunit 2	Posttranslational modification, protein turnover, chaperones	Cellular processes and signaling	prefoldin subunit 2
gfam_6908	1001.peg.8575	CT04_08575	0	1	0.7754	0	0.2296	0.7786	0	fuNOG19073	100	tubulin-specific chaperone Rbl2	Function unknown	Poorly characterized	tubulin-specific chaperone Rbl2
gfam_6912	1001.peg.8537	CT04_08537	0	1	0.7754	0	0.2296	0.7786	0	fuNOG10089	100	DNA replication complex GINS protein SLD5	Replication, recombination and repair	Information storage and processing	DNA replication complex GINS protein SLD5
gfam_6919	1001.peg.4232	CT04_04232	0	1	0.7754	0	0.2296	0.7786	0	fuNOG00542	100	inorganic pyrophosphatase	Energy production and conversion	Metabolism	inorganic pyrophosphatase
gfam_6923	1001.peg.3222	CT04_03222	0	1	0.7754	0	0.2296	0.7786	0	fuNOG09021	100	Domain of unknown function (DUF1932)	Function unknown	Poorly characterized	6-phosphogluconate dehydrogenase
gfam_6925	1001.peg.11361	CT04_11361	0	1	0.7754	0	0.2296	0.7786	0	fuNOG02222	100	60S acidic ribosomal protein P0	Translation, ribosomal structure and biogenesis	Information storage and processing	60S acidic ribosomal protein P0
gfam_6926	1001.peg.12616	CT04_12616	0	1	0.7754	0	0.2296	0.7786	0	fuNOG15537	100	acetate non-utilizing protein 9	Function unknown	Poorly characterized	acetate non-utilizing protein mitochondrial
gfam_6928	1001.peg.8668	CT04_08668	0	1	0.7754	0	0.2296	0.7786	0	fuNOG04982	100	This protein is an auxiliary protein of DNA polymerase delta and is involved in the control of eukaryotic DNA replication by increasing the polymerases processibility during elongation of the leading strand (By similarity)	Replication, recombination and repair	Information storage and processing	proliferating cell nuclear antigen
gfam_6929	1001.peg.12625	CT04_12625	0	1	0.7754	0	0.2296	0.7786	0	fuNOG27354	100		Function unknown	Poorly characterized	AMB domain protein
gfam_693	1001.peg.7407	CT04_07407	0	1	0.7754	0	0.2296	0.7786	0	fuNOG09327	100	Phosphotransferase enzyme family	General function prediction only	Poorly characterized	phosphotransferase family protein
gfam_6931	1001.peg.11364	CT04_11364	0	1	0.7754	0	0.2296	0.7786	0	fuNOG24873	100		Function unknown	Poorly characterized	hypothetical protein
gfam_6934	1001.peg.8689	CT04_08689	0	1	0.7754	0	0.2296	0.7786	0	fuNOG16138	100	Histone acetyltransferase subunit NuA4	Function unknown	Poorly characterized	histone acetyltransferase subunit NuA4
gfam_6958	1001.peg.1144	CT04_01144	0	1	0.7754	0	0.2296	0.7786	0	fuNOG15872	100	GRIM-19 protein		NA	NADH:ubiquinone oxidoreductase 14kDa subunit (GRIM-19 protein)
gfam_6980	1001.peg.10763	CT04_10763	0	1	0.7754	0	0.2296	0.7786	0	fuNOG28608	100		Function unknown	Poorly characterized	C6 finger domain-containing protein
gfam_6996	1001.peg.8899	CT04_08899	0	1	0.7754	0	0.2296	0.7786	0	fuNOG05153	100	golgi transport complex component Cog5	Intracellular trafficking, secretion, and vesicular transport	Cellular processes and signaling	oligomeric Golgi complex subunit 5
gfam_7014	1001.peg.12682	CT04_12683	0	1	0.7754	0	0.2296	0.7786	0	fuNOG00713	100	secreted protein	General function prediction only	Poorly characterized	secreted protein
gfam_7023	1001.peg.3758	CT04_03758	0	1	0.7754	0	0.2296	0.7786	0	fuNOG01589	100	aldose 1-epimerase	Carbohydrate transport and metabolism	Metabolism	aldose 1-epimerase
gfam_7053	1001.peg.10406	CT04_10406	0	1	0.7754	0	0.2296	0.7786	0	fuNOG20927	100	RibD C-terminal domain	Function unknown	Poorly characterized	dihydrofolate reductase (riboflavin biosynthesis protein RibD domain-containing protein)
gfam_7054	1001.peg.10409	CT04_10409	0	1	0.7754	0	0.2296	0.7786	0	fuNOG12383	100		Function unknown	Poorly characterized	hypothetical protein
gfam_7064	1001.peg.452	CT04_00452	0	1	0.7754	0	0.2296	0.7786	0	fuNOG11126	100	Mitochondrial membrane ATP synthase (F(1)F(0) ATP synthase or Complex V) produces ATP from ADP in the presence of a proton gradient across the membrane which is generated by electron transport complexes of the respiratory chain. F-type ATPases consist of two structural domains, F(1) - containing the extramembraneous catalytic core, and F(0) - containing the membrane proton channel, linked togethe…	Energy production and conversion	Metabolism	ATP synthase delta chain (mitrochondrial)
gfam_7069	1001.peg.430	CT04_00430	0	1	0.7754	0	0.2296	0.7786	0	fuNOG02624	100	decarboxylase	General function prediction only	Poorly characterized	amidohydrolase (2-amino-3-carboxymuconate-6-semialdehyde decarboxylase)
gfam_7088	1001.peg.10229	CT04_10229	0	1	0.7754	0	0.2296	0.7786	0	fuNOG16451	100	cell wall biogenesis protein	Function unknown	Poorly characterized	cell wall biogenesis protein
gfam_7095	1001.peg.10237	CT04_10237	0	1	0.7754	0	0.2296	0.7786	0	fuNOG27123	100		Function unknown	Poorly characterized	hypothetical protein
gfam_7098	1001.peg.12126	CT04_12126	0	1	0.7754	0	0.2296	0.7786	0	fuNOG14838	100	SH3 domain	Signal transduction mechanisms	Cellular processes and signaling	SH3 domain containing protein
gfam_7101	1001.peg.12461	CT04_12461	0	1	0.7754	0	0.2296	0.7786	0	fuNOG20990	100		Function unknown	Poorly characterized	hypothetical protein
gfam_7108	1001.peg.8061	CT04_08061	0	1	0.7754	0	0.2296	0.7786	0	fuNOG11043	27	Protein of unknown function (DUF1691)	Function unknown	Poorly characterized	hypothetical protein
gfam_7123	1001.peg.12299	CT04_12299	0	1	0.7754	0	0.2296	0.7786	0	fuNOG23765	100		General function prediction only	Poorly characterized	hypothetical protein
gfam_7138	1001.peg.1098	CT04_01098	0	1	0.7754	0	0.2296	0.7786	0	fuNOG05436	100	peroxisomal membrane protein PEX16	Intracellular trafficking, secretion, and vesicular transport	Cellular processes and signaling	peroxisomal membrane protein pex16
gfam_7157	1001.peg.6701	CT04_06701	0	1	0.7754	0	0.2296	0.7786	0	fuNOG05043	100	metallo-beta-lactamase domain protein	General function prediction only	Poorly characterized	metallo-beta-lactamase domain containing protein
gfam_7168	1001.peg.5412	CT04_05412	0	1	0.7754	0	0.2296	0.7786	0	fuNOG17932	100	Mitochondrial inner membrane protease subunit		NA	mitochondrial inner membrane protease subunit 2
gfam_7175	1001.peg.9205	CT04_09205	0	1	0.7754	0	0.2296	0.7786	0	fuNOG10455	100	AP-2 complex subunit sigma	Intracellular trafficking, secretion, and vesicular transport	Cellular processes and signaling	AP-2 complex subunit sigma
gfam_7180	1001.peg.9203	CT04_09203	0	1	0.7754	0	0.2296	0.7786	0	fuNOG09942	100	riboflavin biosynthesis protein	Coenzyme transport and metabolism	Metabolism	riboflavin biosynthesis protein (riboflavin-specific deaminase domain-containing protein)
gfam_7198	1001.peg.12134	CT04_12134	0	1	0.7754	0	0.2296	0.7786	0	fuNOG21164	100		Function unknown	Poorly characterized	proline-rich early nodulin
gfam_7221	1001.peg.8720	CT04_08720	0	1	0.7754	0	0.2296	0.7786	0	fuNOG25531	100	Nuclear pore complex component	Function unknown	Poorly characterized	nuclear pore complex component
gfam_7227	1001.peg.6155	CT04_06155	0	1	0.7754	0	0.2296	0.7786	0	fuNOG20066	100	glucose-repressible	Function unknown	Poorly characterized	glucose-repressible protein
gfam_723	1001.peg.1761;1001.peg.10723	CT04_01761;CT04_10723	0	1	0.7754	0	0.2296	0.7786	0	fuNOG04871	100		Function unknown	Poorly characterized	hypothetical protein
gfam_7231	1001.peg.6166	CT04_06166	0	1	0.7754	0	0.2296	0.7786	0	fuNOG05957	100	Hydroxyacylglutathione hydrolase	General function prediction only	Poorly characterized	hydroxyacylglutathione hydrolase
gfam_7233	1001.peg.6149	CT04_06149	0	1	0.7754	0	0.2296	0.7786	0	fuNOG07214	100		Function unknown	Poorly characterized	ATPase associated with various cellular activities AAA 3 protein
gfam_7238	1001.peg.9409	CT04_09409	0	1	0.7754	0	0.2296	0.7786	0	fuNOG08039	100	repeat protein	Function unknown	Poorly characterized	tetratricopeptide repeat domain-containing protein
gfam_7241	1001.peg.12265	CT04_12265	0	1	0.7754	0	0.2296	0.7786	0	fuNOG18652	100		Function unknown	Poorly characterized	hypothetical protein
gfam_7247	1001.peg.3960	CT04_03960	0	1	0.7754	0	0.2296	0.7786	0	fuNOG13053	100	Catalyzes the reaction of cyanate with bicarbonate to produce ammonia and carbon dioxide (By similarity)	Amino acid transport and metabolism	Metabolism	cyanate hydratase
gfam_7251	1001.peg.3958	CT04_03958	0	1	0.7754	0	0.2296	0.7786	0	fuNOG08617	100	Hemoglobin and proliferation regulated protein	Nucleotide transport and metabolism	Metabolism	POS9-activating factor FAP7
gfam_7259	1001.peg.12137	CT04_12137	0	1	0.7754	0	0.2296	0.7786	0	fuNOG12300	100	SUR7/PalI family	Function unknown	Poorly characterized	pH-response regulator
gfam_7260	1001.peg.6764	CT04_06764	0	1	0.7754	0	0.2296	0.7786	0	fuNOG19140	100		Function unknown	Poorly characterized	hypothetical protein
gfam_7272	1001.peg.7751	CT04_07751	0	1	0.7754	0	0.2296	0.7786	0	fuNOG10953	100	NEDD8-conjugating enzyme UBC12	Posttranslational modification, protein turnover, chaperones	Cellular processes and signaling	NEDD8-conjugating enzyme Ubc12 (ubiquitin-conjugating enzyme)
gfam_7282	1001.peg.5260	CT04_05260	0	1	0.7754	0	0.2296	0.7786	0	fuNOG08724	100	dihydrodipicolinate synthetase family protein	Function unknown	Poorly characterized	dihydrodipicolinate synthetase family protein
gfam_7316	1001.peg.3855	CT04_03855	0	1	0.7754	0	0.2296	0.7786	0	fuNOG00391	100	Catalyzes the oxidation of 3-carboxy-2-hydroxy-4- methylpentanoate (3-isopropylmalate) to 3-carboxy-4-methyl-2- oxopentanoate. The product decarboxylates to 4-methyl-2 oxopentanoate	Amino acid transport and metabolism	Metabolism	3-isopropylmalate dehydrogenase
gfam_7322	1001.peg.12955	CT04_12956	0	1	0.7754	0	0.2296	0.7786	0	fuNOG10291	100	40S ribosomal protein S19	Translation, ribosomal structure and biogenesis	Information storage and processing	40S ribosomal protein S19
gfam_7327	1001.peg.12509	CT04_12509	0	1	0.7754	0	0.2296	0.7786	0	fuNOG03251	100	Component of the FACT complex, a general chromatin factor that acts to reorganize nucleosomes. The FACT complex is involved in multiple processes that require DNA as a template such as mRNA elongation, DNA replication and DNA repair. During transcription elongation the FACT complex acts as a histone chaperone that both destabilizes and restores nucleosomal structure. It facilitates the passage of…	Transcription	Information storage and processing	fact complex subunit pob-3
gfam_7328	1001.peg.12507	CT04_12507	0	1	0.7754	0	0.2296	0.7786	0	fuNOG05417	100	AMP-binding enzyme	Lipid transport and metabolism	Metabolism	AMP-binding enzyme
gfam_7337	1001.peg.10836	CT04_10836	0	1	0.7754	0	0.2296	0.7786	0	fuNOG18147	100	Fcf2 pre-rRNA processing	Function unknown	Poorly characterized	rRNA-processing protein fcf2
gfam_7341	1001.peg.12954	CT04_12955	0	1	0.7754	0	0.2296	0.7786	0	fuNOG10092	100	Glyco_18	Carbohydrate transport and metabolism	Metabolism	glycosyl hydrolase family 18
gfam_7352	1001.peg.9997	CT04_09997	0	1	0.7754	0	0.2296	0.7786	0	fuNOG10504	100	40s ribosomal protein s16	Translation, ribosomal structure and biogenesis	Information storage and processing	40S ribosomal protein S16
gfam_7369	1001.peg.11369	CT04_11369	0	1	0.7754	0	0.2296	0.7786	0	fuNOG18354	100	60S acidic ribosomal protein P2	Translation, ribosomal structure and biogenesis	Information storage and processing	60S acidic ribosomal protein P2
gfam_7370	1001.peg.11368	CT04_11368	0	1	0.7754	0	0.2296	0.7786	0	fuNOG00836	100	ribosome biogenesis, protein	Translation, ribosomal structure and biogenesis	Information storage and processing	BRIX domain-containing protein
gfam_7373	1001.peg.4718	CT04_04718	0	1	0.7754	0	0.2296	0.7786	0	fuNOG18702	100		General function prediction only	Poorly characterized	PCI domain-containing protein
gfam_7374	1001.peg.4711	CT04_04711	0	1	0.7754	0	0.2296	0.7786	0	fuNOG20683	100	Putative amidoligase enzyme	Function unknown	Poorly characterized	hypothetical protein
gfam_7376	1001.peg.4719	CT04_04719	0	1	0.7754	0	0.2296	0.7786	0	fuNOG12817	100	oligoribonuclease	Replication, recombination and repair	Information storage and processing	RNA exonuclease REX2
gfam_7388	1001.peg.108	CT04_00108	0	1	0.7754	0	0.2296	0.7786	0	fuNOG09230	100	Phytanoyl-CoA dioxygenase family protein	Lipid transport and metabolism	Metabolism	phytanoyl- dioxygenase
gfam_740	1001.peg.8214	CT04_08214	0	1	0.7754	0	0.2296	0.7786	0	fuNOG19982	100		Function unknown	Poorly characterized	hypothetical protein
gfam_7401	1001.peg.6657	CT04_06657	0	1	0.7754	0	0.2296	0.7786	0	fuNOG20145	100	Transcription factor TFIIH complex subunit Tfb5	Transcription	Information storage and processing	RNA polymerase II transcription factor b subunit 5
gfam_7410	1001.peg.8868	CT04_08868	0	1	0.7754	0	0.2296	0.7786	0	fuNOG17003	100		Function unknown	Poorly characterized	calcofluor white hypersensitive protein
gfam_7416	1001.peg.2860	CT04_02860	0	1	0.7754	0	0.2296	0.7786	0	fuNOG15904	100	Conserved hypothetical protein	Function unknown	Poorly characterized	DNA mismatch repair protein msh-2
gfam_7417	1001.peg.2881	CT04_02881	0	1	0.7754	0	0.2296	0.7786	0	fuNOG10596	100	multiprotein-bridging factor 1	Transcription	Information storage and processing	multiprotein-bridging factor 1
gfam_7418	1001.peg.2873	CT04_02873	0	1	0.7754	0	0.2296	0.7786	0	fuNOG10280	100	Glutathione-dependent formaldehyde-activating enzyme	Function unknown	Poorly characterized	DUF636 domain protein (glutathione-dependent formaldehyde-activating enzyme )
gfam_7422	1001.peg.11207	CT04_11207	0	1	0.7754	0	0.2296	0.7786	0	fuNOG08292	100	Pfam:DUF124	Function unknown	Poorly characterized	DUF124 domain-containing protein
gfam_7433	1001.peg.11749	CT04_11749	0	1	0.7754	0	0.2296	0.7786	0	fuNOG19154	100	small nuclear ribonucleoprotein Sm D1	RNA processing and modification	Information storage and processing	small nuclear ribonucleoprotein Sm D1
gfam_7446	1001.peg.9764	CT04_09764	0	1	0.7754	0	0.2296	0.7786	0	fuNOG14208	100	60S ribosomal protein L36	Translation, ribosomal structure and biogenesis	Information storage and processing	60S ribosomal protein L36
gfam_7451	1001.peg.8352	CT04_08352	0	1	0.7754	0	0.2296	0.7786	0	fuNOG16963	100	Small nuclear ribonucleoprotein Lsm8	RNA processing and modification	Information storage and processing	LSM domain-containing protein
gfam_7458	1001.peg.8361	CT04_08361	0	1	0.7754	0	0.2296	0.7786	0	fuNOG00041	100	retrograde regulation protein 2	Function unknown	Poorly characterized	retrograde regulation protein (Ppx/GppA phosphatase)
gfam_7472	1001.peg.803	CT04_00803	0	1	0.7754	0	0.2296	0.7786	0	fuNOG05113	100	cell division control protein 42	General function prediction only	Poorly characterized	Rho GTPase
gfam_7482	1001.peg.1459	CT04_01459	0	1	0.7754	0	0.2296	0.7786	0	fuNOG16391	100	Transmembrane proteins 14C	Function unknown	Poorly characterized	transmembrane protein 14
gfam_7486	1001.peg.831	CT04_00831	0	1	0.7754	0	0.2296	0.7786	0	fuNOG15229	100	UPF0041 domain protein	Function unknown	Poorly characterized	UPF0041 domain protein
gfam_7488	1001.peg.5711	CT04_05711	0	1	0.7754	0	0.2296	0.7786	0	fuNOG28568	100		Function unknown	Poorly characterized	hypothetical protein
gfam_7504	1001.peg.12055	CT04_12055	0	1	0.7754	0	0.2296	0.7786	0	fuNOG15100	100	Alpha and gamma adaptin binding protein p34	Function unknown	Poorly characterized	alpha and gamma adaptin binding protein p34
gfam_7506	1001.peg.6999	CT04_06999	0	1	0.7754	0	0.2296	0.7786	0	fuNOG17151	99.8	60S ribosomal protein L38	Translation, ribosomal structure and biogenesis	Information storage and processing
gfam_7507	1001.peg.7014	CT04_07014	0	1	0.7754	0	0.2296	0.7786	0	fuNOG18422	100	ribosomal protein L34	Translation, ribosomal structure and biogenesis	Information storage and processing	ribosomal protein L34
gfam_7511	1001.peg.12196	CT04_12196	0	1	0.7754	0	0.2296	0.7786	0	fuNOG17032	100		Function unknown	Poorly characterized	apoptosis-inducing TAF9-like domain 1 family
gfam_7517	1001.peg.6732	CT04_06732	0	1	0.7754	0	0.2296	0.7786	0	fuNOG07616	100	rRNA-processing protein FCF1	General function prediction only	Poorly characterized	rRNA-processing protein FCF1
gfam_7522	1001.peg.675	CT04_00675	0	1	0.7754	0	0.2296	0.7786	0	fuNOG16660	100	Sm	RNA processing and modification	Information storage and processing	small nuclear ribonucleoprotein Sm D2 (LSM domain-containing protein)
gfam_7528	1001.peg.11558	CT04_11558	0	1	0.7754	0	0.2296	0.7786	0	fuNOG14474	100	RNA-binding protein 8A	RNA processing and modification	Information storage and processing	RNA-binding protein 8a
gfam_7535	1001.peg.9334	CT04_09334	0	1	0.7754	0	0.2296	0.7786	0	fuNOG19188	100		Function unknown	Poorly characterized	hypothetical protein
gfam_7536	1001.peg.12775	CT04_12776	0	1	0.7754	0	0.2296	0.7786	0	fuNOG00586	100	mitochondrial 54S ribosomal protein YmL47	Translation, ribosomal structure and biogenesis	Information storage and processing	ribosomal protein L16p/L10e
gfam_7538	1001.peg.9296	CT04_09296	0	1	0.7754	0	0.2296	0.7786	0	fuNOG02040	100	dienelactone hydrolase	Carbohydrate transport and metabolism	Metabolism	dienelactone hydrolase
gfam_7541	1001.peg.9299	CT04_09299	0	1	0.7754	0	0.2296	0.7786	0	fuNOG16102	100	RNA recognition motif. (a.k.a. RRM, RBD, or RNP domain)	RNA processing and modification	Information storage and processing	Protein mlo3-like protein (RNA recognition domain-containing protein)
gfam_7547	1001.peg.12166	CT04_12166	0	1	0.7754	0	0.2296	0.7786	0	fuNOG28008	100	mitochondrial 37S ribosomal protein RSM27	Translation, ribosomal structure and biogenesis	Information storage and processing	mitochondral 37S ribosomal protein
gfam_7548	1001.peg.12282	CT04_12282	0	1	0.7754	0	0.2296	0.7786	0	fuNOG15660	100		Function unknown	Poorly characterized	CDP-alcohol phosphatidyltransferase protein
gfam_7550	1001.peg.7382	CT04_07382	0	1	0.7754	0	0.2296	0.7786	0	fuNOG16052	100	PX domain protein	General function prediction only	Poorly characterized	PX domain-containing protein
gfam_7554	1001.peg.6490	CT04_06490	0	1	0.7754	0	0.2296	0.7786	0	fuNOG19500	99.9		Function unknown	Poorly characterized	hypothetical protein
gfam_7557	1001.peg.8598	CT04_08598	0	1	0.7754	0	0.2296	0.7786	0	fuNOG02703	100	alcohol dehydrogenase	Secondary metabolites biosynthesis, transport and catabolism	Metabolism	alcohol dehydrogenase I
gfam_7579	1001.peg.8283	CT04_08283	0	1	0.7754	0	0.2296	0.7786	0	fuNOG02205	100	Platelet-activating factor acetylhydrolase, isoform II	Lipid transport and metabolism	Metabolism	platelet-activating factor acetylhydrolase
gfam_7582	1001.peg.12654	CT04_12655	0	1	0.7754	0	0.2296	0.7786	0	fuNOG17902	100	translocon protein Sec61beta	Posttranslational modification, protein turnover, chaperones	Cellular processes and signaling	translocon protein
gfam_7590	1001.peg.12412	CT04_12412	0	1	0.7754	0	0.2296	0.7786	0	fuNOG04895	100	HECT domain protein	Posttranslational modification, protein turnover, chaperones	Cellular processes and signaling	HECT domain-containing protein
gfam_7600	1001.peg.12519	CT04_12519	0	1	0.7754	0	0.2296	0.7786	0	fuNOG17323	100	Ankyrin repeat	General function prediction only	Poorly characterized	spherulin-1B precursor
gfam_7603	1001.peg.11564	CT04_11564	0	1	0.7754	0	0.2296	0.7786	0	fuNOG13196	100	40s ribosomal protein	Translation, ribosomal structure and biogenesis	Information storage and processing	40S ribosomal protein S26
gfam_7622	1001.peg.10368	CT04_10368	0	1	0.7754	0	0.2296	0.7786	0	fuNOG04593	100	Transmembrane protein UsgS	Function unknown	Poorly characterized	transmembrane protein UsgS
gfam_7625	1001.peg.5554	CT04_05554	0	1	0.7754	0	0.2296	0.7786	0	fuNOG15244	100	HIT family protein 1	Signal transduction mechanisms	Cellular processes and signaling	HIT family protein 1
gfam_7635	1001.peg.10348	CT04_10348	0	1	0.7754	0	0.2296	0.7786	0	fuNOG07058	100	DnaJ domain protein	Posttranslational modification, protein turnover, chaperones	Cellular processes and signaling	DnaJ domain-containing protein
gfam_7661	1001.peg.1036	CT04_01036	0	1	0.7754	0	0.2296	0.7786	0	fuNOG14866	100	Mitochondrial import receptor subunit Tom20	Intracellular trafficking, secretion, and vesicular transport	Cellular processes and signaling	MAS20 protein import receptor (mitochondrial import receptor subunit)
gfam_7666	1001.peg.4277	CT04_04277	0	1	0.7754	0	0.2296	0.7786	0	fuNOG31061	100		Function unknown	Poorly characterized	hypothetical protein
gfam_7667	1001.peg.11541	CT04_11541	0	1	0.7754	0	0.2296	0.7786	0	fuNOG04738	100	phospho-2-dehydro-3-deoxyheptonate aldolase	Amino acid transport and metabolism	Metabolism	phospho-2-dehydro-3-deoxyheptonate aldolase
gfam_7692	1001.peg.2539	CT04_02539	0	1	0.7754	0	0.2296	0.7786	0	fuNOG00553	100	Thiamine biosynthesis protein (Nmt1)	General function prediction only	Poorly characterized	thiamine biosynthesis protein
gfam_7693	1001.peg.11459	CT04_11459	0	1	0.7754	0	0.2296	0.7786	0	fuNOG07094	100	acetylserotonin methytransferase-like protein (ASMTL)	Cell cycle control, cell division, chromosome partitioning	Cellular processes and signaling	helix-loop-helix DNA-binding domain-containing protein
gfam_7712	1001.peg.1181	CT04_01181	0	1	0.7754	0	0.2296	0.7786	0	fuNOG13749	100	GMF family	Extracellular structures	Cellular processes and signaling	GMF family protein
gfam_7720	1001.peg.6395	CT04_06395	0	1	0.7754	0	0.2296	0.7786	0	fuNOG11309	100	blue light-inducible protein Bli-3	Function unknown	Poorly characterized	protein BLI-3 (pyridoxamine 5'-phosphate oxidase)
gfam_7721	1001.peg.6375	CT04_06375	0	1	0.7754	0	0.2296	0.7786	0	fuNOG07172	100	Ubiquitin-conjugating enzyme e2	Posttranslational modification, protein turnover, chaperones	Cellular processes and signaling	ubiquitin-conjugating enzyme E2
gfam_7733	1001.peg.7221	CT04_07221	0	1	0.7754	0	0.2296	0.7786	0	fuNOG14544	100	Conserved hypothetical protein	Function unknown	Poorly characterized	hypothetical protein
gfam_7734	1001.peg.7209	CT04_07209	0	1	0.7754	0	0.2296	0.7786	0	fuNOG17122	100	mitochondrial 37S ribosomal protein RSM19	Translation, ribosomal structure and biogenesis	Information storage and processing	37S ribosomal protein S19
gfam_7738	1001.peg.304	CT04_00304	0	1	0.7754	0	0.2296	0.7786	0	fuNOG03850	100	nitrogen permease regulator	Inorganic ion transport and metabolism	Metabolism	tumor suppressor candidate 4 (nitrogen permease regulator 2)
gfam_7754	1001.peg.7295	CT04_07295	0	1	0.7754	0	0.2296	0.7786	0	fuNOG19665	100	Peptidase inhibitor I78 family	Function unknown	Poorly characterized	PUA RNA binding domain-containing protein
gfam_7788	1001.peg.4925	CT04_04925	0	1	0.7754	0	0.2296	0.7786	0	fuNOG01240	100	dienelactone hydrolase	General function prediction only	Poorly characterized	dienelactone hydrolase
gfam_7809	1001.peg.2179	CT04_02179	0	1	0.7754	0	0.2296	0.7786	0	fuNOG11226	100	Conserved hypothetical protein	Function unknown	Poorly characterized	thioredoxin-like protein
gfam_7812	1001.peg.8469	CT04_08469	0	1	0.7754	0	0.2296	0.7786	0	fuNOG16756	100	NADH-ubiquinone oxidoreductase B18 subunit	Energy production and conversion	Metabolism	NADH-ubiquinone oxidoreductase B18 subunit
gfam_7838	1001.peg.12128	CT04_12128	0	1	0.7754	0	0.2296	0.7786	0	fuNOG32324	100	Gar1/Naf1 RNA binding region	Translation, ribosomal structure and biogenesis	Information storage and processing	H/ACA ribonucleoprotein complex subunit 1
gfam_7861	1001.peg.8321	CT04_08321	0	1	0.7754	0	0.2296	0.7786	0	fuNOG18376	100	copper chaperone	Inorganic ion transport and metabolism	Metabolism	iron copper transporter (HMA, heavy metal-associated)
gfam_7866	1001.peg.1494	CT04_01494	0	1	0.7754	0	0.2296	0.7786	0	fuNOG20215	100		Function unknown	Poorly characterized	hypothetical protein
gfam_7869	1001.peg.1104	CT04_01104	0	1	0.7754	0	0.2296	0.7786	0	fuNOG01299	100	cytochrome c oxidase assembly protein	Posttranslational modification, protein turnover, chaperones	Cellular processes and signaling	cytochrome c oxidase assembly protein cox11
gfam_7874	1001.peg.1685	CT04_01685	0	1	0.7754	0	0.2296	0.7786	0	fuNOG17745	100	RPEL repeat protein	General function prediction only	Poorly characterized	RPEL repeat protein
gfam_7892	1001.peg.5629	CT04_05629	0	1	0.7754	0	0.2296	0.7786	0	fuNOG10427	100	alcohol dehydrogenase	Energy production and conversion	Metabolism	maleylacetate (iron-containing alcohol dehydrogenase)
gfam_7895	1001.peg.11897	CT04_11897	0	1	0.7754	0	0.2296	0.7786	0	fuNOG15730	100	Conserved hypothetical protein	Function unknown	Poorly characterized	hypothetical protein
gfam_7908	1001.peg.174	CT04_00174	0	1	0.7754	0	0.2296	0.7786	0	fuNOG16539	100	Pfam:UPF0057	Function unknown	Poorly characterized	hypothetical protein
gfam_7916	1001.peg.3033	CT04_03033	0	1	0.7754	0	0.2296	0.7786	0	fuNOG26609	100		Function unknown	Poorly characterized	mitochondrial membrane fission protein
gfam_7917	1001.peg.3385	CT04_03385	0	1	0.7754	0	0.2296	0.7786	0	fuNOG11091	100	La protein	General function prediction only	Poorly characterized	La domain-containing protein
gfam_7924	1001.peg.3405	CT04_03405	0	1	0.7754	0	0.2296	0.7786	0	fuNOG18732	100		Function unknown	Poorly characterized	CoA binding domain-containing protein
gfam_7938	1001.peg.1267	CT04_01267	0	1	0.7754	0	0.2296	0.7786	0	fuNOG01428	100	Ribosomal protein L15	Translation, ribosomal structure and biogenesis	Information storage and processing	60S ribosomal protein L15
gfam_7941	1001.peg.12544	CT04_12544	0	1	0.7754	0	0.2296	0.7786	0	fuNOG05382	100	U1 snRNP splicing complex subunit Luc7	RNA processing and modification	Information storage and processing	U1 snRNP splicing complex subunit
gfam_7949	1001.peg.11664	CT04_11664	0	1	0.7754	0	0.2296	0.7786	0	fuNOG18445	100	60S acidic ribosomal protein P1	Translation, ribosomal structure and biogenesis	Information storage and processing	60S acidic ribosomal protein P1
gfam_7953	1001.peg.4802	CT04_04802	0	1	0.7754	0	0.2296	0.7786	0	fuNOG17629	100	component of the ubiquinol-cytochrome c reductase complex (complex III or cytochrome b-c1 complex), which is part of the mitochondrial respiratory chain	Energy production and conversion	Metabolism	ubiquinol-cytochrome C reductase complex 14kD subunit
gfam_7956	1001.peg.4773	CT04_04773	0	1	0.7754	0	0.2296	0.7786	0	fuNOG03950	100	lipase serine esterase	Function unknown	Poorly characterized	lipid particle protein
gfam_7957	1001.peg.4797	CT04_04797	0	1	0.7754	0	0.2296	0.7786	0	fuNOG19266	100	Zinc finger protein	Function unknown	Poorly characterized	AN1-type zinc finger protein
gfam_7971	1001.peg.4114	CT04_04114	0	1	0.7754	0	0.2296	0.7786	0	fuNOG00339	100	GTP-binding protein rho3	General function prediction only	Poorly characterized	GTP-binding protein RHO3 (Ras family protein)
gfam_8017	1001.peg.532	CT04_00532	0	1	0.7754	0	0.2296	0.7786	0	fuNOG04242	100	Acetylxylan esterase involved in the hydrolysis of xylan, a major structural heterogeneous polysaccharide found in plant biomass representing the second most abundant polysaccharide in the biosphere, after cellulose. Degrades acetylated xylans by cleaving acetyl side groups from the hetero-xylan backbone	Carbohydrate transport and metabolism	Metabolism	PHB depolymerase family esterase
gfam_8027	1001.peg.4140	CT04_04140	0	1	0.7754	0	0.2296	0.7786	0	fuNOG01245	100	mitochondrial	Energy production and conversion	Metabolism	protein SCO1 (SCO1/SenC)
gfam_8031	1001.peg.4135	CT04_04135	0	1	0.7754	0	0.2296	0.7786	0	fuNOG13445	100	mitochondrial 37S ribosomal protein MRP2	Translation, ribosomal structure and biogenesis	Information storage and processing	mitochondrial 40S ribosomal protein Mrp2 (ribosomal protein S14p/S29e)
gfam_8032	1001.peg.4149	CT04_04149	0	1	0.7754	0	0.2296	0.7786	0	fuNOG19080	100		Function unknown	Poorly characterized	LPxTG-domain-containing protein
gfam_8035	1001.peg.996	CT04_00996	0	1	0.7754	0	0.2296	0.7786	0	fuNOG04848	100	Protease S8 tripeptidyl peptidase I	Posttranslational modification, protein turnover, chaperones	Cellular processes and signaling	subtilisin-like protein (Pro-kumamolisin)
gfam_8054	1001.peg.6268	CT04_06268	0	1	0.7754	0	0.2296	0.7786	0	fuNOG12540	100		Function unknown	Poorly characterized	NADP-dependent alcohol dehydrogenase-like protein
gfam_8066	1001.peg.7105	CT04_07105	0	1	0.7754	0	0.2296	0.7786	0	fuNOG05289	100	Cytochrome P450	Secondary metabolites biosynthesis, transport and catabolism	Metabolism	cytochrome P450
gfam_8084	1001.peg.9261	CT04_09261	0	1	0.7754	0	0.2296	0.7786	0	fuNOG04414	100	Produces ATP from ADP in the presence of a proton gradient across the membrane (By similarity)	Energy production and conversion	Metabolism	ATP synthase beta chain
gfam_8087	1001.peg.11925	CT04_11925	0	1	0.7754	0	0.2296	0.7786	0	fuNOG17212	100	PITH domain	Posttranslational modification, protein turnover, chaperones	Cellular processes and signaling	60S ribosomal protein L3
gfam_8101	1001.peg.12721	CT04_12722	0	1	0.7754	0	0.2296	0.7786	0	fuNOG14255	100	Pfam:DUF1742	Function unknown	Poorly characterized	UPF0589 protein
gfam_8104	1001.peg.9175	CT04_09175	0	1	0.7754	0	0.2296	0.7786	0	fuNOG18862	99.9	mitochondrial 37S ribosomal protein YmS-T	Translation, ribosomal structure and biogenesis	Information storage and processing	mitochondrial 37S ribosomal protein (CHCH domain-containing protein)
gfam_8116	1001.peg.9146	CT04_09146	0	1	0.7754	0	0.2296	0.7786	0	fuNOG12058	100	DNA replication complex GINS protein psf3	Replication, recombination and repair	Information storage and processing	DNA replication complex GINS protein PSF3
gfam_8124	1001.peg.1728	CT04_01728	0	1	0.7754	0	0.2296	0.7786	0	fuNOG18144	100		Function unknown	Poorly characterized	expression library immunization antigen 1
gfam_8125	1001.peg.5774	CT04_05774	0	1	0.7754	0	0.2296	0.7786	0	fuNOG18979	100	Small nuclear ribonucleoprotein	RNA processing and modification	Information storage and processing	LSM domain-containing protein
gfam_8129	1001.peg.5766	CT04_05766	0	1	0.7754	0	0.2296	0.7786	0	fuNOG02084	100	Pfam:Muc_lac_enz	Function unknown	Poorly characterized	3-carboxymuconate cyclase
gfam_8131	1001.peg.1662	CT04_01662	0	1	0.7754	0	0.2296	0.7786	0	fuNOG26108	100	Cutinase	Function unknown	Poorly characterized	cutinase
gfam_8134	1001.peg.7730	CT04_07730	0	1	0.7754	0	0.2296	0.7786	0	fuNOG19315	100	Acyl CoA binding	Lipid transport and metabolism	Metabolism	acyl-CoA binding protein
gfam_8169	1001.peg.4470	CT04_04470	0	1	0.7754	0	0.2296	0.7786	0	fuNOG12788	100	Pfam:DUF1783	Function unknown	Poorly characterized	cytochrome oxidase assembly
gfam_8171	1001.peg.10536	CT04_10536	0	1	0.7754	0	0.2296	0.7786	0	fuNOG17674	100	DASH complex subunit DAD2	Function unknown	Poorly characterized	DASH complex subunit Dad2
gfam_8172	1001.peg.1773	CT04_01773	0	1	0.7754	0	0.2296	0.7786	0	fuNOG17479	100	Conserved hypothetical protein	Function unknown	Poorly characterized	hypothetical protein
gfam_8173	1001.peg.1	CT04_00001	0	1	0.7754	0	0.2296	0.7786	0	fuNOG01747	100	Aminotransferase	Amino acid transport and metabolism	Metabolism	alanine-glyoxylate aminotransferase
gfam_8174	1001.peg.5933	CT04_05933	0	1	0.7754	0	0.2296	0.7786	0	fuNOG14395	100	Electron carrier protein. The oxidized form of the cytochrome c heme group can accept an electron from the heme group of the cytochrome c1 subunit of cytochrome reductase. Cytochrome c then transfers this electron to the cytochrome oxidase complex, the final protein carrier in the mitochondrial electron-transport chain	Energy production and conversion	Metabolism	cytochrome C
gfam_8179	1001.peg.7065	CT04_07065	0	1	0.7754	0	0.2296	0.7786	0	fuNOG10549	100	Core component of nucleosome. Nucleosomes wrap and compact DNA into chromatin, limiting DNA accessibility to the cellular machineries which require DNA as a template. Histones thereby play a central role in transcription regulation, DNA repair, DNA replication and chromosomal stability. DNA accessibility is regulated via a complex set of post-translational modifications of histones, also called h…	Chromatin structure and dynamics	Information storage and processing	Histone H3
gfam_8183	1001.peg.5949	CT04_05949	0	1	0.7754	0	0.2296	0.7786	0	fuNOG04326	100	Intermediate filament protein		NA	tRNA (guanine-N(7)-)-methyltransferase
gfam_8187	1001.peg.5954	CT04_05954	0	1	0.7754	0	0.2296	0.7786	0	fuNOG13448	100	mating-type switching protein swi10	Replication, recombination and repair	Information storage and processing	mating-type switching protein Swi10 (DNA repair protein Rad10)
gfam_8191	1001.peg.10959	CT04_10959	0	1	0.7754	0	0.2296	0.7786	0	fuNOG00677	100	aminopeptidase Y		NA	aminopeptidase Y
gfam_8200	1001.peg.6031	CT04_06031	0	1	0.7754	0	0.2296	0.7786	0	fuNOG09472	100	Formyl transferase	Lipid transport and metabolism	Metabolism	hydrogenase maturation factor HoxX (formyl transferase)
gfam_8201	1001.peg.4461	CT04_04461	0	1	0.7754	0	0.2296	0.7786	0	fuNOG27854	100		General function prediction only	Poorly characterized	hypothetical protein
gfam_8216	1001.peg.6629	CT04_06629	0	1	0.7754	0	0.2296	0.7786	0	fuNOG14896	100	acetyltransferase	Amino acid transport and metabolism	Metabolism	N-acetyltransferase Ats1
gfam_8231	1001.peg.6080	CT04_06080	0	1	0.7754	0	0.2296	0.7786	0	fuNOG19429	100		Function unknown	Poorly characterized	hypothetical protein
gfam_8240	1001.peg.6058	CT04_06058	0	1	0.7754	0	0.2296	0.7786	0	fuNOG07940	100	FAD binding domain	Function unknown	Poorly characterized	FAD binding domain-containing protein
gfam_8257	1001.peg.6186	CT04_06186	0	1	0.7754	0	0.2296	0.7786	0	fuNOG10186	100	3-beta hydroxysteroid dehydrogenase isomerase family protein	Defense mechanisms	Cellular processes and signaling	3-beta hydroxysteroid dehydrogenase isomerase family protein
gfam_8285	1001.peg.12212	CT04_12212	0	1	0.7754	0	0.2296	0.7786	0	fuNOG18543	99.9	This small integral protein plays a role in holoenzyme assembly or stability (By similarity)	Energy production and conversion	Metabolism	cytochrome C oxidase subunit 7
gfam_8331	1001.peg.9895	CT04_09895	0	1	0.7754	0	0.2296	0.7786	0	fuNOG13015	100	Mitochondrial carrier protein	Energy production and conversion	Metabolism	mitochondrial dicarboxylate transporter
gfam_8333	1001.peg.6598	CT04_06598	0	1	0.7754	0	0.2296	0.7786	0	fuNOG18298	100		Function unknown	Poorly characterized	hypothetical protein
gfam_8336	1001.peg.11744	CT04_11744	0	1	0.7754	0	0.2296	0.7786	0	fuNOG16324	100	Tim10/DDP family zinc finger	Intracellular trafficking, secretion, and vesicular transport	Cellular processes and signaling	mitochondrial import inner membrane translocase subunit Tim9
gfam_8367	1001.peg.5194	CT04_05194	0	1	0.7754	0	0.2296	0.7786	0	fuNOG05320	100	phosphoribosyltransferase	General function prediction only	Poorly characterized	hypoxanthine guanine phosphoribosyltransferase
gfam_8414	1001.peg.4870	CT04_04870	0	1	0.7754	0	0.2296	0.7786	0	fuNOG20103	100	Protein of unknown function (DUF2611)	Function unknown	Poorly characterized	F0-ATPase subunit K protein
gfam_8424	1001.peg.7589	CT04_07589	0	1	0.7754	0	0.2296	0.7786	0	fuNOG20198	100	Ubiquinol-cytochrome-c reductase complex subunit (QCR10)	Function unknown	Poorly characterized	alpha-1,2glucosyltransferase ALG10 protein
gfam_8561	1001.peg.1766	CT04_01766	0	1	0.7754	0	0.2296	0.7786	0	fuNOG04871	100		Function unknown	Poorly characterized	hypothetical protein
gfam_8564	1001.peg.2626	CT04_02626	0	1	0.7754	0	0.2296	0.7786	0	fuNOG13892	97.6	PRA1 family protein	Intracellular trafficking, secretion, and vesicular transport	Cellular processes and signaling	hypothetical protein
gfam_8570	1001.peg.4276	CT04_04276	0	1	0.7754	0	0.2296	0.7786	0	fuNOG23659	100	Cytochrome P450	Secondary metabolites biosynthesis, transport and catabolism	Metabolism	cytochrome P450
gfam_8571	1001.peg.4259	CT04_04259	0	1	0.7754	0	0.2296	0.7786	0	fuNOG07486	100	geranyl-geranyl pyrophosphate	Coenzyme transport and metabolism	Metabolism	geranylgeranyl pyrophosphate synthase (polyprenyl synthetase)
gfam_8577	1001.peg.12994	CT04_12995	0	1	0.7754	0	0.2296	0.7786	0	fuNOG16325	100	U6 snRNA-associated Sm-like protein LSm2	RNA processing and modification	Information storage and processing	U6 snRNA-associated Sm-like protein LSm2
gfam_8603	1001.peg.13045	CT04_13046	0	1	0.7754	0	0.2296	0.7786	0	fuNOG29548	100		Function unknown	Poorly characterized	hypothetical protein
gfam_8604	1001.peg.110	CT04_00110	0	1	0.7754	0	0.2296	0.7786	0	fuNOG15005	100		Function unknown	Poorly characterized	hypothetical protein
gfam_8624	1001.peg.10855	CT04_10855	0	1	0.7754	0	0.2296	0.7786	0	fuNOG11425	100	GNAT family acetyltransferase	General function prediction only	Poorly characterized	GNAT family acetyltransferase
gfam_8637	1001.peg.10258	CT04_10258	0	1	0.7754	0	0.2296	0.7786	0	fuNOG11392	91.7	Der1-like family	Posttranslational modification, protein turnover, chaperones	Cellular processes and signaling	hypothetical protein
gfam_8641	1001.peg.4509	CT04_04509	0	1	0.7754	0	0.2296	0.7786	0	fuNOG22688	100	Major Facilitator Superfamily	Carbohydrate transport and metabolism	Metabolism	pantothenate transporter
gfam_8714	1001.peg.8671	CT04_08671	0	1	0.7754	0	0.2296	0.7786	0	fuNOG28693	95.3		Function unknown	Poorly characterized	hypothetical protein
gfam_8725	1001.peg.2240	CT04_02240	0	1	0.7754	0	0.2296	0.7786	0	fuNOG22668	97.9	NACHT domain	General function prediction only	Poorly characterized	WD-40 repeat protein
gfam_8743	1001.peg.3749	CT04_03749	0	1	0.7754	0	0.2296	0.7786	0	fuNOG27729	100		General function prediction only	Poorly characterized	hypothetical protein
gfam_8750	1001.peg.11381	CT04_11381	0	1	0.7754	0	0.2296	0.7786	0	fuNOG18203	97.7	WSC domain	General function prediction only	Poorly characterized	WSC domain protein
gfam_8751	1001.peg.10413	CT04_10413	0	1	0.7754	0	0.2296	0.7786	0	fuNOG27500	100		General function prediction only	Poorly characterized	hypothetical protein
gfam_8761	1001.peg.4634	CT04_04634	0	1	0.7754	0	0.2296	0.7786	0	fuNOG29370	99.9		Function unknown	Poorly characterized	hypothetical protein
gfam_8804	1001.peg.10076	CT04_10076	0	1	0.7754	0	0.2296	0.7786	0	fuNOG19367	100	LysM domain	General function prediction only	Poorly characterized	intracellular hyphae protein 1 (EC90 protein)
gfam_8835	1001.peg.3155	CT04_03155	0	1	0.7754	0	0.2296	0.7786	0	fuNOG27500	99.9		General function prediction only	Poorly characterized	hypothetical protein
gfam_8836	1001.peg.9111	CT04_09111	0	1	0.7754	0	0.2296	0.7786	0	fuNOG14807	100	guanine nucleotide-binding protein subunit gamma	Function unknown	Poorly characterized	guanine nucleotide-binding protein subunit gamma (GGL domain-containing protein)
gfam_8840	1001.peg.7555	CT04_07555	0	1	0.7754	0	0.2296	0.7786	0	fuNOG11070	100		Function unknown	Poorly characterized	acetate kinase
gfam_8899	1001.peg.4362	CT04_04362	0	1	0.7754	0	0.2296	0.7786	0	fuNOG19256	100		Function unknown	Poorly characterized	hypothetical protein
gfam_8901	1001.peg.637	CT04_00637	0	1	0.7754	0	0.2296	0.7786	0	fuNOG15397	100	Glycine cleavage system H protein	Amino acid transport and metabolism	Metabolism	glycine cleavage system H protein
gfam_8905	1001.peg.654	CT04_00654	0	1	0.7754	0	0.2296	0.7786	0	fuNOG06694	100	)-reductase	Secondary metabolites biosynthesis, transport and catabolism	Metabolism	sorbitol utilization protein sou2 (short-chain dehydrogenase)
gfam_8910	1001.peg.9319	CT04_09319	0	1	0.7754	0	0.2296	0.7786	0	fuNOG19842	100	Glutathione-dependent formaldehyde-activating enzyme	Function unknown	Poorly characterized	glutathione-dependent formaldehyde-activating enzyme
gfam_8921	1001.peg.7840	CT04_07840	0	1	0.7754	0	0.2296	0.7786	0	fuNOG21223	100		Function unknown	Poorly characterized	hypothetical protein
gfam_8934	1001.peg.10123	CT04_10123	0	1	0.7754	0	0.2296	0.7786	0	fuNOG10841	100	AT DNA binding protein	Function unknown	Poorly characterized	AT-rich DNA-binding protein
gfam_8944	1001.peg.6210	CT04_06210	0	1	0.7754	0	0.2296	0.7786	0	fuNOG04928	100	NF-X1 finger and helicase domain protein	Replication, recombination and repair	Information storage and processing	NF-X1 finger and helicase domain
gfam_8970	1001.peg.4837	CT04_04837	0	1	0.7754	0	0.2296	0.7786	0	fuNOG27099	100	ribonuclease	General function prediction only	Poorly characterized	guanyl-specific ribonuclease F1
gfam_8974	1001.peg.2536	CT04_02536	0	1	0.7754	0	0.2296	0.7786	0	fuNOG07186	100	Cell wall glycosyl hydrolase YteR	General function prediction only	Poorly characterized	cell wall glycosyl hydrolase (glycosyl Hydrolase Family 88)
gfam_8976	1001.peg.9955	CT04_09955	0	1	0.7754	0	0.2296	0.7786	0	fuNOG06293	100	capsular associated protein	Function unknown	Poorly characterized	alpha-1,3-mannosyltransferase CMT1
gfam_8977	1001.peg.10505	CT04_10505	0	1	0.7754	0	0.2296	0.7786	0	fuNOG25242	100		Function unknown	Poorly characterized	hypothetical protein
gfam_8981	1001.peg.1189	CT04_01189	0	1	0.7754	0	0.2296	0.7786	0	fuNOG24038	100	Phosphoesterase family	General function prediction only	Poorly characterized	phosphate-repressible acid phosphatase
gfam_8985	1001.peg.8784	CT04_08784	0	1	0.7754	0	0.2296	0.7786	0	fuNOG21257	98.5	CVNH domain	General function prediction only	Poorly characterized	CVNH domain-containing protein
gfam_9008	1001.peg.8645	CT04_08645	0	1	0.7754	0	0.2296	0.7786	0	fuNOG17772	100	SnoaL-like polyketide cyclase	Function unknown	Poorly characterized	SnoaL-like polyketide cyclase
gfam_9015	1001.peg.4946	CT04_04946	0	1	0.7754	0	0.2296	0.7786	0	fuNOG28931	83.9		General function prediction only	Poorly characterized	hypothetical protein
gfam_9018	1001.peg.11230	CT04_11230	0	1	0.7754	0	0.2296	0.7786	0	fuNOG16839	100	Protein of unknown function (DUF3455)	Function unknown	Poorly characterized	malate dehydrogenase
gfam_905	1001.peg.4728	CT04_04728	0	1	0.7754	0	0.2296	0.7786	0	fuNOG00777	100	amino acid transporter	Amino acid transport and metabolism	Metabolism	excitatory amino acid transporter 2 (Sodium:dicarboxylate symporter family protein)
gfam_9075	1001.peg.7159	CT04_07159	0	1	0.7754	0	0.2296	0.7786	0	fuNOG06486	100	ribonuclease H	Replication, recombination and repair	Information storage and processing	RNase H domain protein
gfam_9077	1001.peg.414	CT04_00414	0	1	0.7754	0	0.2296	0.7786	0	fuNOG11763	100	RNA polymerase II Elongator complex associated protein Kti12	General function prediction only	Poorly characterized	RNA polymerase II elongator complex subunit (chromatin associated protein)
gfam_9091	1001.peg.11949	CT04_11949	0	1	0.7754	0	0.2296	0.7786	0	fuNOG28940	89.3		General function prediction only	Poorly characterized	hypothetical protein
gfam_9097	1001.peg.10672	CT04_10672	0	1	0.7754	0	0.2296	0.7786	0	fuNOG17955	100		Signal transduction mechanisms	Cellular processes and signaling	glutathione S-transferase
gfam_9102	1001.peg.6985	CT04_06985	0	1	0.7754	0	0.2296	0.7786	0	fuNOG09443	100	Metallo-beta-lactamase superfamily	General function prediction only	Poorly characterized	beta-lactamase-like protein
gfam_9103	1001.peg.6986	CT04_06986	0	1	0.7754	0	0.2296	0.7786	0	fuNOG29556	100		Function unknown	Poorly characterized	hypothetical protein
gfam_9105	1001.peg.5051	CT04_05051	0	1	0.7754	0	0.2296	0.7786	0	fuNOG20258	100		Function unknown	Poorly characterized	hypothetical protein
gfam_9142	1001.peg.5459	CT04_05459	0	1	0.7754	0	0.2296	0.7786	0	fuNOG27030	100		Function unknown	Poorly characterized	hypothetical protein
gfam_9152	1001.peg.9161	CT04_09161	0	1	0.7754	0	0.2296	0.7786	0	fuNOG29751	100		Function unknown	Poorly characterized	hypothetical protein
gfam_9181	1001.peg.1770	CT04_01770	0	1	0.7754	0	0.2296	0.7786	0	fuNOG04988	100	transporter	Carbohydrate transport and metabolism	Metabolism	major facilitator superfamily transporter
gfam_9195	1001.peg.6227	CT04_06227	0	1	0.7754	0	0.2296	0.7786	0	fuNOG25843	100	Pfam:efhand	Signal transduction mechanisms	Cellular processes and signaling	calmodulin
gfam_9201	1001.peg.6651	CT04_06651	0	1	0.7754	0	0.2296	0.7786	0	fuNOG04242	100	Acetylxylan esterase involved in the hydrolysis of xylan, a major structural heterogeneous polysaccharide found in plant biomass representing the second most abundant polysaccharide in the biosphere, after cellulose. Degrades acetylated xylans by cleaving acetyl side groups from the hetero-xylan backbone	Carbohydrate transport and metabolism	Metabolism	PHB depolymerase family esterase (acetylxylan esterase A )
gfam_9250	1001.peg.10091	CT04_10091	0	1	0.7754	0	0.2296	0.7786	0	fuNOG11567	100	KR domain	Secondary metabolites biosynthesis, transport and catabolism	Metabolism	short-chain dehydrogenase/reductase family protein
gfam_9252	1001.peg.8040	CT04_08040	0	1	0.7754	0	0.2296	0.7786	0	fuNOG21014	100		Function unknown	Poorly characterized	hypothetical protein
gfam_9283	1001.peg.2841	CT04_02841	0	1	0.7754	0	0.2296	0.7786	0	fuNOG11387	100	methylene-fatty-acyl-phospholipid synthase	Lipid transport and metabolism	Metabolism	methylene-fatty-acyl-phospholipid synthase (phospholipid methyltransferase)
gfam_9646	1001.peg.11602	CT04_11602	0	1	0.7754	0	0.2296	0.7786	0	fuNOG26940	100	Thioesterase superfamily	Function unknown	Poorly characterized	thioesterase superfamily protein
gfam_989	1001.peg.6950	CT04_06950	0	1	0.7754	0	0.2296	0.7786	0	fuNOG28718	99.6	Heat-labile enterotoxin alpha chain	General function prediction only	Poorly characterized	Cholera enterotoxin subunit A2
gfam_9900	1001.peg.6599	CT04_06599	0	1	0.7754	0	0.2296	0.7786	0	fuNOG02993	100	LysM domain-containing protein	General function prediction only	Poorly characterized	LysM domain-containing protein
gfam_10412	0004.peg.13628	CI_13628	1	0	0.747	0.2587	0	0	0.7501	fuNOG06624	99.8	NACHT domain	General function prediction only	Poorly characterized	sex-determining protein fem-1
gfam_10451	0004.peg.12996	CI_12996	1	0	0.747	0.2587	0	0	0.7501	fuNOG24252	100		Function unknown	Poorly characterized	integral membrane protein
gfam_10455	0004.peg.8983	CI_08983	1	0	0.747	0.2587	0	0	0.7501	fuNOG05619	100	CAF1 family ribonuclease	RNA processing and modification	Information storage and processing	caf1 family ribonuclease
gfam_10538	0004.peg.13535	CI_13535	1	0	0.747	0.2587	0	0	0.7501	fuNOG22211	100	Glycosyltransferase family 32	Function unknown	Poorly characterized	initiation-specific alpha- -mannosyltransferase
gfam_10555	0004.peg.232	CI_00232	1	0	0.747	0.2587	0	0	0.7501	fuNOG31508	100		Function unknown	Poorly characterized	hypothetical protein CSUB01_05523
gfam_10977	0004.peg.6411	CI_06411	1	0	0.747	0.2587	0	0	0.7501	fuNOG17588	100		Function unknown	Poorly characterized	upf0220 domain protein
gfam_10991	0004.peg.2351	CI_02351	1	0	0.747	0.2587	0	0	0.7501	fuNOG27161	100		Function unknown	Poorly characterized	hypothetical protein CSUB01_00692
gfam_10993	0004.peg.12709	CI_12709	1	0	0.747	0.2587	0	0	0.7501	fuNOG22315	100	FAD binding domain	General function prediction only	Poorly characterized	fad binding domain-containing protein
gfam_10998	0004.peg.1527	CI_01527	1	0	0.747	0.2587	0	0	0.7501	fuNOG18420	100		Function unknown	Poorly characterized
gfam_11011	0004.peg.8189	CI_08189	1	0	0.747	0.2587	0	0	0.7501	fuNOG19237	100		Function unknown	Poorly characterized	peptidase inhibitor i9
gfam_11012	0004.peg.5070;0004.peg.5069	CI_05070;CI_05069	1	0	0.747	0.2587	0	0	0.7501	fuNOG09241	100	O-methyltransferase	General function prediction only	Poorly characterized	o-methyltransferase
gfam_11015	0004.peg.4064	CI_04064	1	0	0.747	0.2587	0	0	0.7501	fuNOG12808	100	30S ribosomal protein S7	Translation, ribosomal structure and biogenesis	Information storage and processing	30s ribosomal protein s7
gfam_11023	0004.peg.1460	CI_01460	1	0	0.747	0.2587	0	0	0.7501	fuNOG29553	100		Function unknown	Poorly characterized	hypothetical protein CH063_09543
gfam_11432	0004.peg.1019	CI_01019	1	0	0.747	0.2587	0	0	0.7501	fuNOG29381	100		General function prediction only	Poorly characterized	hypothetical protein CH063_11798
gfam_11433	0004.peg.1020	CI_01020	1	0	0.747	0.2587	0	0	0.7501	fuNOG19085	100		General function prediction only	Poorly characterized	class 5 chitinase chi100
gfam_11435	0004.peg.11822	CI_11822	1	0	0.747	0.2587	0	0	0.7501	fuNOG20272	100	Phytanoyl-CoA dioxygenase (PhyH)	Function unknown	Poorly characterized	phytanoyl- dioxygenase
gfam_11448	0004.peg.2520	CI_02520	1	0	0.747	0.2587	0	0	0.7501	fuNOG12411	100	Conserved hypothetical protein		NA	nadh-cytochrome b-5 reductase
gfam_11451	0004.peg.3521	CI_03521	1	0	0.747	0.2587	0	0	0.7501	fuNOG19974	100		Function unknown	Poorly characterized	cis-3-chloroacrylic acid protein
gfam_11458	0004.peg.9186	CI_09186	1	0	0.747	0.2587	0	0	0.7501	fuNOG20719	99.8	Pfam:RnaseH	Function unknown	Poorly characterized	hypothetical protein CH063_09515
gfam_11467	0004.peg.4621	CI_04621	1	0	0.747	0.2587	0	0	0.7501	fuNOG15934	100		Function unknown	Poorly characterized	hypothetical protein CFIO01_04403
gfam_11468	0004.peg.2350	CI_02350	1	0	0.747	0.2587	0	0	0.7501	fuNOG20068	100		Function unknown	Poorly characterized	hypothetical protein CSUB01_00690
gfam_11473	0004.peg.5255	CI_05255	1	0	0.747	0.2587	0	0	0.7501	fuNOG08129	99.8	NACHT domain	Cell wall/membrane/envelope biogenesis	Cellular processes and signaling	ankyrin unc44
gfam_11478	0004.peg.5209	CI_05209	1	0	0.747	0.2587	0	0	0.7501	fuNOG31154	8.3	Glutathione-dependent formaldehyde-activating enzyme	Function unknown	Poorly characterized	hypothetical protein CSUB01_02122
gfam_11481	0004.peg.7198	CI_07198	1	0	0.747	0.2587	0	0	0.7501	fuNOG18994	100	4F5 protein family	General function prediction only	Poorly characterized	transmembrane protein
gfam_11490	0004.peg.5076	CI_05076	1	0	0.747	0.2587	0	0	0.7501	fuNOG22304	100		Function unknown	Poorly characterized	ga4 desaturase family protein
gfam_11491	0004.peg.5077	CI_05077	1	0	0.747	0.2587	0	0	0.7501	fuNOG07666	100	KR domain	Secondary metabolites biosynthesis, transport and catabolism	Metabolism	short-chain dehydrogenase
gfam_11492	0004.peg.5078	CI_05078	1	0	0.747	0.2587	0	0	0.7501	fuNOG12846	100		Function unknown	Poorly characterized	ga4 desaturase
gfam_11493	0004.peg.5079	CI_05079	1	0	0.747	0.2587	0	0	0.7501	fuNOG22880	100	short chain dehydrogenase	Secondary metabolites biosynthesis, transport and catabolism	Metabolism	short-chain dehydrogenase
gfam_11494	0004.peg.5068	CI_05068	1	0	0.747	0.2587	0	0	0.7501	fuNOG19234	100	Aflatoxin regulatory protein	Function unknown	Poorly characterized	zinc finger transcription factor
gfam_11495	0004.peg.5071	CI_05071	1	0	0.747	0.2587	0	0	0.7501	fuNOG02917	100	O-methyltransferase	Function unknown	Poorly characterized	cercosporin toxin biosynthesis protein
gfam_11502	0004.peg.10630	CI_10630	1	0	0.747	0.2587	0	0	0.7501	fuNOG26982	100		Function unknown	Poorly characterized	hypothetical protein CH063_01129
gfam_259	0004.peg.2825;0004.peg.2824;0004.peg.4861	CI_04861;CI_02825;CI_02824	1	0	0.747	0.2587	0	0	0.7501	fuNOG22900	100	Fungal_trans	Function unknown	Poorly characterized	fungal specific transcription factor domain-containing protein;fungal specific transcription factor domain containing protein
gfam_6523	0004.peg.4681	CI_04681	1	0	0.747	0.2587	0	0	0.7501	fuNOG06080	100		General function prediction only	Poorly characterized	lipase b precursor
gfam_6524	0004.peg.12001	CI_12001	1	0	0.747	0.2587	0	0	0.7501	fuNOG02267	100	FtsJ-like methyltransferase	Function unknown	Poorly characterized	-like methyltransferase #NAME?
gfam_6546	0004.peg.7568	CI_07568	1	0	0.747	0.2587	0	0	0.7501	fuNOG16581	100	component of the endoplasmic reticulum- associated degradation (ERAD) pathway (By similarity)	General function prediction only	Poorly characterized	long chronological lifespan protein
gfam_6561	0004.peg.11517	CI_11517	1	0	0.747	0.2587	0	0	0.7501	fuNOG10847	100	Destroys radicals which are normally produced within the cells and which are toxic to biological systems (By similarity)	Inorganic ion transport and metabolism	Metabolism	superoxide dismutase
gfam_6601	0004.peg.7327	CI_07327	1	0	0.747	0.2587	0	0	0.7501	fuNOG18743	100	Small nuclear ribonucleoprotein	RNA processing and modification	Information storage and processing	lsm domain-containing protein
gfam_6829	0004.peg.4378	CI_04378	1	0	0.747	0.2587	0	0	0.7501	fuNOG15569	100		Function unknown	Poorly characterized	hypothetical protein CSUB01_08470
gfam_6927	0004.peg.667	CI_00667	1	0	0.747	0.2587	0	0	0.7501	fuNOG05269	100	atp-dependent rna helicase	RNA processing and modification	Information storage and processing	helicase associated domain-containing protein
gfam_6946	0004.peg.465	CI_00465	1	0	0.747	0.2587	0	0	0.7501	fuNOG18564	99.8	integral membrane protein required for ER to Golgi transport	Function unknown	Poorly characterized	protein transport protein
gfam_6952	0004.peg.8601	CI_08601	1	0	0.747	0.2587	0	0	0.7501	fuNOG16006	100	Carrier of the growing fatty acid chain in fatty acid biosynthesis (By similarity)	Energy production and conversion	Metabolism	acyl carrier protein
gfam_7080	0004.peg.9176	CI_09176	1	0	0.747	0.2587	0	0	0.7501	fuNOG19046	100		Function unknown	Poorly characterized	nadh:ubiquinone oxidoreductase subunit
gfam_7094	0004.peg.11497	CI_11497	1	0	0.747	0.2587	0	0	0.7501	fuNOG17682	100	dolichol phosphate-mannose biosynthesis regulatory protein	Posttranslational modification, protein turnover, chaperones	Cellular processes and signaling	dolichyl-phosphate mannosyltransferase polypeptide regulatory subunit
gfam_7118	0004.peg.11604	CI_11604	1	0	0.747	0.2587	0	0	0.7501	fuNOG11236	100	tetraspanin	Function unknown	Poorly characterized	tetraspanin
gfam_7185	0004.peg.8666	CI_08666	1	0	0.747	0.2587	0	0	0.7501	fuNOG08686	100	MOSC domain-containing protein	General function prediction only	Poorly characterized	mosc domain-containing protein
gfam_7377	0004.peg.2882	CI_02882	1	0	0.747	0.2587	0	0	0.7501	fuNOG18372	100	DNA-binding protein that induces severe bending of DNA. Required for DNA-binding by the FACT complex, a general chromatin factor that acts to reorganize nucleosomes. The FACT complex is involved in multiple processes that require DNA as a template such as mRNA elongation, DNA replication and DNA repair. Also augments the fidelity of transcription by RNA polymerase III independently of any role in…	Transcription	Information storage and processing	non-histone chromosomal protein 6
gfam_7442	0004.peg.3204	CI_03204	1	0	0.747	0.2587	0	0	0.7501	fuNOG18771	100	Protein of unknown function (DUF3602)	Function unknown	Poorly characterized	hypothetical protein GLRG_04465
gfam_7515	0004.peg.6070	CI_06070	1	0	0.747	0.2587	0	0	0.7501	fuNOG17499	100	stress response RCI peptide	Function unknown	Poorly characterized	plasma membrane proteolipid 3
gfam_7713	0004.peg.7284	CI_07284	1	0	0.747	0.2587	0	0	0.7501	fuNOG12628	100	DNA-dependent RNA polymerase catalyzes the transcription of DNA into RNA using the four ribonucleoside triphosphates as substrates (By similarity)	Transcription	Information storage and processing	transcription factor s-ii
gfam_7747	0004.peg.4311	CI_04311	1	0	0.747	0.2587	0	0	0.7501	fuNOG17954	100	DNA polymerase delta subunit 4	Replication, recombination and repair	Information storage and processing	dna polymerase delta subunit 4
gfam_7805	0004.peg.4407	CI_04407	1	0	0.747	0.2587	0	0	0.7501	fuNOG12623	100	40S ribosomal protein S24	Translation, ribosomal structure and biogenesis	Information storage and processing	40s ribosomal protein s24
gfam_7826	0004.peg.834	CI_00834	1	0	0.747	0.2587	0	0	0.7501	fuNOG12304	100	VanZ domain protein	Function unknown	Poorly characterized	like family protein
gfam_7872	0004.peg.12756	CI_12756	1	0	0.747	0.2587	0	0	0.7501	fuNOG06054	100	RmlD substrate binding domain	Carbohydrate transport and metabolism	Metabolism	nad dependent epimerase dehydratase
gfam_7954	0004.peg.163	CI_00163	1	0	0.747	0.2587	0	0	0.7501	fuNOG16369	100		Function unknown	Poorly characterized	ring finger domain-containing protein
gfam_8175	0004.peg.11417	CI_11417	1	0	0.747	0.2587	0	0	0.7501	fuNOG15870	100		Function unknown	Poorly characterized	hypothetical protein CSUB01_08629
gfam_8551	0004.peg.13197	CI_13197	1	0	0.747	0.2587	0	0	0.7501	fuNOG12403	100	STYKc	Signal transduction mechanisms	Cellular processes and signaling	serine threonine protein kinase
gfam_8747	0004.peg.996	CI_00996	1	0	0.747	0.2587	0	0	0.7501	fuNOG05875	100	peroxisomal D3,D2-enoyl-CoA isomerase	Lipid transport and metabolism	Metabolism	enoyl- hydratase isomerase
gfam_8773	0004.peg.1492	CI_01492	1	0	0.747	0.2587	0	0	0.7501	fuNOG18583	30.3	Yeast RNA polymerase I subunit RPA14	Function unknown	Poorly characterized	hypothetical protein GLRG_02479
gfam_8821	0004.peg.1507	CI_01507	1	0	0.747	0.2587	0	0	0.7501	fuNOG26121	100	Glycosyltransferase family 25 (LPS biosynthesis protein)	Function unknown	Poorly characterized	glycosyl transferase family 25 protein
gfam_8873	0004.peg.3310	CI_03310	1	0	0.747	0.2587	0	0	0.7501	fuNOG21315	100		Function unknown	Poorly characterized	hypothetical protein CH063_01557
gfam_8979	0004.peg.6717	CI_06717	1	0	0.747	0.2587	0	0	0.7501	fuNOG18494	100	Cytochrome c oxidase biogenesis protein Cmc1 like	Function unknown	Poorly characterized	hypothetical protein CH063_02405
gfam_9127	0004.peg.7026	CI_07026	1	0	0.747	0.2587	0	0	0.7501	fuNOG08804	100	FAD binding domain	Function unknown	Poorly characterized	fad binding domain protein
gfam_9171	0004.peg.8258	CI_08258	1	0	0.747	0.2587	0	0	0.7501	fuNOG08042	100	short chain dehydrogenase	Secondary metabolites biosynthesis, transport and catabolism	Metabolism	acetoin reductase
gfam_9217	0004.peg.10563	CI_10563	1	0	0.747	0.2587	0	0	0.7501	fuNOG28938	100		Function unknown	Poorly characterized	hypothetical protein CSUB01_12360
gfam_10521	0004.peg.13146	CI_13146	1	0	0.6897	0.3173	0	0	0.6936	fuNOG26635	100		General function prediction only	Poorly characterized	btb poz domain-containing protein
gfam_10962	0004.peg.12566	CI_12566	1	0	0.6897	0.3173	0	0	0.6936	fuNOG04268	100	DNA helicase recQ	Replication, recombination and repair	Information storage and processing	atp-dependent dna helicase partial
gfam_11420	0004.peg.6813	CI_06813	1	0	0.6897	0.3173	0	0	0.6936	fuNOG29910	6.8	Phosphotransferase enzyme family	General function prediction only	Poorly characterized	hypothetical protein CH063_08078
gfam_11421	0004.peg.4760;0004.peg.4761	CI_04760;CI_04761	1	0	0.6897	0.3173	0	0	0.6936	fuNOG10633	78.5		Function unknown	Poorly characterized	hypothetical protein GLRG_01067;hypothetical protein CH063_00529
gfam_11460	0004.peg.343;0004.peg.344	CI_00344;CI_00343	1	0	0.6897	0.3173	0	0	0.6936	fuNOG21614	100		Function unknown	Poorly characterized	hypothetical protein CH063_07096;hypothetical protein CFIO01_02094
gfam_11477	0004.peg.6162	CI_06162	1	0	0.6897	0.3173	0	0	0.6936	fuNOG19502	100		General function prediction only	Poorly characterized	domain-containing protein
gfam_11489	0004.peg.7404	CI_07404	1	0	0.6897	0.3173	0	0	0.6936	fuNOG06842	100	nudix family hydrolase	Replication, recombination and repair	Information storage and processing	nudix domain-containing protein
gfam_12051	0004.peg.9103	CI_09103	1	0	0.6897	0.3173	0	0	0.6936	fuNOG20530	100		Function unknown	Poorly characterized	hypothetical protein CFIO01_05247
gfam_12053	0004.peg.9714	CI_09714	1	0	0.6897	0.3173	0	0	0.6936	fuNOG20701	100		General function prediction only	Poorly characterized	hypothetical protein CH063_02417
gfam_12060	0004.peg.2120	CI_02120	1	0	0.6897	0.3173	0	0	0.6936	fuNOG17459	98.3	Domain of unknown function (DUF3328)	Function unknown	Poorly characterized	hypothetical protein CGGC5_1809
gfam_12078	0004.peg.9636	CI_09636	1	0	0.6897	0.3173	0	0	0.6936	fuNOG30633	100		Function unknown	Poorly characterized	thermostable alkaline protease
gfam_12079	0004.peg.9637	CI_09637	1	0	0.6897	0.3173	0	0	0.6936	fuNOG25456	100		Function unknown	Poorly characterized	hypothetical protein GLRG_05543
gfam_12088	0004.peg.6308	CI_06308	1	0	0.6897	0.3173	0	0	0.6936	fuNOG22117	100		Function unknown	Poorly characterized	integral membrane protein
gfam_12089	0004.peg.10237	CI_10237	1	0	0.6897	0.3173	0	0	0.6936	fuNOG25812	88.8	BTB/POZ domain	Function unknown	Poorly characterized	hypothetical protein CSUB01_09804
gfam_12109	0004.peg.1292	CI_01292	1	0	0.6897	0.3173	0	0	0.6936	fuNOG20840	100		Function unknown	Poorly characterized	hypothetical protein CGLO_10397
gfam_6514	0004.peg.9064	CI_09064	1	0	0.6897	0.3173	0	0	0.6936	fuNOG28344	100		Function unknown	Poorly characterized	hypothetical protein CH063_00192
gfam_8600	0004.peg.6902	CI_06902	1	0	0.6897	0.3173	0	0	0.6936	fuNOG14313	100		General function prediction only	Poorly characterized	set domain-containing protein
gfam_9800	0004.peg.919	CI_00919	1	0	0.6897	0.3173	0	0	0.6936	fuNOG28936	100		Function unknown	Poorly characterized	hypothetical protein CSUB01_07084
gfam_9971	0004.peg.1123	CI_01123	1	0	0.6897	0.3173	0	0	0.6936	fuNOG29321	99.9		Function unknown	Poorly characterized	hypothetical protein CSUB01_02011
gfam_10990	0004.peg.4041	CI_04041	1	0	0.6818	0.3253	0	0	0.6858	fuNOG07132	100	Endosomal cargo receptor (Erp3)	Intracellular trafficking, secretion, and vesicular transport	Cellular processes and signaling	emp24 gp25l p24 family gold
gfam_11463	0004.peg.90	CI_00090	1	0	0.6818	0.3253	0	0	0.6858	fuNOG17441	100		Function unknown	Poorly characterized	calcineurin is a calcium-dependent
gfam_12046	0004.peg.2928	CI_02928	1	0	0.6818	0.3253	0	0	0.6858	fuNOG21186	100		Function unknown	Poorly characterized	sugar transporter
gfam_12049	0004.peg.13124	CI_13124	1	0	0.6818	0.3253	0	0	0.6858	fuNOG22132	100	Serine hydrolase (FSH1)	General function prediction only	Poorly characterized	oxidoreductase
gfam_12076	0004.peg.7877	CI_07877	1	0	0.6818	0.3253	0	0	0.6858	fuNOG18849	100		Function unknown	Poorly characterized	hypothetical protein GLRG_00495
gfam_12094	0004.peg.6002	CI_06002	1	0	0.6818	0.3253	0	0	0.6858	fuNOG28393	100		Function unknown	Poorly characterized	hypothetical protein CH063_08284
gfam_12113	0004.peg.1228	CI_01228	1	0	0.6818	0.3253	0	0	0.6858	fuNOG18972	100		General function prediction only	Poorly characterized	f-box domain-containing protein
gfam_8588	0004.peg.9380	CI_09380	1	0	0.6818	0.3253	0	0	0.6858	fuNOG16161	100	Protein of unknown function (DUF2638)	Function unknown	Poorly characterized	ribosomal protein ymr-31
gfam_8720	0004.peg.971	CI_00971	1	0	0.6818	0.3253	0	0	0.6858	fuNOG14508	100	mitochondrial 54S ribosomal protein YmL31	Translation, ribosomal structure and biogenesis	Information storage and processing	60s ribosomal protein mitochondrial
gfam_8766	0004.peg.6094	CI_06094	1	0	0.6818	0.3253	0	0	0.6858	fuNOG12073	100		Function unknown	Poorly characterized	hypothetical protein GLRG_02321
gfam_8856	0004.peg.11214	CI_11214	1	0	0.6818	0.3253	0	0	0.6858	fuNOG30758	100	Protein of unknown function (DUF2462)	Function unknown	Poorly characterized	kinetochore protein
gfam_8868	0004.peg.4927	CI_04927	1	0	0.6818	0.3253	0	0	0.6858	fuNOG16681	100	Ubiquitin-like protein	Posttranslational modification, protein turnover, chaperones	Cellular processes and signaling	ubiquitin family protein
gfam_8897	0004.peg.5111	CI_05111	1	0	0.6818	0.3253	0	0	0.6858	fuNOG32119	100		Energy production and conversion	Metabolism	zinc alcohol dehydrogenase
gfam_8957	0004.peg.8550	CI_08550	1	0	0.6818	0.3253	0	0	0.6858	fuNOG12520	100	HIT domain protein	Nucleotide transport and metabolism	Metabolism	hit domain-containing protein
gfam_9843	0004.peg.12508;0004.peg.13533;0004.peg.5271	CI_12508;CI_13533;CI_05271	1	0	0.6818	0.3253	0	0	0.6858	fuNOG23876	100		Function unknown	Poorly characterized	hypothetical protein FOXB_13611;protein;hypothetical protein GLRG_05361
gfam_10414	0004.peg.11131	CI_11131	1	0	0.6694	0.3371	0	0	0.6731	fuNOG04228	77.8	Cytochrome P450	Secondary metabolites biosynthesis, transport and catabolism	Metabolism	hypothetical protein CH063_09797
gfam_10583	0004.peg.12736	CI_12736	1	0	0.6694	0.3371	0	0	0.6731	fuNOG15329	45.6		Function unknown	Poorly characterized	peptide synthetase
gfam_11465	0004.peg.10669	CI_10669	1	0	0.6694	0.3371	0	0	0.6731	fuNOG05219	83.1	C2H2 type zinc finger domain protein	General function prediction only	Poorly characterized	hypothetical protein CH063_13147
gfam_12067	0004.peg.13572	CI_13572	1	0	0.6694	0.3371	0	0	0.6731	fuNOG25879	100		Cytoskeleton	Cellular processes and signaling	tpr domain protein
gfam_12071	0004.peg.2901	CI_02901	1	0	0.6694	0.3371	0	0	0.6731	fuNOG29187	99.7		General function prediction only	Poorly characterized	hypothetical protein CSUB01_10589
gfam_12074	0004.peg.9778	CI_09778	1	0	0.6694	0.3371	0	0	0.6731	fuNOG20565	6.7	ATPase proteolipid family	Function unknown	Poorly characterized	hypothetical protein GLRG_04707
gfam_12097	0004.peg.13438	CI_13438	1	0	0.6694	0.3371	0	0	0.6731	fuNOG02930	100	Conserved hypothetical protein	Function unknown	Poorly characterized	hypothetical protein CSUB01_10905
gfam_12492	0004.peg.7743	CI_07743	1	0	0.6694	0.3371	0	0	0.6731	fuNOG22793	100		Function unknown	Poorly characterized	glycoside hydrolase family 55 protein
gfam_12520	0004.peg.8143	CI_08143	1	0	0.6694	0.3371	0	0	0.6731	fuNOG01590	100	ATPase family associated with various cellular activities (AAA)	Posttranslational modification, protein turnover, chaperones	Cellular processes and signaling	aaa family atpase
gfam_12551	0004.peg.5589	CI_05589	1	0	0.6694	0.3371	0	0	0.6731	fuNOG20922	99.9		Function unknown	Poorly characterized	hypothetical protein GLRG_05863
gfam_12556	0004.peg.6949	CI_06949	1	0	0.6694	0.3371	0	0	0.6731	fuNOG11239	96.7	Fungal_trans	Function unknown	Poorly characterized	hypothetical protein GLRG_06960
gfam_12561	0004.peg.3671	CI_03671	1	0	0.6694	0.3371	0	0	0.6731	fuNOG09945	100	Fungal specific transcription factor domain	Function unknown	Poorly characterized	tat pathway signal sequence
gfam_12578	0004.peg.11616	CI_11616	1	0	0.6694	0.3371	0	0	0.6731	fuNOG21826	100	GAL4	Function unknown	Poorly characterized	zn2 cys6 dna-binding protein
gfam_12601	0004.peg.3570	CI_03570	1	0	0.6694	0.3371	0	0	0.6731	fuNOG31580	96.3		General function prediction only	Poorly characterized	hypothetical protein CFIO01_02615
gfam_11456	0004.peg.768	CI_00768	1	0	0.4912	0.5145	0	0	0.4969	fuNOG07694	100	oxidoreductase	General function prediction only	Poorly characterized	glucose-methanol-choline oxidoreductase
gfam_11469	0004.peg.5380	CI_05380	1	0	0.4912	0.5145	0	0	0.4969	fuNOG13313	100	Pfam:3_5_exonuc	General function prediction only	Poorly characterized	3 -5 exonuclease
gfam_11487	0004.peg.8111	CI_08111	1	0	0.4912	0.5145	0	0	0.4969	fuNOG00783	100	transporter	Carbohydrate transport and metabolism	Metabolism	high-affinity nicotinic acid transporter
gfam_11498	0004.peg.9277	CI_09277	1	0	0.4912	0.5145	0	0	0.4969	fuNOG07067	100	Glycosyl hydrolase family 61	General function prediction only	Poorly characterized	glycosyl hydrolase family 61
gfam_12034	0004.peg.2049	CI_02049	1	0	0.4912	0.5145	0	0	0.4969	fuNOG22876	100	Methyltransferase domain	General function prediction only	Poorly characterized	methyltransferase domain-containing protein
gfam_12077	0004.peg.5381	CI_05381	1	0	0.4912	0.5145	0	0	0.4969	fuNOG00265	100	MFS multidrug transporter	General function prediction only	Poorly characterized	mfs multidrug transporter
gfam_12081	0004.peg.7442	CI_07442	1	0	0.4912	0.5145	0	0	0.4969	fuNOG20744	99.7	GPI anchored CFEM domain protein	General function prediction only	Poorly characterized	cfem domain-containing protein
gfam_12085	0004.peg.4623	CI_04623	1	0	0.4912	0.5145	0	0	0.4969	fuNOG24620	100		Function unknown	Poorly characterized	hypothetical protein CSUB01_11274
gfam_12091	0004.peg.5490	CI_05490	1	0	0.4912	0.5145	0	0	0.4969	fuNOG13539	100	NACHT domain	Function unknown	Poorly characterized	ankyrin repeat protein
gfam_12102	0004.peg.2211	CI_02211	1	0	0.4912	0.5145	0	0	0.4969	fuNOG28252	64.4		Function unknown	Poorly characterized	hypothetical protein CFIO01_02572
gfam_1323	0004.peg.12718	CI_12718	1	0	0.4912	0.5145	0	0	0.4969	fuNOG02410	100	Flavin-binding monooxygenase-like	General function prediction only	Poorly characterized	phenylacetone monooxygenase
gfam_8882	0004.peg.3897	CI_03897	1	0	0.4912	0.5145	0	0	0.4969	fuNOG12877	100	alkyl hydroperoxide reductase	Posttranslational modification, protein turnover, chaperones	Cellular processes and signaling	peroxisomal matrix protein
gfam_9972	0004.peg.8782	CI_08782	1	0	0.4912	0.5145	0	0	0.4969	fuNOG17620	100		Function unknown	Poorly characterized	hypothetical protein CSUB01_02563
gfam_11387	0004.peg.3423	CI_03423	1	0	0.4496	0.556	0	0	0.4554	fuNOG24838	100	Heterokaryon incompatibility protein (HET)	Function unknown	Poorly characterized	heterokaryon incompatibility protein
gfam_11393	0004.peg.12774	CI_12774	1	0	0.4496	0.556	0	0	0.4554	fuNOG06254	100	Cytochrome P450	Secondary metabolites biosynthesis, transport and catabolism	Metabolism	benzoate 4-monooxygenase cytochrome p450
gfam_11973	0004.peg.11511	CI_11511	1	0	0.4496	0.556	0	0	0.4554	fuNOG22488	100	Berberine and berberine like	General function prediction only	Poorly characterized	fad binding domain-containing protein
gfam_11977	0004.peg.9412	CI_09412	1	0	0.4496	0.556	0	0	0.4554	fuNOG05862	100	transporter	General function prediction only	Poorly characterized	sugar transporter protein
gfam_12095	0004.peg.9114	CI_09114	1	0	0.4496	0.556	0	0	0.4554	fuNOG13856	100	Patatin-like phospholipase	Lipid transport and metabolism	Metabolism	protein kinase subdomain-containing protein
gfam_12098	0004.peg.7012	CI_07012	1	0	0.4496	0.556	0	0	0.4554	fuNOG12596	100	Short chain dehydrogenase	Secondary metabolites biosynthesis, transport and catabolism	Metabolism	short chain dehydrogenase
gfam_12453	0004.peg.6933	CI_06933	1	0	0.4496	0.556	0	0	0.4554	fuNOG28516	99.3		Function unknown	Poorly characterized	hypothetical protein CSUB01_09075
gfam_12460	0004.peg.10911	CI_10911	1	0	0.4496	0.556	0	0	0.4554	fuNOG28951	100		Function unknown	Poorly characterized	hypothetical protein CSUB01_05812
gfam_12463	0004.peg.12403	CI_12403	1	0	0.4496	0.556	0	0	0.4554	fuNOG13823	100	Domain of unknown function (DUF3328)	Function unknown	Poorly characterized	tat pathway signal sequence protein
gfam_12477	0004.peg.9105	CI_09105	1	0	0.4496	0.556	0	0	0.4554	fuNOG10885	100	LysM domain	General function prediction only	Poorly characterized	domain-containing protein
gfam_12484	0004.peg.12496	CI_12496	1	0	0.4496	0.556	0	0	0.4554	fuNOG26962	84		Function unknown	Poorly characterized	n1-acetylpolyamine oxidase
gfam_12504	0004.peg.10336	CI_10336	1	0	0.4496	0.556	0	0	0.4554	fuNOG21149	99.9	UDP-glucoronosyl and UDP-glucosyl transferase		NA	indole-3-acetate beta-glucosyltransferase
gfam_12509	0004.peg.11821	CI_11821	1	0	0.4496	0.556	0	0	0.4554	fuNOG17218	100	Alcohol acetyltransferase	Function unknown	Poorly characterized	hypothetical protein CGGC5_5413
gfam_12518	0004.peg.13067	CI_13067	1	0	0.4496	0.556	0	0	0.4554	fuNOG07408	100		Function unknown	Poorly characterized	geranylgeranyl pyrophosphate synthetase
gfam_12543	0004.peg.6472	CI_06472	1	0	0.4496	0.556	0	0	0.4554	fuNOG31471	100		Function unknown	Poorly characterized	hypothetical protein CH063_04995
gfam_12557	0004.peg.11187	CI_11187	1	0	0.4496	0.556	0	0	0.4554	fuNOG22221	100	Fungal Zn(2)-Cys(6) binuclear cluster domain	Function unknown	Poorly characterized	c6 finger domain-containing protein
gfam_12558	0004.peg.11189	CI_11189	1	0	0.4496	0.556	0	0	0.4554	fuNOG23650	100	integral membrane protein	Function unknown	Poorly characterized	integral membrane protein
gfam_12564	0004.peg.345	CI_00345	1	0	0.4496	0.556	0	0	0.4554	fuNOG13235	100	Heterokaryon incompatibility protein (HET)	Function unknown	Poorly characterized	heterokaryon incompatibility protein
gfam_12565	0004.peg.1813	CI_01813	1	0	0.4496	0.556	0	0	0.4554	fuNOG25624	100		Function unknown	Poorly characterized	hypothetical protein CSUB01_10788
gfam_12575	0004.peg.13254	CI_13254	1	0	0.4496	0.556	0	0	0.4554	fuNOG07166	100	Flavin containing amine oxidoreductase	Function unknown	Poorly characterized	flavin containing amine oxidoreductase
gfam_12592	0004.peg.8466	CI_08466	1	0	0.4496	0.556	0	0	0.4554	fuNOG21281	100	Lipase (class 3)	Function unknown	Poorly characterized	lipase class 3
gfam_12602	0004.peg.12351	CI_12351	1	0	0.4496	0.556	0	0	0.4554	fuNOG21638	100	Alcohol dehydrogenase GroES-like domain	Secondary metabolites biosynthesis, transport and catabolism	Metabolism	alcohol dehydrogenase
gfam_12591	0004.peg.1315	CI_01315	1	0	0.4376	0.5679	0	0	0.4433	fuNOG16057	100		General function prediction only	Poorly characterized	fibronectin type iii domain protein
gfam_12605	0004.peg.7735	CI_07735	1	0	0.4376	0.5679	0	0	0.4433	fuNOG19979	100		Function unknown	Poorly characterized	hypothetical protein CSUB01_11074
gfam_10063	0004.peg.3627	CI_03627	1	0	0.429	0.576	0	0	0.4351	fuNOG21929	100	MOSC N-terminal beta barrel domain	General function prediction only	Poorly characterized	mosc domain-containing protein
gfam_10208	0004.peg.8678	CI_08678	1	0	0.429	0.576	0	0	0.4351	fuNOG09696	100	FAD binding domain	General function prediction only	Poorly characterized	fad binding domain-containing protein
gfam_10235	0004.peg.10083	CI_10083	1	0	0.429	0.576	0	0	0.4351	fuNOG03040	100	short-chain dehydrogenase	Secondary metabolites biosynthesis, transport and catabolism	Metabolism	short-chain dehydrogenase
gfam_10236	0004.peg.10081	CI_10081	1	0	0.429	0.576	0	0	0.4351	fuNOG06626	100	Benzoate 4-monooxygenase cytochrome P450	Secondary metabolites biosynthesis, transport and catabolism	Metabolism	benzoate 4-monooxygenase cytochrome p450
gfam_10623	0004.peg.3492	CI_03492	1	0	0.429	0.576	0	0	0.4351	fuNOG14069	100	KR domain	Secondary metabolites biosynthesis, transport and catabolism	Metabolism	short chain dehydrogenase reductase family
gfam_10933	0004.peg.12713	CI_12713	1	0	0.429	0.576	0	0	0.4351	fuNOG24718	100	Phosphotransferase enzyme family	General function prediction only	Poorly characterized	protein kinase-like domain
gfam_10995	0004.peg.11345;0004.peg.12077	CI_12077;CI_11345	1	0	0.429	0.576	0	0	0.4351	fuNOG08047	100	Major Facilitator Superfamily	General function prediction only	Poorly characterized	mfs transporter;major facilitator superfamily transporter
gfam_11447	0004.peg.10892	CI_10892	1	0	0.429	0.576	0	0	0.4351	fuNOG21465	100		Function unknown	Poorly characterized	wd domain-containing protein
gfam_11515	0004.peg.4959	CI_04959	1	0	0.429	0.576	0	0	0.4351	fuNOG04945	100	Carboxyvinyl-carboxyphosphonate phosphorylmutase	Energy production and conversion	Metabolism	methylisocitrate lyase
gfam_12057	0004.peg.9953	CI_09953	1	0	0.429	0.576	0	0	0.4351	fuNOG10087	100	Major Facilitator Superfamily	General function prediction only	Poorly characterized	fluconazole resistance protein 1
gfam_12131	0004.peg.11354	CI_11354	1	0	0.429	0.576	0	0	0.4351	fuNOG06590	100	Carotenoid ester lipase	Signal transduction mechanisms	Cellular processes and signaling	carotenoid ester lipase
gfam_12139	0004.peg.12468	CI_12468	1	0	0.429	0.576	0	0	0.4351	fuNOG01732	100	Methionine synthase	Function unknown	Poorly characterized	methionine vitamin-b12
gfam_12142	0004.peg.1465	CI_01465	1	0	0.429	0.576	0	0	0.4351	fuNOG21399	99.9		Function unknown	Poorly characterized	ribosomal protein l32
gfam_12144	0004.peg.10270	CI_10270	1	0	0.429	0.576	0	0	0.4351	fuNOG25554	100	Protein of unknown function (DUF861)	Function unknown	Poorly characterized	ethanolamine utilization protein
gfam_12145	0004.peg.2056	CI_02056	1	0	0.429	0.576	0	0	0.4351	fuNOG23139	100	FAD binding domain	Function unknown	Poorly characterized	6-hydroxynicotinate 3-monooxygenase
gfam_12146	0004.peg.9517	CI_09517	1	0	0.429	0.576	0	0	0.4351	fuNOG25135	100		Function unknown	Poorly characterized	hypothetical protein CSUB01_02036
gfam_12148	0004.peg.338	CI_00338	1	0	0.429	0.576	0	0	0.4351	fuNOG17724	47		General function prediction only	Poorly characterized	hypothetical protein CH063_06415
gfam_12153	0004.peg.3505	CI_03505	1	0	0.429	0.576	0	0	0.4351	fuNOG03804	100	NAD-dependent lysine demalonylase and desuccinylase that specifically removes malonyl and succinyl groups on target proteins. Has weak NAD-dependent protein deacetylase activity		NA	nad-dependent deacetylase sirtuin-5
gfam_12158	0004.peg.9556	CI_09556	1	0	0.429	0.576	0	0	0.4351	fuNOG04632	100	GAL4	Function unknown	Poorly characterized	c6 zinc finger domain-containing protein
gfam_12161	0004.peg.9102	CI_09102	1	0	0.429	0.576	0	0	0.4351	fuNOG22283	97.9		Function unknown	Poorly characterized	pyridine nucleotide-disulfide oxidoreductase
gfam_12166	0004.peg.571	CI_00571	1	0	0.429	0.576	0	0	0.4351	fuNOG25444	100	Dioxygenase	General function prediction only	Poorly characterized	protocatechuate -dioxygenase beta subunit protein
gfam_12176	0004.peg.537	CI_00537	1	0	0.429	0.576	0	0	0.4351	fuNOG03934	100	cytochrome P450	Secondary metabolites biosynthesis, transport and catabolism	Metabolism	cytochrome p450
gfam_12187	0004.peg.9952	CI_09952	1	0	0.429	0.576	0	0	0.4351	fuNOG09171	100	Cytochrome P450	Secondary metabolites biosynthesis, transport and catabolism	Metabolism	cytochrome p450
gfam_12188	0004.peg.9956	CI_09956	1	0	0.429	0.576	0	0	0.4351	fuNOG01988	100	Prenyltransferase and squalene oxidase repeat	Lipid transport and metabolism	Metabolism	squalene-hopene cyclase
gfam_12192	0004.peg.12639	CI_12639	1	0	0.429	0.576	0	0	0.4351	fuNOG05810	100	CFEM domain	Function unknown	Poorly characterized	cfem domain-containing protein
gfam_12195	0004.peg.2415	CI_02415	1	0	0.429	0.576	0	0	0.4351	fuNOG17458	100	ubiE/COQ5 methyltransferase family	General function prediction only	Poorly characterized	coq5 family
gfam_1313	0004.peg.10080	CI_10080	1	0	0.429	0.576	0	0	0.4351	fuNOG22988	100	Cytochrome p450	Secondary metabolites biosynthesis, transport and catabolism	Metabolism	branched-chain-amino-acid aminotransferase
gfam_10216	0004.peg.10844	CI_10844	1	0	0.3967	0.6083	0	0	0.403	fuNOG26706	100		Function unknown	Poorly characterized	hypothetical protein CH063_05873
gfam_10359	0004.peg.5020;0004.peg.13092	CI_05020;CI_13092	1	0	0.3967	0.6083	0	0	0.403	fuNOG00352	7.4	Dehydrogenase	General function prediction only	Poorly characterized	hypothetical protein CGGC5_11680;hypothetical protein CSUB01_12698, partial
gfam_11074	0004.peg.1149	CI_01149	1	0	0.3967	0.6083	0	0	0.403	fuNOG26425	100		Function unknown	Poorly characterized	hypothetical protein CFIO01_10938
gfam_11507	0004.peg.12564	CI_12564	1	0	0.3967	0.6083	0	0	0.403	fuNOG30069	100	Protein of unknown function (DUF3505)	Function unknown	Poorly characterized	hypothetical protein CH063_10069
gfam_11517	0004.peg.369	CI_00369	1	0	0.3967	0.6083	0	0	0.403	fuNOG29078	98.4		General function prediction only	Poorly characterized	hypothetical protein CH063_08172
gfam_11976	0004.peg.1909	CI_01909	1	0	0.3967	0.6083	0	0	0.403	fuNOG20701	100		General function prediction only	Poorly characterized	hypothetical protein CH063_00055
gfam_11985	0004.peg.12633	CI_12633	1	0	0.3967	0.6083	0	0	0.403	fuNOG01908	100	CMGC CDK CRK7 protein kinase	Cell cycle control, cell division, chromosome partitioning	Cellular processes and signaling	cyclin-dependent kinase 2
gfam_12128	0004.peg.8020	CI_08020	1	0	0.3967	0.6083	0	0	0.403	fuNOG23917	100	Deuterolysin metalloprotease (M35) family	Function unknown	Poorly characterized	neutral protease 2
gfam_12155	0004.peg.8286	CI_08286	1	0	0.3967	0.6083	0	0	0.403	fuNOG04885	14.8	transporter	Inorganic ion transport and metabolism	Metabolism	hypothetical protein CH063_01124
gfam_12157	0004.peg.13397	CI_13397	1	0	0.3967	0.6083	0	0	0.403	fuNOG29408	99	Chromo (CHRromatin Organisation MOdifier) domain	Chromatin structure and dynamics	Information storage and processing	chromo domain-containing protein
gfam_12159	0004.peg.6640	CI_06640	1	0	0.3967	0.6083	0	0	0.403	fuNOG28530	100	Polyketide cyclase / dehydrase and lipid transport	Function unknown	Poorly characterized	bet v i allergen
gfam_12180	0004.peg.3398;0004.peg.3407	CI_03398;CI_03407	1	0	0.3967	0.6083	0	0	0.403	fuNOG09171	100	Cytochrome P450	Secondary metabolites biosynthesis, transport and catabolism	Metabolism	ent-kaurene oxidase
gfam_12194	0004.peg.11459	CI_11459	1	0	0.3967	0.6083	0	0	0.403	fuNOG27513	26.7		General function prediction only	Poorly characterized	hypothetical protein CFIO01_12177
gfam_12523	0004.peg.11607	CI_11607	1	0	0.3967	0.6083	0	0	0.403	fuNOG12752	100	Metallo-beta-lactamase superfamily	General function prediction only	Poorly characterized	metallo-beta-lactamase domain
gfam_12598	0004.peg.10900	CI_10900	1	0	0.3967	0.6083	0	0	0.403	fuNOG22765	100	NACHT domain	General function prediction only	Poorly characterized	vegetative incompatibility protein het-e-1
gfam_12645	0004.peg.309	CI_00309	1	0	0.3967	0.6083	0	0	0.403	fuNOG25965	100		Function unknown	Poorly characterized	and nb-arc domain-containing protein
gfam_12654	0004.peg.6179	CI_06179	1	0	0.3967	0.6083	0	0	0.403	fuNOG12644	100	Protein of unknown function (DUF1214)	Function unknown	Poorly characterized	hypothetical protein CH063_02843
gfam_12659	0004.peg.6419	CI_06419	1	0	0.3967	0.6083	0	0	0.403	fuNOG22723	100		Function unknown	Poorly characterized	catalyzes late reaction in the cephamycin biosynthetic pathway
gfam_12660	0004.peg.7307	CI_07307	1	0	0.3967	0.6083	0	0	0.403	fuNOG10149	100	Taurine catabolism dioxygenase TauD, TfdA family	Lipid transport and metabolism	Metabolism	family taurine catabolism dioxygenase
gfam_12674	0004.peg.3751	CI_03751	1	0	0.3967	0.6083	0	0	0.403	fuNOG25785	100		Function unknown	Poorly characterized	fungal transcriptional regulatory protein
gfam_12696	0004.peg.12538	CI_12538	1	0	0.3967	0.6083	0	0	0.403	fuNOG03934	100	cytochrome P450	Secondary metabolites biosynthesis, transport and catabolism	Metabolism	cytochrome p450
gfam_12710	0004.peg.12079	CI_12079	1	0	0.3967	0.6083	0	0	0.403	fuNOG15136	100		Secondary metabolites biosynthesis, transport and catabolism	Metabolism	short chain dehydrogenase reductase
gfam_12735	0004.peg.1388	CI_01388	1	0	0.3967	0.6083	0	0	0.403	fuNOG29589	8.5		General function prediction only	Poorly characterized	hypothetical protein CGGC5_6805
gfam_12783	0004.peg.9834	CI_09834	1	0	0.3967	0.6083	0	0	0.403	fuNOG28377	62		Function unknown	Poorly characterized	fad binding domain-containing protein
gfam_6499	0004.peg.10898;0004.peg.13048	CI_13048;CI_10898	1	0	0.3967	0.6083	0	0	0.403	fuNOG08563	100		Function unknown	Poorly characterized	hypothetical protein CSUB01_12664;hypothetical protein CSUB01_10788
gfam_12200	0004.peg.8455	CI_08455	1	0	0.386	0.6189	0	0	0.3923	fuNOG28130	11.8		General function prediction only	Poorly characterized	secreted in xylem 6-like protein
gfam_12497	0004.peg.11649	CI_11649	1	0	0.386	0.6189	0	0	0.3923	fuNOG17063	99.9		Function unknown	Poorly characterized	hypothetical protein CH063_02154
gfam_12524	0004.peg.11619	CI_11619	1	0	0.386	0.6189	0	0	0.3923	fuNOG24495	100	Fungal trichothecene efflux pump (TRI12)	General function prediction only	Poorly characterized	plays a role in the entry into g0
gfam_12789	0004.peg.4868	CI_04868	1	0	0.386	0.6189	0	0	0.3923	fuNOG29274	26.1		Function unknown	Poorly characterized	hypothetical protein CH063_03854
gfam_12790	0004.peg.9954	CI_09954	1	0	0.386	0.6189	0	0	0.3923	fuNOG09048	100	Cytochrome P450	Secondary metabolites biosynthesis, transport and catabolism	Metabolism	cytochrome p450 monooxygenase
gfam_12792	0004.peg.9230	CI_09230	1	0	0.386	0.6189	0	0	0.3923	fuNOG18599	20.9		General function prediction only	Poorly characterized	ec42 protein
gfam_12794	0004.peg.1846	CI_01846	1	0	0.386	0.6189	0	0	0.3923	fuNOG20827	13.5		General function prediction only	Poorly characterized	hypothetical protein CH063_13357, partial
gfam_10972	0004.peg.4768	CI_04768	1	0	0.3456	0.6583	0	0	0.3498	fuNOG10337	10.8	Nadh-ubiquinone oxidoreductase	Energy production and conversion	Metabolism
gfam_11006	0004.peg.7398	CI_07398	1	0	0.3456	0.6583	0	0	0.3498	fuNOG15107	14.9	Protein of unknown function (DUF3129)	General function prediction only	Poorly characterized	hypothetical protein GLRG_00784
gfam_11479	0004.peg.815	CI_00815	1	0	0.3456	0.6583	0	0	0.3498	fuNOG26025	54.7	SPRY domain	Cell wall/membrane/envelope biogenesis	Cellular processes and signaling	hypothetical protein GLRG_06695
gfam_11486	0004.peg.4875;0004.peg.9123	CI_09123;CI_04875	1	0	0.3456	0.6583	0	0	0.3498	fuNOG18670	100	15-O-acetyltransferase Tri3	Function unknown	Poorly characterized	trichothecene 15-o-acetyltransferase
gfam_12002	0004.peg.13229;0004.peg.12390	CI_12390;CI_13229	1	0	0.3456	0.6583	0	0	0.3498	fuNOG20765	99.9		Function unknown	Poorly characterized	hypothetical protein CSUB01_12432
gfam_12075	0004.peg.9932	CI_09932	1	0	0.3456	0.6583	0	0	0.3498	fuNOG27570	100		Function unknown	Poorly characterized	lpxtg-motif cell wall anchor domain-containing protein
gfam_12462	0004.peg.4180	CI_04180	1	0	0.3456	0.6583	0	0	0.3498	fuNOG20663	100		Function unknown	Poorly characterized	hypothetical protein GLRG_11057
gfam_12466	0004.peg.13484	CI_13484	1	0	0.3456	0.6583	0	0	0.3498	fuNOG27488	100		Function unknown	Poorly characterized	transposase
gfam_12468	0004.peg.13251	CI_13251	1	0	0.3456	0.6583	0	0	0.3498	fuNOG16212	100		General function prediction only	Poorly characterized	double-stranded rna-binding type zinc finger domain protein
gfam_12506	0004.peg.9128	CI_09128	1	0	0.3456	0.6583	0	0	0.3498	fuNOG07272	95.5	protease	Posttranslational modification, protein turnover, chaperones	Cellular processes and signaling	ulp1 protease family protein
gfam_12544	0004.peg.1641	CI_01641	1	0	0.3456	0.6583	0	0	0.3498	fuNOG04796	99.7	SAGA complex component	Chromatin structure and dynamics	Information storage and processing	subunit of saga histone acetyltransferase complex
gfam_12547	0004.peg.11557	CI_11557	1	0	0.3456	0.6583	0	0	0.3498	fuNOG27120	100		Function unknown	Poorly characterized	hypothetical protein CSUB01_03631
gfam_12566	0004.peg.8730	CI_08730	1	0	0.3456	0.6583	0	0	0.3498	fuNOG20309	13.1	Fungal domain of unknown function (DUF1746)	Function unknown	Poorly characterized	hypothetical protein GLRG_07864
gfam_13318	0004.peg.12847	CI_12847	1	0	0.3456	0.6583	0	0	0.3498	fuNOG06718	100		General function prediction only	Poorly characterized	glycoside hydrolase family 93 protein
gfam_13320	0004.peg.2459	CI_02459	1	0	0.3456	0.6583	0	0	0.3498	fuNOG02171	100	NADH flavin oxidoreductase NADH oxidase family protein	Energy production and conversion	Metabolism	nadph2 dehydrogenase
gfam_13334	0004.peg.13471	CI_13471	1	0	0.3456	0.6583	0	0	0.3498	fuNOG26414	97.7		Function unknown	Poorly characterized	hypothetical protein CSUB01_11828
gfam_13342	0004.peg.10337	CI_10337	1	0	0.3456	0.6583	0	0	0.3498	fuNOG22132	100	Serine hydrolase (FSH1)	General function prediction only	Poorly characterized	oxidoreductase
gfam_13343	0004.peg.10335	CI_10335	1	0	0.3456	0.6583	0	0	0.3498	fuNOG04096	100	Alcohol dehydrogenase GroES-like domain	Energy production and conversion	Metabolism	alcohol dehydrogenase -like domain-containing protein
gfam_13347	0004.peg.4175	CI_04175	1	0	0.3456	0.6583	0	0	0.3498	fuNOG06398	100	Glycosyl hydrolase family 12	General function prediction only	Poorly characterized	murein transglycosylase
gfam_13354	0004.peg.12783	CI_12783	1	0	0.3456	0.6583	0	0	0.3498	fuNOG11619	100		Function unknown	Poorly characterized	hmg box protein
gfam_13370	0004.peg.11689	CI_11689	1	0	0.3456	0.6583	0	0	0.3498	fuNOG26434	100		Function unknown	Poorly characterized	ppar-alpha interacting complex protein 285
gfam_13377	0004.peg.9089	CI_09089	1	0	0.3456	0.6583	0	0	0.3498	fuNOG14913	100		General function prediction only	Poorly characterized	hypothetical protein GLRG_02860
gfam_13380	0004.peg.1550	CI_01550	1	0	0.3456	0.6583	0	0	0.3498	fuNOG24399	100	Glycosyl hydrolase family 45	General function prediction only	Poorly characterized	glycoside hydrolase family 45 protein
gfam_13387	0004.peg.8184	CI_08184	1	0	0.3456	0.6583	0	0	0.3498	fuNOG30845	46.1		Function unknown	Poorly characterized	hypothetical protein CSUB01_04027
gfam_13418	0004.peg.9132	CI_09132	1	0	0.3456	0.6583	0	0	0.3498	fuNOG25812	93.6	BTB/POZ domain	Function unknown	Poorly characterized	hypothetical protein CSUB01_12451
gfam_13423	0004.peg.11007	CI_11007	1	0	0.3456	0.6583	0	0	0.3498	fuNOG27495	100		Function unknown	Poorly characterized	hypothetical protein GLRG_06609
gfam_13427	0004.peg.11925	CI_11925	1	0	0.3456	0.6583	0	0	0.3498	fuNOG16743	100		General function prediction only	Poorly characterized	hypothetical protein
gfam_13432	0004.peg.263	CI_00263	1	0	0.3456	0.6583	0	0	0.3498	fuNOG05379	100	Major Facilitator Superfamily	General function prediction only	Poorly characterized	major facilitator superfamily transporter
gfam_13437	0004.peg.7810	CI_07810	1	0	0.3456	0.6583	0	0	0.3498	fuNOG05763	100	Class ii aldolase adducin domain protein		NA	arad-like aldolase epimerase
gfam_13467	0004.peg.11107	CI_11107	1	0	0.3456	0.6583	0	0	0.3498	fuNOG07809	96.1	Uncharacterized protein conserved in bacteria (DUF2263)	Function unknown	Poorly characterized	hypothetical protein GLRG_00897
gfam_13472	0004.peg.7244	CI_07244	1	0	0.3456	0.6583	0	0	0.3498	fuNOG04588	100		Function unknown	Poorly characterized	hypothetical protein GLRG_09237
gfam_13480	0004.peg.11982	CI_11982	1	0	0.3456	0.6583	0	0	0.3498	fuNOG10572	100	Short chain dehydrogenase	Secondary metabolites biosynthesis, transport and catabolism	Metabolism	aflatoxin biosynthesis ketoreductase nor-1
gfam_13482	0004.peg.10990	CI_10990	1	0	0.3456	0.6583	0	0	0.3498	fuNOG14680	6.2	STYKc	Signal transduction mechanisms	Cellular processes and signaling	hypothetical protein CSUB01_06770
gfam_8539	0004.peg.13183;0004.peg.10299;0004.peg.11791;0004.peg.13326;0004.peg.6420;0004.peg.7898;0004.peg.13316;0004.peg.13622	CI_13316;CI_06420;CI_13622;CI_10299;CI_07898;CI_13183;CI_11791;CI_13326	1	0	0.3456	0.6583	0	0	0.3498	fuNOG27502	99.4		Function unknown	Poorly characterized	hypothetical protein CSUB01_12508;putative transposase;hypothetical protein CSUB01_12085, partial;hypothetical protein CSUB01_01744
gfam_10926	0004.peg.11992;0004.peg.11859;0004.peg.9065;0004.peg.13093	CI_13093;CI_11859;CI_11992;CI_09065	1	0	0.2949	0.7087	0	0	0.2998	fuNOG27057	99.8	Ankyrin repeat	Cell wall/membrane/envelope biogenesis	Cellular processes and signaling	ankyrin repeat protein
gfam_10927	0004.peg.13143;0004.peg.13308;0004.peg.12936	CI_13143;CI_12936;CI_13308	1	0	0.2949	0.7087	0	0	0.2998	fuNOG29390	99.8		Function unknown	Poorly characterized	hypothetical protein CH063_14938;hypothetical protein CH063_12889;hypothetical protein CH063_14855
gfam_10939	0004.peg.11898	CI_11898	1	0	0.2949	0.7087	0	0	0.2998	fuNOG16694	100	Conserved hypothetical protein	Function unknown	Poorly characterized	hypothetical protein CGGC5_7295, partial
gfam_10941	0004.peg.12703	CI_12703	1	0	0.2949	0.7087	0	0	0.2998	fuNOG29390	99.9		Function unknown	Poorly characterized	hypothetical protein CH063_14528
gfam_11282	0004.peg.7516	CI_07516	1	0	0.2949	0.7087	0	0	0.2998	fuNOG23667	100	Cytochrome P450	Secondary metabolites biosynthesis, transport and catabolism	Metabolism	benzoate 4-monooxygenase cytochrome p450
gfam_11400	0004.peg.13587;0004.peg.13638	CI_13638;CI_13587	1	0	0.2949	0.7087	0	0	0.2998	fuNOG07428	22.4	alcohol dehydrogenase	Secondary metabolites biosynthesis, transport and catabolism	Metabolism	hypothetical protein CH063_14208
gfam_11997	0004.peg.13058;0004.peg.11125	CI_13058;CI_11125	1	0	0.2949	0.7087	0	0	0.2998	fuNOG29390	100		Function unknown	Poorly characterized	hypothetical protein MYCTH_77342;hypothetical protein MYCTH_73162
gfam_11999	0004.peg.9675;0004.peg.11858	CI_09675;CI_11858	1	0	0.2949	0.7087	0	0	0.2998	fuNOG02562	100	chitinase	Carbohydrate transport and metabolism	Metabolism	glycosyl hydrolase family 18
gfam_12001	0004.peg.12185;0004.peg.12944	CI_12185;CI_12944	1	0	0.2949	0.7087	0	0	0.2998	fuNOG13958	100	MULE transposase domain	Function unknown	Poorly characterized	mule transposase domain protein
gfam_12008	0004.peg.13509	CI_13509	1	0	0.2949	0.7087	0	0	0.2998	fuNOG09857	100	Reverse transcriptase (RNA-dependent DNA polymerase)	Function unknown	Poorly characterized	reverse transcriptase family protein
gfam_12399	0004.peg.12942;0004.peg.12701	CI_12701;CI_12942	1	0	0.2949	0.7087	0	0	0.2998	fuNOG15127	100	BAH domain	Function unknown	Poorly characterized	ebs-bah-phd domain-containing protein;bah domain-containing protein
gfam_12406	0004.peg.8575	CI_08575	1	0	0.2949	0.7087	0	0	0.2998	fuNOG19489	55.8	CFEM domain	General function prediction only	Poorly characterized	ec1 protein
gfam_12412	0004.peg.12808	CI_12808	1	0	0.2949	0.7087	0	0	0.2998	fuNOG00815	13	transporter	General function prediction only	Poorly characterized	hypothetical protein CH063_14518
gfam_12478	0004.peg.11890	CI_11890	1	0	0.2949	0.7087	0	0	0.2998	fuNOG22188	100	Zinc-binding dehydrogenase	Energy production and conversion	Metabolism	enoyl reductase
gfam_12796	0004.peg.10396	CI_10396	1	0	0.2949	0.7087	0	0	0.2998	fuNOG20286	100	Bacterial protein of unknown function (DUF924)	Function unknown	Poorly characterized	hypothetical protein CH063_09549
gfam_12797	0004.peg.11298	CI_11298	1	0	0.2949	0.7087	0	0	0.2998	fuNOG22617	100	Zinc-binding dehydrogenase	Secondary metabolites biosynthesis, transport and catabolism	Metabolism	zeta-crystallin
gfam_12799	0004.peg.11934	CI_11934	1	0	0.2949	0.7087	0	0	0.2998	fuNOG25872	100	Zeta toxin	General function prediction only	Poorly characterized	atp-binding protein
gfam_12800	0004.peg.12177	CI_12177	1	0	0.2949	0.7087	0	0	0.2998	fuNOG22946	100	Ankyrin repeat	Cell wall/membrane/envelope biogenesis	Cellular processes and signaling	ankyrin repeat domain-containing protein 52
gfam_12804	0004.peg.12953	CI_12953	1	0	0.2949	0.7087	0	0	0.2998	fuNOG27230	100	WGS project CABT00000000 data, contig	Function unknown	Poorly characterized	reverse transcriptase
gfam_12812	0004.peg.13314	CI_13314	1	0	0.2949	0.7087	0	0	0.2998	fuNOG26691	100		Function unknown	Poorly characterized	hypothetical protein VDAG_03679
gfam_12818	0004.peg.1981	CI_01981	1	0	0.2949	0.7087	0	0	0.2998	fuNOG11108	100		Function unknown	Poorly characterized	hypothetical protein CH063_06034
gfam_12819	0004.peg.2674	CI_02674	1	0	0.2949	0.7087	0	0	0.2998	fuNOG26417	100		Function unknown	Poorly characterized	hypothetical protein CH063_00027
gfam_12822	0004.peg.7557	CI_07557	1	0	0.2949	0.7087	0	0	0.2998	fuNOG05875	100	peroxisomal D3,D2-enoyl-CoA isomerase	Lipid transport and metabolism	Metabolism	-trans-enoyl- isomerase
gfam_13325	0004.peg.12404	CI_12404	1	0	0.2949	0.7087	0	0	0.2998	fuNOG17063	99.8		Function unknown	Poorly characterized	hypothetical protein CH063_08361
gfam_13333	0004.peg.3412	CI_03412	1	0	0.2949	0.7087	0	0	0.2998	fuNOG10445	99.7	Domain of unknown function (DUF3328)	Function unknown	Poorly characterized	hypothetical protein CH063_08878
gfam_13916	0004.peg.13277	CI_13277	1	0	0.2949	0.7087	0	0	0.2998	fuNOG25606	100		Function unknown	Poorly characterized	hypothetical protein CSUB01_09125
gfam_14250	0004.peg.597	CI_00597	1	0	0.2949	0.7087	0	0	0.2998	fuNOG24626	100	Protein of unknown function (DUF3433)	Function unknown	Poorly characterized	hypothetical protein CH063_00395
gfam_14283	0004.peg.11025	CI_11025	1	0	0.2949	0.7087	0	0	0.2998	fuNOG27829	99.3	ANK	General function prediction only	Poorly characterized	hypothetical protein CH063_07492
gfam_14292	0004.peg.10113	CI_10113	1	0	0.2949	0.7087	0	0	0.2998	fuNOG10346	98.1		General function prediction only	Poorly characterized	protein
gfam_14293	0004.peg.10308	CI_10308	1	0	0.2949	0.7087	0	0	0.2998	fuNOG24995	38.3	Transcription factor	Transcription	Information storage and processing	hypothetical protein CH063_11954
gfam_14296	0004.peg.10942	CI_10942	1	0	0.2949	0.7087	0	0	0.2998	fuNOG24089	100		Function unknown	Poorly characterized	carbohydrate esterase family 3 protein
gfam_14298	0004.peg.11065	CI_11065	1	0	0.2949	0.7087	0	0	0.2998	fuNOG09499	100	Heterokaryon incompatibility protein (HET)	Function unknown	Poorly characterized	het domain-containing protein
gfam_14299	0004.peg.11215	CI_11215	1	0	0.2949	0.7087	0	0	0.2998	fuNOG19496	98.2		Function unknown	Poorly characterized	hypothetical protein CSUB01_07065
gfam_14301	0004.peg.11500	CI_11500	1	0	0.2949	0.7087	0	0	0.2998	fuNOG26631	100	short chain dehydrogenase	Secondary metabolites biosynthesis, transport and catabolism	Metabolism	nad-p-binding protein
gfam_14302	0004.peg.11501	CI_11501	1	0	0.2949	0.7087	0	0	0.2998	fuNOG08810	100	UbiA prenyltransferase family	Coenzyme transport and metabolism	Metabolism	prenyltransferase family protein
gfam_14303	0004.peg.11503	CI_11503	1	0	0.2949	0.7087	0	0	0.2998	fuNOG09959	100	polyketide synthase	Lipid transport and metabolism	Metabolism	polyketide synthase
gfam_14308	0004.peg.11763	CI_11763	1	0	0.2949	0.7087	0	0	0.2998	fuNOG11347	100	alpha/beta hydrolase fold	Lipid transport and metabolism	Metabolism	hypothetical protein CH063_06072
gfam_14315	0004.peg.12078	CI_12078	1	0	0.2949	0.7087	0	0	0.2998	fuNOG04860	100	Cytochrome p450	Secondary metabolites biosynthesis, transport and catabolism	Metabolism	cytochrome p450
gfam_14318	0004.peg.12183	CI_12183	1	0	0.2949	0.7087	0	0	0.2998	fuNOG15005	99		Function unknown	Poorly characterized	ribonuclease h1
gfam_14320	0004.peg.12582	CI_12582	1	0	0.2949	0.7087	0	0	0.2998	fuNOG21020	90.3		Function unknown	Poorly characterized	hypothetical protein CH063_13285, partial
gfam_14321	0004.peg.12598	CI_12598	1	0	0.2949	0.7087	0	0	0.2998	fuNOG03922	11.5	MFS multidrug transporter	General function prediction only	Poorly characterized	hypothetical protein CH063_00552, partial
gfam_14324	0004.peg.12977	CI_12977	1	0	0.2949	0.7087	0	0	0.2998	fuNOG20255	27.3	reverse transcriptase	General function prediction only	Poorly characterized	hypothetical protein CH063_08856, partial
gfam_14326	0004.peg.13054	CI_13054	1	0	0.2949	0.7087	0	0	0.2998	fuNOG19814	97.5	Astacin (Peptidase family M12A)	Function unknown	Poorly characterized	hypothetical protein CH063_10376
gfam_14327	0004.peg.13102	CI_13102	1	0	0.2949	0.7087	0	0	0.2998	fuNOG29390	98.9		Function unknown	Poorly characterized	hypothetical protein CH063_14855
gfam_14329	0004.peg.13353	CI_13353	1	0	0.2949	0.7087	0	0	0.2998	fuNOG06678	100	Alcohol dehydrogenase GroES-like domain	Secondary metabolites biosynthesis, transport and catabolism	Metabolism	alcohol dehydrogenase -like domain-containing protein
gfam_14332	0004.peg.1358	CI_01358	1	0	0.2949	0.7087	0	0	0.2998	fuNOG07302	99.1	ZnF_C2H2	Transcription	Information storage and processing	hypothetical protein CH063_04142
gfam_14334	0004.peg.1830	CI_01830	1	0	0.2949	0.7087	0	0	0.2998	fuNOG24577	100	Aldehyde dehydrogenase family	Energy production and conversion	Metabolism	succinate-semialdehyde dehdyrogenase
gfam_14335	0004.peg.1859	CI_01859	1	0	0.2949	0.7087	0	0	0.2998	fuNOG17481	31.6		Function unknown	Poorly characterized	hypothetical protein CH063_07201
gfam_14336	0004.peg.1982	CI_01982	1	0	0.2949	0.7087	0	0	0.2998	fuNOG15978	100		General function prediction only	Poorly characterized	hypothetical protein CH063_06033
gfam_14337	0004.peg.20	CI_00020	1	0	0.2949	0.7087	0	0	0.2998	fuNOG05232	48.1	Major Facilitator Superfamily	General function prediction only	Poorly characterized	hypothetical protein CH063_10171, partial
gfam_14339	0004.peg.2902	CI_02902	1	0	0.2949	0.7087	0	0	0.2998	fuNOG14049	13.7	PAF acetylhydrolase family protein	General function prediction only	Poorly characterized	hypothetical protein CH063_12060, partial
gfam_14340	0004.peg.3077	CI_03077	1	0	0.2949	0.7087	0	0	0.2998	fuNOG01029	54.4	Mitochondrial AAA ATPase	Posttranslational modification, protein turnover, chaperones	Cellular processes and signaling	hypothetical protein CH063_13261, partial
gfam_14341	0004.peg.3164	CI_03164	1	0	0.2949	0.7087	0	0	0.2998	fuNOG12677	100	KR domain	Secondary metabolites biosynthesis, transport and catabolism	Metabolism	aflatoxin biosynthesis ketoreductase nor-1 protein
gfam_14343	0004.peg.3400	CI_03400	1	0	0.2949	0.7087	0	0	0.2998	fuNOG22612	100	GMC oxidoreductase	General function prediction only	Poorly characterized	fad nad -binding protein
gfam_14344	0004.peg.3401	CI_03401	1	0	0.2949	0.7087	0	0	0.2998	fuNOG04199	100	Cytochrome p450	Secondary metabolites biosynthesis, transport and catabolism	Metabolism	cytochrome p450
gfam_14345	0004.peg.3402	CI_03402	1	0	0.2949	0.7087	0	0	0.2998	fuNOG11776	100	O-methyltransferase	General function prediction only	Poorly characterized	s-adenosyl-l-methionine-dependent methyltransferase
gfam_14346	0004.peg.3403	CI_03403	1	0	0.2949	0.7087	0	0	0.2998	fuNOG10787	99.9	Dimethylallyl tryptophan synthase	General function prediction only	Poorly characterized	4-dimethylallyl tryptophan synthase
gfam_14347	0004.peg.3406	CI_03406	1	0	0.2949	0.7087	0	0	0.2998	fuNOG24231	100	Cytochrome P450	Secondary metabolites biosynthesis, transport and catabolism	Metabolism	benzoate 4-monooxygenase cytochrome
gfam_14348	0004.peg.3410	CI_03410	1	0	0.2949	0.7087	0	0	0.2998	fuNOG03550	100	transporter	General function prediction only	Poorly characterized	major facilitator superfamily transporter
gfam_14349	0004.peg.3411	CI_03411	1	0	0.2949	0.7087	0	0	0.2998	fuNOG05499	100	DNA-binding protein	Transcription	Information storage and processing	dna-binding protein
gfam_14353	0004.peg.4606	CI_04606	1	0	0.2949	0.7087	0	0	0.2998	fuNOG18993	83.8	component of the endoplasmic reticulum- associated degradation (ERAD) pathway (By similarity)	General function prediction only	Poorly characterized	hypothetical protein CH063_14451
gfam_14354	0004.peg.4607	CI_04607	1	0	0.2949	0.7087	0	0	0.2998	fuNOG18993	79.3	component of the endoplasmic reticulum- associated degradation (ERAD) pathway (By similarity)	General function prediction only	Poorly characterized	hypothetical protein CH063_12262
gfam_14355	0004.peg.4608	CI_04608	1	0	0.2949	0.7087	0	0	0.2998	fuNOG17653	97.8	PAN domain	General function prediction only	Poorly characterized	pan domain containing protein
gfam_14356	0004.peg.4609	CI_04609	1	0	0.2949	0.7087	0	0	0.2998	fuNOG17653	100	PAN domain	General function prediction only	Poorly characterized	pan domain containing protein
gfam_14357	0004.peg.4666	CI_04666	1	0	0.2949	0.7087	0	0	0.2998	fuNOG28880	14.5		General function prediction only	Poorly characterized
gfam_14358	0004.peg.4833	CI_04833	1	0	0.2949	0.7087	0	0	0.2998	fuNOG21611	3.2		Function unknown	Poorly characterized	hypothetical protein CH063_04193
gfam_14359	0004.peg.4918	CI_04918	1	0	0.2949	0.7087	0	0	0.2998	fuNOG05398	100	Extracellular dioxygenase	General function prediction only	Poorly characterized	extracellular dioxygenase
gfam_14360	0004.peg.4921	CI_04921	1	0	0.2949	0.7087	0	0	0.2998	fuNOG06145	100	Methyltransferase domain	Coenzyme transport and metabolism	Metabolism	methyltransferase type 11
gfam_14361	0004.peg.5025	CI_05025	1	0	0.2949	0.7087	0	0	0.2998	fuNOG09511	100	D-3-phosphoglycerate dehydrogenase	Amino acid transport and metabolism	Metabolism	d-3-phosphoglycerate dehydrogenase
gfam_14362	0004.peg.5027	CI_05027	1	0	0.2949	0.7087	0	0	0.2998	fuNOG04858	100	HpcH/HpaI aldolase/citrate lyase family	Function unknown	Poorly characterized	-dihydroxyhept-2-ene- -dioic acid aldolase
gfam_14363	0004.peg.5028	CI_05028	1	0	0.2949	0.7087	0	0	0.2998	fuNOG13764	100		Function unknown	Poorly characterized	fungal specific transcription factor domain-containing protein
gfam_14364	0004.peg.5164	CI_05164	1	0	0.2949	0.7087	0	0	0.2998	fuNOG13494	98.9		Function unknown	Poorly characterized	aspartic-type endopeptidase
gfam_14365	0004.peg.5193	CI_05193	1	0	0.2949	0.7087	0	0	0.2998	fuNOG22691	100	Heterokaryon incompatibility protein (HET)	Function unknown	Poorly characterized	heterokaryon incompatibility protein
gfam_14366	0004.peg.5462	CI_05462	1	0	0.2949	0.7087	0	0	0.2998	fuNOG08003	20.3	CCCH zinc finger and RRM	General function prediction only	Poorly characterized	hypothetical protein CH063_11626
gfam_14369	0004.peg.5750	CI_05750	1	0	0.2949	0.7087	0	0	0.2998	fuNOG24908	100	NmrA-like family	General function prediction only	Poorly characterized	-amid-like mitochondrial oxidoreductase protein
gfam_14370	0004.peg.5897	CI_05897	1	0	0.2949	0.7087	0	0	0.2998	fuNOG26001	100	Eukaryotic aspartyl protease	Posttranslational modification, protein turnover, chaperones	Cellular processes and signaling	aspartic protease precursor
gfam_14373	0004.peg.622	CI_00622	1	0	0.2949	0.7087	0	0	0.2998	fuNOG10148	100	Cytochrome P450	Secondary metabolites biosynthesis, transport and catabolism	Metabolism	benzoate 4-monooxygenase cytochrome p450
gfam_14375	0004.peg.6418	CI_06418	1	0	0.2949	0.7087	0	0	0.2998	fuNOG09683	100	polyketide synthase	Lipid transport and metabolism	Metabolism	polyketide synthase peptide synthetase
gfam_14376	0004.peg.6704	CI_06704	1	0	0.2949	0.7087	0	0	0.2998	fuNOG23044	20.1	Amidohydrolase family	Function unknown	Poorly characterized	hypothetical protein CH063_15657
gfam_14377	0004.peg.6788	CI_06788	1	0	0.2949	0.7087	0	0	0.2998	fuNOG09051	19.3	Non-classical phosphatidylinositol (PtdIns) transfer protein (PITP), which exhibits PtdIns-binding transfer activity in the absence of detectable PtdCho-binding transfer activity. Regulates PtdIns(4,5)P2 homeostasis at the plasma membrane (By similarity)	Intracellular trafficking, secretion, and vesicular transport	Cellular processes and signaling	hypothetical protein CH063_13205
gfam_14378	0004.peg.7024	CI_07024	1	0	0.2949	0.7087	0	0	0.2998	fuNOG01169	100		General function prediction only	Poorly characterized	umta methyltransferase family protein
gfam_14379	0004.peg.7303	CI_07303	1	0	0.2949	0.7087	0	0	0.2998	fuNOG25083	16.4		Function unknown	Poorly characterized	hypothetical protein CH063_06314
gfam_14381	0004.peg.7574	CI_07574	1	0	0.2949	0.7087	0	0	0.2998	fuNOG30046	100	Methyltransferase domain	General function prediction only	Poorly characterized	methyltransferase domain-containing protein
gfam_14382	0004.peg.7753	CI_07753	1	0	0.2949	0.7087	0	0	0.2998	fuNOG07679	100		Function unknown	Poorly characterized	hypothetical protein CH063_06556
gfam_14383	0004.peg.7811	CI_07811	1	0	0.2949	0.7087	0	0	0.2998	fuNOG01167	100	ABC1 domain protein	General function prediction only	Poorly characterized	abc1 domain protein
gfam_14387	0004.peg.8039	CI_08039	1	0	0.2949	0.7087	0	0	0.2998	fuNOG21276	97.9		General function prediction only	Poorly characterized	hypothetical protein CH063_01630
gfam_14389	0004.peg.8778	CI_08778	1	0	0.2949	0.7087	0	0	0.2998	fuNOG03436	95.8	ATP-dependent bile acid permease	Secondary metabolites biosynthesis, transport and catabolism	Metabolism
gfam_14390	0004.peg.9117	CI_09117	1	0	0.2949	0.7087	0	0	0.2998	fuNOG20871	99.7	CFEM domain	General function prediction only	Poorly characterized	hypothetical protein CH063_01274
gfam_14391	0004.peg.9168	CI_09168	1	0	0.2949	0.7087	0	0	0.2998	fuNOG09726	100	FAD binding domain	Energy production and conversion	Metabolism	salicylate hydroxylase
gfam_14393	0004.peg.9331	CI_09331	1	0	0.2949	0.7087	0	0	0.2998	fuNOG06668	26.7	Component of the regulatory network controlling carbon source utilization through ubiquitination and deubiquitination involving creA, creB, creC, creD and acrB. Involved in resistance to acriflavine, and required for normal growth on a range of sole carbon sources, including fructose, cellobiose, raffinose, and starch, and reduced utilization of amino acids, including GABA and beta-alanine, as so…	Function unknown	Poorly characterized	hypothetical protein CSUB01_09120
gfam_14394	0004.peg.9641	CI_09641	1	0	0.2949	0.7087	0	0	0.2998	fuNOG04011	100	Male sterility protein	Secondary metabolites biosynthesis, transport and catabolism	Metabolism	cinnamyl-alcohol dehydrogenase
gfam_14395	0004.peg.9716	CI_09716	1	0	0.2949	0.7087	0	0	0.2998	fuNOG21127	99.9		Function unknown	Poorly characterized	epoxide hydrolase
gfam_14396	0004.peg.9924	CI_09924	1	0	0.2949	0.7087	0	0	0.2998	fuNOG19726	100		General function prediction only	Poorly characterized	hypothetical protein CH063_01139
gfam_686	0004.peg.13293;0004.peg.12572	CI_13293;CI_12572	1	0	0.2949	0.7087	0	0	0.2998	fuNOG00636	99.7	para-hydroxybenzoate-polyprenyltransferase	Coenzyme transport and metabolism	Metabolism	transposase
gfam_10073	0004.peg.4163	CI_04163	1	0	0.1856	0.8168	0	0	0.1913	fuNOG16041	100	Catalyzes the hydrolysis of cutin, a polyester that forms the structure of plant cuticle	Carbohydrate transport and metabolism	Metabolism	cutinase
gfam_10628	0004.peg.4151	CI_04151	1	0	0.1856	0.8168	0	0	0.1913	fuNOG13823	100	Domain of unknown function (DUF3328)	Function unknown	Poorly characterized	tat pathway signal sequence protein
gfam_10775	0004.peg.6169	CI_06169	1	0	0.1856	0.8168	0	0	0.1913	fuNOG28531	100		Function unknown	Poorly characterized	hypothetical protein Cob_06593
gfam_11052	0004.peg.1816	CI_01816	1	0	0.1856	0.8168	0	0	0.1913	fuNOG09482	100	Cytochrome p450	Secondary metabolites biosynthesis, transport and catabolism	Metabolism	cytochrome p450
gfam_11062	0004.peg.12140;0004.peg.10074	CI_12140;CI_10074	1	0	0.1856	0.8168	0	0	0.1913	fuNOG20594	100		Function unknown	Poorly characterized	hypothetical protein MAA_08229;hypothetical protein VDAG_03569
gfam_11063	0004.peg.4543	CI_04543	1	0	0.1856	0.8168	0	0	0.1913	fuNOG23625	100		Function unknown	Poorly characterized	family protein
gfam_11406	0004.peg.5842	CI_05842	1	0	0.1856	0.8168	0	0	0.1913	fuNOG08390	100	Fructosamine kinase	General function prediction only	Poorly characterized	hypothetical protein NCU00873
gfam_11503	0004.peg.8674	CI_08674	1	0	0.1856	0.8168	0	0	0.1913	fuNOG21966	100	Major Facilitator Superfamily	General function prediction only	Poorly characterized	mfs transporter
gfam_11510	0004.peg.6331	CI_06331	1	0	0.1856	0.8168	0	0	0.1913	fuNOG21729	100	Phytanoyl-CoA dioxygenase (PhyH)	Function unknown	Poorly characterized	phytanoyl- hydroxylase
gfam_11518	0004.peg.12058	CI_12058	1	0	0.1856	0.8168	0	0	0.1913	fuNOG00549	100	DEAD DEAH box helicase	RNA processing and modification	Information storage and processing	dead deah box helicase
gfam_12083	0004.peg.237	CI_00237	1	0	0.1856	0.8168	0	0	0.1913	fuNOG10453	100	mitosis protein dim1	RNA processing and modification	Information storage and processing	ubiquinol-cytochrome-c reductase cytochrome c1
gfam_12130	0004.peg.4581	CI_04581	1	0	0.1856	0.8168	0	0	0.1913	fuNOG24588	100	Alcohol dehydrogenase GroES-like domain	Energy production and conversion	Metabolism	alcohol dehydrogenase
gfam_12134	0004.peg.1912	CI_01912	1	0	0.1856	0.8168	0	0	0.1913	fuNOG19969	99.7	Helix-loop-helix DNA-binding domain	Function unknown	Poorly characterized	hypothetical protein CFIO01_10384
gfam_12135	0004.peg.3052	CI_03052	1	0	0.1856	0.8168	0	0	0.1913	fuNOG08198	100	Sulfatase	General function prediction only	Poorly characterized	sulfatase
gfam_12138	0004.peg.1629	CI_01629	1	0	0.1856	0.8168	0	0	0.1913	fuNOG20528	100		General function prediction only	Poorly characterized	secreted protein
gfam_12150	0004.peg.3816	CI_03816	1	0	0.1856	0.8168	0	0	0.1913	fuNOG26779	100		Function unknown	Poorly characterized	hypothetical protein CSUB01_03803
gfam_12160	0004.peg.4695	CI_04695	1	0	0.1856	0.8168	0	0	0.1913	fuNOG08285	100	Major Facilitator Superfamily	General function prediction only	Poorly characterized	major facilitator superfamily transporter
gfam_12163	0004.peg.1951	CI_01951	1	0	0.1856	0.8168	0	0	0.1913	fuNOG21141	98.9	GPI anchored protein	General function prediction only	Poorly characterized	hypothetical protein CSUB01_10271
gfam_12164	0004.peg.5410	CI_05410	1	0	0.1856	0.8168	0	0	0.1913	fuNOG26524	100		Function unknown	Poorly characterized	hypothetical protein CSUB01_10603
gfam_12165	0004.peg.9355	CI_09355	1	0	0.1856	0.8168	0	0	0.1913	fuNOG25327	100	Heterokaryon incompatibility protein (HET)	Function unknown	Poorly characterized	tol protein
gfam_12167	0004.peg.3642	CI_03642	1	0	0.1856	0.8168	0	0	0.1913	fuNOG24033	100	C6 transcription factor	Transcription	Information storage and processing	c6 transcription factor
gfam_12170	0004.peg.10698	CI_10698	1	0	0.1856	0.8168	0	0	0.1913	fuNOG13865	100		Function unknown	Poorly characterized	c6 zinc finger domain-containing protein
gfam_12178	0004.peg.246	CI_00246	1	0	0.1856	0.8168	0	0	0.1913	fuNOG26667	100	Cytochrome P450	Secondary metabolites biosynthesis, transport and catabolism	Metabolism	benzoate 4-monooxygenase cytochrome
gfam_12182	0004.peg.9481	CI_09481	1	0	0.1856	0.8168	0	0	0.1913	fuNOG06656	100	hydrolase family 88 protein	General function prediction only	Poorly characterized	unsaturated glucuronyl hydrolase
gfam_12184	0004.peg.11229	CI_11229	1	0	0.1856	0.8168	0	0	0.1913	fuNOG09711	100	Cupin domain	Function unknown	Poorly characterized	cupin domain-containing protein
gfam_12189	0004.peg.2081	CI_02081	1	0	0.1856	0.8168	0	0	0.1913	fuNOG03664	100		General function prediction only	Poorly characterized	gpi anchored protein
gfam_12190	0004.peg.2080	CI_02080	1	0	0.1856	0.8168	0	0	0.1913	fuNOG23779	100		General function prediction only	Poorly characterized	glycoside hydrolase family 92
gfam_12593	0004.peg.10079	CI_10079	1	0	0.1856	0.8168	0	0	0.1913	fuNOG06412	100	isoamyl alcohol oxidase	General function prediction only	Poorly characterized	isoamyl alcohol oxidase
gfam_12606	0004.peg.2255	CI_02255	1	0	0.1856	0.8168	0	0	0.1913	fuNOG03872	100		Function unknown	Poorly characterized	zn 2cys6 transcription factor
gfam_12612	0004.peg.8673	CI_08673	1	0	0.1856	0.8168	0	0	0.1913	fuNOG22761	100	cytochrome P450	Secondary metabolites biosynthesis, transport and catabolism	Metabolism	cytochrome p450 family protein
gfam_12614	0004.peg.12346	CI_12346	1	0	0.1856	0.8168	0	0	0.1913	fuNOG22474	100	MOSC N-terminal beta barrel domain	General function prediction only	Poorly characterized	molybdopterin cofactor
gfam_12617	0004.peg.11355	CI_11355	1	0	0.1856	0.8168	0	0	0.1913	fuNOG24752	100		Function unknown	Poorly characterized	integral membrane protein
gfam_12623	0004.peg.5551	CI_05551	1	0	0.1856	0.8168	0	0	0.1913	fuNOG27967	97.9		General function prediction only	Poorly characterized	wsc domain-containing protein
gfam_12629	0004.peg.2713	CI_02713	1	0	0.1856	0.8168	0	0	0.1913	fuNOG14697	96.6	NmrA-like family	Function unknown	Poorly characterized	nad-dependent epimerase dehydratase
gfam_12632	0004.peg.12849	CI_12849	1	0	0.1856	0.8168	0	0	0.1913	fuNOG29629	33.7		General function prediction only	Poorly characterized	a g-specific adenine glycosylase
gfam_12638	0004.peg.6617	CI_06617	1	0	0.1856	0.8168	0	0	0.1913	fuNOG25324	100	FAD binding domain	General function prediction only	Poorly characterized	salicylate hydroxylase
gfam_12639	0004.peg.1894	CI_01894	1	0	0.1856	0.8168	0	0	0.1913	fuNOG09810	87.1	LysM domain	Carbohydrate transport and metabolism	Metabolism	hypothetical protein CGLO_03533
gfam_12640	0004.peg.10119	CI_10119	1	0	0.1856	0.8168	0	0	0.1913	fuNOG06752	15.5	Putative cyclase	Function unknown	Poorly characterized	hypothetical protein CGLO_06874
gfam_12641	0004.peg.7295	CI_07295	1	0	0.1856	0.8168	0	0	0.1913	fuNOG04662	97.9		Function unknown	Poorly characterized	hypothetical protein CSUB01_09056
gfam_12646	0004.peg.12	CI_00012	1	0	0.1856	0.8168	0	0	0.1913	fuNOG07938	100	Membrane dipeptidase (Peptidase family M19)	Posttranslational modification, protein turnover, chaperones	Cellular processes and signaling	membrane dipeptidase
gfam_12648	0004.peg.6203	CI_06203	1	0	0.1856	0.8168	0	0	0.1913	fuNOG15151	100	Peroxidase, family 2	General function prediction only	Poorly characterized	chloroperoxidase-like protein
gfam_12649	0004.peg.7038	CI_07038	1	0	0.1856	0.8168	0	0	0.1913	fuNOG13257	100	haloacid dehalogenase-like hydrolase	General function prediction only	Poorly characterized	had-superfamily subfamily variant 1
gfam_12652	0004.peg.504	CI_00504	1	0	0.1856	0.8168	0	0	0.1913	fuNOG12863	100	Amidohydrolase	General function prediction only	Poorly characterized	amidohydrolase 2
gfam_12663	0004.peg.7171	CI_07171	1	0	0.1856	0.8168	0	0	0.1913	fuNOG23845	100	FAD binding domain	Function unknown	Poorly characterized	salicylate 1-monooxygenase
gfam_12666	0004.peg.1862	CI_01862	1	0	0.1856	0.8168	0	0	0.1913	fuNOG17330	93.2	Ankyrin repeat	Cell wall/membrane/envelope biogenesis	Cellular processes and signaling	ankyrin repeat domain protein
gfam_12677	0004.peg.8471	CI_08471	1	0	0.1856	0.8168	0	0	0.1913	fuNOG24850	100	short-chain dehydrogenase reductase family protein	Secondary metabolites biosynthesis, transport and catabolism	Metabolism	short-chain dehydrogenase reductase family
gfam_12681	0004.peg.12273	CI_12273	1	0	0.1856	0.8168	0	0	0.1913	fuNOG10049	100	Cytochrome p450	Secondary metabolites biosynthesis, transport and catabolism	Metabolism	cytochrome p450 family protein
gfam_12689	0004.peg.10559	CI_10559	1	0	0.1856	0.8168	0	0	0.1913	fuNOG27479	100		Function unknown	Poorly characterized	hypothetical protein CFIO01_06710
gfam_12690	0004.peg.9840	CI_09840	1	0	0.1856	0.8168	0	0	0.1913	fuNOG06014	100	Acetamidase formamidase family protein	Function unknown	Poorly characterized	acetamidase formamidase
gfam_12691	0004.peg.6976	CI_06976	1	0	0.1856	0.8168	0	0	0.1913	fuNOG05306	100	Phytanoyl-CoA dioxygenase family protein	Function unknown	Poorly characterized	phytanoyl- dioxygenase family protein
gfam_12693	0004.peg.7584	CI_07584	1	0	0.1856	0.8168	0	0	0.1913	fuNOG22074	100	Transferase family	Function unknown	Poorly characterized	acyl transferase
gfam_12703	0004.peg.12925	CI_12925	1	0	0.1856	0.8168	0	0	0.1913	fuNOG04027	100	Catalase	Inorganic ion transport and metabolism	Metabolism	catalase domain containing protein
gfam_12706	0004.peg.12139	CI_12139	1	0	0.1856	0.8168	0	0	0.1913	fuNOG07057	100	tyrosinase	Carbohydrate transport and metabolism	Metabolism	fad binding domain-containing protein
gfam_12708	0004.peg.13035	CI_13035	1	0	0.1856	0.8168	0	0	0.1913	fuNOG19278	99.9	Ribonuclease III domain	RNA processing and modification	Information storage and processing	ribonuclease iii
gfam_12712	0004.peg.11610	CI_11610	1	0	0.1856	0.8168	0	0	0.1913	fuNOG29005	93.8		General function prediction only	Poorly characterized	hypothetical protein CGGC5_4503
gfam_12713	0004.peg.10379	CI_10379	1	0	0.1856	0.8168	0	0	0.1913	fuNOG24161	100	WD40-like Beta Propeller Repeat	General function prediction only	Poorly characterized	tat pathway signal sequence domain-containing protein
gfam_12714	0004.peg.661	CI_00661	1	0	0.1856	0.8168	0	0	0.1913	fuNOG12311	100	Eukaryotic aspartyl protease	Function unknown	Poorly characterized	aspartic-type endopeptidase
gfam_12718	0004.peg.2868	CI_02868	1	0	0.1856	0.8168	0	0	0.1913	fuNOG11790	100		Function unknown	Poorly characterized	integral membrane protein pth11-like protein
gfam_12733	0004.peg.12421	CI_12421	1	0	0.1856	0.8168	0	0	0.1913	fuNOG23939	100	KR domain	Secondary metabolites biosynthesis, transport and catabolism	Metabolism	short-chain dehydrogenase reductase sdr
gfam_12736	0004.peg.9841	CI_09841	1	0	0.1856	0.8168	0	0	0.1913	fuNOG02842	9.4	Histones H3 and H4 chaperone involved in the nucleosome formation and heterochromatin silencing. Required for the deposition of H3K56ac-carrying H3-H4 complex onto newly-replicated DNA. Plays a role in the transcriptional regulation of the cell- cycle dependent histone genes by creating a repressive structure at the core histone gene promoter (By similarity)	Transcription	Information storage and processing	hypothetical protein CFIO01_09325
gfam_12737	0004.peg.3728	CI_03728	1	0	0.1856	0.8168	0	0	0.1913	fuNOG20791	100		Function unknown	Poorly characterized	ser-thr- gpi-anchored family protein
gfam_12739	0004.peg.5033	CI_05033	1	0	0.1856	0.8168	0	0	0.1913	fuNOG15284	99.8	Glycosyl hydrolase catalytic core	General function prediction only	Poorly characterized	glycosyl hydrolase 53 domain-containing protein
gfam_12740	0004.peg.3837	CI_03837	1	0	0.1856	0.8168	0	0	0.1913	fuNOG09179	100	FAD binding	General function prediction only	Poorly characterized	fad binding domain protein
gfam_12747	0004.peg.333	CI_00333	1	0	0.1856	0.8168	0	0	0.1913	fuNOG14956	100	Zinc-binding dehydrogenase	Secondary metabolites biosynthesis, transport and catabolism	Metabolism	alcohol dehydrogenase protein
gfam_12748	0004.peg.4642	CI_04642	1	0	0.1856	0.8168	0	0	0.1913	fuNOG17936	100	Amidohydrolase	General function prediction only	Poorly characterized	amidohydrolase 2
gfam_12751	0004.peg.12503	CI_12503	1	0	0.1856	0.8168	0	0	0.1913	fuNOG10718	39.1	Glycoside hydrolase family 75	General function prediction only	Poorly characterized	hypothetical protein CFIO01_00677
gfam_12754	0004.peg.10652	CI_10652	1	0	0.1856	0.8168	0	0	0.1913	fuNOG08850	100	Oxidoreductase family, NAD-binding Rossmann fold		NA	oxidoreductase domain containing protein
gfam_12758	0004.peg.12405	CI_12405	1	0	0.1856	0.8168	0	0	0.1913	fuNOG26679	100		Function unknown	Poorly characterized	hypothetical protein MYCFIDRAFT_182599
gfam_12759	0004.peg.3558	CI_03558	1	0	0.1856	0.8168	0	0	0.1913	fuNOG10225	100	Methyltransferase domain	General function prediction only	Poorly characterized	phospholipid methyltransferase
gfam_12768	0004.peg.10502	CI_10502	1	0	0.1856	0.8168	0	0	0.1913	fuNOG22244	100	FAD binding domain	General function prediction only	Poorly characterized	fad-binding domain containing protein
gfam_12770	0004.peg.2727	CI_02727	1	0	0.1856	0.8168	0	0	0.1913	fuNOG10147	100	Acyltransferase family	Function unknown	Poorly characterized	acyltransferase
gfam_12786	0004.peg.8603	CI_08603	1	0	0.1856	0.8168	0	0	0.1913	fuNOG00265	100	MFS multidrug transporter	General function prediction only	Poorly characterized	mfs multidrug transporter
gfam_10930	0004.peg.13604;0004.peg.13265;0004.peg.13301;0004.peg.13625;0004.peg.13643	CI_13643;CI_13625;CI_13301;CI_13265;CI_13604	1	0	0.1522	0.8497	0	0	0.1571	fuNOG01159	18.2	Phosphate metabolism protein	Function unknown	Poorly characterized	hypothetical protein CSUB01_08018;hypothetical protein CSUB01_12459;patatin-like serine hydrolase
gfam_11082	0004.peg.11039	CI_11039	1	0	0.1522	0.8497	0	0	0.1571	fuNOG12303	100	Phenylacrylic acid decarboxylase	Amino acid transport and metabolism	Metabolism	3-octaprenyl-4-hydroxybenzoate carboxy-lyase
gfam_11981	0004.peg.5498	CI_05498	1	0	0.1522	0.8497	0	0	0.1571	fuNOG08408	100		Function unknown	Poorly characterized	serine threonine protein kinase
gfam_11996	0004.peg.10895;0004.peg.11995	CI_10895;CI_11995	1	0	0.1522	0.8497	0	0	0.1571	fuNOG16815	100		Function unknown	Poorly characterized	triacylglycerol lipase
gfam_12000	0004.peg.12163;0004.peg.12591	CI_12163;CI_12591	1	0	0.1522	0.8497	0	0	0.1571	fuNOG23657	100		Function unknown	Poorly characterized	integral membrane protein
gfam_12020	0004.peg.12993	CI_12993	1	0	0.1522	0.8497	0	0	0.1571	fuNOG06781	100	transporter	Inorganic ion transport and metabolism	Metabolism	low-affinity potassium transport protein
gfam_12125	0004.peg.13456	CI_13456	1	0	0.1522	0.8497	0	0	0.1571	fuNOG17302	100	Heterokaryon incompatibility protein (HET)	Function unknown	Poorly characterized	atp-dependent dna helicase
gfam_12127	0004.peg.8641	CI_08641	1	0	0.1522	0.8497	0	0	0.1571	fuNOG25517	100	NmrA-like family	Function unknown	Poorly characterized	oxidoreductase - protein
gfam_12168	0004.peg.13177	CI_13177	1	0	0.1522	0.8497	0	0	0.1571	fuNOG02596	100		Function unknown	Poorly characterized	hypothetical protein CSUB01_04297
gfam_12196	0004.peg.8766	CI_08766	1	0	0.1522	0.8497	0	0	0.1571	fuNOG01963	100	Isocitrate lyase	Energy production and conversion	Metabolism	isocitrate lyase
gfam_12354	0004.peg.12616	CI_12616	1	0	0.1522	0.8497	0	0	0.1571	fuNOG16893	100		Function unknown	Poorly characterized	hypothetical protein CGGC5_11179
gfam_12393	0004.peg.11900;0004.peg.10884	CI_11900;CI_10884	1	0	0.1522	0.8497	0	0	0.1571	fuNOG24595	11.3	short chain dehydrogenase	Secondary metabolites biosynthesis, transport and catabolism	Metabolism	hypothetical protein CGGC5_14774
gfam_12397	0004.peg.12059;0004.peg.5503	CI_05503;CI_12059	1	0	0.1522	0.8497	0	0	0.1571	fuNOG02596	99.9		Function unknown	Poorly characterized	hypothetical protein CGGC5_11130
gfam_12675	0004.peg.5501	CI_05501	1	0	0.1522	0.8497	0	0	0.1571	fuNOG28506	96.3	Ulp1 protease family, C-terminal catalytic domain	General function prediction only	Poorly characterized	ulp1 protease family protein
gfam_12684	0004.peg.2929	CI_02929	1	0	0.1522	0.8497	0	0	0.1571	fuNOG14842	100	NmrA-like family	Function unknown	Poorly characterized	hypothetical protein CFIO01_01653
gfam_12685	0004.peg.3094	CI_03094	1	0	0.1522	0.8497	0	0	0.1571	fuNOG26737	100	Conserved hypothetical protein	Function unknown	Poorly characterized	pkd domain containing protein
gfam_12687	0004.peg.734	CI_00734	1	0	0.1522	0.8497	0	0	0.1571	fuNOG05662	100	Sulfonate biosynthesis enzyme	Function unknown	Poorly characterized	cysteine sulfinate desulfinase
gfam_12701	0004.peg.5019	CI_05019	1	0	0.1522	0.8497	0	0	0.1571	fuNOG24825	100		Function unknown	Poorly characterized	serine threonine-protein kinase sgk2
gfam_12717	0004.peg.1146	CI_01146	1	0	0.1522	0.8497	0	0	0.1571	fuNOG00179	100	Pyridoxal-phosphate dependent enzyme	Amino acid transport and metabolism	Metabolism	threonine dehydratase
gfam_12741	0004.peg.12846	CI_12846	1	0	0.1522	0.8497	0	0	0.1571	fuNOG00636	100	para-hydroxybenzoate-polyprenyltransferase	Coenzyme transport and metabolism	Metabolism	related to transposase
gfam_12746	0004.peg.11559	CI_11559	1	0	0.1522	0.8497	0	0	0.1571	fuNOG12121	100	Eukaryotic aspartyl protease	Posttranslational modification, protein turnover, chaperones	Cellular processes and signaling	pepsin a
gfam_12774	0004.peg.552	CI_00552	1	0	0.1522	0.8497	0	0	0.1571	fuNOG19989	100		General function prediction only	Poorly characterized	hypothetical protein CGLO_04335
gfam_13511	0004.peg.13200	CI_13200	1	0	0.1522	0.8497	0	0	0.1571	fuNOG20454	99.8		Function unknown	Poorly characterized	hypothetical protein CGGC5_10375
gfam_13521	0004.peg.3163	CI_03163	1	0	0.1522	0.8497	0	0	0.1571	fuNOG07937	100	Fungal_trans	Function unknown	Poorly characterized	c6 zinc finger domain-containing protein
gfam_13536	0004.peg.6355	CI_06355	1	0	0.1522	0.8497	0	0	0.1571	fuNOG18599	100		General function prediction only	Poorly characterized	signal peptide-containing protein
gfam_13544	0004.peg.10755	CI_10755	1	0	0.1522	0.8497	0	0	0.1571	fuNOG25220	100	Caspase domain	Function unknown	Poorly characterized	hypothetical protein AOR_1_482084
gfam_13545	0004.peg.6935	CI_06935	1	0	0.1522	0.8497	0	0	0.1571	fuNOG20237	100		Function unknown	Poorly characterized	f-box domain protein
gfam_13548	0004.peg.6876	CI_06876	1	0	0.1522	0.8497	0	0	0.1571	fuNOG26754	100	Acetyltransferase (GNAT) family	General function prediction only	Poorly characterized	gnat family
gfam_13563	0004.peg.13592	CI_13592	1	0	0.1522	0.8497	0	0	0.1571	fuNOG09983	100		Function unknown	Poorly characterized	probable transposable element
gfam_13571	0004.peg.3408	CI_03408	1	0	0.1522	0.8497	0	0	0.1571	fuNOG14277	100	short-chain dehydrogenase	Secondary metabolites biosynthesis, transport and catabolism	Metabolism	short-chain dehydrogenase reductase family protein
gfam_13576	0004.peg.6886	CI_06886	1	0	0.1522	0.8497	0	0	0.1571	fuNOG26716	100	alpha/beta hydrolase fold	General function prediction only	Poorly characterized	alpha beta fold family
gfam_13615	0004.peg.265	CI_00265	1	0	0.1522	0.8497	0	0	0.1571	fuNOG22082	100	Hydroxyneurosporene synthase (CrtC)	General function prediction only	Poorly characterized	hypothetical protein CGLO_04850
gfam_13624	0004.peg.9635	CI_09635	1	0	0.1522	0.8497	0	0	0.1571	fuNOG28945	96.5		Function unknown	Poorly characterized	hypothetical protein CFIO01_04733
gfam_13635	0004.peg.5273	CI_05273	1	0	0.1522	0.8497	0	0	0.1571	fuNOG13688	100	short chain dehydrogenase	Secondary metabolites biosynthesis, transport and catabolism	Metabolism	dehydrogenase reductase protein
gfam_13637	0004.peg.13511	CI_13511	1	0	0.1522	0.8497	0	0	0.1571	fuNOG08129	99	NACHT domain	Cell wall/membrane/envelope biogenesis	Cellular processes and signaling	ankyrin repeat protein
gfam_13651	0004.peg.10342	CI_10342	1	0	0.1522	0.8497	0	0	0.1571	fuNOG10182	100	Glycosyl hydrolase family 12	General function prediction only	Poorly characterized	xyloglucan-specific endo-beta- -glucanase a
gfam_13657	0004.peg.4923	CI_04923	1	0	0.1522	0.8497	0	0	0.1571	fuNOG22943	100	Secretory lipase	General function prediction only	Poorly characterized	lipase (alpha beta-hydrolase fold family protein)
gfam_13659	0004.peg.324	CI_00324	1	0	0.1522	0.8497	0	0	0.1571	fuNOG05307	100	FAD binding domain	Function unknown	Poorly characterized	fad binding domain-containing protein
gfam_13665	0004.peg.3438	CI_03438	1	0	0.1522	0.8497	0	0	0.1571	fuNOG29379	100	LITAF-like zinc ribbon domain	Function unknown	Poorly characterized	litaf-like zinc ribbon domain protein
gfam_13671	0004.peg.4780	CI_04780	1	0	0.1522	0.8497	0	0	0.1571	fuNOG19970	100	Glutathione-dependent formaldehyde-activating enzyme	Function unknown	Poorly characterized	glutathione-dependent formaldehyde-activating enzyme
gfam_13681	0004.peg.10886	CI_10886	1	0	0.1522	0.8497	0	0	0.1571	fuNOG06486	96.9	ribonuclease H	Replication, recombination and repair	Information storage and processing	ribonuclease hi
gfam_13709	0004.peg.5446	CI_05446	1	0	0.1522	0.8497	0	0	0.1571	fuNOG22074	100	Transferase family	Function unknown	Poorly characterized	acyl transferase
gfam_13730	0004.peg.13128	CI_13128	1	0	0.1522	0.8497	0	0	0.1571	fuNOG16117	98.8		Function unknown	Poorly characterized	hypothetical protein CSUB01_10257
gfam_13742	0004.peg.7131	CI_07131	1	0	0.1522	0.8497	0	0	0.1571	fuNOG02409	100		Function unknown	Poorly characterized	beta-lactamase domain protein
gfam_13779	0004.peg.13041	CI_13041	1	0	0.1522	0.8497	0	0	0.1571	fuNOG22895	100	Conserved hypothetical protein	Function unknown	Poorly characterized	hypothetical protein CGGC5_15428, partial
gfam_13780	0004.peg.13046	CI_13046	1	0	0.1522	0.8497	0	0	0.1571	fuNOG08563	100		Function unknown	Poorly characterized	hypothetical protein CSUB01_12298
gfam_13783	0004.peg.1950	CI_01950	1	0	0.1522	0.8497	0	0	0.1571	fuNOG26276	100	GLEYA domain	General function prediction only	Poorly characterized	peptidase s8 and s53 subtilisin kexin sedolisin
gfam_13803	0004.peg.7291	CI_07291	1	0	0.1522	0.8497	0	0	0.1571	fuNOG13340	75.3	Conserved hypothetical protein	Function unknown	Poorly characterized	hypothetical protein CSUB01_09059
gfam_13809	0004.peg.1059	CI_01059	1	0	0.1522	0.8497	0	0	0.1571	fuNOG24144	100		General function prediction only	Poorly characterized	glucuronan lyase a
gfam_13810	0004.peg.9116	CI_09116	1	0	0.1522	0.8497	0	0	0.1571	fuNOG24330	100	ATPase family associated with various cellular activities (AAA)	Posttranslational modification, protein turnover, chaperones	Cellular processes and signaling	related to tob3 (member of aaa-atpase family)
gfam_13821	0004.peg.7521	CI_07521	1	0	0.1522	0.8497	0	0	0.1571	fuNOG06348	100	Carbon-nitrogen hydrolase	Amino acid transport and metabolism	Metabolism	aliphatic nitrilase
gfam_13824	0004.peg.4346	CI_04346	1	0	0.1522	0.8497	0	0	0.1571	fuNOG22206	100	SnoaL-like polyketide cyclase	Function unknown	Poorly characterized	hypothetical protein FOQG_13632
gfam_13840	0004.peg.12924	CI_12924	1	0	0.1522	0.8497	0	0	0.1571	fuNOG11619	98.4		Function unknown	Poorly characterized	kinesin related protein 1
gfam_13841	0004.peg.10729	CI_10729	1	0	0.1522	0.8497	0	0	0.1571	fuNOG01136	18.7	The AROM polypeptide catalyzes 5 consecutive enzymatic reactions in prechorismate polyaromatic amino acid biosynthesis (By similarity)	Amino acid transport and metabolism	Metabolism	hypothetical protein CSUB01_12523
gfam_13842	0004.peg.12428	CI_12428	1	0	0.1522	0.8497	0	0	0.1571	fuNOG10989	99.9	alpha/beta hydrolase fold	Lipid transport and metabolism	Metabolism	alpha beta hydrolase fold protein
gfam_13850	0004.peg.911	CI_00911	1	0	0.1522	0.8497	0	0	0.1571	fuNOG02180	100	resistance protein	General function prediction only	Poorly characterized	aminotriazole resistance protein
gfam_13853	0004.peg.8037	CI_08037	1	0	0.1522	0.8497	0	0	0.1571	fuNOG29634	82.6		General function prediction only	Poorly characterized	hypothetical protein CFIO01_12425
gfam_13860	0004.peg.5499	CI_05499	1	0	0.1522	0.8497	0	0	0.1571	fuNOG08040	14.3	4-coumarate-coA ligase	Lipid transport and metabolism	Metabolism	hypothetical protein CGGC5_4014
gfam_13874	0004.peg.8388	CI_08388	1	0	0.1522	0.8497	0	0	0.1571	fuNOG08689	100	Major Facilitator Superfamily	Carbohydrate transport and metabolism	Metabolism	allantoate permease of the major facilitator superfamily
gfam_13896	0004.peg.11997	CI_11997	1	0	0.1522	0.8497	0	0	0.1571	fuNOG20261	100		Function unknown	Poorly characterized	hypothetical protein FOCG_17323
gfam_13919	0004.peg.11336	CI_11336	1	0	0.1522	0.8497	0	0	0.1571	fuNOG02969	100	arginine metabolism regulation protein II	Function unknown	Poorly characterized	component of the argr regulatory complex
gfam_13929	0004.peg.12114	CI_12114	1	0	0.1522	0.8497	0	0	0.1571	fuNOG10963	100	Patatin-like phospholipase	General function prediction only	Poorly characterized	patatin-like partial
gfam_13933	0004.peg.2867	CI_02867	1	0	0.1522	0.8497	0	0	0.1571	fuNOG00594	100	Cytochrome P450	Secondary metabolites biosynthesis, transport and catabolism	Metabolism	cytochrome p450
gfam_13937	0004.peg.7672	CI_07672	1	0	0.1522	0.8497	0	0	0.1571	fuNOG25028	100	Common central domain of tyrosinase	General function prediction only	Poorly characterized	tyrosinase central domain-containing protein
gfam_13939	0004.peg.4805	CI_04805	1	0	0.1522	0.8497	0	0	0.1571	fuNOG07520	100	isoflavone reductase family protein	Function unknown	Poorly characterized	nad -binding partial
gfam_14012	0004.peg.4445	CI_04445	1	0	0.1522	0.8497	0	0	0.1571	fuNOG26404	96.7		Function unknown	Poorly characterized	division cycle 123 protein
gfam_14016	0004.peg.2849	CI_02849	1	0	0.1522	0.8497	0	0	0.1571	fuNOG20115	100	ubiE/COQ5 methyltransferase family	General function prediction only	Poorly characterized	methyltransferase type 11
gfam_14018	0004.peg.2124	CI_02124	1	0	0.1522	0.8497	0	0	0.1571	fuNOG28135	79.7		General function prediction only	Poorly characterized	hypothetical protein CGGC5_69
gfam_14025	0004.peg.8504	CI_08504	1	0	0.1522	0.8497	0	0	0.1571	fuNOG22405	100	NmrA-like family	Secondary metabolites biosynthesis, transport and catabolism	Metabolism	-amid-like mitochondrial oxidoreductase protein
gfam_14028	0004.peg.12875	CI_12875	1	0	0.1522	0.8497	0	0	0.1571	fuNOG18935	100		General function prediction only	Poorly characterized	hypothetical protein CSUB01_09791
gfam_14036	0004.peg.12874	CI_12874	1	0	0.1522	0.8497	0	0	0.1571	fuNOG14035	99.4		Function unknown	Poorly characterized	hypothetical protein CSUB01_09792
gfam_14042	0004.peg.10076	CI_10076	1	0	0.1522	0.8497	0	0	0.1571	fuNOG21491	100		General function prediction only	Poorly characterized	hypothetical protein CGLO_05124
gfam_14063	0004.peg.10870	CI_10870	1	0	0.1522	0.8497	0	0	0.1571	fuNOG16369	98		Function unknown	Poorly characterized	hypothetical protein CGGC5_7732
gfam_14066	0004.peg.4039	CI_04039	1	0	0.1522	0.8497	0	0	0.1571	fuNOG05195	100	epoxide hydrolase	General function prediction only	Poorly characterized	epoxide hydrolase
gfam_14079	0004.peg.2756	CI_02756	1	0	0.1522	0.8497	0	0	0.1571	fuNOG08616	100		Function unknown	Poorly characterized	hypothetical protein CGGC5_8036
gfam_14098	0004.peg.9836	CI_09836	1	0	0.1522	0.8497	0	0	0.1571	fuNOG02037	100	Cytochrome P450	Secondary metabolites biosynthesis, transport and catabolism	Metabolism	cytochrome p450 52a13
gfam_14164	0004.peg.5296	CI_05296	1	0	0.1522	0.8497	0	0	0.1571	fuNOG09084	100	MmgE/PrpD family	Function unknown	Poorly characterized	family protein
gfam_12005	0004.peg.13583;0004.peg.13584	CI_13583;CI_13584	1	0	0.142	0.8598	0	0	0.1466	fuNOG06349	100	NB-ARC domain	Cytoskeleton	Cellular processes and signaling	nb-arc and tpr domain protein
gfam_12607	0004.peg.5843	CI_05843	1	0	0.142	0.8598	0	0	0.1466	fuNOG10201	100	WD40	General function prediction only	Poorly characterized	hypothetical protein CFIO01_03586
gfam_13441	0004.peg.9349	CI_09349	1	0	0.142	0.8598	0	0	0.1466	fuNOG13703	100	oxidoreductase, short chain dehydrogenase reductase family	Secondary metabolites biosynthesis, transport and catabolism	Metabolism	short chain dehydrogenase
gfam_14194	0004.peg.1017	CI_01017	1	0	0.142	0.8598	0	0	0.1466	fuNOG02171	100	NADH flavin oxidoreductase NADH oxidase family protein	Energy production and conversion	Metabolism	nadh:flavin oxidoreductase nadh oxidase family protein
gfam_14195	0004.peg.1015	CI_01015	1	0	0.142	0.8598	0	0	0.1466	fuNOG22181	100	Glutathione S-transferase, N-terminal domain	Posttranslational modification, protein turnover, chaperones	Cellular processes and signaling	protein ure2
gfam_14201	0004.peg.9951	CI_09951	1	0	0.142	0.8598	0	0	0.1466	fuNOG22193	100	Cytochrome P450	Secondary metabolites biosynthesis, transport and catabolism	Metabolism	cytochrome p450
gfam_14202	0004.peg.516	CI_00516	1	0	0.142	0.8598	0	0	0.1466	fuNOG28960	31.2		General function prediction only	Poorly characterized	hypothetical protein Cob_12042
gfam_14206	0004.peg.4818	CI_04818	1	0	0.142	0.8598	0	0	0.1466	fuNOG04794	100	GMC oxidoreductase	General function prediction only	Poorly characterized	choline dehydrogenase
gfam_14225	0004.peg.12723	CI_12723	1	0	0.142	0.8598	0	0	0.1466	fuNOG28229	100		Function unknown	Poorly characterized	hypothetical protein CFIO01_01782
gfam_14230	0004.peg.7693	CI_07693	1	0	0.142	0.8598	0	0	0.1466	fuNOG22360	100	Glycosyl hydrolase family 61	General function prediction only	Poorly characterized	glycoside hydrolase family 61 protein
gfam_14236	0004.peg.9715	CI_09715	1	0	0.142	0.8598	0	0	0.1466	fuNOG27124	96		General function prediction only	Poorly characterized	hypothetical protein COCCADRAFT_39941
gfam_14237	0004.peg.2433	CI_02433	1	0	0.142	0.8598	0	0	0.1466	fuNOG05140	7.3		Function unknown	Poorly characterized	hypothetical protein Cob_03807
gfam_14251	0004.peg.12522	CI_12522	1	0	0.142	0.8598	0	0	0.1466	fuNOG10147	100	Acyltransferase family	Function unknown	Poorly characterized	acyltransferase
gfam_14252	0004.peg.12521	CI_12521	1	0	0.142	0.8598	0	0	0.1466	fuNOG21409	99.8	Domain of unknown function (DUF3328)	Function unknown	Poorly characterized	hypothetical protein Cob_05390
gfam_14255	0004.peg.10112	CI_10112	1	0	0.142	0.8598	0	0	0.1466	fuNOG24535	100	Glyco_10	General function prediction only	Poorly characterized	glycosyl hydrolase family 10
gfam_14259	0004.peg.572	CI_00572	1	0	0.142	0.8598	0	0	0.1466	fuNOG21617	100		Function unknown	Poorly characterized	hypothetical protein CFIO01_09257
gfam_14281	0004.peg.7263	CI_07263	1	0	0.142	0.8598	0	0	0.1466	fuNOG13839	100	Cytochrome P450	Secondary metabolites biosynthesis, transport and catabolism	Metabolism	benzoate 4-monooxygenase cytochrome p450
gfam_14282	0004.peg.9127	CI_09127	1	0	0.142	0.8598	0	0	0.1466	fuNOG20422	15.9	Antifungal protein	General function prediction only	Poorly characterized	hypothetical protein CGLO_03103
gfam_14291	0004.peg.9155	CI_09155	1	0	0.142	0.8598	0	0	0.1466	fuNOG02110	99.6	Adenylate cyclase	Signal transduction mechanisms	Cellular processes and signaling	aldo keto
gfam_10994	0004.peg.10106	CI_10106	1	0	0.05626	0.9443	0	0	0.05802	fuNOG18092	100		General function prediction only	Poorly characterized	hypothetical protein VDAG_02751
gfam_11397	0004.peg.13325;0004.peg.13474;0004.peg.13544;0004.peg.12080;0004.peg.13496	CI_13544;CI_12080;CI_13496;CI_13474;CI_13325	1	0	0.05626	0.9443	0	0	0.05802	fuNOG16694	99.7	Conserved hypothetical protein	Function unknown	Poorly characterized	transposase, partial;transposase
gfam_11398	0004.peg.13072;0004.peg.12162;0004.peg.12592	CI_12162;CI_13072;CI_12592	1	0	0.05626	0.9443	0	0	0.05802	fuNOG13754	100	Superoxide dismutase	General function prediction only	Poorly characterized	superoxide dismutase
gfam_11446	0004.peg.12765	CI_12765	1	0	0.05626	0.9443	0	0	0.05802	fuNOG18777	99.9		Function unknown	Poorly characterized	hypothetical protein CGGC5_12229
gfam_11505	0004.peg.4922	CI_04922	1	0	0.05626	0.9443	0	0	0.05802	fuNOG23338	100	Fungal specific transcription factor domain	Function unknown	Poorly characterized	fungal specific transcription factor
gfam_11530	0004.peg.3359	CI_03359	1	0	0.05626	0.9443	0	0	0.05802	fuNOG20743	100		Function unknown	Poorly characterized	hypothetical protein CGGC5_8937
gfam_11557	0004.peg.1499	CI_01499	1	0	0.05626	0.9443	0	0	0.05802	fuNOG23633	26.7	NACHT domain	Cell wall/membrane/envelope biogenesis	Cellular processes and signaling	metalloprotease 1
gfam_11558	0004.peg.1508	CI_01508	1	0	0.05626	0.9443	0	0	0.05802	fuNOG07319	100		General function prediction only	Poorly characterized	methyltransferase domain-containing protein
gfam_11560	0004.peg.1936	CI_01936	1	0	0.05626	0.9443	0	0	0.05802	fuNOG08705	100	FMN-dependent dehydrogenase	Energy production and conversion	Metabolism	cytochrome mitochondrial precursor protein
[truncated: 121 more rows]
