# Supplementary material for: Survival trade-offs in plant roots during colonization by closely related beneficial and pathogenic fungi
Source: Nat Commun. 2016 May 6;7:11362. doi: 10.1038/ncomms11362 (PMC4859067; doi:10.1038/ncomms11362)
Supplement: Supplementary Data Set 2 — Protein families that were significantly enriched in nonsynonymous substitutions (p-value < 0.001) in the five pathogenic Colletotrichum species (left) and in the five C. tofieldiae isolates (right) grouped in fuNOG categories on level 3 (lvl3). If one description was present multiple times, the median of the p-values was taken. [file ncomms11362-s3.xlsx]

## Sheet: Feuil1
Supplementary Data 2: Protein families that were significantly enriched in nonsynonymous substitutions (p-value < 0.001) in the five pathogenic Colletotrichum species (left) and in the five C. tofieldiae isolates (right) grouped in fuNOG categories on level 3 (lvl3). If one description was present multiple times, the median of the p-values was taken
Under diversifying selection in pathoogenic Colletotrichum species						Under diversifying selection in C. tofieldiae isolates
fuNOG lvl3	dN/dS ratio	dN counts	dS counts	p-value (FDR corrected)		fuNOG lvl 3	dN/dS ratio	dN counts	dS counts	p-value (FDR corrected)
nonribosomal peptide	0.486498	8334.58	17131.8	3.72111e-109		DNA helicase recQ	0.723112	726.542	1004.74	4.44998e-82
WD40	0.605409	1834.15	3029.61	5.75933e-61		NACHT domain	0.486198	989.979	2036.16	4.9241e-47
Glyco_18	0.530698	2903.39	5470.88	5.58238e-57		nonribosomal peptide	0.617389	358.662	580.933	4.1585e-30
ANK	0.644936	1392.92	2159.79	7.12013e-57		polyketide synthase	0.553086	447.088	808.352	1.28547e-29
Putative amidoligase enzyme	0.626426	1454.06	2321.2	2.58303e-54		ABC multidrug transporter	0.473903	652.847	1377.6	1.22179e-28
WSC domain	0.778628	738.147	948.01	9.08964e-49		Tannase and feruloyl esterase	0.535383	434.614	811.782	1.13986e-26
Fungal Zn(2)-Cys(6) binuclear cluster domain	0.654376	931.397	1423.34	1.6376e-39		ABC transporter transmembrane region	0.488322	459.029	940.012	6.18616e-22
NACHT domain	0.572553	1461.51	2552.63	1.6376e-39		Phosphorylase superfamily	0.427326	618.462	1447.28	7.3997e-19
IBR domain	0.679813	744.096	1094.56	3.95457e-35		Conserved hypothetical protein	0.4515	496.73	1100.18	1.42969e-18
serine threonine protein kinase	0.529612	1813.46	3424.12	6.95305e-35		Protein of unknown function (DUF3645)	0.502569	335.701	667.97	2.04151e-17
NACHT domain	0.63131	914.928	1449.25	7.48474e-35		COMPASS (Complex proteins associated with Set1p) component shg1	0.664365	181.213	272.761	2.91006e-17
Transcriptional repressor	0.624452	928.25	1486.5	4.93337e-34		GDSL-like Lipase/Acylhydrolase	1.15241	88.4707	76.77	3.55906e-17
NACHT domain	0.505601	2044.21	4043.13	5.54675e-31		NB-ARC domain	0.439117	445.587	1014.73	3.8839e-15
ANK	0.507045	2003.01	3950.36	6.6153e-31		STYKc	0.455624	391.058	858.29	4.69387e-15
MYND finger	0.80007	438.542	548.13	7.62807e-31		Protein of unknown function (DUF3433)	0.478242	292.774	612.187	3.89636e-13
IBR domain	0.638394	765.12	1198.51	3.778e-30		Mitochondrial chaperone bcs1	0.552787	199.101	360.176	4.82219e-13
cytochrome P450	0.736362	470.63	639.129	1.70767e-27		Zinc finger protein	0.67346	132.517	196.77	4.82223e-13
RNA polymerase	0.492434	2055.28	4173.72	8.769e-27		Basic region leucine zipper	0.683378	125.686	183.919	1.11874e-12
Heterokaryon incompatibility protein (HET)	0.618331	743.642	1202.66	1.44088e-26		Pfam:hATC	0.554137	188.925	340.937	1.70867e-12
Fungal specific transcription factor domain	0.609662	778.605	1277.11	1.44088e-26		STYKc	0.51407	211.313	411.059	1.66357e-11
Heterokaryon incompatibility protein (HET)	0.544466	1204.16	2211.63	2.33845e-26		Carboxylesterase	0.491078	237.116	482.848	1.99286e-11
Amidohydrolase family	0.586886	869.452	1481.47	8.26679e-26		STYKc	0.431234	354.35	821.711	3.75157e-11
Centromere protein Scm3	0.527669	1350.95	2560.22	1.29618e-25		Fungal Zn(2)-Cys(6) binuclear cluster domain	0.634527	126.034	198.627	5.40088e-11
Whole genome shotgun sequence assembly, scaffold_4, strain Mel28	0.631302	669.051	1059.8	1.56308e-25		RNA binding protein Nrd1	0.479851	232.175	483.849	1.89871e-10
Heterokaryon incompatibility protein (HET)	0.603547	770.239	1276.19	2.47205e-25		Major Facilitator Superfamily	0.671929	99.7625	148.472	8.72945e-10
Heterokaryon incompatibility protein (HET)	0.580778	880.716	1516.44	2.80964e-25		Cytochrome P450	0.696481	89.08	127.9	3.85831e-09
NACHT domain	0.46593	2773.97	5953.62	4.31945e-25		pre-mRNA-splicing factor cwc22	0.57759	126.374	218.795	5.10221e-09
NB-ARC domain	0.601408	757.336	1259.27	1.30546e-24		Ferric reductase like transmembrane component	0.554736	135.786	244.775	5.4645e-09
ankyrin repeat protein	0.445857	3824.24	8577.27	3.03083e-24		Cytochrome P450	0.559386	131.646	235.341	5.71653e-09
ABC metal ion transporter	0.829103	310.033	373.938	1.68247e-23		Conserved hypothetical protein	0.606695	108.672	179.122	8.48568e-09
Pericentrin-AKAP-450 domain of centrosomal targeting protein	0.523286	1280.14	2446.36	2.41872e-23		para-hydroxybenzoate-polyprenyltransferase	0.509556	160.646	315.268	1.07812e-08
Subtilase family	0.513378	1403.51	2733.88	2.9515e-23		C6 transcription factor	0.5889	111.98	190.15	1.80874e-08
Conserved hypothetical protein	0.523259	1253.7	2395.94	6.54784e-23		Basic region leucine zipper	0.573582	118.241	206.144	2.09352e-08
Eukaryotic aspartyl protease	0.565486	870.04	1538.57	1.73756e-22		A-pheromone processing metallopeptidase Ste23	0.422548	285.944	676.714	2.09352e-08
NACHT domain	0.550034	964.514	1753.55	2.86097e-22		Fungal_trans	0.694041	78.9705	113.784	4.28792e-08
NACHT domain	0.554618	924.815	1667.48	3.7128e-22		multidrug resistance protein 1	0.914813	53.4173	58.3915	4.74466e-08
polyketide synthase	0.4352	4306.52	9895.49	9.35457e-22		Cell Wall	0.691017	76.9852	111.409	6.59364e-08
Heterokaryon incompatibility protein (HET)	0.573953	748.77	1304.59	1.33639e-20		Lysophospholipase	0.388621	378.881	974.937	9.33374e-08
Flavin containing amine oxidoreductase	0.563946	798.533	1415.97	1.52701e-20		polyketide synthase	0.412514	288.56	699.515	9.43871e-08
Glyco_18	0.464463	2303.81	4960.16	2.02194e-20		Fungal Zn(2)-Cys(6) binuclear cluster domain	0.686428	74.7228	108.858	1.34383e-07
Mitochondrial import inner membrane translocase subunit	0.639523	499.826	781.561	4.952e-20		Patatin-like phospholipase	0.624533	89.4965	143.301	1.5847e-07
NACHT domain	0.538984	940.669	1745.26	6.78426e-20		Heterokaryon incompatibility protein (HET)	0.608577	88.5468	145.498	2.5411e-07
Heterokaryon incompatibility protein (HET)	0.540221	930.54	1722.52	7.13763e-20		Fungal_trans	0.457883	183.695	401.184	2.83739e-07
Fungal specific transcription factor domain	0.645324	473.511	733.757	1.33347e-19		26S proteasome non-ATPase, regulatory subunit	0.854027	49.6644	58.1532	4.54677e-07
RING	0.616241	548.991	890.871	1.48461e-19		Heterokaryon incompatibility protein (HET)	0.465744	170.1	365.221	4.618e-07
Ulp1 protease family protein	0.492265	1487.21	3021.15	1.77631e-19		Conserved hypothetical protein	0.394398	298.104	755.845	1.50537e-06
Glycosyl hydrolases family 32 C terminal	0.636211	491.305	772.237	2.17768e-19		para-hydroxybenzoate-polyprenyltransferase	0.521286	114.036	218.759	1.6822e-06
Fungal_trans	0.632558	496.704	785.231	2.38754e-19		CorA-like Mg2+ transporter protein	0.513688	115.739	225.31	1.87165e-06
Ankyrin repeat	0.530294	976.857	1842.1	3.8001e-19		Cytochrome P450	0.720632	57.9322	80.3908	2.01358e-06
Amidohydrolase family	0.52741	995.914	1888.31	5.12545e-19		Conserved hypothetical protein	0.427647	206.797	483.569	2.01358e-06
MIZ/SP-RING zinc finger	0.48812	1515.81	3105.4	6.66084e-19		Rossmann fold oxidoreductase	0.610862	78.0664	127.797	2.32172e-06
Heterokaryon incompatibility protein (HET)	0.592494	603.316	1018.26	9.61199e-19		HECT domain protein	0.556263	94.9058	170.613	2.32172e-06
Heterokaryon incompatibility protein (HET)	0.551062	799.706	1451.21	1.03699e-18		ABC transporter	0.835997	45.8244	54.814	2.81491e-06
Ankyrin repeat	0.51185	1095.24	2139.77	6.67973e-18		ser Thr protein phosphatase family protein	0.720071	56.7856	78.8611	2.81491e-06
Male sterility protein	0.573365	648.827	1131.61	7.5104e-18		beta-glucosidase	0.400052	262.534	656.25	2.81491e-06
Heterokaryon incompatibility protein (HET)	0.554995	738.932	1331.42	7.84548e-18		cytochrome c oxidase polypeptide VIb	0.629907	70.58	112.048	2.90161e-06
NACHT domain	0.532497	885.352	1662.64	1.18898e-17		para-hydroxybenzoate-polyprenyltransferase	0.343618	631.141	1836.75	3.02155e-06
serine threonine protein kinase	0.566716	667.703	1178.2	1.33313e-17		Poly(ADP-ribose) polymerase and DNA-Ligase Zn-finger region	0.653385	65.0901	99.6198	5.09862e-06
ZnF_C2HC	0.555357	712.934	1283.74	3.06305e-17		Superoxide dismutase	0.756571	48.6095	64.2498	6.28089e-06
oxidoreductase activity	0.580783	594.206	1023.11	3.41971e-17		Aminotransferase class IV	0.518288	102.508	197.782	6.56407e-06
Heterokaryon incompatibility protein (HET)	0.579783	577.641	996.306	1.05088e-16		histone H3	0.543331	89.5443	164.806	8.40631e-06
Transcriptional activator of glycolytic enzymes	0.577343	584.052	1011.62	1.56001e-16		ABC multidrug transporter	0.395527	257.257	650.416	8.71383e-06
Peroxidase	0.688653	328.343	476.79	2.45153e-16		Fungal_trans	0.479903	126.303	263.183	9.139e-06
Dynamin family	0.512604	986.212	1923.93	2.58978e-16		reverse transcriptase	0.381071	301.238	790.504	1.24025e-05
secretory phospholipase A2	0.91498	174.756	190.994	3.46629e-16		Fungal specific transcription factor domain	0.634413	62.803	98.9938	1.25482e-05
NACHT domain	0.520674	897.53	1723.79	3.5776e-16		DNA mismatch repair protein	0.700686	53.0795	75.7536	1.46071e-05
Heterokaryon incompatibility protein (HET)	0.530835	800.179	1507.4	7.98188e-16		Transcription factor	0.703204	52.1068	74.0991	1.58523e-05
Ulp1 protease family, C-terminal catalytic domain	0.646133	371.638	575.173	1.38838e-15		synthase	0.623468	65.4571	104.989	1.61682e-05
Carboxylesterase family	0.541479	711.654	1314.28	1.66362e-15		Zinc-binding dehydrogenase	0.702894	50.5992	71.9869	1.69184e-05
Phosphotransferase enzyme family	0.575298	551.241	958.184	1.96318e-15		ankyrin repeat protein	0.472461	121.578	257.328	1.87198e-05
Gamma-butyrobetaine	0.562321	597.45	1062.47	2.94839e-15		Fungal_trans	0.41357	193.677	468.305	2.15284e-05
ZnF_C2H2	0.573827	550.279	958.964	3.08149e-15		Protein of unknown function (DUF3723)	0.39268	241.63	615.337	2.3092e-05
Ankyrin repeat	0.545116	676.113	1240.31	3.77314e-15		Conserved hypothetical protein	0.610375	61.9248	101.454	3.42511e-05
Heterokaryon incompatibility protein (HET)	0.567996	565.578	995.743	4.0004e-15		Sin3 complex subunit Stb2	0.813519	40.4289	49.6963	3.45636e-05
Allantoate	0.565964	574.439	1014.97	4.78865e-15		glycosyltransferase family 1 protein	0.370012	316.663	855.819	3.67774e-05
Caspase domain	0.554382	621.241	1120.6	6.12822e-15		Pfam:hATC	0.430773	161.364	374.592	3.71094e-05
Fork head domain	0.552053	625.244	1132.58	9.02507e-15		Ankyrin repeat	0.530642	83.8224	157.964	3.86204e-05
Pfam:K_tetra	0.541951	677.199	1249.56	9.41077e-15		integral membrane protein	0.664486	53.066	79.8603	3.94781e-05
Conserved hypothetical protein	0.577734	514.007	889.695	1.16012e-14		CorA-like Mg2+ transporter protein	0.514302	87.6474	170.42	4.82824e-05
Common central domain of tyrosinase	0.574427	521.232	907.396	1.46615e-14		pH-response regulator protein palI RIM9	0.592986	64.3323	108.489	5.20345e-05
DNA repair protein rad8	0.490751	1111.54	2264.99	1.85615e-14		Conserved hypothetical protein	0.819834	36.9311	45.0471	5.32316e-05
pentatricopeptide repeat protein	0.5251	765.101	1457.06	2.10297e-14		CobW domain-containing protein	0.671184	48.8264	72.7466	7.36978e-05
Cytochrome P450	0.531098	702.278	1322.31	5.52139e-14		Long-chain-fatty-acid--CoA ligase	1.07895	26.25	24.3293	7.8865e-05
WSC domain	0.52237	758.186	1451.43	6.11777e-14		cation diffusion facilitator	0.730235	41.1969	56.416	0.000110806
Has endoglucanase activity	0.695883	263.08	378.053	1.26197e-13		MFS gliotoxin efflux transporter GliA	0.747097	38.9574	52.1451	0.000128438
Heterokaryon incompatibility protein (HET)	0.491763	1026.57	2087.52	1.51341e-13		VanZ domain protein	0.841748	31.505	37.4281	0.000130302
Dynamin family	0.504623	882.934	1749.69	1.59592e-13		Fungal_trans	0.770157	36.7284	47.6896	0.000145091
Ankyrin repeat	0.528349	692.352	1310.41	1.80758e-13		Dipeptidyl-peptidase	0.637369	49.839	78.1948	0.000145091
NACHT domain	0.560336	518.806	925.883	3.3926e-13		Catalase	1.46039	18.561	12.7096	0.000147798
heat- shock	0.599832	393.839	656.583	5.432e-13		Cytochrome P450	0.571629	63.4031	110.917	0.000165545
ABC transporter transmembrane region	0.53006	651.664	1229.41	5.65841e-13		Chromate ion transporter	0.368706	277.646	753.026	0.000175176
Ankyrin repeat	0.497204	915.859	1842.02	6.3122e-13		Calcineurin-like phosphoesterase	0.636896	47.7062	74.9043	0.00021877
hydrolase family 71 protein	0.604848	375.676	621.108	7.818e-13		STYKc	0.54369	66.9191	123.083	0.000222965
Heterokaryon incompatibility protein (HET)	0.50944	791.106	1552.89	8.71693e-13		Glycosyl hydrolases family 28	0.625814	49.854	79.6626	0.000225032
Protein of unknown function (DUF3433)	0.506118	821.468	1623.07	8.81778e-13		Phosphomevalonate kinase	0.393556	193.112	490.685	0.000256963
Heterokaryon incompatibility protein (HET)	0.522203	686.236	1314.12	1.24996e-12		Component of the nascent polypeptide-associated complex (NAC), a dynamic component of the ribosomal exit tunnel, protecting the emerging polypeptides from interaction with other cytoplasmic proteins to ensure appropriate nascent protein targeting (By similarity). The NAC complex also promotes mitochondrial protein import by enhancing productive ribosome interactions with the outer mitochondrial m…	1.05254	23.6836	22.5014	0.000265177
Domain of unknown function (DUF3328)	0.650568	290.942	447.213	1.47282e-12		bZIP transcription factor	0.569613	60.29	105.844	0.000274884
Heterokaryon incompatibility protein (HET)	0.495369	908.948	1834.89	1.48198e-12		NACHT domain	0.502303	79.745	158.759	0.000274884
D-ala D-ala ligase C-terminus	0.603764	369.495	611.987	1.95414e-12		Phosphotransferase enzyme family	0.681908	42.0538	61.6709	0.000292026
Heterokaryon incompatibility protein (HET)	0.550305	522.834	950.082	2.28849e-12		Pfam:DDE	0.444044	115.827	260.845	0.000292026
Subtilase family	0.548649	529.476	965.054	2.75689e-12		reverse transcriptase	0.786196	34.3861	43.7373	0.000304966
Transcription factor	0.588249	399.139	678.522	2.8334e-12		Methyltransferase domain	0.767549	34.1248	44.4594	0.000304966
CHROMO	0.455781	1577.61	3461.32	2.99856e-12		BTB POZ domain protein	0.742935	34.7627	46.791	0.00038667
PPR repeat	0.462974	1388.65	2999.42	3.22534e-12		ANK	0.387611	193.809	500.009	0.000420068
Putative serine esterase (DUF676)	0.490049	939.943	1918.06	3.31986e-12		P-type ATPase	0.589917	51.896	87.9717	0.000430021
NACHT domain	0.562568	471.472	838.071	3.44269e-12		permease	0.487326	80.8016	165.806	0.000526329
Heterokaryon incompatibility protein (HET)	0.542313	548.743	1011.86	3.44269e-12		HMG (high mobility group) box	0.655168	39.6091	60.4565	0.000589064
Conserved hypothetical protein	0.696707	230.786	331.252	3.67616e-12		para-hydroxybenzoate-polyprenyltransferase	0.612677	47.2104	77.0558	0.000595368
NACHT domain	0.530386	606.416	1143.35	4.28757e-12		ser Thr protein phosphatase family protein	0.482673	80.8343	167.472	0.000609394
Lipoxygenase	0.554572	494.303	891.323	4.40118e-12		Transcription factor	0.528822	63.9077	120.849	0.000630807
serine threonine protein kinase	0.484391	998.883	2062.14	4.45734e-12		GTP-binding nuclear protein GSP1 Ran	0.665915	38.9158	58.4395	0.00063772
Subtilase family	0.606717	349.331	575.772	5.16253e-12		NACHT domain	0.439983	110.386	250.886	0.000710552
C-like protein	0.58319	400.18	686.191	5.49617e-12		Conserved hypothetical protein	0.727937	33.9137	46.5888	0.000736847
C6 finger domain protein	0.554276	489.354	882.87	6.54809e-12		Glycosyltransferase sugar-binding region containing DXD motif	0.529222	61.9045	116.973	0.000787952
ANK	0.56778	438.11	771.619	8.39436e-12		Non-catalytic component of the RNA exosome complex which has 3'- 5' exoribonuclease activity and participates in a multitude of cellular RNA processing and degradation events. In the nucleus, the RNA exosome complex is involved in proper maturation of stable RNA species such as rRNA, snRNA and snoRNA, in the elimination of RNA processing by-products and non-coding 'pervasive' transcripts, such as…	0.583657	49.9087	85.5104	0.000806499
Mpv17 / PMP22 family	0.745831	188.072	252.164	1.04949e-11		NB-ARC domain	1.05091	21.3273	20.2941	0.000817339
Ankyrin repeat domain-containing protein	0.483851	971.041	2006.9	1.17984e-11		Heterokaryon incompatibility protein (HET)	0.511293	65.6947	128.487	0.000820684
NACHT domain	0.589228	370.575	628.916	1.25595e-11		Survival motor neuron protein (SMN)	0.758248	31.3993	41.4104	0.000901432
Protein of unknown function (DUF3433)	0.45991	1387.57	3017.04	1.25595e-11		Tubulin is the major constituent of microtubules. Gamma tubulin is found at microtubule organizing centers (MTOC) such as the spindle poles or the centrosome (By similarity)	0.628256	42.1289	67.0569	0.000975986
Pfam:YDG_SRA	0.569957	422.025	740.451	1.26092e-11
Heterokaryon incompatibility protein (HET)	0.537765	527.567	981.037	2.285e-11
Heterokaryon incompatibility protein (HET)	0.500418	765.575	1529.87	2.33935e-11
Domain of unknown function (DUF3328)	0.625897	295.374	471.921	2.55468e-11
ankyrin repeat	0.577867	386.807	669.37	2.66513e-11
Heterokaryon incompatibility protein (HET)	0.515532	648.42	1257.77	3.0488e-11
Thioesterase domain	0.583092	370.185	634.865	4.1109e-11
Ankyrin repeat	0.454287	1462.81	3220.01	4.22699e-11
FHA domain protein	0.504569	709.542	1406.23	4.57517e-11
Heterokaryon incompatibility protein (HET)	0.504885	712.36	1410.93	4.69334e-11
Alcohol acetyltransferase	0.565059	415.044	734.515	5.06876e-11
Pfam:DUF889	0.492751	806.834	1637.41	6.05231e-11
Probably plays a role in facilitating the assembly of multimeric protein complexes inside the ER	0.536921	509.733	949.365	6.2611e-11
Dynamin family	0.460297	1294.18	2811.62	6.59975e-11
Ubiquitin-conjugating enzyme	0.510198	655.669	1285.13	7.14563e-11
Berberine and berberine like	0.684533	217.394	317.58	7.59316e-11
RNA binding	0.491248	815.441	1659.94	8.55738e-11
retrotransposable element transposon Tf2-type	0.604593	315.411	521.692	8.90542e-11
BTB POZ domain protein	0.597368	323.944	542.285	9.9719e-11
Heterokaryon incompatibility protein (HET)	0.543178	475.302	875.039	1.10419e-10
WSC domain	0.618045	283.888	459.332	1.36777e-10
Heterokaryon incompatibility protein (HET)	0.505552	667.076	1319.5	1.76883e-10
Protein of unknown function (DUF2414)	0.521661	559.573	1072.68	1.89285e-10
(MFS) transporter	0.56119	398.559	710.202	1.93913e-10
Fungal_trans	0.538301	481.384	894.266	2.09874e-10
HI0933-like protein	0.545507	447.95	821.163	2.45228e-10
Cytochrome p450	0.543822	454.227	835.249	2.61604e-10
Fructosamine kinase	0.519689	559.86	1077.3	2.88637e-10
Heterokaryon incompatibility protein (HET)	0.54882	433.243	789.408	2.97703e-10
Subtilase family	0.518463	565.196	1090.14	3.37328e-10
HMG box protein	0.540999	446.719	825.729	5.90188e-10
Major Facilitator Superfamily	0.546759	426.062	779.249	6.02142e-10
Protein of unknown function (DUF3176)	0.537217	456.777	850.265	6.95131e-10
PHD	0.522604	519.645	994.338	7.41408e-10
malic acid transport protein	0.555193	390.972	704.208	8.91153e-10
cell wall protein PhiA	0.669142	204.086	304.997	1.03833e-09
Fn3-like domain (DUF1034)	0.476123	885.648	1860.12	1.05367e-09
Phosphotransferase enzyme family	0.590058	303.882	515.004	1.10673e-09
Heterokaryon incompatibility protein (HET)	0.527285	488.74	926.899	1.12772e-09
Ankyrin repeat	0.558016	378.229	677.811	1.26222e-09
CVNH domain	0.68153	190.924	280.14	1.27238e-09
Rap1 Myb domain	0.466268	1023.42	2194.93	1.34974e-09
ANK	0.524824	495.911	944.91	1.38258e-09
T5orf172	0.590303	299.97	508.163	1.38454e-09
Protein of unknown function (DUF3176)	0.572167	332.578	581.26	1.6694e-09
reverse transcriptase	0.510464	567.345	1111.43	1.74371e-09
Phosphotransferase enzyme family	0.603626	275.318	456.106	1.7478e-09
Major Facilitator Superfamily	0.536939	440.475	820.344	1.79205e-09
GLEYA domain	0.555384	377.082	678.957	1.86826e-09
Protein of unknown function (DUF3176)	0.516852	527.355	1020.32	2.03312e-09
Pol II transcription elongation factor subunit Cdc73	0.667005	198.025	296.887	2.22813e-09
Sfi1 spindle body protein	0.512563	549.317	1071.71	2.28627e-09
Glycolipid 2-alpha-mannosyltransferase	0.505775	584.896	1156.44	2.36176e-09
Ankyrin repeat	0.519409	502.616	967.67	2.86271e-09
Thioesterase superfamily	0.65086	206.586	317.405	3.04701e-09
SNF2 family N-terminal domain	0.467473	956.039	2045.12	3.31118e-09
Metalloprotease	0.557187	357.538	641.684	3.61449e-09
Phosphotransferase enzyme family	0.601278	268.132	445.937	3.71755e-09
Multidrug resistance protein	0.444019	1450.48	3266.71	4.48351e-09
Pfam:RnaseH	0.541858	400.302	738.757	5.27952e-09
Protein kinase domain	0.517523	488.583	944.079	6.71575e-09
Nucleotide-diphospho-sugar transferase	0.600834	251.717	418.945	1.13295e-08
HET domain protein	0.513686	488.541	951.049	1.3843e-08
polyketide synthase	0.620463	224.027	361.063	1.40019e-08
GPI anchored serine-rich protein	0.619982	222.607	359.054	1.42391e-08
C2H2 type zinc finger domain protein	0.479921	729.665	1520.39	1.49892e-08
ANK	0.485404	669.957	1380.2	1.94762e-08
Zinc finger protein	0.502836	545.487	1084.82	1.97625e-08
NUDIX domain	0.515075	473.99	920.235	1.99373e-08
Conserved hypothetical protein	0.491947	616.433	1253.05	2.13497e-08
CFEM domain	0.645513	193.227	299.339	2.14372e-08
Domain of unknown function (DUF3425)	0.541672	366.552	676.704	2.24611e-08
Alcohol dehydrogenase GroES-like domain	0.534804	385.503	720.83	2.55008e-08
Conserved hypothetical protein	0.650858	184.068	282.808	3.34985e-08
Protein of unknown function (DUF3632)	0.560141	309.59	552.701	3.3501e-08
Monoamine oxidase N	0.531328	390.722	735.368	3.42945e-08
epoxide hydrolase	0.567868	292.075	514.337	3.67253e-08
Catalyzes conversion of folates to polyglutamate derivatives allowing concentration of folate compounds in the cell and the intracellular retention of these cofactors, which are important substrates for most of the folate-dependent enzymes that are involved in one-carbon transfer reactions involved in purine, pyrimidine and amino acid synthesis (By similarity)	0.543475	353.453	650.357	3.8195e-08
Cytochrome P450	0.544259	347.803	639.039	3.93365e-08
LysM domain-containing protein	0.536959	370.876	690.697	4.00504e-08
Conserved hypothetical protein	0.580515	265.609	457.54	4.10884e-08
Beta-lactamase	0.517348	445.199	860.54	4.40405e-08
Polygalacturonase	0.606304	227.421	375.094	4.69485e-08
Zn_pept	0.525172	407.127	775.226	5.03596e-08
GTP-Binding protein	0.491465	588.368	1197.17	5.10973e-08
LysM domain	0.557787	307.769	551.767	5.18743e-08
Mandelate racemase / muconate lactonizing enzyme, N-terminal domain	0.544457	342.024	628.194	5.24729e-08
Heterokaryon incompatibility protein (HET)	0.48312	644.68	1334.41	5.80657e-08
Major Facilitator Superfamily	0.550541	323.383	587.391	6.32023e-08
GAL4	0.479973	673.144	1402.46	6.32023e-08
Ribosomal subunit 39S	0.523971	403.951	770.941	6.82187e-08
Maltose acetyltransferase	0.585084	248.622	424.933	7.092e-08
Dienelactone hydrolase family	0.603723	224.475	371.818	7.91942e-08
STYKc	0.551929	310.647	562.838	8.93813e-08
pentatricopeptide repeat protein	0.464939	822.741	1769.57	9.68105e-08
Tannase and feruloyl esterase	0.516684	419.548	812.001	1.06542e-07
JmjC domain, hydroxylase	0.492059	556.136	1130.22	1.08131e-07
Methyltransferase domain	0.949584	74.3586	78.3065	1.2212e-07
alpha/beta hydrolase fold	0.553991	299.784	541.135	1.22169e-07
Heterokaryon incompatibility protein (HET)	0.468062	773.082	1651.66	1.23378e-07
Fungal Zn(2)-Cys(6) binuclear cluster domain	0.529215	368.711	696.713	1.29941e-07
Heterokaryon incompatibility protein (HET)	0.491605	548.506	1115.75	1.34688e-07
Cytochrome P450	0.483537	608.905	1259.27	1.3943e-07
chitin binding protein	0.654109	164.785	251.923	1.41158e-07
transcription factor	0.506921	457.896	903.29	1.41182e-07
CorA-like Mg2+ transporter protein	0.512327	436.413	851.825	1.42559e-07
Fungal Zn(2)-Cys(6) binuclear cluster domain	0.555154	293.8	529.223	1.4271e-07
RING finger protein	0.465434	788.623	1694.38	1.5228e-07
Extracellular dioxygenase	0.597132	218.548	365.996	1.60353e-07
NAD dependent epimerase/dehydratase family	0.571464	259.766	454.563	1.62917e-07
DNA mismatch repair protein	0.514383	422.158	820.708	1.62917e-07
AT_hook	0.490375	550.057	1121.71	1.81141e-07
Serine Threonine protein	0.520499	388.738	746.856	2.02469e-07
Phytanoyl-CoA dioxygenase (PhyH)	0.568222	262.217	461.468	2.02579e-07
Carbon-nitrogen hydrolase	0.561825	276.213	491.635	2.05321e-07
C6 transcription factor	0.512474	415.605	810.978	2.40577e-07
ser Thr protein phosphatase	0.541611	312.754	577.452	2.78795e-07
Ankyrin repeat	0.51141	416.797	814.994	2.85227e-07
fasciclin domain family	0.530799	346.192	652.209	2.88701e-07
Pfam:Exonuc_X-T	0.488953	536.961	1098.19	3.24739e-07
NACHT domain	0.532789	332.673	624.398	3.4493e-07
Phosphotransferase enzyme family	0.54002	311.803	577.391	3.65881e-07
Secretory lipase	0.563877	262.488	465.505	3.96115e-07
CFEM domain	0.547273	296.392	541.58	4.10959e-07
Cytochrome P450	0.51193	398.536	778.498	4.59437e-07
SET	0.535621	316.677	591.234	5.02937e-07
NACHT domain	0.441756	1145.02	2591.99	5.04365e-07
Heterokaryon incompatibility protein (HET)	0.43187	1443.19	3341.71	5.30136e-07
Heterokaryon incompatibility protein (HET)	0.559661	259.955	464.487	5.43554e-07
Extracellular matrix protein	0.575808	234.13	406.611	5.56448e-07
short-chain dehydrogenase reductase	0.634309	164.775	259.77	5.92963e-07
DYNc	0.549957	276.628	502.999	6.34558e-07
Pfam:DUF3468	0.493315	485.342	983.838	7.20498e-07
Conserved hypothetical protein	0.444849	1051.46	2363.63	7.22104e-07
GLEYA domain	0.513966	380.8	740.905	7.36291e-07
yippee family	0.563372	249.008	441.996	7.36623e-07
KOW motif domain protein	0.530839	320.719	604.175	7.85493e-07
STYKc	0.463533	730.925	1576.86	8.18835e-07
Putative amidoligase enzyme	0.478283	584.269	1221.6	8.61138e-07
Conserved hypothetical protein	0.439305	1158.97	2638.18	9.13956e-07
ANK	0.464181	715.578	1541.59	9.14499e-07
Subtilase family	0.454526	848.017	1865.72	9.56141e-07
NUDIX domain protein	0.646456	150.16	232.283	1.01751e-06
Flavin-binding monooxygenase-like	0.49933	440.199	881.58	1.0291e-06
PLAC8 family	0.49637	453.327	913.284	1.07228e-06
RING	0.48933	489.797	1000.95	1.12892e-06
Ankyrin repeat	0.495124	457.29	923.586	1.23143e-06
Heterokaryon incompatibility protein (HET)	0.541124	287.319	530.967	1.24176e-06
NB-ARC domain	0.416008	2142.87	5151.04	1.30873e-06
Component of the regulatory network controlling carbon source utilization through ubiquitination and deubiquitination involving creA, creB, creC, creD and acrB. May be involved in signaling by recognizing appropriately phosphorylated substrates via its arrestin domains and then recruit a HECT-type ubiquitin ligase such as hulA, leading to ubiquitination of the substrate, providing a link between …	0.524107	331.284	632.092	1.38865e-06
Heterokaryon incompatibility protein (HET)	0.478772	557.445	1164.32	1.47108e-06
TAP-like protein	0.463535	697.781	1505.35	1.47229e-06
STYKc	0.468979	631.921	1347.44	1.73826e-06
Chromo (CHRromatin Organisation MOdifier) domain	0.525987	319.014	606.506	1.81084e-06
MFS multidrug transporter	0.503803	395.793	785.612	1.98496e-06
Conserved hypothetical protein	0.718575	108.36	150.798	2.03443e-06
Berberine and berberine like	0.491007	452.506	921.588	2.37584e-06
Secreted aspartic endopeptidase that allows assimilation of proteinaceous substrates. Can catalyze hydrolysis of the major structural proteins of basement membrane, elastin, collagen, and laminin	0.486551	483.409	993.542	2.54423e-06
Heterokaryon incompatibility protein (HET)	0.500635	400.794	800.571	2.71426e-06
Protein of unknown function (DUF3176)	0.489542	457.984	935.535	2.85998e-06
Pfam:Drmip_Hesp	0.55921	229.749	410.845	3.12615e-06
Heterokaryon incompatibility protein (HET)	0.490254	449.313	916.491	3.21018e-06
Sphingomyelin phosphodiesterase	0.487459	460.732	945.171	3.36685e-06
Altered inheritance of mitochondria protein 6	0.506623	370.1	730.523	3.41982e-06
Cytochrome P450	0.458175	711.736	1553.42	3.72416e-06
Phosphatidylinositol-specific phospholipase C, X domain	0.507375	364.175	717.763	3.75353e-06
Heterokaryon incompatibility protein (HET)	0.51675	325.633	630.156	3.77486e-06
Conserved hypothetical protein	0.638187	143.429	224.744	3.82737e-06
Heterokaryon incompatibility protein (HET)	0.467721	607.116	1298.03	3.98184e-06
Conserved hypothetical protein	0.513295	337.283	657.095	4.42127e-06
UbiA prenyltransferase family	0.527816	290.482	550.346	4.97272e-06
Domain of unknown function (DUF3425)	0.573459	199.886	348.562	5.34906e-06
GMC oxidoreductase	0.571862	200.226	350.13	6.16528e-06
Major Facilitator Superfamily	0.477646	505.149	1057.58	6.39171e-06
serine threonine protein kinase	0.499712	373.949	748.329	7.04622e-06
Heterokaryon incompatibility protein (HET)	0.466064	596.441	1279.74	7.42768e-06
integral membrane protein	0.565184	208.374	368.683	7.42772e-06
Alpha-N-arabinofuranosidase 2	0.496891	381.149	767.069	8.84636e-06
ZnF_C2H2	0.582289	178.548	306.632	9.08541e-06
Mitochondrial outer membrane protein	0.545657	235.425	431.452	9.3839e-06
Pectinolytic enzyme involved in the degradation of xylogalacturonan (xga), a galacturonan backbone heavily substituted with xylose, and which is one important component of the hairy regions of pectin. Activity requires a galacturonic acid backbone substituted with xylose (By similarity)	0.516363	302.744	586.301	9.55541e-06
Patatin-like phospholipase	0.572348	193.254	337.652	9.66393e-06
NmrA-like family	0.506343	340.168	671.814	9.7064e-06
Pfam:Telo_bind	0.435644	1042.96	2394.06	1.04119e-05
GRF zinc finger	0.48244	450.344	933.471	1.07758e-05
Uncharacterized alpha/beta hydrolase domain (DUF2235)	0.457132	658.024	1439.46	1.22515e-05
Glyco_32	0.477894	472.984	989.725	1.25934e-05
ZnF_C2H2	0.492038	394.417	801.599	1.29431e-05
Serine hydrolase (FSH1)	0.544811	227.689	417.923	1.30054e-05
Citrinin biosynthesis oxydoreductase CtnB	0.519461	288.245	554.892	1.37865e-05
FHA domain	0.55034	217.081	394.449	1.40444e-05
PHD-finger	0.481093	442.221	919.201	1.63767e-05
DNA mismatch repair protein	0.445612	807.464	1812.03	1.64017e-05
Conserved hypothetical protein	0.57046	181.679	318.478	1.70116e-05
GAL4	0.595673	157.456	264.333	1.76059e-05
CorA-like Mg2+ transporter protein	0.485117	412.68	850.682	1.80237e-05
Fungal_trans	0.447238	762.612	1705.16	1.87284e-05
flavin containing amine oxidase	0.519331	281.218	541.501	1.90663e-05
OPT oligopeptide transporter protein	0.459742	601.759	1308.9	1.97032e-05
DNA helicase recQ	0.499445	347.483	695.739	1.98353e-05
Major Facilitator Superfamily	0.494113	362.635	733.911	2.04855e-05
alpha-N-arabinofuranosidase A	0.474677	474.058	998.694	2.08916e-05
sister chromatid separation protein	0.557517	196.593	352.623	2.18688e-05
Sucrose transport protein	0.496083	355.134	715.875	2.2058e-05
RING	0.452722	673.852	1488.45	2.25098e-05
Common central domain of tyrosinase	0.520034	271.826	522.708	2.26933e-05
Pfam:DUF889	0.46388	550.702	1187.17	2.3224e-05
ZnF_C2H2	0.476485	455.004	954.918	2.37028e-05
transporter	0.498086	344.337	691.322	2.37557e-05
Choline/ethanolamine kinase	0.551078	207.093	375.797	2.38235e-05
short chain dehydrogenase	0.459967	592.243	1287.58	2.45857e-05
Domain of unknown function (DUF3425)	0.498337	341.2	684.676	2.61674e-05
LysM domain-containing protein	0.498978	333.699	668.764	2.72928e-05
Protoporphyrinogen oxidase	0.455631	624.85	1371.39	2.81962e-05
Superoxide dismutase	0.576905	166.143	287.99	3.3645e-05
Eukaryotic aspartyl protease	0.518779	266.279	513.279	3.36602e-05
Heterokaryon incompatibility protein (HET)	0.465765	520.178	1116.82	3.37676e-05
TAP-like protein	0.442491	802.24	1813.01	3.44673e-05
Kelch	0.522683	255.131	488.118	3.46306e-05
STYKc	0.457935	586.811	1281.43	3.47117e-05
BAH domain	0.564703	178.79	316.61	3.56927e-05
Zinc finger, C3HC4 type (RING finger)	0.707258	88.0796	124.537	3.57601e-05
Alpha-1,2-mannosyltransferase	0.520258	260.214	500.164	3.64883e-05
Terpene synthase family, metal binding domain	0.465954	508.61	1091.55	3.81637e-05
amino acid transporter	0.483852	394.34	815.002	3.82979e-05
Thioredoxin	0.504157	305.197	605.362	3.90389e-05
GPI anchored protein	0.547098	201.791	368.839	3.97905e-05
PQ loop repeat	0.535837	220.585	411.664	4.07086e-05
Zinc-binding dehydrogenase	0.516897	262.739	508.301	4.07956e-05
Cytochrome P450	0.479692	408.511	851.612	4.18447e-05
Carboxylesterase family	0.464995	514.133	1105.67	4.31273e-05
polyketide synthase	0.545762	202.088	370.286	4.47681e-05
Pfam:RnaseH	0.491678	348.923	709.658	4.47681e-05
ZnF_C2H2	0.486809	373.349	766.93	4.5014e-05
Glutathione-dependent formaldehyde-activating enzyme	0.520634	256.465	492.601	4.56924e-05
ubiE/COQ5 methyltransferase family	0.493361	339.988	689.126	4.57422e-05
Heterokaryon incompatibility protein (HET)	0.46885	475.94	1015.12	4.71478e-05
Involucrin repeat protein	0.461086	542.024	1175.54	4.83823e-05
cutinase activity	0.537653	215.256	400.363	4.8578e-05
WGS project CABT00000000 data, contig	0.540966	205.649	380.152	5.02934e-05
Fungal Zn(2)-Cys(6) binuclear cluster domain	0.47469	423.609	892.391	5.71325e-05
Cytochrome P450	0.498301	311.748	625.623	5.97021e-05
Translation initiation factor IF3	0.497759	311.748	626.302	5.97021e-05
Domain of unknown function (DUF3425)	0.508968	272.533	535.462	6.02188e-05
Heterokaryon incompatibility protein (HET)	0.564445	168.93	299.286	6.07131e-05
Ctr copper transporter family	0.577704	152.617	264.179	6.12387e-05
Peptidase inhibitor I9	0.553348	181.588	328.162	6.21614e-05
AIG2-like family	0.59105	139.644	236.264	6.22902e-05
X-Pro dipeptidyl-peptidase C-terminal non-catalytic domain	0.44988	641.529	1426	6.24411e-05
FAD binding domain	0.482429	383.457	794.846	6.29127e-05
Glycosyl hydrolase family 61	0.523318	234.565	448.227	6.38285e-05
FAD binding domain	0.46591	486.288	1043.74	6.54887e-05
GPI anchored cell wall protein	0.51984	241.713	464.976	7.05139e-05
F-box domain protein	0.479097	384.91	803.407	8.13658e-05
Fungal_trans	0.488037	344.316	705.512	8.7044e-05
WSC	0.447782	648.491	1448.23	9.47661e-05
protein Missing 3 prime End	0.69399	81.6357	117.632	9.84931e-05
LysM domain-containing protein	0.533146	207.455	389.114	0.00010887
Amb_all	0.53486	203.207	379.926	0.000109873
Subtilase family	0.483388	350.183	724.435	0.000118467
MFS drug efflux transporter	0.466106	454.272	974.611	0.000121715
Ankyrin repeat	0.455254	537.852	1181.43	0.00012677
Thioesterase superfamily	0.577836	145.337	251.519	0.000130938
SET	0.462795	471.987	1019.86	0.000132076
Heterokaryon incompatibility protein (HET)	0.449903	589.566	1310.43	0.000133074
FAD binding domain	0.432962	867.008	2002.5	0.000136188
STYKc	0.468773	418.609	892.988	0.000150734
Pectinolytic enzymes consist of four classes of enzymes pectin lyase, polygalacturonase, pectin methylesterase and rhamnogalacturonase. Among pectinolytic enzymes, pectin lyase is the most important in depolymerization of pectin, since it cleaves internal glycosidic bonds of highly methylated pectins (By similarity)	0.518213	227.003	438.051	0.00015544
FAD binding domain	0.483553	336.17	695.209	0.000170813
Domain of unknown function (DUF3328)	0.496842	284.096	571.804	0.000174525
Glycosyl hydrolase family 61	0.544252	174.778	321.135	0.000181846
DNA-directed RNA polymerase I subunit RPA34.5	0.446821	609.716	1364.56	0.000184435
Protein of unknown function (DUF3716)	0.435915	770.037	1766.48	0.000196612
Ankyrin repeat	0.493995	286.163	579.283	0.000214736
Glycosyl hydrolase family 61	0.562548	150.337	267.242	0.000226451
2OG-Fe(II) oxygenase superfamily	0.486416	314.434	646.43	0.000226521
Reticulon	0.480114	342.452	713.271	0.000229325
Major Facilitator Superfamily	0.479232	340.553	710.624	0.000236575
BTB POZ domain protein	0.503329	254.374	505.384	0.000238536
Conserved hypothetical protein	0.49898	268.207	537.512	0.000242541
Inositol-pentakisphosphate 2-kinase	0.460204	463.281	1006.69	0.000242751
Major Facilitator Superfamily	0.474829	365.402	769.544	0.000261606
IBR domain	0.478057	340.721	712.72	0.000276339
Glycosyl transferase	0.475684	349.582	734.903	0.00028454
Patatin-like phospholipase	0.472744	369.176	780.923	0.000288951
BTB	0.544087	166.892	306.737	0.000291375
Subtilase family	0.471337	372.801	790.944	0.000296731
Glycosyl hydrolases family 16	0.503875	244.057	484.359	0.000297209
NACHT domain	0.437911	700.886	1600.52	0.000298043
SET	0.467887	390.601	834.819	0.000306014
Glyco_18	0.646828	86.9736	134.462	0.000311565
Domain of unknown function (DUF1772)	0.555242	150.002	270.156	0.000330943
Phosphotransferase enzyme family protein	0.535749	173.55	323.939	0.000335675
NACHT domain	0.47857	328.714	686.868	0.000342531
resistance protein	0.483069	311.246	644.31	0.000343711
Thioredoxin	0.469074	382.326	815.065	0.000347192
KR domain	0.489385	283.97	580.259	0.000349465
Conserved hypothetical protein	0.483532	303.562	627.801	0.000363714
Ankyrin repeat	0.562214	141.29	251.31	0.000373777
Protein of unknown function (DUF3632)	0.506068	233.282	460.969	0.000382961
SET domain	0.454643	482.37	1060.99	0.000387218
FAD binding	0.474546	341.656	719.964	0.000390829
Heterokaryon incompatibility protein (HET)	0.463464	407.88	880.069	0.000392984
Zinc-binding dehydrogenase	0.471644	361.162	765.751	0.000393805
2-hydroxyacid dehydrogenase	0.556786	147.361	264.663	0.000404856
alkyl hydroperoxide reductase	0.692534	68.84	99.403	0.000407918
SnoaL-like polyketide cyclase	0.520997	194.918	374.124	0.000420299
Beta-lactamase	0.487552	288.478	591.687	0.000429627
Cell Wall	0.535483	173.462	323.936	0.000431359
integral membrane protein	0.511684	212.858	415.996	0.000440527
developmental regulator VosA	0.457895	441.121	963.367	0.000458299
Major Facilitator Superfamily	0.458465	433.301	945.112	0.000509718
Cytochrome P450	0.448759	519.242	1157.06	0.000509718
FAD binding domain	0.444834	555.646	1249.11	0.000514652
fumarylacetoacetate hydrolase	0.503003	224.844	447.003	0.000597639
Protein of unknown function (DUF3176)	0.465073	372.611	801.189	0.000607221
Dihydrodipicolinate synthetase family	0.513016	201.986	393.722	0.000628536
ZnF_C2H2	0.511372	205.046	400.973	0.00063125
Cytochrome P450	0.464652	373.617	804.08	0.000631359
Amino acid	0.558527	133.884	239.709	0.000669601
SUR7/PalI family	0.511204	203.005	397.111	0.000672452
Pfam:hATC	0.436704	652.335	1493.77	0.00067498
conserved hypothetical protein	0.488941	263.036	537.972	0.000680041
Phosphorylase superfamily	0.39787	2473.88	6217.81	0.000711
Major Facilitator Superfamily	0.461584	385.651	835.495	0.000711433
Protein of unknown function (DUF1674)	0.59231	104.834	176.993	0.000712164
FAD binding domain	0.477013	310.414	650.746	0.000718559
Choline/ethanolamine kinase	0.531464	167.286	314.765	0.000727533
Thioesterase domain	0.475567	312	656.059	0.00072785
glycoside hydrolase family 45 protein	0.491805	249.088	506.477	0.000748914
Major Facilitator Superfamily	0.467475	354.37	758.053	0.00075477
Heterokaryon incompatibility protein (HET)	0.489799	255.402	521.442	0.000804153
Glyco_18	0.431472	715.773	1658.91	0.000811769
Hydrophobic surface binding protein A	0.543729	148.272	272.695	0.000822638
Zinc finger protein	0.463851	372.462	802.977	0.000822666
Uncharacterized alpha/beta hydrolase domain (DUF2235)	0.465214	354.512	762.042	0.000844761
Protein of unknown function (DUF3176)	0.46184	374.264	810.375	0.000952604
NACHT domain	0.452662	436.891	965.16	0.000977863
Conserved hypothetical protein	0.443311	530.008	1195.57	0.000998041
