# Supplementary material for: Survival trade-offs in plant roots during colonization by closely related beneficial and pathogenic fungi
Source: Nat Commun. 2016 May 6;7:11362. doi: 10.1038/ncomms11362 (PMC4859067; doi:10.1038/ncomms11362)
Supplement: Supplementary Data Set 3 — Expression, regulation and evolution of C. tofieldiae and C. incanum genes encoding candidate secreted effector proteins. [file ncomms11362-s4.xlsx]

## Sheet: Feuil2
Supplementary Data 3: Expression, regulation and evolution of C. tofieldiae and C. incanum genes encoding candidate secreted effector proteins
GeneID		Length		NoCys	FractCys		species-specific	genus-specific		invitro_1	invitro_2	invitro_3	minusP_1	minusP10_2	minusP10_3	minusP24_1	minusP24_2	minusP24_3		minusP_10dpi/IV	minusP_24dpi/IV		dN/dS ratio
CI_00020		130		2	1.54			Y		nd	nd	nd	nd	nd	nd	nd	nd	nd					0.607817
CI_00223		394		15	3.81		Y			10.4988	9.48236	7.95895	12.2761	7.77943	9.07508	16.9508	9.54391	9.67047					NA
CI_00297		292		12	4.11			Y		nd	nd	nd	nd	nd	nd	nd	nd	nd					0.464682
CI_00318		91		3	3.3		Y			nd	nd	nd	nd	nd	nd	nd	nd	nd					NA
CI_00338		79		8	10.13			Y		0.0560102	0.0778716	0.0183527	4.74028	3.59694	2.34525	6.29602	6.96447	3.22349		up in planta	up in planta		0.180829
CI_00366		123		8	6.5			Y		nd	nd	nd	nd	nd	nd	nd	nd	nd					0.727024
CI_00516		107		5	4.67			Y		2.95609	3.2766	3.05267	5.22647	4.93534	6.8318	15.9822	18.314	29.0114			up in planta		0.357096
CI_00694		60		2	3.33			Y		nd	nd	nd	nd	nd	nd	nd	nd	nd					NA
CI_00710		72		2	2.78			Y		nd	nd	nd	nd	nd	nd	nd	nd	nd					NA
CI_00738		88		6	6.82			Y		0.0684569	0.0179704	0.0183527	4.01101	2.25854	0.917705	28.5743	26.0523	34.8723		up in planta	up in planta		NA
CI_00746		103		0	0			Y		nd	nd	nd	nd	nd	nd	nd	nd	nd					0.45588
CI_00803		109		6	5.5			Y		nd	nd	nd	nd	nd	nd	nd	nd	nd					0.298612
CI_01002		261		3	1.15			Y		nd	nd	nd	nd	nd	nd	nd	nd	nd					0.410444
CI_01026		142		10	7.04			Y		nd	nd	nd	nd	nd	nd	nd	nd	nd					0.381304
CI_01174		128		2	1.56		Y			>200	>200	>200	167.612	162.532	157.947	186.459	191.136	186.669		up in vitro	up in vitro		NA
CI_01248		66		6	9.09			Y		nd	nd	nd	nd	nd	nd	nd	nd	nd					0.268928
CI_01388		148		8	5.41			Y		nd	nd	nd	nd	nd	nd	nd	nd	nd					0.101027
CI_01701		86		3	3.49		Y			nd	nd	nd	nd	nd	nd	nd	nd	nd					NA
CI_01795		310		0	0			Y		2.07238	1.12015	0.862577	35.3698	46.7602	39.4613	50.8525	46.6878	51.2828		up in planta	up in planta		NA
CI_01846		104		10	9.62			Y		6.83947	6.16384	4.90017	5.22647	6.44104	5.40426	4.35878	4.38504	5.56785					0.258742
CI_01959		127		4	3.15			Y		nd	nd	nd	nd	nd	nd	nd	nd	nd					0.310431
CI_02030		158		6	3.8			Y		nd	nd	nd	nd	nd	nd	nd	nd	nd					0.251728
CI_02053		114		1	0.88			Y		0.0186701	0.00599012	0.00611757	1.82319	1.58935	0.917705	11.1391	6.44859	5.56785		up in planta	up in planta		0.369924
CI_02126		240		12	5.0		Y			nd	nd	nd	nd	nd	nd	nd	nd	nd					NA
CI_02200		320		17	5.31			Y		nd	nd	nd	nd	nd	nd	nd	nd	nd					0.38289
CI_02210		164		6	3.66			Y		nd	nd	nd	nd	nd	nd	nd	nd	nd					0.23496
CI_02433		99		7	7.07			Y		nd	nd	nd	nd	nd	nd	nd	nd	nd					0.418258
CI_02491		216		6	2.78			Y		nd	nd	nd	nd	nd	nd	nd	nd	nd					NA
CI_02596		93		4	4.3		Y			nd	nd	nd	nd	nd	nd	nd	nd	nd					NA
CI_02633		261		3	1.15		Y			62.2398	121.677	130.824	62.5961	64.3267	62.9138	64.4132	51.8466	51.8689		up in vitro	up in vitro		NA
CI_02729		366		10	2.73			Y		0.690793	1.19203	0.911517	2.79555	2.25854	2.95705	4.35878	6.96447	6.15394			up in planta		0.557037
CI_02808		200		0	0			Y		25.1486	16.395	18.1386	17.6241	15.6425	11.7262	7.26464	4.38504	1.46522			up in vitro		0.469743
CI_02873		240		4	1.67		Y			78.3085	83.2927	85.4073	54.8171	56.6309	63.9334	41.1663	66.8074	47.1802		up in vitro	up in vitro		NA
CI_02877		134		1	0.75		Y			nd	nd	nd	nd	nd	nd	nd	nd	nd					NA
CI_02936		104		6	5.77			Y		nd	nd	nd	nd	nd	nd	nd	nd	nd					0.386978
CI_03035		217		4	1.84			Y		6.3416	8.57187	9.6474	47.2813	57.6347	62.5059	42.1349	44.1083	57.1437		up in planta	up in planta		0.270711
CI_03075		215		11	5.12			Y		nd	nd	nd	nd	nd	nd	nd	nd	nd					0.357696
CI_03192		59		4	6.78			Y		nd	nd	nd	nd	nd	nd	nd	nd	nd					0.237349
CI_03234		206		3	1.46		Y			nd	nd	nd	nd	nd	nd	nd	nd	nd					NA
CI_03318		150		11	7.33		Y			155.764	124.337	95.3545	66.9717	59.3077	65.7688	68.2876	60.1008	84.6899		up in vitro	up in vitro		NA
CI_03356		77		2	2.6			Y		nd	nd	nd	nd	nd	nd	nd	nd	nd					0.422829
CI_03500		159		2	1.26			Y		>200	59.8473	50.0845	32.4527	37.5588	48.6384	15.0136	24.5046	26.081		up in vitro	up in vitro		NA
CI_03501		209		0	0			Y		nd	nd	nd	nd	nd	nd	nd	nd	nd					0.243752
CI_03531		286		16	5.59			Y		0.790366	2.49788	1.42539	46.552	69.1784	70.2554	91.5345	67.8391	82.3455		up in planta	up in planta		0.577889
CI_03556		113		3	2.65			Y		0.00622336	0.00599012	0.0183527	2.55246	2.42584	3.97672	8.23326	4.90093	1.46522		up in planta	up in planta		0.302264
CI_03557		61		3	4.92			Y		nd	nd	nd	nd	nd	nd	nd	nd	nd					NA
CI_03591		375		8	2.13		Y			nd	nd	nd	nd	nd	nd	nd	nd	nd					NA
CI_03659		163		12	7.36			Y		nd	nd	nd	nd	nd	nd	nd	nd	nd					0.0907647
CI_03677		161		6	3.73		Y			nd	nd	nd	nd	nd	nd	nd	nd	nd					NA
CI_03696		114		3	2.63		Y			nd	nd	nd	nd	nd	nd	nd	nd	nd					NA
CI_03900		73		8	10.96			Y		nd	nd	nd	nd	nd	nd	nd	nd	nd					0.448832
CI_03901		170		5	2.94		Y			nd	nd	nd	nd	nd	nd	nd	nd	nd					0.587787
CI_03993		142		5	3.52		Y			nd	nd	nd	nd	nd	nd	nd	nd	nd					NA
CI_04023		135		4	2.96		Y			nd	nd	nd	nd	nd	nd	nd	nd	nd					NA
CI_04061		806		2	0.25			Y		nd	nd	nd	nd	nd	nd	nd	nd	nd					NA
CI_04384		148		8	5.41			Y		nd	nd	nd	nd	nd	nd	nd	nd	nd					0.41747
CI_04462		209		1	0.48			Y		0.379625	3.92353	2.86914	127.745	164.372	168.348	168.055	124.587	197.805		up in planta	up in planta		0.603072
CI_04495		154		2	1.3		Y			nd	nd	nd	nd	nd	nd	nd	nd	nd					NA
CI_04607		113		8	7.08			Y		nd	nd	nd	nd	nd	nd	nd	nd	nd					0.290489
CI_04646		130		6	4.62		Y			nd	nd	nd	nd	nd	nd	nd	nd	nd					NA
CI_04764		106		5	4.72			Y		nd	nd	nd	nd	nd	nd	nd	nd	nd					0.550774
CI_05035		332		12	3.61		Y			11.1834	9.69801	9.26811	10.3314	11.7946	16.6207	20.8253	12.1233	8.49829					NA
CI_05122		59		0	0		Y			nd	nd	nd	nd	nd	nd	nd	nd	nd					NA
CI_05126		392		2	0.51			Y		nd	nd	nd	nd	nd	nd	nd	nd	nd					0.553554
CI_05141		111		8	7.21			Y		35.915	1.12015	0.813636	16.1656	21.8326	13.7656	9.20188	5.9327	6.74003		up in planta			0.216213
CI_05161		157		4	2.55			Y		nd	nd	nd	nd	nd	nd	nd	nd	nd					0.421988
CI_05281		506		6	1.19			Y		nd	nd	nd	nd	nd	nd	nd	nd	nd					0.369639
CI_05293		233		0	0			Y		0.715686	6.51126	3.84795	95.4134	167.885	179.564	>200	167.405	>200		up in planta	up in planta		0.448834
CI_05306		240		4	1.67			Y		nd	nd	nd	nd	nd	nd	nd	nd	nd					0.287299
CI_05421		86		2	2.33		Y			nd	nd	nd	nd	nd	nd	nd	nd	nd					NA
CI_05747		541		4	0.74			Y		nd	nd	nd	nd	nd	nd	nd	nd	nd					0.406944
CI_05767		158		0	0		Y			nd	nd	nd	nd	nd	nd	nd	nd	nd					NA
CI_05773		133		0	0			Y		nd	nd	nd	nd	nd	nd	nd	nd	nd					0.357636
CI_05995		146		1	0.68			Y		nd	nd	nd	nd	nd	nd	nd	nd	nd					0.216862
CI_06066		93		4	4.3		Y			nd	nd	nd	nd	nd	nd	nd	nd	nd					NA
CI_06151		78		7	8.97			Y		nd	nd	nd	nd	nd	nd	nd	nd	nd					NA
CI_06165		188		10	5.32			Y		nd	nd	nd	nd	nd	nd	nd	nd	nd					0.243344
CI_06290		213		1	0.47			Y		nd	nd	nd	nd	nd	nd	nd	nd	nd					0.304022
CI_06309		129		5	3.88			Y		nd	nd	nd	nd	nd	nd	nd	nd	nd					0.470608
CI_06315		85		8	9.41			Y		nd	nd	nd	nd	nd	nd	nd	nd	nd					0.396738
CI_06388		174		1	0.57			Y		nd	nd	nd	nd	nd	nd	nd	nd	nd					0.23188
CI_06507		190		5	2.63			Y		nd	nd	nd	nd	nd	nd	nd	nd	nd					NA
CI_06637		135		1	0.74			Y		0.0311168	0.00599012	0.0183527	5.22647	1.92395	3.77279	6.29602	3.86915	2.05131		up in planta	up in planta		0.144076
CI_06848		70		1	1.43		Y			nd	nd	nd	nd	nd	nd	nd	nd	nd					NA
CI_06864		115		6	5.22			Y		0.118244	0.50916	0.311996	7.1712	10.2889	9.27901	8.23326	4.38504	6.74003		up in planta	up in planta		0.377989
CI_06948		132		6	4.55		Y			nd	nd	nd	nd	nd	nd	nd	nd	nd					NA
CI_07057		209		6	2.87			Y		nd	nd	nd	nd	nd	nd	nd	nd	nd					0.35268
CI_07083		73		0	0		Y			nd	nd	nd	nd	nd	nd	nd	nd	nd					NA
CI_07114		373		11	2.95			Y		nd	nd	nd	nd	nd	nd	nd	nd	nd					NA
CI_07149		325		10	3.08		Y			7.52404	6.99047	8.86435	5.22647	2.76044	4.99639	3.39017	1.8056	4.39567		up in vitro	up in vitro		NA
CI_07231		133		3	2.26		Y			1.69898	2.4859	1.98821	2.55246	3.59694	3.97672	4.35878	4.90093	2.6374					NA
CI_07324		184		8	4.35		Y			55.4688	101.419	92.8218	61.3806	36.8896	23.1466	52.7897	22.957	50.1106		up in vitro	up in vitro		NA
CI_07361		159		4	2.52			Y		nd	nd	nd	nd	nd	nd	nd	nd	nd					0.339651
CI_07398		66		0	0			Y		nd	nd	nd	nd	nd	nd	nd	nd	nd					0.219273
CI_07399		107		6	5.61			Y		nd	nd	nd	nd	nd	nd	nd	nd	nd					0.303239
CI_07454		168		7	4.17		Y			11.3078	10.0454	9.6107	19.3258	17.1482	17.8443	13.0764	15.7346	15.5314					NA
CI_07492		114		8	7.02			Y		nd	nd	nd	nd	nd	nd	nd	nd	nd					NA
CI_07545		500		1	0.2		Y			nd	nd	nd	nd	nd	nd	nd	nd	nd					NA
CI_07695		101		8	7.92			Y		nd	nd	nd	nd	nd	nd	nd	nd	nd					0.164252
CI_07701		165		4	2.42			Y		19.1991	19.1145	20.8548	10.3314	12.6311	16.2128	9.20188	10.0598	12.6009		up in vitro	up in vitro		NA
CI_07886		284		4	1.41		Y			10.0258	10.5726	10.0634	9.60212	10.4562	9.68688	10.1705	8.51214	9.08438					NA
CI_08105		174		6	3.45		Y			nd	nd	nd	nd	nd	nd	nd	nd	nd					NA
CI_08238		281		2	0.71		Y			5.98065	13.2322	23.2039	21.7567	24.0075	17.4364	106.064	128.198	72.9681			up in planta		NA
CI_08244		96		8	8.33			Y		nd	nd	nd	nd	nd	nd	nd	nd	nd					0.377298
CI_08255		108		6	5.56			Y		0.230264	1.01233	1.0461	8.62975	7.77943	7.23967	10.1705	10.0598	7.9122		up in planta	up in planta		0.506612
CI_08414		173		0	0			Y		0.130691	3.09689	3.49313	6.68502	4.09884	4.58852	0.484309	3.35327	0.879134		up in planta			0.170306
CI_08458		93		8	8.6			Y		nd	nd	nd	nd	nd	nd	nd	nd	nd					0.424786
CI_08575		59		5	8.47			Y		nd	nd	nd	nd	nd	nd	nd	nd	nd					0.215191
CI_08639		160		6	3.75			Y		nd	nd	nd	nd	nd	nd	nd	nd	nd					0.0748695
CI_08792		82		3	3.66			Y		nd	nd	nd	nd	nd	nd	nd	nd	nd					NA
CI_08812		148		3	2.03		Y			nd	nd	nd	nd	nd	nd	nd	nd	nd					NA
CI_08840		139		9	6.47		Y			nd	nd	nd	nd	nd	nd	nd	nd	nd					NA
CI_08930		237		0	0			Y		0.0684569	5.19344	4.72888	>200	>200	>200	>200	>200	>200		up in planta	up in planta		0.520699
CI_08969		459		9	1.96		Y			5.66948	4.63037	3.32184	4.2541	2.42584	3.16098	1.45293	5.9327	2.6374		up in vitro	up in vitro		NA
CI_09039		81		2	2.47		Y			nd	nd	nd	nd	nd	nd	nd	nd	nd					NA
CI_09108		184		6	3.26			Y		nd	nd	nd	nd	nd	nd	nd	nd	nd					0.25793
CI_09219		198		5	2.53			Y		1.66164	1.19203	1.4621	6.44193	7.94673	7.85147	10.1705	14.1869	11.4287		up in planta	up in planta		0.326315
CI_09230		91		9	9.89			Y		nd	nd	nd	nd	nd	nd	nd	nd	nd					0.323451
CI_09290		621		13	2.09			Y		nd	nd	nd	nd	nd	nd	nd	nd	nd					0.440346
CI_09318		119		7	5.88		Y			0.92728	0.640943	0.287526	4.2541	4.09884	5.81213	5.3274	2.83738	6.15394		up in planta	up in planta		NA
CI_09331		157		7	4.46			Y		nd	nd	nd	nd	nd	nd	nd	nd	nd					0.363666
CI_09357		369		2	0.54			Y		nd	nd	nd	nd	nd	nd	nd	nd	nd					0.65587
CI_09457		242		4	1.65		Y			nd	nd	nd	nd	nd	nd	nd	nd	nd					NA
CI_09484		194		6	3.09		Y			0.81526	0.437279	0.385407	2.79555	5.10264	4.99639	7.26464	5.41681	6.15394		up in planta	up in planta		NA
CI_09565		69		8	11.59			Y		nd	nd	nd	nd	nd	nd	nd	nd	nd					0.729555
CI_09608		166		2	1.2			Y		nd	nd	nd	nd	nd	nd	nd	nd	nd					0.484386
CI_09624		350		8	2.29			Y		4.31279	51.9883	41.63	62.5961	56.2963	59.6508	42.1349	39.9812	43.6636					NA
CI_09635		744		3	0.4			Y		nd	nd	nd	nd	nd	nd	nd	nd	nd					0.414868
CI_09763		98		1	1.02		Y			nd	nd	nd	nd	nd	nd	nd	nd	nd					NA
CI_09778		398		2	0.5			Y		nd	nd	nd	nd	nd	nd	nd	nd	nd					0.497976
CI_09841		167		2	1.2			Y		nd	nd	nd	nd	nd	nd	nd	nd	nd					0.317552
CI_09865		299		6	2.01			Y		nd	nd	nd	nd	nd	nd	nd	nd	nd					0.473183
CI_09903		224		0	0			Y		0.00622336	0.0419309	0.0183527	12.2761	18.4866	20.0875	17.9194	16.2504	15.5314		up in planta	up in planta		0.288938
CI_10092		165		4	2.42			Y		nd	nd	nd	nd	nd	nd	nd	nd	nd					0.191843
CI_10119		108		3	2.78			Y		nd	nd	nd	nd	nd	nd	nd	nd	nd					0.124877
CI_10283		355		4	1.13		Y			10.4988	6.46334	7.49402	38.0438	27.3535	28.041	19.8567	12.1233	10.2566		up in planta			NA
CI_10300		90		8	8.89			Y		nd	nd	nd	nd	nd	nd	nd	nd	nd					0.216213
CI_10370		132		14	10.61			Y		0.00622336	0.00599012	0.00611757	95.8996	111.505	112.062	62.4759	40.4971	57.7298		up in planta	up in planta		0.441626
CI_10415		94		10	10.64			Y		nd	nd	nd	nd	nd	nd	nd	nd	nd					0.329559
CI_10416		95		10	10.53			Y		nd	nd	nd	nd	nd	nd	nd	nd	nd					0.207943
CI_10463		90		4	4.44		Y			nd	nd	nd	nd	nd	nd	nd	nd	nd					NA
CI_10638		108		9	8.33			Y		nd	nd	nd	nd	nd	nd	nd	nd	nd					0.337417
CI_10860		156		1	0.64		Y			nd	nd	nd	nd	nd	nd	nd	nd	nd					NA
CI_10948		138		9	6.52		Y			nd	nd	nd	nd	nd	nd	nd	nd	nd					NA
CI_10949		93		0	0		Y			nd	nd	nd	nd	nd	nd	nd	nd	nd					NA
CI_10950		145		4	2.76		Y			nd	nd	nd	nd	nd	nd	nd	nd	nd					NA
CI_11013		152		1	0.66		Y			nd	nd	nd	nd	nd	nd	nd	nd	nd					NA
CI_11035		86		8	9.3			Y		nd	nd	nd	nd	nd	nd	nd	nd	nd					0.331772
CI_11057		248		4	1.61		Y			5.86863	12.729	14.9207	5.22647	3.93154	5.40426	2.42155	2.32149	2.05131		up in vitro	up in vitro		NA
CI_11145		504		11	2.18			Y		nd	nd	nd	nd	nd	nd	nd	nd	nd					0.559445
CI_11199		252		7	2.78			Y		nd	nd	nd	nd	nd	nd	nd	nd	nd					0.432877
CI_11201		139		0	0			Y		nd	nd	nd	nd	nd	nd	nd	nd	nd					0.41372
CI_11349		67		6	8.96			Y		nd	nd	nd	nd	nd	nd	nd	nd	nd					NA
CI_11371		280		8	2.86		Y			nd	nd	nd	nd	nd	nd	nd	nd	nd					NA
CI_11380		109		8	7.34			Y		nd	nd	nd	nd	nd	nd	nd	nd	nd					0.161321
CI_11415		275		5	1.82		Y			nd	nd	nd	nd	nd	nd	nd	nd	nd					NA
CI_11453		298		13	4.36		Y			31.8698	23.2477	20.8915	41.6902	33.8782	41.0928	30.5115	31.2112	35.4584					NA
CI_11459		126		2	1.59			Y		nd	nd	nd	nd	nd	nd	nd	nd	nd					0.282573
CI_11512		47		1	2.13		Y			nd	nd	nd	nd	nd	nd	nd	nd	nd					NA
CI_11581		155		0	0			Y		nd	nd	nd	nd	nd	nd	nd	nd	nd					0.220334
CI_11585		199		4	2.01			Y		0.130691	0.257575	0.165174	4.49719	6.60834	3.97672	7.26464	17.7981	6.15394		up in planta	up in planta		NA
CI_11609		67		3	4.48			Y		nd	nd	nd	nd	nd	nd	nd	nd	nd					0.21099
CI_11610		263		0	0			Y		0.00622336	0.329457	0.128469	>200	>200	>200	>200	>200	>200		up in planta	up in planta		0.450122
CI_11618		214		0	0			Y		nd	nd	nd	nd	nd	nd	nd	nd	nd					0.354198
CI_11815		460		3	0.65		Y			13.4362	15.8439	14.6149	12.2761	9.61973	8.66721	8.23326	8.51214	8.49829		up in vitro	up in vitro		NA
CI_11830		139		4	2.88		Y			19.8961	4.67829	5.03476	32.2096	28.19	33.9551	32.4487	22.4411	30.1836		up in planta	up in planta		NA
CI_11831		334		6	1.8		Y			0.802813	4.45066	3.17502	93.4687	93.7714	112.878	58.6014	69.3868	64.7629		up in planta	up in planta		NA
CI_11849		96		7	7.29		Y			0.0933504	0.413318	0.263055	6.19883	6.77563	6.42393	0.484309	2.32149	5.56785		up in planta	up in planta		NA
CI_11998		153		3	1.96		Y			nd	nd	nd	nd	nd	nd	nd	nd	nd					NA
CI_12121		493		3	0.61			Y		nd	nd	nd	nd	nd	nd	nd	nd	nd					0.469875
CI_12131		151		4	2.65		Y			>200	>200	>200	>200	>200	>200	82.8169	69.3868	78.2429			up in vitro		NA
CI_12311		260		0	0			Y		2.73205	1.14411	1.20516	4.98338	4.09884	3.16098	9.20188	12.1233	18.4618			up in planta		0.305141
CI_12367		124		3	2.42			Y		nd	nd	nd	nd	nd	nd	nd	nd	nd					0.315476
CI_12419		165		6	3.64			Y		47.7892	61.1052	60.2274	3.28174	2.09125	2.34525	2.42155	11.0916	3.22349		up in vitro	up in vitro		0.23496
CI_12520		322		9	2.8			Y		0.143137	0.257575	0.165174	4.2541	1.92395	3.77279	6.29602	1.8056	3.22349		up in planta	up in planta		NA
CI_12557		108		3	2.78			Y		nd	nd	nd	nd	nd	nd	nd	nd	nd					0.398044
CI_12577		108		6	5.56			Y		nd	nd	nd	nd	nd	nd	nd	nd	nd					0.303239
CI_12644		260		11	4.23		Y			15.7887	10.1533	6.6865	8.62975	13.133	13.5616	9.20188	13.671	5.56785					NA
CI_12686		141		4	2.84			Y		nd	nd	nd	nd	nd	nd	nd	nd	nd					NA
CI_12815		116		6	5.17			Y		nd	nd	nd	nd	nd	nd	nd	nd	nd					0.24713
CI_12872		120		8	6.67			Y		nd	nd	nd	nd	nd	nd	nd	nd	nd					0.224306
CI_12909		274		9	3.28			Y		nd	nd	nd	nd	nd	nd	nd	nd	nd					0.411102
CI_12921		61		0	0		Y			nd	nd	nd	nd	nd	nd	nd	nd	nd					NA
CI_13020		343		7	2.04		Y			nd	nd	nd	nd	nd	nd	nd	nd	nd					0.527434
CI_13069		356		5	1.4			Y		nd	nd	nd	nd	nd	nd	nd	nd	nd					0.141414
CI_13150		122		5	4.1		Y			nd	nd	nd	nd	nd	nd	nd	nd	nd					0.285252
CI_13199		148		4	2.7		Y			12.1916	2.05461	2.39197	1.82319	2.76044	4.38459	2.42155	7.48036	4.98176		up in vitro			NA
CI_13469		140		5	3.57			Y		nd	nd	nd	nd	nd	nd	nd	nd	nd					NA
CI_13568		80		3	3.75			Y		nd	nd	nd	nd	nd	nd	nd	nd	nd					0.317067
CT04_00155		71		1	1.41			Y		nd	nd	nd	nd	nd	nd	nd	nd	nd					0.5921
CT04_00222		103		4	3.88			Y		nd	nd	nd	nd	nd	nd	nd	nd	nd					0.315476
CT04_00229		233		0	0			Y		1.14377	2.03514	3.23433	16.0235	13.4227	15.9118	197.456	138.087	>200		up in planta	up in planta		0.448834
CT04_00277		103		6	5.83			Y		nd	nd	nd	nd	nd	nd	nd	nd	nd					0.459375
CT04_00508		668		16	2.4			Y		nd	nd	nd	nd	nd	nd	nd	nd	nd					0.4266
CT04_00621		158		2	1.27			Y		nd	nd	nd	nd	nd	nd	nd	nd	nd					0.484386
CT04_00782		567		1	0.18			Y		nd	nd	nd	nd	nd	nd	nd	nd	nd					0.483227
CT04_00833		73		8	10.96			Y		nd	nd	nd	nd	nd	nd	nd	nd	nd					0.448832
CT04_00924		123		5	4.07		Y			nd	nd	nd	nd	nd	nd	nd	nd	nd					0.550774
CT04_01126		116		1	0.86			Y		nd	nd	nd	nd	nd	nd	nd	nd	nd					0.369924
CT04_01252		399		2	0.5			Y		nd	nd	nd	nd	nd	nd	nd	nd	nd					0.553554
CT04_01302		106		0	0			Y		nd	nd	nd	nd	nd	nd	nd	nd	nd					0.376239
CT04_01323		172		13	7.56			Y		nd	nd	nd	nd	nd	nd	nd	nd	nd					0.0907647
CT04_01337		120		1	0.83		Y			nd	nd	nd	nd	nd	nd	nd	nd	nd					NA
CT04_01355		133		14	10.53			Y		nd	nd	nd	nd	nd	nd	nd	nd	nd					0.441626
CT04_01380		109		3	2.75			Y		nd	nd	nd	nd	nd	nd	nd	nd	nd					0.398044
CT04_01555		538		4	0.74			Y		nd	nd	nd	nd	nd	nd	nd	nd	nd					0.406944
CT04_01629		142		10	7.04			Y		nd	nd	nd	nd	nd	nd	nd	nd	nd					0.381304
CT04_01742		96		8	8.33			Y		nd	nd	nd	nd	nd	nd	nd	nd	nd					0.377298
CT04_01748		107		6	5.61			Y		0.447563	0.782745	0.855672	6.5448	9.68475	5.54232	3.13423	1.22201	0.93557		up in planta			0.506612
CT04_01776		287		1	0.35			Y		nd	nd	nd	nd	nd	nd	nd	nd	nd					0.315247
CT04_01812		122		8	6.56			Y		nd	nd	nd	nd	nd	nd	nd	nd	nd					0.352241
CT04_01886		374		10	2.67		Y			nd	nd	nd	nd	nd	nd	nd	nd	nd					0.503878
CT04_02231		205		0	0			Y		nd	nd	nd	nd	nd	nd	nd	nd	nd					0.243752
CT04_02234		133		2	1.5			Y		nd	nd	nd	nd	nd	nd	nd	nd	nd					NA
CT04_02249		164		6	3.66			Y		nd	nd	nd	nd	nd	nd	nd	nd	nd					0.23496
CT04_02330		211		1	0.47			Y		nd	nd	nd	nd	nd	nd	nd	nd	nd					0.414405
CT04_02431		127		4	3.15			Y		nd	nd	nd	nd	nd	nd	nd	nd	nd					0.310431
CT04_02592		224		0	0			Y		nd	nd	nd	nd	nd	nd	nd	nd	nd					0.288938
CT04_02731		615		13	2.11			Y		nd	nd	nd	nd	nd	nd	nd	nd	nd					0.440346
CT04_02762		108		6	5.56			Y		nd	nd	nd	nd	nd	nd	nd	nd	nd					0.303239
CT04_02884		259		1	0.39			Y		nd	nd	nd	nd	nd	nd	nd	nd	nd					0.306094
CT04_02888		118		6	5.08			Y		nd	nd	nd	nd	nd	nd	nd	nd	nd					0.377989
CT04_02913		94		1	1.06		Y			nd	nd	nd	nd	nd	nd	nd	nd	nd					NA
CT04_02934		99		2	2.02		Y			nd	nd	nd	nd	nd	nd	nd	nd	nd					NA
CT04_03039		93		8	8.6			Y		nd	nd	nd	nd	nd	nd	nd	nd	nd					0.424786
CT04_03186		396		4	1.01			Y		nd	nd	nd	nd	nd	nd	nd	nd	nd					0.364297
CT04_03189		117		3	2.56		Y			nd	nd	nd	nd	nd	nd	nd	nd	nd					NA
CT04_03257		460		7	1.52			Y		nd	nd	nd	nd	nd	nd	nd	nd	nd					0.228971
CT04_03258		99		6	6.06			Y		nd	nd	nd	nd	nd	nd	nd	nd	nd					0.317067
CT04_03375		288		12	4.17			Y		nd	nd	nd	nd	nd	nd	nd	nd	nd					0.419495
CT04_03391		59		1	1.69			Y		nd	nd	nd	nd	nd	nd	nd	nd	nd					0.273051
CT04_04055		152		5	3.29		Y			nd	nd	nd	nd	nd	nd	nd	nd	nd					NA
CT04_04095		194		1	0.52			Y		nd	nd	nd	nd	nd	nd	nd	nd	nd					0.296085
CT04_04204		82		0	0		Y			nd	nd	nd	nd	nd	nd	nd	nd	nd					NA
CT04_04209		159		6	3.77			Y		nd	nd	nd	nd	nd	nd	nd	nd	nd					0.316347
CT04_04293		95		10	10.53			Y		nd	nd	nd	nd	nd	nd	nd	nd	nd					0.207943
CT04_04296		99		4	4.04			Y		nd	nd	nd	nd	nd	nd	nd	nd	nd					0.329559
CT04_04305		108		9	8.33			Y		nd	nd	nd	nd	nd	nd	nd	nd	nd					0.337417
CT04_04320		165		4	2.42			Y		nd	nd	nd	nd	nd	nd	nd	nd	nd					0.191843
CT04_04385		109		8	7.34			Y		nd	nd	nd	nd	nd	nd	nd	nd	nd					0.161321
CT04_04502		113		6	5.31			Y		nd	nd	nd	nd	nd	nd	nd	nd	nd					0.216154
CT04_04741		137		3	2.19		Y			nd	nd	nd	nd	nd	nd	nd	nd	nd					NA
CT04_04758		140		4	2.86		Y			0.944855	0.716829	0.145303	11.0584	11.3838	6.25746	15.6711	8.55409	2.80671		up in planta	up in planta		NA
CT04_04946		120		4	3.33			Y		nd	nd	nd	nd	nd	nd	nd	nd	nd					0.439977
CT04_04972		184		7	3.8			Y		nd	nd	nd	nd	nd	nd	nd	nd	nd					0.25793
CT04_05070		268		12	4.48			Y		nd	nd	nd	nd	nd	nd	nd	nd	nd					0.464682
CT04_05477		144		4	2.78			Y		nd	nd	nd	nd	nd	nd	nd	nd	nd					0.302264
CT04_05635		256		1	0.39			Y		2.23782	1.60669	1.86741	7.89889	3.90788	4.46961	3.13423	3.66604	8.42013		up in planta	up in planta		0.436124
CT04_05793		81		1	1.23		Y			nd	nd	nd	nd	nd	nd	nd	nd	nd					NA
CT04_06083		346		14	4.05			Y		nd	nd	nd	nd	nd	nd	nd	nd	nd					0.489925
CT04_06120		204		6	2.94		Y			nd	nd	nd	nd	nd	nd	nd	nd	nd					0.41588
CT04_06122		138		6	4.35			Y		nd	nd	nd	nd	nd	nd	nd	nd	nd					0.311716
CT04_06236		140		8	5.71			Y		nd	nd	nd	nd	nd	nd	nd	nd	nd					0.259566
CT04_06246		60		1	1.67		Y			nd	nd	nd	nd	nd	nd	nd	nd	nd					NA
CT04_06257		127		2	1.57			Y		nd	nd	nd	nd	nd	nd	nd	nd	nd					0.470608
CT04_06261		85		8	9.41			Y		nd	nd	nd	nd	nd	nd	nd	nd	nd					0.396738
CT04_06293		97		4	4.12			Y		nd	nd	nd	nd	nd	nd	nd	nd	nd					0.356605
CT04_06497		85		5	5.88		Y			nd	nd	nd	nd	nd	nd	nd	nd	nd					NA
CT04_06689		252		7	2.78			Y		nd	nd	nd	nd	nd	nd	nd	nd	nd					0.432877
CT04_07148		148		7	4.73			Y		180.368	191.245	187.877	117.129	137.795	118.534	134.772	113.647	113.204					0.379131
CT04_07149		247		0	0			Y		nd	nd	nd	nd	nd	nd	nd	nd	nd					0.23188
CT04_07452		91		3	3.3			Y		nd	nd	nd	nd	nd	nd	nd	nd	nd					0.497108
CT04_07581		190		10	5.26			Y		nd	nd	nd	nd	nd	nd	nd	nd	nd					0.271426
CT04_07583		66		6	9.09			Y		nd	nd	nd	nd	nd	nd	nd	nd	nd					0.268928
CT04_07585		210		12	5.71			Y		nd	nd	nd	nd	nd	nd	nd	nd	nd					0.243344
CT04_07807		143		2	1.4			Y		nd	nd	nd	nd	nd	nd	nd	nd	nd					0.401322
CT04_08057		73		0	0			Y		nd	nd	nd	nd	nd	nd	nd	nd	nd					0.338201
CT04_08216		148		8	5.41			Y		nd	nd	nd	nd	nd	nd	nd	nd	nd					0.41747
CT04_08444		132		1	0.76		Y			nd	nd	nd	nd	nd	nd	nd	nd	nd					NA
CT04_08677		165		2	1.21		Y			3.53077	5.1002	4.17073	5.64206	9.00511	3.75447	3.13423	8.55409	14.0335					NA
CT04_08796		78		6	7.69			Y		nd	nd	nd	nd	nd	nd	nd	nd	nd					0.186156
CT04_08933		111		0	0			Y		nd	nd	nd	nd	nd	nd	nd	nd	nd					0.45588
CT04_08969		109		6	5.5			Y		nd	nd	nd	nd	nd	nd	nd	nd	nd					0.298612
CT04_09149		87		2	2.3			Y		nd	nd	nd	nd	nd	nd	nd	nd	nd					NA
CT04_09162		237		3	1.27		Y			nd	nd	nd	nd	nd	nd	nd	nd	nd					NA
CT04_09390		516		4	0.78			Y		nd	nd	nd	nd	nd	nd	nd	nd	nd					0.369639
CT04_09467		84		6	7.14			Y		nd	nd	nd	nd	nd	nd	nd	nd	nd					0.218199
CT04_09572		95		5	5.26			Y		0.248646	0.0576759	0.0591974	7.89889	15.1218	17.3421	13.5817	15.8862	4.67785		up in planta	up in planta		0.086958
CT04_09599		77		8	10.39			Y		nd	nd	nd	nd	nd	nd	nd	nd	nd					0.216213
CT04_09691		67		2	2.99			Y		nd	nd	nd	nd	nd	nd	nd	nd	nd					0.339651
CT04_09771		268		8	2.99			Y		nd	nd	nd	nd	nd	nd	nd	nd	nd					0.477553
CT04_09789		133		0	0			Y		nd	nd	nd	nd	nd	nd	nd	nd	nd					0.357636
CT04_09804		121		2	1.65		Y			nd	nd	nd	nd	nd	nd	nd	nd	nd					NA
CT04_10153		104		4	3.85		Y			nd	nd	nd	nd	nd	nd	nd	nd	nd					NA
CT04_10374		120		4	3.33			Y		nd	nd	nd	nd	nd	nd	nd	nd	nd					0.252216
CT04_10528		209		1	0.48			Y		3.03348	14.0812	17.1511	1.57978	0.849539	1.60906	47.0134	45.2145	73.91		up in vitro	up in planta		0.603072
CT04_10561		234		4	1.71			Y		nd	nd	nd	nd	nd	nd	nd	nd	nd					0.228971
CT04_10602		249		5	2.01			Y		nd	nd	nd	nd	nd	nd	nd	nd	nd					0.287299
CT04_10662		69		8	11.59			Y		nd	nd	nd	nd	nd	nd	nd	nd	nd					0.729555
CT04_10683		237		0	0			Y		2.43673	9.40118	9.55231	20.9885	18.1801	9.11801	>200	>200	>200			up in planta		0.520699
CT04_10766		201		4	1.99			Y		nd	nd	nd	nd	nd	nd	nd	nd	nd					NA
CT04_10768		180		6	3.33		Y			nd	nd	nd	nd	nd	nd	nd	nd	nd					NA
CT04_10804		246		3	1.22		Y			nd	nd	nd	nd	nd	nd	nd	nd	nd					NA
CT04_10907		165		0	0		Y			nd	nd	nd	nd	nd	nd	nd	nd	nd					NA
CT04_11091		209		6	2.87			Y		nd	nd	nd	nd	nd	nd	nd	nd	nd					0.35268
CT04_11124		435		12	2.76		Y			38.938	25.3692	23.7705	11.0584	13.0829	10.5483	21.9396	1.22201	25.2604		up in vitro	up in vitro		NA
CT04_11158		91		0	0			Y		0.149188	1.63964	1.31849	3.38524	1.52917	3.39691	74.1768	57.4346	92.6214		up in planta	up in planta		NA
CT04_11194		491		1	0.2			Y		nd	nd	nd	nd	nd	nd	nd	nd	nd					NA
CT04_11272		86		8	9.3			Y		nd	nd	nd	nd	nd	nd	nd	nd	nd					0.331772
CT04_11343		510		9	1.76			Y		nd	nd	nd	nd	nd	nd	nd	nd	nd					0.559445
CT04_11428		94		1	1.06		Y			nd	nd	nd	nd	nd	nd	nd	nd	nd					NA
CT04_11550		88		1	1.14		Y			nd	nd	nd	nd	nd	nd	nd	nd	nd					0.579004
CT04_11579		130		8	6.15			Y		nd	nd	nd	nd	nd	nd	nd	nd	nd					0.224306
CT04_11676		118		9	7.63			Y		nd	nd	nd	nd	nd	nd	nd	nd	nd					0.27332
CT04_11708		363		5	1.38			Y		nd	nd	nd	nd	nd	nd	nd	nd	nd					0.141414
CT04_11716		660		15	2.27			Y		nd	nd	nd	nd	nd	nd	nd	nd	nd					0.457259
CT04_11949		109		0	0			Y		3.43132	4.0126	4.61202	9.70435	10.0246	9.47558	17.7606	3.66604	6.54899		up in planta			0.265792
CT04_11975		101		8	7.92			Y		nd	nd	nd	nd	nd	nd	nd	nd	nd					0.164252
CT04_12042		821		1	0.12		Y			nd	nd	nd	nd	nd	nd	nd	nd	nd					NA
CT04_12051		214		10	4.67			Y		nd	nd	nd	nd	nd	nd	nd	nd	nd					0.357696
CT04_12160		193		7	3.63		Y			nd	nd	nd	nd	nd	nd	nd	nd	nd					NA
CT04_12409		245		9	3.67		Y			13.2777	10.736	10.5748	10.1557	13.0829	11.9786	11.4922	13.4421	14.0335					NA
CT04_12418		320		0	0			Y		6.71345	4.34217	4.15997	8.80162	13.7625	7.68773	36.566	25.6623	21.5181		up in planta	up in planta		NA
CT04_12469		183		7	3.83		Y			95.7288	130.57	138.334	141.052	114.008	127.116	>200	125.867	195.534					NA
CT04_12530		218		4	1.83			Y		16.8582	10.4888	9.93979	11.9612	13.4227	8.0453	13.5817	20.7742	8.42013					0.270711
CT04_12692		107		1	0.93		Y			nd	nd	nd	nd	nd	nd	nd	nd	nd					NA
CT04_12761		155		0	0			Y		nd	nd	nd	nd	nd	nd	nd	nd	nd					0.220334
CT04_12762		186		4	2.15			Y		nd	nd	nd	nd	nd	nd	nd	nd	nd					NA
CT04_12851		165		6	3.64			Y		nd	nd	nd	nd	nd	nd	nd	nd	nd					0.421988
CT04_13237		59		4	6.78			Y		nd	nd	nd	nd	nd	nd	nd	nd	nd					0.237349
CT04_13238		88		3	3.41		Y			3.2324	8.14879	8.3576	15.5721	15.8014	11.9786	15.6711	8.55409	14.0335					NA
CT04_13259		761		15	1.97			Y		0.348105	1.1288	1.11399	5.1907	8.6653	4.82718	1.04474	1.22201	0.93557		up in planta			0.469271

## Sheet: Feuil1
LABELS	Ci/Ct_invitro_1	Ci/Ct_invitro_2	Ci/Ct_invitro_3	minusP10Ci/Ct_1	minusP10Ci/Ct_2	minusP10Ci/C_3	minusP24Ci/Ct_1	minusP24Ci/Ct_2	minusP24Ci/Ct_3
CI_00223	12.2761	7.77943	9.07508	16.9508	9.54391	9.67047	10.4988	9.48236	7.95895
CI_00338	4.74028	3.59694	2.34525	6.29602	6.96447	3.22349	0.0560102	0.0778716	0.0183527
CI_00516	5.22647	4.93534	6.8318	15.9822	18.314	29.0114	2.95609	3.2766	3.05267
CI_00738	4.01101	2.25854	0.917705	28.5743	26.0523	34.8723	0.0684569	0.0179704	0.0183527
CI_01174	167.612	162.532	157.947	186.459	191.136	186.669	200	200	200
CI_01795	35.3698	46.7602	39.4613	50.8525	46.6878	51.2828	2.07238	1.12015	0.862577
CI_01846	5.22647	6.44104	5.40426	4.35878	4.38504	5.56785	6.83947	6.16384	4.90017
CI_02053	1.82319	1.58935	0.917705	11.1391	6.44859	5.56785	0.0186701	0.00599012	0.00611757
CI_02633	62.5961	64.3267	62.9138	64.4132	51.8466	51.8689	62.2398	121.677	130.824
CI_02729	2.79555	2.25854	2.95705	4.35878	6.96447	6.15394	0.690793	1.19203	0.911517
CI_02808	17.6241	15.6425	11.7262	7.26464	4.38504	1.46522	25.1486	16.395	18.1386
CI_02873	54.8171	56.6309	63.9334	41.1663	66.8074	47.1802	78.3085	83.2927	85.4073
CI_03035	47.2813	57.6347	62.5059	42.1349	44.1083	57.1437	6.3416	8.57187	9.6474
CI_03318	66.9717	59.3077	65.7688	68.2876	60.1008	84.6899	155.764	124.337	95.3545
CI_03500	32.4527	37.5588	48.6384	15.0136	24.5046	26.081	200	59.8473	50.0845
CI_03531	46.552	69.1784	70.2554	91.5345	67.8391	82.3455	0.790366	2.49788	1.42539
CI_03556	2.55246	2.42584	3.97672	8.23326	4.90093	1.46522	0.00622336	0.00599012	0.0183527
CI_04462	127.745	164.372	168.348	168.055	124.587	197.805	0.379625	3.92353	2.86914
CI_05035	10.3314	11.7946	16.6207	20.8253	12.1233	8.49829	11.1834	9.69801	9.26811
CI_05141	16.1656	21.8326	13.7656	9.20188	5.9327	6.74003	35.915	1.12015	0.813636
CI_05293	95.4134	167.885	179.564	200	167.405	200	0.715686	6.51126	3.84795
CI_06637	5.22647	1.92395	3.77279	6.29602	3.86915	2.05131	0.0311168	0.00599012	0.0183527
CI_06864	7.1712	10.2889	9.27901	8.23326	4.38504	6.74003	0.118244	0.50916	0.311996
CI_07149	5.22647	2.76044	4.99639	3.39017	1.8056	4.39567	7.52404	6.99047	8.86435
CI_07231	2.55246	3.59694	3.97672	4.35878	4.90093	2.6374	1.69898	2.4859	1.98821
CI_07324	61.3806	36.8896	23.1466	52.7897	22.957	50.1106	55.4688	101.419	92.8218
CI_07454	19.3258	17.1482	17.8443	13.0764	15.7346	15.5314	11.3078	10.0454	9.6107
CI_07701	10.3314	12.6311	16.2128	9.20188	10.0598	12.6009	19.1991	19.1145	20.8548
CI_07886	9.60212	10.4562	9.68688	10.1705	8.51214	9.08438	10.0258	10.5726	10.0634
CI_08238	21.7567	24.0075	17.4364	106.064	128.198	72.9681	5.98065	13.2322	23.2039
CI_08255	8.62975	7.77943	7.23967	10.1705	10.0598	7.9122	0.230264	1.01233	1.0461
CI_08414	6.68502	4.09884	4.58852	0.484309	3.35327	0.879134	0.130691	3.09689	3.49313
CI_08930	200	200	200	200	200	200	0.0684569	5.19344	4.72888
CI_08969	4.2541	2.42584	3.16098	1.45293	5.9327	2.6374	5.66948	4.63037	3.32184
CI_09219	6.44193	7.94673	7.85147	10.1705	14.1869	11.4287	1.66164	1.19203	1.4621
CI_09318	4.2541	4.09884	5.81213	5.3274	2.83738	6.15394	0.92728	0.640943	0.287526
CI_09484	2.79555	5.10264	4.99639	7.26464	5.41681	6.15394	0.81526	0.437279	0.385407
CI_09624	62.5961	56.2963	59.6508	42.1349	39.9812	43.6636	4.31279	51.9883	41.63
CI_09903	12.2761	18.4866	20.0875	17.9194	16.2504	15.5314	0.00622336	0.0419309	0.0183527
CI_10283	38.0438	27.3535	28.041	19.8567	12.1233	10.2566	10.4988	6.46334	7.49402
CI_10370	95.8996	111.505	112.062	62.4759	40.4971	57.7298	0.00622336	0.00599012	0.00611757
CI_11057	5.22647	3.93154	5.40426	2.42155	2.32149	2.05131	5.86863	12.729	14.9207
CI_11453	41.6902	33.8782	41.0928	30.5115	31.2112	35.4584	31.8698	23.2477	20.8915
CI_11585	4.49719	6.60834	3.97672	7.26464	17.7981	6.15394	0.130691	0.257575	0.165174
CI_11610	200	200	200	200	200	200	0.00622336	0.329457	0.128469
CI_11815	12.2761	9.61973	8.66721	8.23326	8.51214	8.49829	13.4362	15.8439	14.6149
CI_11830	32.2096	28.19	33.9551	32.4487	22.4411	30.1836	19.8961	4.67829	5.03476
CI_11831	93.4687	93.7714	112.878	58.6014	69.3868	64.7629	0.802813	4.45066	3.17502
CI_11849	6.19883	6.77563	6.42393	0.484309	2.32149	5.56785	0.0933504	0.413318	0.263055
CI_12131	200	200	200	82.8169	69.3868	78.2429	200	200	200
CI_12311	4.98338	4.09884	3.16098	9.20188	12.1233	18.4618	2.73205	1.14411	1.20516
CI_12419	3.28174	2.09125	2.34525	2.42155	11.0916	3.22349	47.7892	61.1052	60.2274
CI_12520	4.2541	1.92395	3.77279	6.29602	1.8056	3.22349	0.143137	0.257575	0.165174
CI_12644	8.62975	13.133	13.5616	9.20188	13.671	5.56785	15.7887	10.1533	6.6865
CI_13199	1.82319	2.76044	4.38459	2.42155	7.48036	4.98176	12.1916	2.05461	2.39197
CT04_00229	16.0235	13.4227	15.9118	197.456	138.087	200	1.14377	2.03514	3.23433
CT04_01748	6.5448	9.68475	5.54232	3.13423	1.22201	0.93557	0.447563	0.782745	0.855672
CT04_04758	11.0584	11.3838	6.25746	15.6711	8.55409	2.80671	0.944855	0.716829	0.145303
CT04_05635	7.89889	3.90788	4.46961	3.13423	3.66604	8.42013	2.23782	1.60669	1.86741
CT04_07148	117.129	137.795	118.534	134.772	113.647	113.204	180.368	191.245	187.877
CT04_08677	5.64206	9.00511	3.75447	3.13423	8.55409	14.0335	3.53077	5.1002	4.17073
CT04_09572	7.89889	15.1218	17.3421	13.5817	15.8862	4.67785	0.248646	0.0576759	0.0591974
CT04_10528	1.57978	0.849539	1.60906	47.0134	45.2145	73.91	3.03348	14.0812	17.1511
CT04_10683	20.9885	18.1801	9.11801	200	200	200	2.43673	9.40118	9.55231
CT04_11124	11.0584	13.0829	10.5483	21.9396	1.22201	25.2604	38.938	25.3692	23.7705
CT04_11158	3.38524	1.52917	3.39691	74.1768	57.4346	92.6214	0.149188	1.63964	1.31849
CT04_11949	9.70435	10.0246	9.47558	17.7606	3.66604	6.54899	3.43132	4.0126	4.61202
CT04_12409	10.1557	13.0829	11.9786	11.4922	13.4421	14.0335	13.2777	10.736	10.5748
CT04_12418	8.80162	13.7625	7.68773	36.566	25.6623	21.5181	6.71345	4.34217	4.15997
CT04_12469	141.052	114.008	127.116	200	125.867	195.534	95.7288	130.57	138.334
CT04_12530	11.9612	13.4227	8.0453	13.5817	20.7742	8.42013	16.8582	10.4888	9.93979
CT04_13238	15.5721	15.8014	11.9786	15.6711	8.55409	14.0335	3.2324	8.14879	8.3576
CT04_13259	5.1907	8.6653	4.82718	1.04474	1.22201	0.93557	0.348105	1.1288	1.11399
