# Supplementary material for: Survival trade-offs in plant roots during colonization by closely related beneficial and pathogenic fungi
Source: Nat Commun. 2016 May 6;7:11362. doi: 10.1038/ncomms11362 (PMC4859067; doi:10.1038/ncomms11362)
Supplement: Supplementary Data Set 4 — Number of Carbohydrate-Active Enzyme modules of Colletotrichum tofieldiae, C. incanum, C. graminicola, C. higginsianum, C. fructicola, C. orbiculare and of other mutualistic or endophytic fungal species determined according to the CAZy database. [file ncomms11362-s5.xlsx]

## Sheet: Feuil1
Supplementary Data 4: Number of Carbohydrate-Active Enzyme modules of Colletotrichum tofieldiae, C. incanum, C. graminicola, C. higginsianum, C. fructicola, C. orbiculare and of other mutualistic or endophytic fungal species determined according to the CAZy database
GH-Glycoside hydrolasesa)	1	2	3	5	6	7	9	10	11	12	13	15	16	17	18	19	20	23	24	25	26	27	28	29	30	31	32	33	35	36	37	38	39	42	43	44	45	47	49	51	53	54	55	62	63	64	65	67	71
Colletotrichum incanum	3	9	27	20	4	8	0	12	6	9	13	3	24	7	22	0	3	0	0	0	1	4	16	1	2	7	2	1	5	2	2	3	0	0	31	0	3	12	0	2	2	1	5	2	1	1	0	1	9
Colletotrichum tofieldiae	4	9	27	22	4	8	0	12	6	7	16	3	24	7	21	0	3	0	0	0	1	5	15	1	2	8	2	1	5	2	2	2	0	0	32	0	2	12	0	2	2	1	6	2	1	1	0	1	7
Colletotrichum graminicola	2	7	18	15	4	6	0	10	6	6	13	3	22	7	22	0	3	0	0	0	1	4	9	2	2	6	3	0	5	2	2	2	0	0	18	0	2	11	0	2	2	1	5	2	1	1	1	1	5
Colletotrichum higginsianum	1	7	29	22	4	8	0	7	5	10	16	5	26	8	24	0	3	0	0	0	1	3	15	1	3	7	0	0	5	2	3	1	0	0	24	0	1	14	0	3	2	0	9	1	1	2	0	1	8
Colletotrichum orbiculare	4	8	24	20	3	9	0	9	3	5	13	4	24	9	18	0	3	0	0	0	1	5	19	1	3	6	3	1	5	2	2	1	0	0	32	0	1	11	0	2	2	1	3	1	1	1	0	1	4
Colletotrichum fructicola	4	11	30	22	4	7	0	7	5	7	13	3	25	7	25	0	4	0	0	0	1	5	22	2	2	8	3	1	8	2	1	2	4	0	41	0	1	11	0	4	2	1	7	1	1	1	1	1	8
Epichloe festucae	3	4	7	6	0	1	0	1	1	1	6	2	20	5	17	0	1	0	0	0	0	0	2	0	1	4	2	1	1	1	2	1	0	0	2	0	1	7	0	0	0	1	4	1	1	2	0	0	0
Harpophora oryzae	2	8	18	17	5	7	0	8	4	2	6	3	17	6	30	0	4	0	0	0	1	3	2	2	4	6	2	1	2	3	2	2	1	0	17	0	3	9	0	2	1	1	18	1	2	2	0	1	1
Pestalotiopsis fici	5	14	43	20	4	6	0	5	4	3	9	4	22	6	28	0	2	0	0	0	0	7	22	2	6	8	4	1	10	3	2	1	6	1	33	0	2	10	2	4	1	1	10	2	2	3	0	2	2
Xylona heveae	0	1	5	5	0	0	0	0	0	0	13	4	10	4	8	0	1	0	0	1	0	1	0	0	0	6	4	0	0	1	1	1	0	0	0	0	0	6	3	0	0	0	1	0	1	0	1	0	6
Tuber melanosporum	2	2	7	6	0	0	0	1	0	1	8	1	7	4	5	0	2	0	1	1	0	0	2	0	0	5	1	0	0	2	0	1	0	0	1	0	1	5	0	0	0	0	2	0	1	0	1	0	0
Piriformospora indica	1	2	8	23	2	1	1	20	16	2	9	6	27	7	4	0	1	4	0	0	1	3	6	1	1	8	1	0	3	0	2	1	0	0	6	2	2	5	0	0	1	0	1	3	1	0	0	0	3
Laccaria bicolor	0	2	2	23	0	0	1	0	0	3	10	2	31	4	11	0	2	1	3	0	0	1	7	0	9	5	0	0	1	0	2	1	0	0	0	0	0	11	0	0	0	0	2	0	1	0	0	0	4
Rhizophagus irregularis	0	0	0	3	0	0	3	0	0	0	4	1	0	0	1	1	1	1	4	1	1	2	0	0	0	2	0	0	2	1	1	1	1	0	0	0	0	5	0	0	0	0	0	0	2	0	0	0	0
GT-Glycosyltransferasesa)	1	2	3	4	5	8	9	15	17	18	20	21	22	24	25	31	32	33	34	35	39	41	48	49	50	55	57	58	59	61	62	64	66	69	71	76	90	TOTAL
Colletotrichum incanum	20	19	1	5	2	5	0	4	4	0	3	1	4	1	2	5	7	1	2	1	3	1	1	0	1	0	2	1	1	0	3	0	1	3	7	1	6	118
Colletotrichum tofieldiae	21	19	1	5	2	6	0	4	4	0	3	1	4	1	3	5	4	1	2	1	3	1	1	0	1	0	2	1	1	0	3	0	1	4	6	1	6	118
Colletotrichum graminicola	15	16	1	5	3	5	0	4	2	0	3	1	4	1	2	5	5	1	2	1	3	1	1	0	1	0	2	1	1	0	3	0	1	4	4	1	5	104
Colletotrichum higginsianum	23	18	1	5	3	6	0	4	2	0	4	1	6	1	2	6	5	1	2	1	5	2	1	0	1	0	2	1	3	0	3	0	1	5	4	1	6	126
Colletotrichum orbiculare	23	15	1	5	2	5	0	5	1	0	3	1	4	1	2	5	8	1	2	1	3	1	1	0	1	1	2	1	1	0	3	0	1	5	3	1	6	115
Colletotrichum fructicola	24	17	1	5	2	6	0	5	2	0	2	1	4	1	2	5	6	1	3	1	3	1	1	0	1	1	1	1	1	0	3	0	1	5	5	1	4	117
Epichloe festucae	8	14	1	3	0	4	0	4	0	0	5	1	4	2	2	12	5	2	3	1	3	2	2	0	1	0	2	2	1	1	3	1	1	1	0	1	12	104
Harpophora oryzae	10	18	1	5	0	3	0	4	2	0	3	1	4	1	3	3	4	1	2	1	3	1	1	0	1	1	3	2	1	2	3	0	1	3	2	1	6	97
Pestalotiopsis fici	19	20	1	6	0	4	0	6	1	0	3	1	4	1	6	13	5	1	2	1	3	1	1	0	1	0	2	1	1	0	4	0	1	3	2	1	7	122
Xylona heveae	10	11	1	4	3	3	0	3	0	0	3	1	4	1	1	0	4	1	3	1	3	1	1	0	1	0	2	1	1	0	3	0	1	3	3	1	3	78
Tuber melanosporum	5	10	1	3	1	2	0	5	0	0	3	1	4	1	0	0	2	1	2	1	3	1	2	0	1	0	2	1	1	0	3	0	1	2	0	1	1	61
Piriformospora indica	5	12	1	5	1	3	0	4	0	0	3	1	3	1	0	2	5	1	0	1	3	1	1	1	1	0	2	1	1	0	0	0	1	1	0	1	4	66
Laccaria bicolor	6	21	1	6	3	7	0	7	1	2	4	1	4	1	0	1	1	1	0	1	8	0	2	0	1	0	2	1	1	0	0	0	1	3	0	1	8	96
Rhizophagus irregularis	33	30	2	8	2	2	2	3	1	0	3	1	4	1	0	3	0	1	5	2	4	1	1	4	1	0	4	1	1	0	0	0	1	1	0	1	0	123
PL-Polysaccharide lyasesa)	1	3	4	8	9	11	14	20	TOTAL
Colletotrichum incanum	17	14	7	0	4	0	0	1	43
Colletotrichum tofieldiae	16	14	7	0	4	0	0	0	41
Colletotrichum graminicola	7	4	3	0	1	0	0	0	15
Colletotrichum higginsianum	18	14	6	0	4	0	0	0	42
Colletotrichum orbiculare	18	14	7	0	4	1	0	0	44
Colletotrichum fructicola	18	13	7	0	3	1	0	1	43
Epichloe festucae	0	0	0	0	0	0	0	0	0
Harpophora oryzae	7	2	1	0	0	0	0	1	11
Pestalotiopsis fici	19	7	7	0	1	1	0	0	35
Xylona heveae	0	0	0	0	0	0	0	0	0
Tuber melanosporum	2	0	1	0	0	0	0	0	3
Piriformospora indica	3	6	2	0	1	0	2	0	14
Laccaria bicolor	0	0	1	1	0	0	5	0	7
Rhizophagus irregularis	0	0	0	0	0	0	0	0	0
CE-Carbohydrate esterasesa)	1	2	3	4	5	8	9	11	12	15	16	TOTAL
Colletotrichum incanum	6	0	4	13	14	7	1	0	6	2	5	58
Colletotrichum tofieldiae	7	0	5	14	14	11	1	0	6	2	5	65
Colletotrichum graminicola	7	0	5	14	12	3	1	0	4	1	4	51
Colletotrichum higginsianum	6	0	4	15	14	10	1	0	3	3	6	62
Colletotrichum orbiculare	5	0	5	14	16	5	1	0	7	1	9	63
Colletotrichum fructicola	6	0	11	16	16	5	1	0	7	2	9	73
Epichloe festucae	0	0	1	3	4	1	1	0	0	0	1	11
Harpophora oryzae	12	1	5	7	14	1	1	0	4	1	2	48
Pestalotiopsis fici	8	1	12	10	16	9	1	0	6	3	14	80
Xylona heveae	0	0	0	0	0	0	2	0	0	0	0	2
Tuber melanosporum	0	0	0	8	0	0	0	0	1	0	1	10
Piriformospora indica	10	0	1	15	3	5	0	0	1	1	7	43
Laccaria bicolor	0	0	0	11	1	4	0	0	0	0	2	18
Rhizophagus irregularis	0	0	0	8	0	0	1	1	0	0	3	13
CBM-carbohydrate binding modulesa)	1	5	6	12	13	18	20	21	22	24	32	35	38	42	43	48	50	52	63	66	67	TOTAL
Colletotrichum incanum	33	0	1	0	0	40	3	1	0	13	0	5	0	1	2	3	38	0	2	1	0	143
Colletotrichum tofieldiae	33	0	1	0	0	48	3	1	0	10	0	5	0	1	2	4	57	0	2	1	0	168
Colletotrichum graminicola	21	0	1	0	0	30	3	1	0	6	0	5	0	1	2	4	30	0	2	0	0	106
Colletotrichum higginsianum	17	0	0	0	0	28	3	1	0	16	0	5	0	0	1	6	38	0	2	0	0	117
Colletotrichum orbiculare	21	0	0	0	0	37	3	1	0	7	0	7	0	1	1	4	30	0	2	0	2	116
Colletotrichum fructicola	19	0	1	0	0	24	3	1	1	12	1	8	0	1	1	3	54	0	3	1	1	134
Epichloe festucae	0	0	0	0	0	11	1	1	0	1	1	0	0	1	2	6	18	0	1	5	0	48
Harpophora oryzae	17	0	1	0	1	51	3	1	0	2	0	4	0	1	2	3	44	1	2	0	0	133
Pestalotiopsis fici	14	0	1	0	4	49	5	1	0	5	1	4	0	1	3	3	41	0	1	1	0	134
Xylona heveae	0	0	0	0	0	7	1	2	0	8	1	0	1	0	0	3	13	0	0	0	0	36
Tuber melanosporum	3	0	0	0	0	13	0	2	0	0	1	0	0	0	1	3	0	3	0	0	0	26
Piriformospora indica	67	1	0	0	5	1	3	2	0	0	0	2	0	0	1	3	56	0	0	0	0	141
Laccaria bicolor	1	2	0	2	9	1	1	2	0	0	0	0	0	0	5	3	4	1	0	0	0	31
Rhizophagus irregularis	0	0	0	0	7	2	0	1	0	0	0	0	0	0	0	2	2	0	0	0	0	14
AA-Redox enzymes with auxiliary activitiesa)	1	2	3	4	5	6	7	8	9	11	12	13	TOTAL
Colletotrichum incanum	19	8	49	3	4	1	8	7	32	4	3	1	139
Colletotrichum tofieldiae	21	8	48	4	5	1	9	7	29	3	3	1	139
Colletotrichum graminicola	18	8	32	2	4	1	5	8	28	3	3	1	113
Colletotrichum higginsianum	25	8	46	3	3	1	6	5	25	4	5	1	132
Colletotrichum orbiculare	18	9	36	4	3	1	7	8	27	4	3	1	121
Colletotrichum fructicola	24	10	52	4	4	1	6	7	27	5	3	1	144
Epichloe festucae	8	2	8	0	3	1	2	3	1	4	1	0	33
Harpophora oryzae	16	6	31	1	4	1	5	12	28	5	6	0	115
Pestalotiopsis fici	25	6	62	2	4	1	6	10	28	6	3	2	155
Xylona heveae	6	1	4	0	1	1	0	1	1	3	0	0	18
Tuber melanosporum	5	1	6	0	1	1	1	1	2	10	1	0	29
Piriformospora indica	3	1	13	0	8	4	3	2	25	0	1	0	60
Laccaria bicolor	15	1	12	0	11	2	1	0	13	0	0	0	55
Rhizophagus irregularis	10	0	3	0	6	0	2	0	0	0	0	0	21
a) To predict the repertoire of carbohydrate-active enzymes encoded by C. tofieldiae, C. incanum, C. graminicola, C. higginsianum, C. fructicola, C. orbiculare and of other mutualistic or endophytic fungal species, we scanned their genomes using the CAZy annotation pipeline (http://www.cazy.org) (Cantarel et al. 2009; Lombard et al. 2014)
[truncated: 28 more columns]
