# Supplementary material for: Survival trade-offs in plant roots during colonization by closely related beneficial and pathogenic fungi
Source: Nat Commun. 2016 May 6;7:11362. doi: 10.1038/ncomms11362 (PMC4859067; doi:10.1038/ncomms11362)
Supplement: Supplementary Data Set 5 — Summary of differential gene expression in C. tofieldiae isolate 0861 between in vitro and in planta and during colonization of Arabidopsis roots under phosphate sufficient and deficient conditions. [file ncomms11362-s6.xlsx]

## Sheet: Feuil1
Supplementary Data 5: Summary of differential gene expression in C. tofieldiae isolate 0861 between in vitro and in planta and during colonization of Arabidopsis roots under phosphate sufficient and deficient conditions
			Gene Categoriesa)								Differentially expressed genes in planta versus in vitrob)																	Differentially expressed genes -P versus +Pb)									Differentially expressed genes over timeb)
GeneID	Description		Secreted	SM_Genes	CSEPs	Sec_Protease	Sec_Inhibitor	Transporters	Cazymes		P+d06.logFC	P+d06.adjPVal	P+d10.logFC	P+d10.adjPVal	P+d16.logFC	P+d16.adjPVal	P+d24.logFC	P+d24.adjPVal	P-d06.logFC	P-d06.adjPVal	P-d10.logFC	P-d10.adjPVal	P-d16.logFC	P-d16.adjPVal	P-d24.logFC	P-d24.adjPVal		Ct_d06.logFC	Ct_d06.adjPVal	Ct_d10.logFC	Ct_d10.adjPVal	Ct_d16.logFC	Ct_d16.adjPVal	Ct_d24.logFC	Ct_d24.adjPVal		P+10vs06.logFC	P+10vs06.adjPVal	P-10vs06.logFC	P-10vs06.adjPVal	P+16vs10.logFC	P+16vs10.adjPVal	P-16vs10.logFC	P-16vs10.adjPVal	P+24vs16.logFC	P+24vs16.adjPVal	P-24vs16.logFC	P-24vs16.adjPVal
CT04_00001	alanine-glyoxylate aminotransferase										-0.458789	0.627339	-0.375715	0.643585	-0.974766	0.461494	-0.94999	0.523094	-0.391107	0.632327	-0.512617	0.44781	-0.604912	0.627988	-0.542309	0.669464		0.0640292	0.981936	-0.143097	0.955315	0.371099	0.924824	0.388596	0.806965		0.0805074	0.944852	-0.126619	0.826239	-0.602221	0.442016	-0.0880241	0.919867	0.045829	0.974188	0.0633259	0.962079
CT04_00002	phosphodiesterase										-0.396162	0.412804	-0.968367	0.0345944	-1.13536	0.0937317	-0.682613	0.335842	-0.665944	0.123615	-0.506231	0.125349	-0.91995	0.148848	-0.71207	0.280118		-0.258979	0.968473	0.458129	0.844395	0.174273	0.981436	-0.0273216	0.99221		-0.559967	0.654859	0.15714	0.86178	-0.173433	0.928464	-0.457289	0.686219	0.454231	0.791312	0.252636	0.881915
CT04_00005	PQ-loop repeat-containing protein										-0.255391	0.79586	0.102415	0.898734	0.198473	0.868976	0.536272	0.614383	0.376841	0.598114	0.636368	0.200895	0.534124	0.589126	0.337429	0.756357		0.60806	0.928414	0.534461	0.861097	0.290477	0.967766	-0.192449	0.953287		0.332899	0.896091	0.2593	0.802594	0.143111	0.953461	-0.100874	0.949203	0.285207	0.896608	-0.197719	0.927262
CT04_00006	hypothetical protein										0.0545196	0.949336	0.497339	0.379755	0.990954	0.16704	-1.01704	0.239115	0.333914	0.58605	0.273772	0.567934	-0.4712	0.620319	-1.20084	0.173387		0.238597	0.977103	-0.220248	0.969384	-1.34631	0.859893	-0.183798	0.966431		0.407199	0.865694	-0.0516452	0.97495	0.498163	0.76307	-0.627902	0.718829	-2.00834	0.195152	-0.84583	0.71747
CT04_00007	methylenetetrahydrofolate reductase										-0.715458	0.229782	-0.771684	0.141071	-1.5974	0.0535157	-2.07662	0.0153956	-0.619074	0.232828	-1.23838	0.00801255	-1.02309	0.186271	-1.63663	0.0488739		0.130949	0.981771	-0.466394	0.8985	0.611642	0.943091	0.401105	0.91624		-0.0191539	0.992997	-0.616497	0.487209	-0.871652	0.612316	0.206385	0.90526	-0.408659	0.873136	-0.619197	0.757876
CT04_00011	fungal specific transcription factor										-2.57891	0.00155673	-2.54825	0.000380007	-1.48326	0.0579991	-1.1404	0.17021	-2.52602	0.000476928	-2.42604	3.49872e-05	-2.97959	0.00205834	-0.171891	0.812773		0.0196276	0.997456	0.134334	0.98228	-1.58887	0.834862	0.946652	0.618267		-0.0208746	0.994086	0.0938322	0.955739	1.05895	0.498312	-0.664251	0.725592	0.386551	0.84822	2.92207	0.0176157
CT04_00013	serum paraoxonase arylesterase family protein		Yes								2.13448	0.00495443	1.94607	0.00568627	1.59819	0.0899927	1.99698	0.0321328	1.23717	0.113097	2.58425	1.13206e-05	1.78275	0.051395	2.6566	0.00150048		-0.883319	0.886732	0.646367	0.844831	0.398752	0.967766	0.601866	0.84233		-0.177852	0.951442	1.35183	0.183134	-0.474374	0.847243	-0.721989	0.659112	0.599726	0.808541	0.80284	0.671663
CT04_00017	potassium/sodium efflux P-type ATPase							3.A.3			2.03831	0.00518033	0.0992556	0.923608	-0.190064	0.889118	3.04185	0.000423913	-0.585307	0.58412	1.0729	0.0780752	0.300774	0.821288	1.15799	0.271336		-2.61552	0.27755	0.993452	0.811858	0.451376	0.97097	-1.91691	0.343634		-1.95773	0.248032	1.65125	0.233964	-0.26293	0.945268	-0.805006	0.699054	3.23746	0.0361621	0.869179	0.718415
CT04_00018	glycoside hydrolase family 2 protein								GH2		3.06868	7.36979e-10	2.74385	2.64837e-09	2.9213	7.5595e-08	1.96738	0.000986469	3.40699	1.52317e-11	2.92397	9.05319e-11	3.19028	4.75373e-09	2.78356	1.73453e-07		0.343352	0.885628	0.182492	0.945923	0.266945	0.946131	0.819029	0.584036		-0.320804	0.731879	-0.481664	0.22614	0.178528	0.871006	0.262981	0.713247	-0.957915	0.33041	-0.405831	0.630744
CT04_00023	fatty acid oxygenase (linoleate diol synthase)										-4.85621	1.32502e-07	-4.23954	2.63605e-08	-3.87274	5.81206e-06	-2.02383	0.001002	-4.28914	2.92005e-08	-4.47823	3.95809e-10	-6.15653	2.99549e-08	-3.04206	1.35215e-05		0.565104	0.947448	-0.237004	0.969384	-2.29968	0.678093	-1.03644	0.448563		0.610206	0.762986	-0.191901	0.880432	0.389784	0.826606	-1.67289	0.230017	1.83803	0.0511754	3.10127	0.00935031
CT04_00024	GTP cyclohydrolase I										-1.32021	0.16082	-0.829351	0.277978	-0.778783	0.482796	-1.10518	0.334424	-1.26447	0.127408	-1.24842	0.0531701	-1.54031	0.169235	-1.63023	0.159021		0.0610174	0.994228	-0.431488	0.935141	-0.650685	0.945522	-0.365319	0.929658		0.496155	0.848721	0.00365015	0.998239	0.0214977	0.994353	-0.1977	0.926723	-0.46159	0.849809	-0.176223	0.957443
CT04_00029	AP-1 complex subunit mu-1										-0.575809	0.176237	-0.106635	0.768208	-0.495251	0.368547	-0.402731	0.502694	0.0157946	0.967557	-0.0385104	0.9004	-0.297463	0.587666	-0.252538	0.659293		0.584345	0.813721	0.0690241	0.980892	0.179325	0.97097	0.148181	0.946119		0.463272	0.655163	-0.0520486	0.945623	-0.383556	0.726822	-0.273255	0.763355	0.0975089	0.950543	0.0663652	0.968453
CT04_00038	serine carboxypeptidase S28		Yes			S28					-0.20126	0.803967	-1.30827	0.0766369	-0.363782	0.73262	-0.704583	0.496633	-1.6997	0.0334522	-0.584814	0.255291	-0.427704	0.665114	-0.571768	0.57031		-1.49814	0.604798	0.733785	0.811858	-0.0865059	0.99328	0.123565	0.97339		-1.12101	0.471496	1.11092	0.257251	0.969195	0.528462	0.148904	0.925857	-0.356114	0.868174	-0.146043	0.950251
CT04_00040	transcription initiation factor TFIID subunit 11										0.216406	0.838889	-0.206988	0.829777	-0.17851	0.902488	0.0437178	0.976333	-0.216059	0.824892	0.21983	0.741777	-1.34344	0.277866	-1.1685	0.369854		-0.463451	0.962386	0.435528	0.937572	-1.26599	0.913557	-1.20919	0.717814		-0.446998	0.865694	0.451981	0.728486	0.0855185	0.979716	-1.616	0.344234	0.140779	0.959869	0.197574	0.960068
CT04_00044	clock controlled protein (transcription factor Opi1)										1.75794	0.0024281	1.98509	0.000281316	1.40382	0.046525	1.17551	0.164255	1.9424	0.000381316	1.88928	0.00018288	1.7211	0.00887964	1.23153	0.0914717		0.178399	0.957632	-0.103463	0.958915	0.316042	0.919177	0.0568806	0.972407		0.231025	0.731879	-0.050837	0.918977	-0.58959	0.253987	-0.170085	0.760979	-0.226848	0.796841	-0.48601	0.412261
CT04_00045	GLC8 protein										1.23663	0.000232382	1.48574	5.31442e-06	0.335556	0.522315	0.792822	0.102313	0.994571	0.00129799	1.56622	4.58424e-07	0.757202	0.0747591	0.359998	0.484817		-0.240337	0.949676	0.0865701	0.969384	0.414737	0.924824	-0.435365	0.776136		0.243441	0.780707	0.570348	0.11832	-1.13614	0.0958083	-0.807974	0.149685	0.454503	0.665476	-0.395599	0.677372
CT04_00046	MFS monosaccharide transporter							2.A.1			6.2838	4.07792e-15	6.32637	1.17837e-15	7.14701	4.86981e-16	5.48705	2.15528e-11	6.59357	5.48841e-16	6.79822	7.72751e-17	6.58041	6.27794e-15	6.10421	5.09399e-14		0.309252	0.885628	0.458016	0.487931	-0.56119	0.806442	0.618634	0.607113		0.0522926	0.964126	0.201057	0.61911	0.814147	0.0699837	-0.205059	0.724908	-1.66185	0.00477295	-0.482027	0.450846
CT04_00051	C6 zinc finger domain-containing protein										1.64184	0.00796297	1.43059	0.0100896	0.973242	0.268897	1.12643	0.199981	1.42532	0.0117553	1.69964	0.00030611	2.03383	0.00376024	1.53992	0.0441472		-0.215822	0.968473	0.273136	0.945923	1.05351	0.882053	0.497049	0.842874		-0.217907	0.911226	0.271051	0.767907	-0.447556	0.80312	0.332818	0.769826	0.0665954	0.975461	-0.489866	0.735689
CT04_00063	arrestin										-1.51119	0.00790199	-0.871126	0.0399352	-1.30343	0.0584952	-1.94366	0.0231913	-1.89399	0.000607114	-1.50364	0.000355499	-1.08739	0.0976588	-1.50825	0.0322308		-0.387479	0.926027	-0.633386	0.467638	0.233807	0.967744	0.433587	0.828626		0.638329	0.476774	0.392423	0.543358	-0.436983	0.64962	0.43021	0.591891	-0.642087	0.605179	-0.442307	0.678178
CT04_00065	endomembrane protein 70 (multispanning membrane)							2.A.2			0.753528	0.0120961	0.553272	0.0460377	0.17597	0.736839	-0.32836	0.575566	0.649944	0.0183339	0.462881	0.0570396	0.629816	0.097693	0.269269	0.569088		-0.104023	0.975541	-0.0977954	0.969384	0.448675	0.913557	0.579376	0.708118		-0.192441	0.84979	-0.186213	0.726282	-0.380621	0.660183	0.16585	0.829591	-0.486651	0.673123	-0.35595	0.679599
CT04_00066	DNA-directed RNA polymerases II 24 kDa polypeptide (Rbp5)										-0.610862	0.217542	-0.530271	0.19167	0.523913	0.295949	0.257265	0.688969	-0.551181	0.187631	-0.420076	0.183922	-0.098413	0.887481	-0.694881	0.270559		0.0471678	0.991215	0.116208	0.975878	-0.616236	0.905995	-0.963422	0.530071		0.0613946	0.976605	0.130435	0.885445	1.05484	0.171615	0.322392	0.739379	-0.254474	0.83929	-0.601659	0.603706
CT04_00067	serine threonine protein phosphatase										-0.101332	0.8943	0.451015	0.375628	-0.238756	0.810044	-0.241071	0.819032	0.330292	0.541192	0.561537	0.155608	0.256582	0.764966	0.330864	0.699477		0.426724	0.933676	0.108125	0.976175	0.478402	0.937067	0.552685	0.805208		0.550145	0.660673	0.231546	0.755682	-0.68804	0.568612	-0.317763	0.76645	0.0172884	0.991474	0.0915715	0.96183
CT04_00070	C6 zinc finger domain-containing protein										-0.547433	0.373757	-0.698175	0.189214	-0.395812	0.62605	-1.22627	0.14154	-1.55942	0.013781	-0.418115	0.29208	-1.8943	0.0217722	-0.841768	0.289728		-1.00491	0.802286	0.283262	0.948835	-1.64271	0.793358	0.382646	0.904192		-0.142361	0.947758	1.14581	0.16097	0.29632	0.867446	-1.62966	0.195847	-0.819768	0.633947	1.20559	0.456451
CT04_00073	class II aldolase Adducin domain-containing protein										1.32879	0.00147881	1.09001	0.00419185	0.808128	0.169081	0.775969	0.231063	1.04895	0.00594961	1.1627	0.000482228	0.842393	0.143814	0.935653	0.0940852		-0.278732	0.960383	0.0636333	0.983025	0.0533696	0.994655	0.145348	0.955135		-0.236446	0.862658	0.105919	0.903079	-0.273903	0.846521	-0.284167	0.797831	-0.0273977	0.985775	0.0645812	0.971881
CT04_00075	ZIP Zinc transporter							2.A.5			-1.04178	0.0590672	-0.477177	0.266786	-0.74909	0.255697	-1.46743	0.0449894	-0.349975	0.416124	-0.723881	0.0395738	-0.541114	0.405703	-0.687496	0.298203		0.683372	0.870912	-0.249527	0.949259	0.225245	0.973378	0.77507	0.759259		0.559009	0.720704	-0.37389	0.630661	-0.274437	0.873126	0.200335	0.882686	-0.716038	0.686749	-0.166213	0.93332
CT04_00078	integral membrane protein										-0.298549	0.70074	-0.159423	0.806718	0.459493	0.586926	0.521878	0.554974	-0.17768	0.787989	0.021063	0.967128	-1.91408	0.0578639	-0.130079	0.903273		0.12895	0.981771	0.174914	0.969384	-2.51643	0.566792	-0.66443	0.7606		0.152697	0.941376	0.19866	0.837291	0.623983	0.615152	-2.06736	0.117643	0.0596729	0.973641	1.91168	0.200819
CT04_00079	obg family GTPase CgtA							9.A.8			-1.40259	0.0691153	-0.676234	0.262395	-0.364943	0.694004	-0.785423	0.363443	-1.37734	0.0447528	-0.291553	0.525547	-0.439852	0.616182	-0.289805	0.750883		0.00576306	0.999423	0.407011	0.926055	-0.0777711	0.993772	0.448091	0.885818		0.676325	0.775608	1.07757	0.278893	0.326264	0.877942	-0.158518	0.925434	-0.366128	0.872765	0.159735	0.948826
CT04_00081	mitochondrial carrier protein LEU5							2.A.29			-0.0183502	0.972483	-0.571171	0.167259	-0.507916	0.44476	-0.704816	0.336501	-0.412946	0.31632	-0.652204	0.0571861	-0.452817	0.477817	-0.657597	0.319211		-0.397546	0.915022	-0.0819363	0.981474	0.0348011	0.996613	0.00618302	0.998515		-0.55503	0.610759	-0.239421	0.760816	0.074159	0.970895	0.190896	0.876388	-0.172282	0.926179	-0.200901	0.903619
CT04_00083	beta-tubulin cofactor d										-0.849222	0.263743	-0.549921	0.389666	-1.08804	0.255985	-1.75188	0.0658629	-0.622902	0.345463	-0.590168	0.231456	-1.33325	0.160156	-0.389888	0.690182		0.256383	0.968473	-0.034321	0.991649	-0.296107	0.97097	1.35662	0.553655		0.3171	0.883704	0.026396	0.985311	-0.552606	0.757734	-0.814392	0.563183	-0.642215	0.767357	1.01051	0.516425
CT04_00085	ribosomal protein L23										-1.18489	0.08388	-1.25778	0.0379119	-0.867217	0.298956	-1.8976	0.0300795	-1.09952	0.0680712	-1.3313	0.00846049	-1.42861	0.0929456	-2.0814	0.0185398		0.110657	0.985621	-0.0519391	0.989068	-0.505146	0.954893	-0.183821	0.965037		-0.0732033	0.978172	-0.235799	0.855684	0.432399	0.826606	-0.0208087	0.992381	-1.01933	0.597574	-0.698007	0.752969
CT04_00089	C2 domain-containing protein										0.178588	0.635134	0.239624	0.445107	-0.088241	0.878974	0.265684	0.615735	0.400223	0.181119	0.0813162	0.776369	0.15458	0.759378	0.24501	0.607424		0.21621	0.957632	-0.170815	0.937572	0.238532	0.954893	-0.0192529	0.991234		0.0682483	0.953312	-0.318777	0.456358	-0.334302	0.695375	0.0750451	0.926723	0.347416	0.717815	0.0896311	0.935466
CT04_00090	ABC1 family protein										-0.575036	0.223902	-0.798498	0.0536372	-0.15292	0.816859	-0.999563	0.150588	-0.029538	0.947032	-0.94468	0.00653502	-0.0904993	0.893337	-1.63458	0.0168337		0.544499	0.859795	-0.143904	0.969384	0.0628735	0.99328	-0.664436	0.777596		-0.228443	0.888668	-0.916846	0.0600099	0.63709	0.524293	0.843868	0.264537	-0.820287	0.507955	-1.5476	0.132171
CT04_00091	proteasome subunit alpha type 6										0.479656	0.336275	-0.156676	0.769764	-0.0725351	0.931766	-0.516233	0.520642	-0.455797	0.393069	0.0973192	0.802503	-1.49677	0.0483811	-0.318174	0.689791		-0.921957	0.751349	0.249289	0.955129	-1.40253	0.834862	0.233555	0.943144		-0.623645	0.637254	0.5476	0.523877	0.06815	0.975614	-1.58367	0.211595	-0.477857	0.802028	1.15823	0.478959
CT04_00092	integral membrane protein										-2.03142	0.00363272	-0.110478	0.842543	0.489697	0.458005	-1.75639	0.0131288	0.123606	0.81973	-0.367166	0.385153	0.354009	0.611722	-1.41187	0.0473416		2.26049	0.271665	-0.246457	0.969384	-0.12993	0.985223	0.344522	0.927227		2.02667	0.206279	-0.480274	0.610903	0.594096	0.679998	0.710623	0.538551	-2.23507	0.0755836	-1.76062	0.215831
CT04_00093	Pex19 family protein							9.A.17			0.0393915	0.94555	-0.378342	0.406365	-0.470503	0.494271	0.122715	0.87436	-0.235412	0.605586	0.0679053	0.847167	0.216953	0.741676	-0.99103	0.149861		-0.283671	0.962386	0.434571	0.856649	0.71068	0.913557	-1.11278	0.553032		-0.411352	0.780707	0.30689	0.695106	-0.100738	0.961857	0.17537	0.881344	0.586723	0.688522	-1.23674	0.297817
CT04_00094	DNA repair and recombination protein Rhm52										-1.74899	0.0325895	-0.107342	0.856614	-1.23484	0.182404	-1.35013	0.161321	-0.974394	0.126208	-1.18864	0.0224057	-1.01868	0.263795	-1.66787	0.0831167		0.780302	0.887174	-1.08377	0.335592	0.278811	0.973516	-0.324847	0.930203		1.64762	0.210943	-0.216452	0.859842	-1.13719	0.403312	0.225391	0.895048	-0.109475	0.965169	-0.713133	0.708511
CT04_00095	methionine aminopeptidase										-0.0154918	0.973825	-0.361554	0.330576	0.161862	0.783894	0.405332	0.446419	-0.292278	0.433978	-0.244624	0.394815	0.373497	0.438756	-0.220157	0.715896		-0.282134	0.961553	0.119615	0.973462	0.197483	0.967766	-0.615983	0.699298		-0.351266	0.784438	0.0504828	0.955739	0.529756	0.597939	0.607624	0.405746	0.230964	0.86183	-0.582502	0.566156
CT04_00098	RNA recognition domain-containing protein										0.725135	0.310045	-0.690039	0.395946	0.600922	0.535049	-0.127164	0.923772	-0.405617	0.623476	-0.590817	0.35178	-0.741589	0.516788	-0.735525	0.542917		-1.122	0.775019	0.121812	0.984507	-1.28969	0.890944	-0.609177	0.859845		-1.43265	0.332981	-0.188841	0.910655	1.30714	0.383843	-0.104369	0.963795	-0.720336	0.724548	-0.0398184	0.990623
CT04_00103	SUMO-conjugating enzyme ubc9										-0.700018	0.268795	-0.880088	0.105566	0.242534	0.754056	-1.25615	0.16992	-0.355192	0.487383	-0.800242	0.0587926	-1.05389	0.197236	-0.504109	0.545437		0.337695	0.960383	0.0844238	0.98271	-1.30781	0.757391	0.777431	0.721048		-0.191938	0.916012	-0.445209	0.509641	1.11885	0.200546	-0.273385	0.844908	-1.51643	0.185776	0.568808	0.684188
CT04_00104	asparagine synthase										-2.13414	7.29211e-05	-3.31468	1.32886e-06	-2.52466	0.000443699	-3.376	0.000231126	-2.43854	5.03863e-06	-2.66337	7.84187e-08	-3.75628	4.31649e-05	-2.67485	0.000230899		-0.301893	0.962378	0.62909	0.819696	-1.18202	0.890944	0.707367	0.79541		-1.15661	0.330831	-0.22563	0.80685	0.775153	0.589526	-1.03596	0.455339	-0.875827	0.615069	1.01356	0.535954
CT04_00105	cytochrome P450 monooxygenase										2.16859	0.000230257	1.32394	0.0207793	0.664469	0.400598	2.64221	0.000181516	2.1626	7.78985e-05	1.13092	0.0223796	1.58829	0.0244935	2.75439	2.65199e-05		0.0176703	0.997456	-0.191256	0.975878	0.94504	0.913557	0.154276	0.955135		-0.821093	0.603659	-1.03002	0.199439	-0.671275	0.739954	0.465021	0.76645	1.94847	0.15322	1.1577	0.378244
CT04_00106	hypothetical protein										3.40986	0.000144633	2.05187	0.0234204	1.00264	0.374953	3.83501	0.000290345	2.30142	0.009835	3.42582	2.57405e-06	1.4996	0.160856	3.65954	0.000201401		-1.1235	0.859483	1.38366	0.608286	0.496967	0.967766	-0.192701	0.95701		-1.38429	0.503887	1.12287	0.340642	-1.03442	0.680856	-1.92111	0.230017	2.85743	0.0856482	2.16776	0.220556
CT04_00107	pre-mRNA splicing factor										-1.2845	0.067277	-0.862451	0.124683	-1.27239	0.165414	-1.10681	0.271892	-0.87713	0.123154	-1.09207	0.0284835	-1.23998	0.169274	-1.87455	0.0652437		0.407271	0.859795	-0.225157	0.8985	0.0447389	0.993772	-0.768661	0.556664		0.418691	0.594356	-0.213737	0.670091	-0.411849	0.608895	-0.141953	0.869428	0.173853	0.884751	-0.639547	0.474683
CT04_00108	phytanoyl- dioxygenase										0.0282657	0.966312	-0.977436	0.0898843	-0.302612	0.719466	-0.610466	0.44003	-0.714857	0.201524	-1.04479	0.0272737	-0.515055	0.504496	-0.23395	0.776238		-0.759217	0.844779	-0.0809883	0.984735	-0.22102	0.974899	0.324777	0.908763		-1.01033	0.44405	-0.332103	0.756631	0.656626	0.65043	0.516594	0.688297	-0.25237	0.899351	0.293427	0.868075
CT04_00110	hypothetical protein										1.1811	0.0149296	1.23428	0.00374978	-0.108131	0.9122	1.66445	0.0092482	0.806478	0.0751596	1.36888	0.000288813	0.33052	0.688531	1.11186	0.0724433		-0.376669	0.945129	0.129083	0.969384	0.440135	0.958666	-0.581193	0.752057		0.0529984	0.97687	0.558751	0.369854	-1.3321	0.283277	-1.02105	0.316278	1.79169	0.117056	0.770367	0.5577
CT04_00111	hypothetical protein										-1.32622	0.000158029	-1.01739	0.000723854	-1.35247	0.00111896	-1.49307	0.00249364	-1.15713	0.000222425	-1.00628	0.000246227	-1.32783	0.00126942	-1.12123	0.0034461		0.175602	0.960383	0.0138399	0.991984	0.028444	0.994655	0.37114	0.712497		0.312297	0.610824	0.150535	0.710865	-0.334961	0.560429	-0.320357	0.523568	-0.138935	0.876899	0.203761	0.772316
CT04_00115	SAM-dependent methyltransferase										6.15274	1.79407e-10	5.9444	1.26246e-10	5.78951	6.38621e-09	3.92563	1.0128e-05	6.67556	4.67001e-12	6.36949	3.04567e-12	5.91216	3.32644e-09	4.51581	1.09048e-06		0.527609	0.885628	0.436496	0.868616	0.145283	0.982512	0.607484	0.83899		-0.213737	0.910776	-0.304849	0.673383	-0.163955	0.931438	-0.455169	0.702235	-1.84508	0.169795	-1.38288	0.344044
CT04_00118	hypothetical protein										1.45225	0.000216256	1.61176	1.51341e-05	1.55514	0.00065868	0.887512	0.129218	1.4357	9.0447e-05	1.40274	2.95691e-05	1.03914	0.0318261	0.957782	0.0608835		-0.0116737	0.997456	-0.204521	0.909706	-0.528198	0.891868	0.0897212	0.964699		0.162842	0.875236	-0.0300047	0.965837	-0.061363	0.957078	-0.38504	0.575824	-0.679846	0.420615	-0.0619266	0.965641
CT04_00119	C6 zinc finger domain containing protein										-0.695163	0.0977465	-0.505248	0.138371	-0.975927	0.0828538	-0.470041	0.430219	-0.765247	0.0340501	-0.566912	0.049891	-0.984495	0.077376	-0.709422	0.189194		-0.0772542	0.984535	-0.0572724	0.984699	0.0015834	0.999544	-0.250227	0.909798		0.182898	0.905182	0.20288	0.777068	-0.4699	0.690995	-0.411044	0.688993	0.510417	0.699126	0.258606	0.861673
CT04_00123	C2H2 transcription factor										0.130668	0.76319	0.407953	0.190189	0.187731	0.745309	-0.506647	0.410029	0.309042	0.342329	0.0582824	0.847273	0.642133	0.140908	-0.141646	0.818312		0.179219	0.968473	-0.352904	0.844395	0.479042	0.920734	0.393304	0.847962		0.281294	0.818817	-0.250829	0.695106	-0.230971	0.849207	0.600976	0.394989	-0.70707	0.560544	-0.792809	0.397408
CT04_00125	glycosyltransferase family 1 protein								GT1		0.360398	0.498574	0.811624	0.0359475	1.09707	0.0415909	1.45848	0.00938085	0.826458	0.0338674	0.675799	0.0380329	1.59171	0.00100379	1.02843	0.0550387		0.454901	0.927573	-0.132045	0.972179	0.477663	0.924824	-0.44252	0.814173		0.43886	0.767544	-0.148086	0.86804	0.293767	0.827202	0.903476	0.201876	0.364206	0.79176	-0.555977	0.594231
CT04_00126	beta-ketoacyl synthase domain-containing protein			CT04_00126							5.21472	2.44826e-09	4.757	6.89279e-09	4.52789	1.28997e-06	2.24412	0.0145511	5.00729	1.68514e-09	4.88073	3.07712e-10	4.68626	5.47691e-07	3.21347	0.000660526		-0.21256	0.968473	0.125464	0.979145	0.183732	0.981436	0.994718	0.77526		-0.465779	0.767152	-0.127755	0.909057	-0.239708	0.901602	-0.18144	0.907626	-2.27141	0.150458	-1.46043	0.384252
CT04_00128	glycosyl hydrolase family 11 (endo-1,4-beta-xylanase 1)		Yes						GH11-CBM1		6.66849	7.28005e-07	7.15313	5.96986e-08	7.35398	2.13288e-07	10.2687	3.43948e-11	7.3714	3.02383e-08	8.27381	2.83271e-10	8.26359	1.01698e-08	9.95168	3.03997e-11		0.67305	0.952886	1.12515	0.618459	0.902683	0.914497	-0.337474	0.842874		0.451175	0.886139	0.903278	0.358993	0.180983	0.950644	-0.0414858	0.980253	2.9597	0.00778127	1.71954	0.0920294
CT04_00129	glycoside hydrolase family 18 protein		Yes						GH18		-0.0422995	0.966312	-0.709232	0.397535	-1.21728	0.380783	0.181273	0.898542	-0.365509	0.659566	-0.609992	0.351174	0.278271	0.813524	-0.116499	0.933802		-0.32031	0.936781	0.0975393	0.9775	1.50735	0.65869	-0.294626	0.8584		-0.665692	0.464331	-0.247842	0.711833	-0.511535	0.689782	0.898272	0.144679	1.40289	0.138246	-0.399079	0.678588
CT04_00134	zinc-binding oxidoreductase										-8.0458	2.50414e-08	-6.64896	1.19258e-08	-4.29755	1.67957e-06	-3.19033	3.23533e-05	-8.63283	6.59155e-09	-6.82261	3.24168e-10	-7.25904	1.60774e-07	-2.47465	8.14123e-06		-0.567595	0.968473	-0.187889	0.980542	-2.88428	0.586011	0.685424	0.593756		1.41476	0.625964	1.79446	0.293052	2.35345	0.0609544	-0.342943	0.892131	1.12178	0.280481	4.69148	0.000319683
CT04_00135	DNA-directed RNA polymerase										-0.291632	0.511338	-0.414263	0.254371	0.362621	0.463042	-0.932323	0.147524	-0.167204	0.659267	-0.910772	0.00587392	0.0758883	0.903527	-0.275897	0.647101		0.123401	0.97796	-0.490854	0.811858	-0.285126	0.956995	0.671646	0.749424		-0.127836	0.936441	-0.742091	0.193362	0.76879	0.369732	0.974518	0.202404	-1.30127	0.233936	-0.344498	0.790531
CT04_00137	glutamine amidotransferase class-I										1.05317	0.11289	1.11232	0.0473605	-0.263657	0.817479	0.0637365	0.958494	1.01775	0.0782365	0.982921	0.0335325	-1.106	0.239915	0.513373	0.599213		-0.0603025	0.991215	-0.129791	0.978892	-0.719725	0.945522	0.577913	0.85267		0.0340109	0.987862	-0.0354774	0.98025	-1.49885	0.33935	-2.08879	0.134925	0.325324	0.905799	1.62296	0.360593
CT04_00139	ISWI chromatin-remodeling complex ATPase (SNF2 super family protein)										-1.38666	0.0745484	-0.236612	0.684929	-0.659475	0.4691	-1.54301	0.108082	-0.166543	0.782335	-0.742501	0.11512	-0.714618	0.418331	-0.852994	0.351397		1.2292	0.672813	-0.500028	0.827656	-0.0742265	0.993772	0.649529	0.818041		1.15434	0.391134	-0.574894	0.420131	-0.411225	0.795116	0.0145772	0.992954	-0.84592	0.63812	-0.122165	0.958825
CT04_00141	pisatin demethylase; cytochrome P450										-0.580099	0.425647	0.0893444	0.885633	0.199894	0.826557	0.044361	0.966649	0.614159	0.207721	0.1962	0.654294	0.251091	0.76797	0.847626	0.212992		1.19182	0.687854	0.106027	0.980892	0.0453421	0.995822	0.803408	0.712497		0.668491	0.712022	-0.417303	0.59637	0.113745	0.959946	0.0530592	0.970985	-0.152972	0.944386	0.605094	0.666304
CT04_00145	plasma membrane G-protein coupled receptor										1.73261	0.00873017	2.28262	0.000150705	2.00819	0.00863552	0.565415	0.65865	1.89287	0.00164985	2.28662	4.56151e-05	1.89813	0.0144522	1.0594	0.284752		0.154631	0.968473	-0.00837835	0.994766	-0.106539	0.979449	0.496845	0.776136		0.554742	0.379536	0.391733	0.293718	-0.283854	0.695375	-0.382015	0.510643	-1.43801	0.0651344	-0.834622	0.255052
CT04_00146	S1/P1 nuclease		Yes								3.67101	1.0733e-09	3.98198	1.19817e-11	4.08105	9.3484e-10	3.83674	2.84671e-08	4.28495	1.58546e-12	3.48648	3.85156e-11	4.07121	1.11108e-09	3.33815	1.96865e-07		0.605781	0.791245	-0.495532	0.714689	0.0206488	0.997525	-0.481136	0.79541		0.305187	0.80058	-0.796126	0.0635041	0.0889011	0.948196	0.605082	0.414414	-0.253316	0.848205	-0.755101	0.441811
CT04_00147	ATPase synthesis protein mitochondrial										-1.23866	0.0247992	-0.869527	0.0545741	-1.23401	0.0598697	-1.64887	0.0150049	0.249667	0.505123	-0.911667	0.0117637	-0.459802	0.458951	-0.782541	0.215224		1.47568	0.260223	-0.0495161	0.987829	0.769223	0.911154	0.85845	0.692892		0.360432	0.84979	-1.16476	0.0160632	-0.36401	0.82814	0.454729	0.670748	-0.415557	0.828262	-0.326329	0.836238
CT04_00149	exopolyphosphatase										0.476787	0.408294	0.413588	0.414805	0.267254	0.745309	-0.404753	0.597239	-0.0190148	0.976996	0.453942	0.245941	-0.0160586	0.986311	0.113243	0.900429		-0.482699	0.957632	0.0466449	0.988403	-0.290247	0.970501	0.523481	0.855694		-0.0621144	0.978275	0.46723	0.65671	-0.152522	0.946659	-0.489414	0.736744	-0.654397	0.736995	0.159331	0.949273
CT04_00151	methionyl-tRNA synthetase										-0.227007	0.820821	-0.701169	0.400773	-0.217991	0.872283	-0.113642	0.941105	-0.130682	0.87673	0.0825751	0.903296	-1.02463	0.442133	-0.182797	0.895234		0.0936299	0.981771	0.781218	0.385325	-0.786619	0.890944	-0.0797266	0.97339		-0.478297	0.65979	0.209291	0.746153	0.476816	0.650782	-1.09102	0.202404	0.121986	0.937276	0.828878	0.442749
CT04_00152	trans-aconitate 2-methyltransferase (TAM domain-containing)										0.463106	0.399562	0.81159	0.0612157	0.27481	0.747919	0.886457	0.20236	0.702314	0.115297	1.0337	0.00654774	1.02111	0.0819909	0.950698	0.110626		0.238327	0.960383	0.220219	0.906642	0.749461	0.826243	0.0696694	0.966825		0.34036	0.710894	0.322252	0.480675	-0.530094	0.524911	-0.000851774	0.998656	0.60525	0.499446	-0.0745421	0.949273
CT04_00153	aromatic and neutral aliphatic amino acid permease							2.A.18			-2.44304	2.7239e-06	-3.19142	4.93094e-08	-2.04293	0.000185701	-2.52534	0.000191048	-2.30927	3.98588e-07	-3.51189	7.93437e-10	-1.46726	0.00143818	-2.05002	0.000148735		0.133604	0.977862	-0.29864	0.948835	0.581083	0.913557	0.453058	0.832521		-0.764237	0.5461	-1.19648	0.0479079	1.15589	0.246898	2.03561	0.002361	-0.456185	0.766042	-0.584211	0.560685
CT04_00154	alanyl-tRNA synthetase domain-containing protein										-0.348632	0.673953	-0.240454	0.729849	-0.182922	0.867646	-0.950634	0.341505	0.330376	0.580586	-0.529798	0.319022	0.0107112	0.991982	-0.746787	0.464367		0.661978	0.890275	-0.301568	0.958764	0.138882	0.988438	0.15183	0.972407		0.105424	0.972521	-0.858121	0.275835	0.0586788	0.985389	0.499129	0.726617	-0.739401	0.736877	-0.726453	0.687918
CT04_00162	methyltransferase domain-containing protein										-1.50962	0.00714407	-1.11274	0.0148169	-0.773638	0.215097	-0.797958	0.265647	-1.29032	0.00630466	-1.16804	0.00398666	-0.625261	0.290665	-0.472493	0.438791		0.218077	0.963755	-0.0525318	0.983025	0.145022	0.967766	0.321686	0.814173		0.401405	0.673226	0.130797	0.841952	0.334575	0.693731	0.532129	0.366022	-0.0198729	0.98474	0.156791	0.868839
CT04_00165	quinone oxidoreductase (zinc-binding dehydrogenase)										0.388433	0.65442	-0.0123466	0.989592	-0.220355	0.872216	-0.116729	0.937878	0.141929	0.862424	-0.105248	0.875009	-0.20857	0.880532	-0.52153	0.695884		-0.248273	0.968473	-0.0853127	0.981305	0.0129381	0.999544	-0.379033	0.879633		-0.410909	0.75056	-0.247949	0.757596	-0.20399	0.901602	-0.105739	0.938991	0.084955	0.964266	-0.307016	0.862633
CT04_00166	NADH:flavin oxidoreductase/NADH oxidase										-1.20491	0.037402	-1.66217	0.00300839	-0.606586	0.360524	0.652123	0.25806	-1.74196	0.0022717	-1.95128	9.12853e-05	-0.936609	0.162486	-1.16641	0.0961067		-0.562244	0.928172	-0.299115	0.955876	-0.315952	0.967744	-1.85474	0.166716		-0.472228	0.809922	-0.209099	0.873769	1.02289	0.391828	1.00605	0.353945	1.31717	0.166914	-0.221615	0.909403
CT04_00167	deoxyribonuclease-related protein		Yes								5.77258	8.41742e-05	7.28998	4.18731e-07	10.6757	8.84043e-11	8.88178	3.76069e-08	5.54825	0.000116107	6.90752	3.67524e-07	10.0488	4.72141e-10	8.09192	1.97669e-07		-0.184502	0.987404	-0.401673	0.952083	-0.613255	0.890944	-0.778578	0.754287		1.57608	0.51792	1.35891	0.374473	3.36477	0.000115725	3.15319	0.000110186	-1.81086	0.0518111	-1.97618	0.0562462
CT04_00170	FAD binding domain-containing protein		Yes								1.05124	0.157868	2.48302	2.45273e-05	2.75961	0.000118209	2.61148	0.000831649	1.81223	0.0027328	0.985674	0.0757567	1.82443	0.0165018	2.33034	0.00130391		0.756871	0.890275	-1.51501	0.181963	-0.948077	0.897483	-0.305198	0.912999		1.43936	0.326978	-0.832525	0.40168	0.25819	0.878011	0.825125	0.55061	-0.126962	0.948649	0.515916	0.767169
CT04_00171	zinc-binding dehydrogenase										-0.930789	0.196516	-0.59789	0.322128	-0.434765	0.629356	-0.0574075	0.95757	-0.979392	0.129171	-0.600494	0.209771	-0.504392	0.568902	0.474964	0.536046		-0.0448521	0.994668	0.0129835	0.996804	-0.0344379	0.997525	0.549438	0.808261		0.32444	0.891007	0.382276	0.738209	0.144382	0.948224	0.0969609	0.954808	0.393965	0.831286	0.977841	0.442873
CT04_00172	inositol polyphosphate multikinase										0.939816	0.0837853	0.820852	0.082837	0.76397	0.294919	0.882981	0.239947	0.827764	0.086112	1.25005	0.00119551	0.580339	0.442696	0.440589	0.592434		-0.112957	0.981771	0.438954	0.844395	-0.193201	0.981413	-0.447899	0.844436		-0.125297	0.944852	0.426615	0.543654	-0.0388791	0.986881	-0.671034	0.527914	0.0931593	0.96	-0.161539	0.936232
CT04_00174	hypothetical protein		Yes					9.B.12			0.288084	0.300573	0.0729522	0.792781	0.678954	0.0299357	-0.298475	0.531665	0.3235	0.181401	0.311605	0.129676	-0.190485	0.659059	-0.261866	0.548395		0.0374057	0.989827	0.230377	0.8985	-0.872865	0.752391	0.018671	0.992869		-0.211106	0.834067	-0.0181349	0.98025	0.602121	0.318253	-0.501121	0.450063	-0.963261	0.208677	-0.071725	0.960581
CT04_00177	integral membrane protein										4.50388	6.83059e-11	4.36142	2.18117e-11	4.19901	8.7612e-09	4.36002	1.18132e-08	5.84857	4.58903e-15	4.01754	1.56151e-11	4.60499	5.88384e-10	5.08784	1.20644e-11		1.32851	0.0768841	-0.344458	0.886585	0.43403	0.926874	0.746244	0.615885		-0.155089	0.917281	-1.82805	1.25971e-05	-0.172308	0.903226	0.606181	0.463411	0.154235	0.924437	0.466448	0.642546
CT04_00180	hexokinase family protein										1.97546	0.000525723	0.20628	0.782221	1.09615	0.169765	0.639932	0.494457	0.264615	0.721344	0.910953	0.0527944	0.439648	0.645985	0.437996	0.65999		-1.70604	0.177478	0.707336	0.772343	-0.692094	0.924824	-0.219832	0.946119		-1.77296	0.0493492	0.640417	0.480366	0.897875	0.51045	-0.501555	0.712337	-0.443037	0.812727	0.029225	0.990831
CT04_00184	methyltransferase domain-containing protein										2.38744	0.000567478	2.19939	0.000576498	3.10919	5.07935e-05	2.61869	0.00210769	2.41015	0.000145683	2.73446	7.66795e-07	1.75389	0.0358577	1.96864	0.0176959		0.0205305	0.997456	0.536965	0.844395	-1.42745	0.793358	-0.700512	0.77727		-0.190197	0.931553	0.326237	0.724418	0.925266	0.430186	-1.03915	0.378342	-0.457926	0.784231	0.269014	0.90285
CT04_00185	Zn(II)2Cys6 transcription factor (fungal specific transcription factor)										0.544669	0.317987	0.339469	0.494843	1.09347	0.0562277	-0.0476386	0.959488	0.368818	0.455566	0.468279	0.201114	-0.437426	0.579434	0.717939	0.259675		-0.197632	0.975541	0.12506	0.979321	-1.54024	0.77208	0.717653	0.774994		-0.227161	0.91404	0.09553	0.939323	0.733946	0.536887	-0.931357	0.462818	-1.07591	0.449294	1.18199	0.400792
CT04_00189	hypothetical protein										-0.814743	0.0438377	-0.598199	0.0877434	-0.907479	0.0930501	-1.53864	0.023248	-0.786809	0.0290804	-0.488919	0.104241	-1.29972	0.0258652	-1.02256	0.0559529		0.0273666	0.994668	0.0967946	0.975878	-0.369802	0.945522	0.531303	0.790317		0.223004	0.86389	0.292433	0.626231	-0.301545	0.792507	-0.768141	0.366022	-0.660626	0.606045	0.240479	0.867708
CT04_00193	pre-mRNA cleavage complex II protein Clp1										0.269888	0.606485	0.307966	0.480642	-0.100789	0.899183	-0.972815	0.180381	0.199581	0.666866	0.374643	0.251329	-0.245346	0.744624	0.0572844	0.944336		-0.0609234	0.989589	0.0590087	0.984735	-0.150535	0.981436	0.98531	0.634269		0.0572543	0.97687	0.177186	0.831821	-0.400866	0.781181	-0.61041	0.574709	-0.846194	0.59948	0.289651	0.864604
CT04_00194	gamma interferon inducible lysosomal thiol reductase										0.0559883	0.940184	0.842586	0.0606052	-0.201049	0.840528	0.12633	0.903297	0.607512	0.20211	0.806316	0.0362103	0.355212	0.665995	0.449027	0.57652		0.542572	0.859795	-0.0368797	0.987489	0.577294	0.923967	0.329261	0.87092		0.779777	0.399635	0.200326	0.755584	-1.04723	0.269634	-0.433054	0.630083	0.327353	0.835385	0.0793199	0.963784
CT04_00195	bifunctional p-450:NADPH-p450 reductase										-2.21528	0.000457829	-2.60236	3.55189e-05	-2.59067	0.00103823	-2.39765	0.00314894	-3.62624	4.45367e-06	-2.96095	6.50285e-07	-3.31759	0.000111481	-1.83874	0.00647446		-1.42359	0.687854	-0.36313	0.946645	-0.918531	0.920734	0.513313	0.844856		-0.397613	0.857289	0.662844	0.611235	0.0138273	0.996082	-0.541573	0.763355	0.222472	0.925417	1.65432	0.268086
CT04_00199	HD domain-containing protein										-0.178335	0.707647	0.177228	0.620579	-0.218268	0.730618	-0.162179	0.810651	-0.118911	0.768714	-0.0944918	0.754735	-0.310319	0.594694	0.199634	0.726102		0.0625658	0.98875	-0.270285	0.914704	-0.105873	0.988438	0.337134	0.876266		0.355445	0.799972	0.0225942	0.982603	-0.400354	0.75558	-0.235943	0.847417	0.0820182	0.962919	0.525026	0.670996
CT04_00200	sarcosine oxidase (fructosyl amino acid oxidase)										9.17081	1.57739e-11	9.15826	7.37212e-12	9.32516	3.46762e-11	10.6757	9.09519e-13	9.28021	6.11881e-12	9.80645	9.01867e-13	10.3027	1.4297e-12	9.9529	2.61369e-12		0.101596	0.981771	0.668278	0.467638	0.96807	0.752391	-0.726435	0.476209		-0.0370597	0.981587	0.529622	0.286817	0.184448	0.885391	0.48424	0.41601	1.35566	0.0435168	-0.338841	0.684188
CT04_00203	ribosomal protein s21										-0.974457	0.0425919	-1.18273	0.00756603	-0.490268	0.406007	-1.64534	0.0225889	-0.731777	0.0637988	-0.937166	0.00510349	-0.950815	0.111332	-1.12147	0.067277		0.253568	0.968219	0.245221	0.945923	-0.449448	0.924994	0.523864	0.821009		-0.195678	0.909242	-0.204025	0.784733	0.682793	0.501692	-0.0118763	0.992954	-1.15136	0.342204	-0.178046	0.915975
CT04_00208	glucose N-acetyltransferase								GT8		-0.626447	0.497882	-2.77465	0.00893555	-0.155303	0.896307	0.0541503	0.966859	-0.0223055	0.977889	-0.96371	0.130546	-1.05709	0.356088	0.549415	0.570917		0.594952	0.937235	1.94404	0.434251	-0.869177	0.924824	0.46827	0.859845		-2.29752	0.249462	-0.94843	0.277009	2.73844	0.100799	-0.0747772	0.971258	0.258159	0.909896	1.59561	0.293597
CT04_00209	glycoside hydrolase family 43 protein (beta-xylosidase)		Yes						GH43		6.57305	1.60767e-11	6.8922	1.83199e-12	5.95934	4.37706e-09	6.87119	1.21702e-10	5.93061	9.71615e-11	6.70259	1.28891e-12	6.2116	1.01374e-09	6.2924	4.2977e-10		-0.639119	0.815376	-0.196674	0.948835	0.261463	0.967766	-0.573662	0.7341		0.334646	0.777369	0.777091	0.15881	-0.938075	0.342703	-0.479938	0.617696	0.909766	0.406929	0.0746407	0.968453
CT04_00216	maltose permease MAL61							2.A.1			9.1872	7.17454e-10	9.64728	1.24249e-10	9.47257	1.18081e-09	11.0745	1.78431e-11	9.02356	6.50655e-10	9.75346	5.58047e-11	9.53813	8.78763e-10	10.627	2.77783e-11		-0.162694	0.968962	0.0925039	0.976175	0.0697245	0.991607	-0.443416	0.666153		0.47442	0.650241	0.729617	0.152301	-0.181555	0.885519	-0.204334	0.83518	1.60028	0.0114635	1.08713	0.119089
CT04_00224	ethyl tert-butyl ether degradation										3.10888	3.0864e-05	3.30246	1.64716e-06	3.53721	2.09559e-05	3.51014	0.000172839	3.46733	6.57717e-07	1.9743	0.00176823	3.88514	1.76747e-06	3.15945	0.000225536		0.358363	0.961732	-1.31602	0.320757	0.361594	0.956995	-0.379871	0.894663		0.186067	0.931282	-1.48832	0.0460629	0.222522	0.897081	1.90014	0.0368342	0.0245205	0.989302	-0.716944	0.598862
CT04_00226	arginine permease							2.A.3			-5.96367	0.00459118	-6.58154	0.00181211	-3.02679	0.0539344	-3.64223	0.0595622	-4.50852	0.00320445	-5.85528	0.000442688	-3.6688	0.0323311	-4.23612	0.0276574		1.39025	0.885628	0.875727	0.935141	-0.667139	0.930833	-0.588161	0.872374		-0.833719	0.865694	-1.34824	0.37463	3.68366	0.0457998	2.14079	0.179749	-0.613353	0.782834	-0.534376	0.834506
CT04_00229	hypothetical protein		Yes		CT04_00229						1.39756	0.0751689	2.37708	0.000109797	4.3881	4.38223e-09	5.46885	1.72286e-11	1.53093	0.0226507	2.6412	1.93611e-06	2.25758	0.00461327	6.38005	6.42566e-14		0.108113	0.987828	0.261483	0.950453	-2.15608	0.273952	0.921674	0.173029		0.955629	0.587954	1.109	0.180165	2.01458	0.00423721	-0.402988	0.770369	1.0796	0.0800617	4.15736	1.48583e-06
CT04_00230	aspartate aminotransferase protein										1.48501	0.0656238	2.64594	5.1421e-05	1.08117	0.293556	0.671598	0.522872	2.41336	0.000285469	1.94457	0.000815881	0.804161	0.442696	0.97911	0.355735		0.976755	0.85721	-0.697462	0.77314	-0.295738	0.981436	0.262452	0.955135		1.20408	0.471496	-0.470137	0.65671	-1.65307	0.322651	-1.25134	0.457437	-0.315677	0.916247	0.242513	0.943029
CT04_00231	glycosyl hydrolase family protein								GH43-CBM66		0.838887	0.337304	1.08441	0.124666	0.270701	0.841798	1.42688	0.15366	0.784053	0.313887	1.63933	0.0021154	1.74967	0.0445127	0.0254493	0.986025		-0.0457413	0.994228	0.560969	0.811858	1.5029	0.793358	-1.34048	0.535123		0.250823	0.908641	0.857534	0.236777	-0.815864	0.612458	0.12607	0.921864	1.12851	0.458896	-1.71487	0.18968
CT04_00232	AMP-binding enzyme (aureobasidin A1 biosynthesis complex)			CT04_00232				2.A.1			-3.60499	0.000435302	-2.40807	0.00177828	-2.37926	0.0168348	-2.02314	0.0425327	-3.81646	0.000163371	-3.2026	5.00367e-05	-3.21213	0.00170932	0.411857	0.546861		-0.300827	0.981771	-0.791071	0.881066	-0.966721	0.924824	2.36357	0.204683		1.10351	0.692432	0.613265	0.762156	0.132401	0.970895	-0.0432502	0.987561	0.343672	0.906672	3.67397	0.00547877
CT04_00233	hypothetical protein		Yes								-1.20046	0.275538	-0.736139	0.417678	-1.66989	0.217564	1.65089	0.0539948	-0.456442	0.604253	-0.325397	0.623261	-1.9469	0.140431	-1.13247	0.411532		0.738454	0.890275	0.391689	0.926997	-0.359048	0.97097	-2.75639	0.0454519		0.48352	0.841088	0.136755	0.912858	-0.873924	0.654393	-1.62466	0.253883	3.23735	0.00451627	0.840006	0.694388
CT04_00238	fungal chitosanase		Yes						GH75		-0.405602	0.661838	-1.32332	0.116047	-0.742091	0.513176	0.511115	0.622633	-1.21102	0.150554	-1.12522	0.0916055	0.0178603	0.988965	0.0151349	0.989622		-0.824625	0.884148	0.216712	0.973314	0.72971	0.924824	-0.495945	0.828626		-0.948058	0.5845	0.0932781	0.954519	0.59802	0.758102	1.11102	0.306352	1.25806	0.365481	0.0324091	0.988142
CT04_00246	hypothetical protein										-0.014165	0.976286	0.0431859	0.913589	-0.245806	0.703096	-0.861225	0.193083	-0.0400136	0.924617	-0.356301	0.239751	0.242925	0.660644	-1.47476	0.0239856		-0.0317243	0.993401	-0.398401	0.819696	0.501407	0.924824	-0.612545	0.79541		0.0509016	0.976605	-0.315775	0.616215	-0.288355	0.817737	0.611453	0.412631	-0.61468	0.654401	-1.72863	0.0720888
CT04_00247	peroxin 8										-0.742561	0.229167	-0.611474	0.244904	0.0461757	0.954681	-2.06823	0.0100145	0.221661	0.635475	-0.351854	0.368314	-0.888605	0.241011	0.147011	0.851755		0.967427	0.715982	0.254965	0.950453	-0.934461	0.890944	2.20845	0.186574		0.142428	0.948263	-0.570034	0.357081	0.64566	0.599474	-0.543765	0.668632	-2.10957	0.0858641	1.03335	0.40276
CT04_00248	C2H2 transcription factor										-0.132732	0.871594	-0.944213	0.187464	0.14672	0.883026	0.757916	0.355729	-0.880266	0.217936	-0.846557	0.132909	0.617639	0.430326	-0.131852	0.903378		-0.73267	0.885628	0.0712209	0.987829	0.47166	0.93975	-0.885201	0.634269		-0.774606	0.64095	0.0292852	0.985715	1.05836	0.425492	1.4588	0.101139	0.611403	0.667612	-0.745458	0.566156
CT04_00249	phenylalanyl-tRNA synthetase (beta chain)										-0.602567	0.412804	-0.812808	0.197483	-0.441843	0.660435	-1.34629	0.241968	-0.783871	0.213496	-0.463783	0.356597	-0.794644	0.421934	-0.178596	0.859135		-0.186926	0.968473	0.344433	0.844395	-0.323301	0.945522	1.17858	0.38156		-0.212548	0.868634	0.318811	0.559279	0.362104	0.70293	-0.30563	0.729649	-0.909926	0.372819	0.591954	0.498049
CT04_00250	spindle pole body interacting protein										-0.0154668	0.97789	0.0606013	0.896958	-0.136046	0.860037	-1.23355	0.126982	-0.564947	0.229027	-0.455105	0.200895	-0.642949	0.352474	0.559615	0.318663		-0.551906	0.859483	-0.521792	0.714689	-0.525263	0.924824	1.78254	0.20144		0.0769667	0.960991	0.107081	0.909593	-0.209013	0.877273	-0.212484	0.857929	-1.07551	0.391438	1.23228	0.150837
CT04_00251	hypothetical protein										0.543093	0.482659	-0.310303	0.701013	0.0338519	0.976513	-0.936925	0.356704	0.390599	0.58412	0.0711652	0.912671	-1.57834	0.109845	-0.875068	0.418488		-0.150049	0.981771	0.412474	0.946645	-1.5678	0.875494	0.0494646	0.991815		-0.874681	0.65146	-0.312158	0.80685	0.325874	0.894468	-1.6544	0.308445	-0.926389	0.680794	0.690878	0.803493
CT04_00252	MBOAT family protein										-1.56463	0.00437125	-1.22451	0.00511929	-2.43455	0.00167615	-1.75865	0.0183176	-1.64472	0.000822931	-1.36322	0.000269537	-2.5349	0.0011534	-0.876637	0.136013		-0.0987279	0.984535	-0.145512	0.969384	-0.0702246	0.994655	0.885067	0.644034		0.330449	0.851677	0.283665	0.754091	-1.16444	0.39244	-1.08915	0.380503	0.615847	0.747869	1.57114	0.207241
CT04_00253	DUF1941 family protein										-0.0571876	0.927513	-0.70419	0.17847	0.47699	0.447854	-0.580552	0.446707	-0.396772	0.436538	-0.468401	0.230202	-0.70237	0.337154	-0.776961	0.300906		-0.325145	0.967855	0.223623	0.969384	-1.15817	0.83537	-0.0766978	0.983843		-0.619603	0.699991	-0.0708346	0.955659	1.15564	0.305654	-0.226158	0.888482	-1.1576	0.395017	-0.0761232	0.974741
CT04_00254	S-adenosylmethionine-dependent methyltransferase-like protein										0.0377182	0.927111	-0.61069	0.0673829	-0.322576	0.53245	-1.10938	0.0735466	-0.400677	0.227532	-0.67577	0.0202506	-0.620821	0.216444	-1.02355	0.0556682		-0.433538	0.84739	-0.0689861	0.980892	-0.298707	0.945522	0.0670001	0.981057		-0.645736	0.346877	-0.281183	0.605146	0.299844	0.75335	0.0701226	0.945171	-0.774693	0.442921	-0.408986	0.699254
CT04_00256	Mediator of RNA polymerase II transcription subunit 10										0.639168	0.357305	-0.470714	0.528101	-0.183194	0.870539	-0.894134	0.330497	0.301734	0.655761	-0.0582198	0.923349	0.127937	0.907923	-0.0817866	0.945038		-0.354738	0.968473	0.398933	0.950453	0.211779	0.981436	0.833313	0.8078		-1.11407	0.5461	-0.360394	0.775169	0.360261	0.892942	0.173107	0.927509	-0.790425	0.743156	-0.168892	0.954265
CT04_00257	adaptor complexes medium subunit family protein										-0.430946	0.194454	-0.986078	0.00228027	-1.14503	0.0181281	-2.10735	0.00137507	-0.516942	0.0787265	-0.986872	0.000516787	-0.835593	0.0640138	-0.180621	0.689104		-0.0938028	0.977479	0.00025957	0.999453	0.321541	0.945522	1.92922	0.0981623		-0.562541	0.471496	-0.468478	0.290339	-0.164665	0.894105	0.156617	0.863994	-0.957991	0.408355	0.649691	0.386206
CT04_00258	galactoside O-acetyltransferase										0.553892	0.200032	0.0579282	0.902394	1.01589	0.0376702	-0.213548	0.78682	0.56537	0.12539	-0.0913239	0.802084	0.533191	0.3329	-1.30965	0.0732449		0.00923438	0.997456	-0.146992	0.969384	-0.502909	0.924824	-1.05573	0.634269		-0.499123	0.672876	-0.655349	0.252579	0.955984	0.27131	0.600067	0.508708	-1.24624	0.259597	-1.79906	0.126707
CT04_00259	S-adenosylmethionine-dependent methyltransferase (seven beta-strand family)										1.065	0.305574	0.949783	0.306664	0.889566	0.497142	0.654787	0.6268	1.09683	0.230324	1.12191	0.123168	0.968546	0.442696	1.17535	0.342455		0.0224655	0.997456	0.173054	0.976175	0.0114172	0.999544	0.516289	0.8584		-0.121112	0.96532	0.0294768	0.985234	0.0113939	0.996082	-0.150243	0.929702	-0.309416	0.897716	0.195456	0.935376
CT04_00261	S-formylglutathione hydrolase										0.757699	0.0936377	0.939016	0.015274	0.981364	0.0725459	0.903132	0.156364	0.953678	0.0141272	1.16393	0.00083358	1.27069	0.0110477	0.268684	0.718112		0.19278	0.962386	0.224331	0.902332	0.288729	0.935491	-0.652385	0.623005		0.175978	0.875236	0.207528	0.686216	0.0466163	0.970903	0.111014	0.883284	-0.0607934	0.96	-1.00191	0.15509
CT04_00262	asparaginyl-tRNA synthetase										-0.870142	0.049652	-1.27324	0.0028583	-1.06174	0.0764345	-1.41542	0.0477691	-1.30408	0.00242167	-1.41843	0.000213556	-1.33261	0.0298598	-1.1982	0.0468499		-0.436129	0.881545	-0.151063	0.969384	-0.28429	0.954893	0.208654	0.92043		-0.404183	0.66503	-0.119117	0.874124	0.216473	0.853952	0.0832457	0.937748	-0.353979	0.782834	0.138964	0.919542
CT04_00263	DUF803 domain membrane protein							2.A.7			-0.245809	0.544842	-0.105091	0.768736	0.0323512	0.954681	-0.650663	0.282525	-0.217987	0.530779	-0.546779	0.0592111	-0.77039	0.154047	-0.170359	0.762247		0.0258145	0.993469	-0.439691	0.680349	-0.801579	0.807335	0.475372	0.752418		0.135391	0.908641	-0.330115	0.496098	0.138806	0.888019	-0.223082	0.810421	-0.676191	0.450625	0.60076	0.480446
CT04_00265	hypothetical protein										1.59565	7.80698e-05	1.89163	1.2349e-06	1.87955	4.56404e-05	1.45259	0.0077047	1.97226	5.95299e-07	2.19391	1.2872e-08	1.49421	0.00171798	1.30302	0.00817252		0.378009	0.885628	0.302845	0.844395	-0.380133	0.924824	-0.135374	0.947007		0.29794	0.776633	0.222776	0.679156	-0.0203231	0.989836	-0.703301	0.282664	-0.428879	0.687559	-0.18412	0.884393
CT04_00266	conserved glutamic acid-rich protein										-0.341996	0.163875	-0.116921	0.617307	0.0320385	0.925835	-0.579169	0.0844472	-0.428056	0.0577486	-0.0357482	0.867892	0.149714	0.614152	-0.286854	0.336098		-0.0953695	0.968473	0.0863249	0.969384	0.128559	0.967744	0.290612	0.776136		0.208047	0.759019	0.389742	0.186704	0.147284	0.819362	0.189519	0.684262	-0.599905	0.271124	-0.437852	0.376056
CT04_00267	tetratricopeptide							3.A.9			-0.245411	0.433294	-0.44184	0.0986978	-0.183415	0.682096	-0.22319	0.645226	-0.162887	0.554891	-0.36154	0.106893	-0.0220416	0.965893	-0.37378	0.373735		0.0843526	0.980907	0.079599	0.976175	0.159406	0.967766	-0.158596	0.929794		-0.199221	0.856216	-0.203975	0.706221	0.257047	0.781181	0.336855	0.608294	-0.0278902	0.980683	-0.345892	0.689256
CT04_00268	ZIP zinc transporter							2.A.5			0.667143	0.459277	-0.617413	0.539114	0.267751	0.843871	0.217429	0.876137	0.428505	0.614494	-0.448762	0.569885	-0.919799	0.45006	-0.220715	0.881212		-0.245803	0.977103	0.131109	0.984735	-1.18448	0.914497	-0.456592	0.915546		-1.24597	0.578245	-0.869057	0.496245	0.833777	0.73127	-0.481814	0.848919	-0.0481015	0.98513	0.679789	0.817118
CT04_00269	protein phosphatase PP2A regulatory subunit A										0.376596	0.537582	0.278581	0.621108	-0.0671272	0.944255	-0.0948474	0.932421	0.166138	0.782335	0.12061	0.813784	-0.0444202	0.966716	0.0120582	0.989359		-0.213496	0.902522	-0.156634	0.90804	0.0239361	0.994655	0.100897	0.939049		-0.101802	0.899711	-0.04494	0.926821	-0.344613	0.524911	-0.164043	0.766594	-0.0227374	0.979203	0.0542236	0.951376
CT04_00272	Gtr1 G domain containing protein										-0.52962	0.297275	-0.153181	0.720747	-0.241331	0.734953	-0.386044	0.604526	-0.58845	0.180295	-0.771389	0.0309052	-0.34106	0.614152	-0.818203	0.225513		-0.0491629	0.990178	-0.61543	0.611805	-0.0736068	0.991607	-0.44974	0.823702		0.384725	0.742963	-0.181542	0.819787	-0.106855	0.942166	0.434967	0.644135	-0.109042	0.945703	-0.485175	0.694046
CT04_00273	cell division control protein 42										0.235669	0.664509	-0.147387	0.774093	-0.00550499	0.995025	-0.58187	0.505713	0.134212	0.789425	-0.115285	0.787583	-0.16489	0.842752	-0.556674	0.484528		-0.104547	0.968473	0.0274055	0.987829	-0.150006	0.967766	0.0306891	0.989224		-0.380287	0.580358	-0.248334	0.556286	0.137317	0.882203	-0.040094	0.962305	-0.578866	0.485189	-0.398171	0.622768
CT04_00275	negative regulator of differentiation 1 (RNA recognition domain-containing protein)										1.42767	0.0197665	1.65269	0.00353268	0.994338	0.183923	0.488264	0.607047	1.66025	0.00342483	1.44842	0.00497042	1.30841	0.0605691	0.855092	0.271336		0.233759	0.885628	-0.213901	0.811042	0.316865	0.913557	0.367937	0.708142		0.238742	0.654859	-0.208918	0.46996	-0.661078	0.119606	-0.130312	0.797832	-0.516597	0.397221	-0.465525	0.36033
CT04_00276	polyadenylation factor subunit 2 (WD domain-containing protein)										-0.380253	0.539841	-0.135813	0.796502	-1.17366	0.146613	-0.990955	0.229341	-0.351288	0.499907	-0.362427	0.357662	-0.955882	0.225204	-0.590796	0.452832		0.0193778	0.997456	-0.226658	0.958915	0.207176	0.981436	0.326237	0.920224		0.238286	0.908198	-0.00774962	0.994488	-0.986316	0.51045	-0.552483	0.703888	0.195945	0.939016	0.315007	0.879139
CT04_00281	amidophosphoribosyltransferase										-1.30326	0.0149465	-1.73438	0.000990477	-0.901663	0.147163	-0.312353	0.647486	-1.00584	0.0224372	-1.03934	0.00327268	-0.869101	0.153967	-1.85999	0.00835097		0.306504	0.962378	0.704023	0.684769	0.0345427	0.996613	-1.55014	0.297807		-0.436157	0.792701	-0.0386393	0.973144	0.844216	0.451313	0.174736	0.882972	0.596509	0.625217	-0.988175	0.416307
CT04_00282	MFS glucose transporter							2.A.1			-0.894985	0.0736591	-0.0846308	0.838189	-0.727084	0.251787	0.0815631	0.9109	-1.05384	0.0170213	-0.630497	0.0577445	-1.20229	0.06882	-0.410648	0.519582		-0.165191	0.968473	-0.547502	0.559815	-0.470081	0.924824	-0.47433	0.7341		0.804351	0.305625	0.422041	0.456358	-0.6363	0.456225	-0.558879	0.534034	0.794817	0.366385	0.790568	0.414825
CT04_00283	serine/threonine-protein kinase SSN3										-0.510763	0.318003	-0.277931	0.509993	-0.786863	0.23259	-0.384545	0.590287	-0.393557	0.365276	0.110086	0.734975	-0.492536	0.441855	-0.13072	0.853325		0.121312	0.981771	0.397779	0.874243	0.28015	0.967766	0.249208	0.927227		0.226825	0.907741	0.503292	0.473088	-0.488639	0.75044	-0.606268	0.577618	0.391061	0.832749	0.360119	0.82619
CT04_00285	hypothetical protein										0.438967	0.63982	-0.272249	0.777323	0.283707	0.83295	-0.527816	0.712171	0.196952	0.826895	0.274467	0.669935	-0.878723	0.521403	-1.35379	0.323543		-0.227119	0.968473	0.540312	0.844831	-1.07725	0.897483	-0.846888	0.783837		-0.692296	0.637254	0.075135	0.948872	0.556332	0.720659	-1.06123	0.419459	-0.8512	0.624742	-0.620838	0.784997
CT04_00286	PRELI-like family protein										-1.50617	0.357305	-0.471532	0.694497	-1.27802	0.536634	-0.829074	0.707288	-1.05675	0.412723	-0.603493	0.539078	-0.805562	0.687424	-0.308406	0.875944		0.471807	0.915022	-0.137874	0.969384	0.517848	0.924824	0.502968	0.79256		1.05814	0.285097	0.448455	0.482783	-0.836317	0.427883	-0.180595	0.876406	0.494199	0.742667	0.479319	0.672338
CT04_00289	actin-like protein 2										-0.192516	0.582484	-0.350848	0.235234	-1.18912	0.0197943	-1.04344	0.0572744	-0.374369	0.210957	-0.257218	0.306214	-0.522775	0.239888	-0.632912	0.173043		-0.179949	0.968473	0.0969052	0.971561	0.658031	0.897483	0.430548	0.810083		-0.156106	0.89558	0.120748	0.846097	-0.83766	0.338701	-0.276534	0.727696	0.131637	0.935989	-0.0958457	0.944623
CT04_00291	peptidyl-prolyl cis-trans isomerase Cyp6 (RNA recognition domain-containing protein )										-0.722324	0.326013	-0.105576	0.861069	-0.725075	0.433658	-1.26751	0.201202	-0.837473	0.183546	-0.427706	0.345078	-1.06062	0.259099	-0.497331	0.598921		-0.139004	0.981771	-0.321744	0.932736	-0.274266	0.974899	0.897023	0.746474		0.597786	0.726593	0.415047	0.685463	-0.623979	0.695375	-0.576501	0.712643	-0.654055	0.760107	0.517234	0.79784
CT04_00292	serine carboxypeptidase S28		Yes			S28					-0.44103	0.310965	-0.0466443	0.913972	0.16024	0.775273	-1.00813	0.113659	0.156073	0.697795	-0.657455	0.0578905	0.179299	0.735131	0.638187	0.140703		0.59793	0.604798	-0.622075	0.275489	0.0267763	0.994655	1.65911	0.0190308		0.418331	0.546938	-0.801674	0.0118545	0.193686	0.797523	0.842538	0.0552955	-1.18855	0.0579497	0.443792	0.422349
CT04_00294	NmrA-like family protein (isoflavone reductase family protein)										-1.36151	0.064301	-0.611301	0.300573	-0.922956	0.284905	-0.228462	0.814094	-1.2873	0.0490703	-0.521285	0.241913	-1.72184	0.0414579	0.190633	0.823018		0.0903074	0.990178	0.0731964	0.98668	-0.869729	0.924824	0.414119	0.874777		0.785014	0.682565	0.767903	0.450408	-0.259317	0.907214	-1.20224	0.410706	0.645751	0.742667	1.9296	0.173976
CT04_00297	aflatoxin biosynthesis ketoreductase Nor-1 (short-chain dehydrogenase)										1.4442	0.0111952	0.498402	0.417208	0.399941	0.671894	3.28669	7.27245e-07	1.64918	0.00103923	0.737913	0.112586	2.43649	8.739e-05	3.31883	4.7542e-08		0.223127	0.968473	0.261834	0.969384	1.95937	0.697949	0.0266337	0.990067		-0.943072	0.552048	-0.904365	0.232904	0.00360227	0.999479	1.70114	0.0431405	2.80748	0.0101504	0.874743	0.338662
CT04_00298	DNA-dependent RNA polymerase I subunit A43										-1.17356	0.106336	-0.621903	0.292912	-0.715285	0.404138	-0.310661	0.739467	-0.644118	0.282534	-0.956133	0.0515889	-0.537941	0.52287	-1.73744	0.0408578		0.513696	0.957632	-0.34924	0.94127	0.162472	0.982512	-1.3662	0.565926		0.545397	0.799653	-0.317539	0.775169	-0.107179	0.966456	0.404533	0.779141	0.379142	0.85085	-1.14953	0.490588
CT04_00299	5-methyltetrahydropteroyltriglutamate-homocysteine methyltransferase										1.11	0.0248294	1.84422	1.21071e-05	0.983334	0.110255	1.69121	0.00457915	1.4608	0.000516959	1.25765	0.000437985	1.50372	0.00640178	1.88291	0.000440568		0.33687	0.961553	-0.589008	0.689137	0.499379	0.933545	0.219003	0.926534		0.723245	0.53693	-0.202634	0.808433	-0.845973	0.466815	0.242415	0.842937	0.67279	0.634541	0.392414	0.767814
CT04_00302	nuclear elongation and deformation protein 1										-0.0387551	0.906586	-0.103154	0.705489	-0.587841	0.140238	-1.00649	0.0381609	0.0627808	0.823645	0.0151658	0.952921	-0.283577	0.472901	-0.308229	0.437489		0.102679	0.968962	0.124227	0.958915	0.316023	0.925058	0.685083	0.585859		-0.070625	0.947014	-0.0490768	0.935188	-0.485466	0.503349	-0.293671	0.64989	-0.403165	0.708155	-0.0341041	0.975974
CT04_00303	histone acetyltransferase subunit 3 (transcriptional regulator)										-0.387977	0.657109	-0.61181	0.398171	-1.01887	0.376094	-0.692574	0.57789	-0.753094	0.312376	-0.443441	0.415707	-0.427471	0.703788	-1.53746	0.200304		-0.373017	0.960383	0.169062	0.969384	0.590757	0.924824	-0.88932	0.723959		-0.227555	0.907999	0.314525	0.72952	-0.408753	0.815629	0.0129414	0.99304	0.36604	0.85628	-1.11404	0.436525
CT04_00304	tumor suppressor candidate 4 (nitrogen permease regulator 2)										0.168548	0.773457	-0.159279	0.759463	-0.373747	0.640657	-1.82823	0.0214769	-0.992592	0.0750387	-0.460265	0.238721	-2.18697	0.00598604	-2.01203	0.0121615		-1.17412	0.648593	-0.302202	0.937572	-1.80002	0.780077	-0.210712	0.959022		-0.330706	0.843205	0.541207	0.564459	-0.223039	0.9012	-1.72086	0.201876	-1.44536	0.362195	0.143949	0.966361
CT04_00305	histidine biosynthesis trifunctional protein										-1.29478	0.10809	-1.67931	0.0263066	-1.75822	0.102205	-2.81832	0.0213953	-1.28699	0.0647812	-1.57412	0.00781038	-1.8452	0.089796	-2.5152	0.0352055		0.0142121	0.997456	0.103612	0.980892	-0.0610124	0.994655	0.354393	0.920649		-0.376438	0.829631	-0.287037	0.74605	-0.0982598	0.966245	-0.262885	0.857929	-1.09873	0.512332	-0.683322	0.695666
CT04_00306	raffinose synthase Sip1								GH36		-0.82236	0.14952	-0.895857	0.0668083	-0.818963	0.254029	-1.14325	0.150056	-0.687291	0.152375	-0.558501	0.123274	-1.32474	0.0746068	-0.876326	0.223615		0.13514	0.981771	0.34877	0.924467	-0.499052	0.952351	0.228051	0.946119		-0.0870427	0.97365	0.126588	0.912858	0.0899994	0.970895	-0.757823	0.574709	-0.28349	0.900158	0.443614	0.82619
CT04_00307	succinate dehydrogenase cytochrome B small subunit (CybS protein)							3.A.8			1.28564	0.171418	0.988685	0.262851	0.821336	0.554468	1.09247	0.440355	1.39547	0.0968967	1.18275	0.116889	1.43729	0.194231	0.950926	0.477232		0.101067	0.969915	0.198432	0.909706	0.622741	0.834862	-0.14445	0.927378		-0.303782	0.691165	-0.206416	0.645293	-0.175061	0.855873	0.249248	0.674102	0.28368	0.770823	-0.483512	0.470504
CT04_00309	urease										-1.48417	0.0258002	-1.85947	0.00325486	-2.0444	0.0189966	-1.85546	0.0371872	-0.871549	0.0826438	-1.0594	0.0105737	-1.95718	0.020839	-0.770691	0.303521		0.58961	0.890275	0.800402	0.714689	0.0425414	0.997525	1.10521	0.618267		-0.400764	0.856078	-0.189971	0.838396	-0.131717	0.961972	-0.889578	0.495636	0.118927	0.961751	1.1816	0.400792
CT04_00310	adenine phosphoribosyltransferase										-3.30051	8.45725e-07	-2.77188	2.73046e-07	-2.41964	0.000108455	-2.67886	0.000304728	-3.04366	1.44026e-07	-2.70598	3.48879e-08	-2.36708	9.02579e-05	-2.84794	3.50314e-05		0.258637	0.962386	0.0736066	0.980542	0.0503902	0.99328	-0.152708	0.943108		0.523395	0.619767	0.338365	0.574839	0.357282	0.704921	0.334066	0.663833	-0.280685	0.816608	-0.483783	0.600434
CT04_00311	transcription initiation factor TFIID subunit 9		Yes								-0.728383	0.285104	-0.608831	0.303036	-0.198001	0.829837	0.0903037	0.926766	-0.621433	0.302839	-0.124392	0.78295	-0.683661	0.405721	-1.31198	0.111097		0.135045	0.984535	0.483961	0.90137	-0.531262	0.946131	-1.45195	0.548181		0.148154	0.95641	0.49707	0.640169	0.418326	0.830763	-0.596897	0.687748	0.299684	0.887801	-0.621007	0.775514
CT04_00313	conserved fungal protein										0.466533	0.391304	0.233164	0.646862	0.875858	0.150424	-0.32589	0.723153	0.721824	0.0885175	0.381956	0.303839	-0.482492	0.575193	-0.391343	0.649402		0.249703	0.968473	0.143404	0.971448	-1.31178	0.794553	-0.0646904	0.986771		-0.235177	0.89558	-0.341476	0.633315	0.636413	0.553372	-0.818771	0.502413	-1.20602	0.353339	0.0410675	0.987263
CT04_00314	nucleoside-diphosphate-sugar epimerase										-1.7245	0.00650489	-0.45004	0.292859	-1.19649	0.0827686	0.183679	0.799328	-1.73018	0.00233156	-0.608644	0.0749825	-1.42172	0.0437016	-0.429697	0.526333		-0.0294104	0.997456	-0.164161	0.969384	-0.203689	0.981436	-0.63723	0.746225		1.25511	0.351994	1.12036	0.157955	-0.758517	0.589224	-0.798045	0.527727	1.40985	0.241944	0.976313	0.483822
CT04_00315	zinc-binding dehydrogenase										2.61455	1.77049e-09	2.26671	9.94908e-09	2.34132	8.91192e-07	2.63995	3.17689e-07	2.19457	2.10989e-08	2.40187	2.23631e-10	2.86055	5.13735e-09	2.444	2.4324e-07		-0.419717	0.865248	0.126933	0.969384	0.535536	0.900451	-0.185562	0.914405		-0.346186	0.700856	0.200463	0.736311	0.063585	0.963904	0.472188	0.439883	0.298605	0.786021	-0.422493	0.610157
CT04_00316	peroxisomal biogenesis factor 2										-0.375788	0.61065	-0.7579	0.231681	0.624784	0.39179	-0.914629	0.331791	-0.769549	0.230371	-0.717796	0.14346	-0.282488	0.760054	-1.00423	0.281422		-0.414711	0.961553	0.0389613	0.991649	-0.932009	0.890944	-0.166469	0.964699		-0.391772	0.856218	0.0619008	0.966987	1.37806	0.209351	0.407091	0.769826	-1.46624	0.301812	-0.700703	0.682476
CT04_00317	tyrosyl-tRNA synthetase										-0.74783	0.175911	-1.46433	0.00750405	-1.92187	0.0137248	-1.07737	0.158878	-1.25704	0.0168311	-1.519	0.000879068	-1.31415	0.06693	-1.27021	0.0762146		-0.527625	0.912015	-0.0517861	0.988403	0.640671	0.925377	-0.202041	0.946616		-0.73771	0.603154	-0.261871	0.806747	-0.489766	0.79917	0.202691	0.895048	0.879337	0.606045	0.036625	0.987628
CT04_00319	DNA mismatch repair protein Msh-2										-0.73195	0.194432	-0.712113	0.140161	-1.21566	0.111383	-1.55264	0.0671361	-0.734384	0.133517	-1.07583	0.00999327	-0.467049	0.52071	-1.84041	0.0257562		0.0145988	0.997456	-0.364631	0.88664	0.753544	0.907607	-0.262845	0.936209		0.0399946	0.983147	-0.339235	0.661757	-0.51163	0.707536	0.606544	0.516115	-0.360723	0.85085	-1.37711	0.243061
CT04_00320	ubiquitin carboxyl-terminal hydrolase										-0.217924	0.706221	-1.03382	0.0515024	-0.453687	0.55662	-0.931022	0.284986	-0.584991	0.228365	-0.753514	0.0613843	-0.871371	0.250805	-0.486069	0.53238		-0.366612	0.892874	0.273393	0.916558	-0.422835	0.924824	0.426345	0.823141		-0.809189	0.330266	-0.169184	0.810147	0.570735	0.550676	-0.125493	0.91403	-0.454672	0.732849	0.394507	0.733029
CT04_00324	transcription factor Prr1 (HSF-type DNA-binding protein)										0.711318	0.0149465	0.522799	0.0514297	0.52327	0.188094	0.110258	0.849318	0.729394	0.00603673	0.719612	0.00246473	0.000337362	0.999605	0.0299504	0.955558		0.0157293	0.995665	0.201341	0.910938	-0.543332	0.906046	-0.0707249	0.974722		-0.186509	0.856405	-0.000897556	0.998886	0.00700157	0.995967	-0.737671	0.242336	-0.428138	0.676868	0.0444693	0.974202
CT04_00327	Ras small monomeric protein										0.117205	0.914971	0.320982	0.712984	0.293717	0.820968	0.356753	0.771679	0.635516	0.421909	0.310213	0.656036	0.0425076	0.977868	0.466893	0.70318		0.515103	0.968473	0.00159045	0.999112	-0.433865	0.967766	0.0891742	0.987225		0.199886	0.956355	-0.313626	0.847914	0.0468892	0.992349	-0.388566	0.871523	0.0267097	0.991783	0.549749	0.852605
CT04_00328	protein kinase domain-containing protein										-0.599152	0.343761	-0.55931	0.292166	-1.53711	0.0639544	0.355482	0.646084	-1.11439	0.0610287	-0.0564727	0.895813	-1.02826	0.197277	-0.594335	0.4619		-0.50488	0.952905	0.510663	0.844831	0.506953	0.959389	-0.946123	0.634269		0.0378664	0.987862	1.05341	0.188192	-0.968231	0.568571	-0.971941	0.432101	1.88875	0.171476	0.435677	0.831092
CT04_00329	NADH-ubiquinone oxidoreductase subunit (Tim17/Tim22/Tim23 family protein)							3.D.1			-0.693825	0.204309	-0.368453	0.420019	-0.969647	0.203818	-1.37669	0.120085	-0.384572	0.403244	-0.390652	0.30618	-0.348684	0.627988	-0.119627	0.876275		0.310147	0.930256	-0.0323355	0.987829	0.609117	0.900451	1.2399	0.325432		0.32828	0.737463	-0.014203	0.985715	-0.587111	0.517405	0.0543411	0.954808	-0.406778	0.771265	0.224005	0.82619
CT04_00332	hsp90-like protein										-0.710334	0.122595	-0.788845	0.0535956	-0.3693	0.535686	-0.884346	0.202537	-0.345634	0.391935	-0.599231	0.0835137	-0.76541	0.188562	-1.16455	0.070728		0.363358	0.881709	0.195119	0.922173	-0.407851	0.913557	-0.268963	0.865397		-0.0846495	0.941376	-0.252889	0.575116	0.426052	0.537114	-0.176918	0.8152	-0.523623	0.532153	-0.384735	0.667948
CT04_00333	UDP-galactopyranose mutase										-0.0400437	0.930051	0.11123	0.768514	-0.687024	0.225309	-1.1642	0.0844708	0.262182	0.450077	0.237899	0.426019	-0.132205	0.823421	-0.800903	0.159119		0.300789	0.890275	0.12054	0.962735	0.563794	0.890944	0.385099	0.821009		0.163737	0.8698	-0.0165121	0.98025	-0.816478	0.225731	-0.373223	0.53785	-0.497897	0.650641	-0.676592	0.368702
CT04_00340	WAC domain-containing protein										0.478598	0.37569	0.210595	0.688202	0.981135	0.103424	0.441608	0.582229	0.197549	0.707831	0.509133	0.16868	-1.12084	0.203909	0.487371	0.50691		-0.277863	0.967855	0.291102	0.935141	-2.01657	0.65869	0.0590662	0.984637		-0.256918	0.878701	0.312046	0.700633	0.773215	0.443488	-1.53446	0.211595	-0.553796	0.688443	1.52184	0.27753
CT04_00341	N-terminal fungal transcription regulatory domain-containing protein (zinc-finger protein)										-0.595538	0.597185	0.0821078	0.92858	-0.468491	0.74996	-0.386762	0.798598	-0.0426254	0.967125	-0.0954835	0.900305	-0.00815886	0.995811	-1.31631	0.350938		0.572033	0.962616	-0.156278	0.980892	0.464338	0.967766	-0.922236	0.84231		0.678124	0.825792	-0.0501864	0.981044	-0.576768	0.834412	0.0438488	0.986084	0.0829821	0.980618	-1.30359	0.621901
CT04_00342	hypothetical protein										0.0727412	0.868414	0.250798	0.443341	0.445736	0.335984	-0.095673	0.893654	0.0545257	0.887615	0.399096	0.133657	0.310086	0.537819	-0.424317	0.464367		-0.0179892	0.997331	0.146798	0.969384	-0.117187	0.981436	-0.350149	0.861277		0.172971	0.901671	0.337758	0.548442	0.200854	0.858808	-0.063131	0.953802	-0.517812	0.656236	-0.750774	0.447524
CT04_00343	hypothetical protein										-1.37886	0.0164727	-1.894	0.000956162	-1.92818	0.011114	-1.75	0.0254123	-1.48928	0.00404203	-1.40191	0.000614902	-2.23907	0.00398895	-1.79159	0.0147271		-0.123273	0.981771	0.49229	0.851189	-0.340286	0.967766	-0.000897594	0.999578		-0.52812	0.734065	0.0874437	0.938534	-0.0218231	0.994353	-0.8544	0.457437	0.122056	0.953922	0.461445	0.793936
CT04_00349	hypothetical protein										-0.82055	0.291163	-1.24909	0.0882673	-0.510549	0.609715	-1.42341	0.173215	-0.572318	0.381668	-0.74704	0.140707	-0.889854	0.359387	-1.07384	0.29129		0.265223	0.968473	0.478711	0.90804	-0.368736	0.967744	0.539703	0.868018		-0.387743	0.870142	-0.174255	0.88356	0.699351	0.672529	-0.148097	0.928987	-1.06542	0.552345	-0.156982	0.951376
CT04_00352	C6 zinc finger domain containing protein										1.20373	0.0834004	0.415603	0.577256	0.112653	0.924923	0.660439	0.500579	0.89041	0.17117	1.1204	0.0225326	0.567091	0.569521	-1.04605	0.290188		-0.330242	0.968473	0.691486	0.827656	0.478483	0.967744	-1.54642	0.568801		-0.797086	0.655529	0.224642	0.85229	-0.341396	0.89295	-0.554399	0.718903	0.412548	0.868174	-1.61235	0.366178
CT04_00353	hypothetical protein										-1.34992	0.0771114	0.00600925	0.992892	-0.582029	0.509113	-1.77558	0.0793443	-0.605191	0.294482	-0.436347	0.320974	0.849329	0.157128	-1.67936	0.081661		0.735348	0.878287	-0.442442	0.82588	1.44723	0.679303	0.0471379	0.991035		1.34798	0.23802	0.170189	0.85677	-0.605301	0.623227	1.28437	0.0388876	-1.12738	0.488979	-2.52747	0.00986596
CT04_00362	hypothetical protein										-0.107008	0.929421	1.23172	0.0791982	0.277329	0.845746	0.493236	0.707288	0.794528	0.317456	1.02046	0.0776752	-0.826976	0.52518	1.50477	0.112622		0.921235	0.859483	-0.215856	0.969384	-1.10959	0.911154	1.14561	0.593756		1.36227	0.342757	0.225178	0.83284	-0.947509	0.535215	-1.84124	0.180709	0.0751191	0.974988	2.33032	0.088747
CT04_00367	enoyl-CoA hydratase/isomerase										-1.13974	0.0163535	-0.855942	0.0255977	-1.47744	0.0224699	-1.19174	0.0799298	-0.885238	0.0217626	-0.697017	0.0286748	-1.06891	0.0677888	-0.912581	0.112037		0.250636	0.957632	0.156408	0.950453	0.400713	0.924824	0.280901	0.863496		0.282423	0.787771	0.188194	0.733162	-0.620583	0.474835	-0.376278	0.608744	0.279452	0.828831	0.15964	0.890912
CT04_00368	inositol-pentakisphosphate 2-kinase										-0.887094	0.187399	-1.29894	0.0383484	-1.16238	0.194171	0.102693	0.916525	-1.08406	0.0716077	-1.17227	0.015713	-1.44432	0.109955	-0.412946	0.638321		-0.192688	0.968962	0.127716	0.976175	-0.294535	0.967766	-0.518294	0.775452		-0.405991	0.803279	-0.0855869	0.940857	0.140361	0.945204	-0.28189	0.84683	1.26737	0.240326	1.04361	0.382722
CT04_00369											1.21125	3.27699e-05	1.22132	1.10653e-05	0.847386	0.00844101	1.03603	0.0034204	1.11387	4.57223e-05	1.2899	9.63059e-07	1.19057	0.000188536	0.554943	0.102112		-0.111191	0.968473	0.0811072	0.969384	0.352396	0.909798	-0.484657	0.597035		-0.0153027	0.987302	0.176996	0.645018	-0.364221	0.523589	-0.0929327	0.876388	0.196111	0.804503	-0.640942	0.23296
CT04_00370	cysteine synthase (pyridoxal-phosphate dependent enzyme)										-0.892265	0.397005	-2.19857	0.0473605	-1.26698	0.336086	-0.179104	0.903985	-0.249912	0.774225	-0.440297	0.501388	-0.831354	0.518823	-0.903478	0.496265		0.622415	0.915022	1.71213	0.324247	0.361618	0.967766	-0.729846	0.788103		-1.27728	0.521331	-0.187568	0.867184	0.962588	0.646452	-0.387923	0.808838	1.01837	0.567079	-0.0730951	0.978239
CT04_00371	glycosyltransferase family 90 protein		Yes						GT90		-0.925367	0.132943	-0.461359	0.336019	-0.471503	0.536287	-1.33743	0.103779	-0.342546	0.481853	-0.561715	0.138972	0.0290492	0.975596	-0.741642	0.32606		0.558799	0.915022	-0.0968711	0.981305	0.488057	0.93993	0.560675	0.842874		0.43548	0.822455	-0.22019	0.815205	0.0158454	0.994353	0.600773	0.563183	-0.850381	0.635315	-0.777763	0.568675
CT04_00372	alpha-actinin, sarcomeric (F-actin cross linking protein)										0.0869073	0.824768	0.43656	0.125986	-0.168047	0.762649	-1.22768	0.0503386	-0.0311784	0.934292	0.0923462	0.738354	0.250391	0.586908	-0.753718	0.147679		-0.114627	0.968962	-0.347357	0.738019	0.42214	0.913557	0.45068	0.812714		0.352993	0.631869	0.120263	0.831821	-0.604918	0.374706	0.164579	0.820329	-1.03604	0.274413	-1.0075	0.15565
CT04_00373	RING finger domain-containing protein										-1.47915	0.0323216	-1.45914	0.0120816	-1.31299	0.121272	-1.71191	0.0813464	-1.49944	0.0122015	-1.45108	0.00228732	-1.71741	0.0474556	-1.07487	0.186121		-0.0280486	0.995914	0.0111587	0.996804	-0.451661	0.946131	0.61461	0.801789		0.00559669	0.99658	0.044804	0.973144	0.16615	0.929342	-0.29667	0.833349	-0.390172	0.838577	0.676099	0.62448
CT04_00375	ribosomal protein L19										-0.625444	0.742695	0.362358	0.787122	0.519972	0.795139	-0.310339	0.898407	-0.0482727	0.976112	0.0482353	0.967448	0.0386712	0.987501	0.820978	0.647101		0.535624	0.961553	-0.310697	0.950453	-0.445073	0.967744	1.06097	0.695192		0.948093	0.630857	0.101772	0.947191	0.147725	0.949717	0.0133489	0.99519	-0.746069	0.730283	0.759976	0.658761
CT04_00376	STE12-like transcription factor										1.73351	0.00325645	1.94834	0.00046021	1.81654	0.00537414	0.73609	0.356361	1.98047	0.000390337	1.84375	0.000328798	1.93444	0.00267439	1.13704	0.104422		0.251672	0.687854	-0.105555	0.874243	0.130096	0.92741	0.40034	0.482827		0.221969	0.471496	-0.135258	0.443688	-0.131358	0.70598	0.104293	0.72214	-1.07911	0.000361404	-0.808871	0.00168098
CT04_00380	D-lactate dehydrogenase 2 (FAD-linked oxidase)										-2.75787	0.000969569	-2.4805	0.000357157	-2.88162	0.0046507	-3.0731	0.00748756	-2.21987	0.00056965	-2.25693	4.2948e-05	-2.6796	0.00584505	-1.90025	0.0235977		0.540062	0.890275	0.222438	0.958915	0.20818	0.981413	1.09744	0.585859		0.283614	0.883704	-0.0340103	0.976681	-0.411784	0.806131	-0.426042	0.729649	-0.112616	0.959869	0.776643	0.539165
CT04_00381	DNA repair helicase RAD25										-0.770327	0.129876	-1.06579	0.0215182	-1.08088	0.126738	-0.895839	0.248278	-0.860804	0.0543862	-0.91803	0.0151112	-0.517392	0.420452	-0.426376	0.528631		-0.0882707	0.981771	0.149776	0.969384	0.548189	0.913557	0.442326	0.802007		-0.294719	0.815404	-0.056672	0.947191	-0.0113686	0.994503	0.387044	0.625867	0.212354	0.889724	0.106491	0.935466
CT04_00382	nucleoside transporter							2.A.57			0.606725	0.513443	0.994623	0.164401	0.812089	0.447462	0.500665	0.678666	1.28032	0.0569193	1.29259	0.0173465	0.0357621	0.980599	0.442159	0.721162		0.649401	0.902522	0.284412	0.952248	-0.77195	0.924824	-0.0452049	0.991234		0.377799	0.875236	0.0128105	0.991911	-0.214738	0.923856	-1.2711	0.369609	-0.289384	0.907178	0.437361	0.859996
CT04_00383	NAD dependent epimerase dehydratase family protein										-1.57273	0.00110962	-1.61079	0.000195833	-2.60543	0.000102846	-2.00237	0.00174095	-2.02778	3.97429e-05	-2.51983	2.73496e-07	-3.69343	6.85124e-07	-1.48899	0.00679996		-0.467933	0.945129	-0.9057	0.587343	-1.06316	0.907607	0.546122	0.822077		-0.0636474	0.97687	-0.501414	0.610676	-1.00495	0.483876	-1.16242	0.39642	0.59371	0.760107	2.20299	0.0736849
CT04_00384	mitochondrial distribution and morphology protein 34										1.30013	0.00794207	0.735916	0.11792	0.885421	0.17977	1.00239	0.163329	1.38761	0.00222765	0.752121	0.068998	1.38546	0.0139777	-0.281333	0.776404		0.0848487	0.981771	0.0456098	0.98668	0.497119	0.913557	-1.28699	0.388138		-0.584589	0.499573	-0.623827	0.171	0.167773	0.893698	0.619283	0.343613	0.114779	0.937263	-1.66933	0.0498798
CT04_00385	hypothetical protein										-1.2592	0.0254169	-1.25778	0.0100433	-1.62159	0.0257418	-2.01584	0.00891149	-0.594965	0.16175	-0.923329	0.0099544	-1.52975	0.0297574	-1.78469	0.0145031		0.650303	0.885628	0.336078	0.935141	0.080132	0.993772	0.191286	0.959402		-0.0164782	0.993888	-0.330703	0.690759	-0.317358	0.879241	-0.573304	0.67956	-0.393343	0.866689	-0.282189	0.90285
CT04_00387	GTP-binding protein (PH-domain containing protein)										-0.159007	0.697494	-0.038085	0.919957	-0.56971	0.247591	-0.888009	0.135041	-0.26234	0.448809	-0.309991	0.29335	-0.751552	0.145482	-0.748935	0.133724		-0.107703	0.977103	-0.284452	0.854483	-0.158253	0.97097	0.13284	0.947007		0.130496	0.908859	-0.0462525	0.948508	-0.547774	0.466677	-0.421575	0.5859	-0.310471	0.796841	-0.0193782	0.98934
CT04_00388	Trk family potassium uptake protein							2.A.38			-0.73085	0.0930624	-0.690474	0.0605338	-0.071495	0.904418	-0.50951	0.42274	-0.535563	0.143137	-0.964978	0.00413771	0.313542	0.50518	-1.13977	0.0586468		0.194463	0.967855	-0.262551	0.891769	0.386413	0.913557	-0.642858	0.634269		0.0323303	0.980131	-0.424684	0.359692	0.623046	0.338433	1.27201	0.00347767	-0.42222	0.649068	-1.45149	0.0181111
CT04_00390	methylmalonate-semialdehyde dehydrogenase										-0.237088	0.694719	-0.588445	0.234847	-0.208321	0.803596	-2.23332	0.0245398	-0.561571	0.265903	-0.319152	0.419887	-0.759426	0.333613	-0.630634	0.43609		-0.323848	0.947207	0.271861	0.909706	-0.550973	0.917867	1.52681	0.429078		-0.353547	0.76045	0.242162	0.726282	0.381973	0.72179	-0.440861	0.652577	-1.93728	0.0990109	0.140503	0.933953
CT04_00391	coronin-6 (WD repeat domain-containing protein )										-0.251432	0.656477	0.0702387	0.883103	-0.197737	0.800192	-0.632753	0.43218	0.13553	0.768935	-0.0100933	0.980242	-0.39195	0.601182	0.0837762	0.915588		0.387617	0.885628	-0.0770901	0.979321	-0.171072	0.97097	0.739552	0.609698		0.317358	0.761032	-0.147349	0.808433	-0.272329	0.796454	-0.366311	0.674198	-0.448244	0.714933	0.462381	0.636534
CT04_00392	proteasome component PRE6 (proteasome A-type and B-type)										-0.723061	0.0429428	-0.160263	0.602654	-0.374205	0.42735	-1.55371	0.0111261	-0.254071	0.401251	-0.292317	0.244537	-0.662492	0.148848	-1.16066	0.0228979		0.47621	0.859795	-0.125521	0.969384	-0.30193	0.951781	0.39451	0.859845		0.567582	0.507622	-0.0341483	0.965818	-0.210481	0.852497	-0.38689	0.647691	-1.17658	0.274096	-0.480137	0.678178
CT04_00393	hypothetical protein										0.833314	0.0848088	0.800233	0.0714777	0.689665	0.244558	0.0299268	0.974283	1.02214	0.0199043	0.812049	0.0395729	0.690299	0.237481	-0.463034	0.567699		0.184676	0.952203	0.0103027	0.99345	0.0172481	0.996613	-0.490063	0.67801		-0.0362317	0.973481	-0.210605	0.559114	-0.113956	0.885519	-0.107011	0.864828	-0.6638	0.308415	-1.17111	0.0301202
CT04_00394	sterol regulatory element binding protein sre1 (helix-loop-helix DNA-binding domain-containing)										-1.70463	2.48349e-06	-1.66394	7.80313e-07	-0.987908	0.00312303	-2.36622	2.82588e-05	-1.44296	4.46722e-06	-1.82008	3.10671e-08	-1.32884	0.000272496	-1.48822	9.20663e-05		0.248246	0.92236	-0.160658	0.937572	-0.340599	0.913557	0.871776	0.401868		0.0372598	0.975803	-0.371644	0.301937	0.667162	0.171615	0.487221	0.304118	-1.37099	0.0206389	-0.158616	0.848594
CT04_00395	neutral ceramidase precursor		Yes								3.56542	2.10759e-09	4.34629	4.9331e-12	3.69795	1.26925e-08	3.57682	1.78196e-07	3.9828	4.26825e-11	4.36474	1.06011e-12	3.87771	2.80654e-09	4.18701	1.76926e-10		0.41177	0.885628	0.0228065	0.989527	0.184045	0.967766	0.624391	0.623005		0.776388	0.271458	0.387424	0.388849	-0.644687	0.386167	-0.483448	0.46075	-0.131599	0.9205	0.308747	0.735542
CT04_00397	gluconate 5-dehydrogenase										6.46736	8.50521e-12	6.53892	1.9527e-12	5.22334	1.07453e-07	4.46203	1.58958e-05	5.70293	9.83317e-11	6.08119	3.60804e-12	5.22317	1.01989e-07	4.82454	6.22806e-07		-0.764752	0.687854	-0.449772	0.753648	0.0169946	0.998818	0.311659	0.924598		0.0714147	0.960437	0.386394	0.548442	-1.30449	0.188014	-0.837723	0.399901	-0.71811	0.686749	-0.423446	0.806061
CT04_00399	gamma-glutamyltranspeptidase		Yes			T03					4.93408	7.82737e-11	4.93046	3.04696e-11	4.65698	3.35127e-09	3.21617	0.000213043	4.95614	2.84549e-11	4.71317	2.52364e-11	5.03924	2.55282e-10	3.33346	2.16726e-05		0.0176745	0.994416	-0.219588	0.868616	0.381125	0.906046	0.100273	0.964125		-0.00661911	0.993888	-0.243881	0.508711	-0.275607	0.672954	0.325106	0.497183	-1.42396	0.0441797	-1.70481	0.00223058
CT04_00400	FAD binding domain-containing protein		Yes								8.14323	2.58668e-09	7.72713	4.03925e-09	7.23312	1.52912e-07	7.84726	3.51553e-08	8.22355	7.90746e-10	8.51477	6.66913e-11	7.03996	2.18709e-07	6.44093	8.71915e-07		0.060776	0.991215	0.795587	0.72608	-0.210551	0.981436	-1.49403	0.557606		-0.44149	0.841088	0.293322	0.771451	-0.433719	0.84836	-1.43986	0.272762	0.649516	0.767593	-0.633958	0.787954
CT04_00402	ATP-dependent DNA helicase (UvrD/REP helicase)										0.131168	0.849467	0.0212766	0.972054	-0.309035	0.745023	-1.63242	0.0694742	0.119923	0.835568	0.33865	0.387107	0.290984	0.721303	-0.128705	0.895488		-0.0200225	0.997456	0.314261	0.909706	0.6133	0.924824	1.47871	0.492589		-0.117279	0.952273	0.217004	0.795187	-0.331812	0.842274	-0.0327722	0.9801	-1.29819	0.416305	-0.432777	0.772284
CT04_00404	G1/S-specific cyclin Pcl5										0.384208	0.466689	0.268478	0.589868	0.0637673	0.933475	-0.1248	0.879308	0.375667	0.435262	0.224485	0.608844	0.385925	0.534877	0.078997	0.92013		-0.0145404	0.993396	-0.0282466	0.983025	0.320143	0.890944	0.204411	0.810554		-0.13202	0.822113	-0.145726	0.607105	-0.191803	0.695375	0.156586	0.6914	-0.188794	0.753941	-0.304526	0.479526
CT04_00405	inner membrane magnesium transporter Mrs2 (CorA-like Mg2+ transporter)							1.A.35			0.329552	0.59932	0.207208	0.712846	0.676038	0.317046	-0.645743	0.396585	0.359505	0.495524	-0.206519	0.661539	0.193904	0.817086	1.01597	0.0983126		0.0136001	0.997456	-0.422059	0.910938	-0.462922	0.950064	1.66249	0.405741		-0.132003	0.956136	-0.567662	0.547266	0.453159	0.781181	0.412296	0.782181	-1.30993	0.387957	0.815481	0.560417
CT04_00407	DNA polymerase gamma										-0.0925886	0.92724	0.356338	0.6125	-0.0434954	0.973368	-0.0513842	0.971459	0.0879549	0.915705	0.0141797	0.981477	0.132076	0.922369	-0.0724904	0.955558		0.180764	0.969573	-0.344133	0.887648	0.163569	0.981436	-0.0427597	0.989254		0.45098	0.735521	-0.0739171	0.942571	-0.366923	0.800294	0.140779	0.914671	-0.0189724	0.991068	-0.225301	0.894699
CT04_00408	nuclear pore complex subunit										-0.621637	0.282869	-0.393185	0.411478	-0.408107	0.609289	-0.344212	0.691192	-0.624336	0.208162	-0.634674	0.111346	-1.07815	0.179042	-0.850015	0.284283		0.00306536	0.999423	-0.240257	0.94127	-0.653955	0.917867	-0.508842	0.811363		0.233893	0.882103	-0.00942898	0.992522	-0.0121331	0.994503	-0.425831	0.726666	0.0626861	0.97058	0.207799	0.911653
CT04_00409	triosephosphate isomerase										-2.11774	9.03388e-08	-2.50218	2.78478e-09	-2.51422	3.79087e-07	-3.29997	7.1611e-07	-2.50285	2.76191e-09	-2.34922	6.90081e-10	-3.04242	1.00709e-07	-2.14573	7.28736e-07		-0.393441	0.848462	0.138466	0.955315	-0.531191	0.900451	1.16177	0.260752		-0.379612	0.599983	0.152296	0.772403	-0.0265132	0.985846	-0.69617	0.25288	-0.795884	0.360072	0.897079	0.165356
CT04_00410	C6 transcription factor										0.527222	0.48397	1.48722	0.00385889	0.79037	0.370844	0.166663	0.89557	0.958992	0.0884021	1.18722	0.00842915	0.656416	0.463971	0.769463	0.389827		0.431848	0.931744	-0.299914	0.891769	-0.152307	0.981436	0.545349	0.817848		0.961575	0.329007	0.229813	0.759379	-0.705481	0.508907	-0.557873	0.578877	-0.561693	0.73585	0.135962	0.942148
CT04_00413	pH signaling pathway protein										-0.35087	0.432612	-0.196847	0.623145	0.154188	0.795539	-0.166039	0.815127	-0.314645	0.423282	-0.197662	0.558276	0.247564	0.638135	-0.259059	0.67071		0.0345241	0.990178	-0.00846053	0.99492	0.0911359	0.981436	-0.0917123	0.955135		0.156662	0.877496	0.113677	0.83284	0.349409	0.596289	0.449005	0.365905	-0.322419	0.701489	-0.505267	0.422349
CT04_00415	phosphatidylinositol 3 (ataxia telangiectasia mutated)										-0.852214	0.344464	-0.790823	0.29809	-0.935882	0.402465	0.419148	0.683522	-0.672912	0.374039	-0.219362	0.689077	-0.452547	0.680041	-0.958352	0.393676		0.150885	0.981771	0.556277	0.861097	0.465285	0.958957	-1.34903	0.50073		0.0456816	0.987173	0.451073	0.648736	-0.149464	0.955029	-0.240456	0.876388	1.32615	0.352637	-0.488167	0.80479
CT04_00417	hypothetical protein										0.849501	0.268332	0.775805	0.259226	0.83688	0.38672	1.09298	0.258398	0.93545	0.157328	1.30635	0.0082384	-0.733162	0.504842	-1.08653	0.315894		0.100899	0.987404	0.507752	0.886585	-1.50865	0.859893	-2.1812	0.383499		-0.0395778	0.987862	0.367276	0.721026	0.0386599	0.99027	-1.97774	0.171356	0.261465	0.909896	-0.411084	0.891644
CT04_00418	60S acidic ribosomal protein (ribosomal protein L10)										-0.404275	0.31898	-0.2219	0.514216	0.693275	0.0772188	-0.184636	0.765183	0.55928	0.0475208	-0.22082	0.413657	0.207999	0.675828	-0.61527	0.251462		0.965345	0.271665	-0.000728015	0.999112	-0.48202	0.906046	-0.432374	0.804521		0.184151	0.889043	-0.781922	0.0311532	0.911961	0.129882	0.430669	0.527914	-0.872637	0.274096	-0.822992	0.33389
CT04_00420	ubiquitin ligase subunit (Cullin family protein)										-0.655354	0.198149	-0.961894	0.0334634	-0.611584	0.359854	-0.453704	0.535146	-1.09261	0.021229	-0.597073	0.0791526	-0.636752	0.331092	-0.530656	0.423666		-0.446098	0.888252	0.365812	0.844831	-0.0164282	0.998445	-0.094965	0.964699		-0.318355	0.799972	0.493555	0.386041	0.363015	0.745984	-0.0192252	0.986673	0.162848	0.909896	0.0843114	0.957415
CT04_00421	sphingosine N-acyltransferase LAC1 (TLC domain-containing protein)										0.664822	0.420146	1.30161	0.0437436	2.38938	0.00124971	0.4696	0.646084	1.55151	0.0118209	1.56228	0.0021811	2.44719	0.000811129	0.369648	0.738314		0.909087	0.859483	0.23434	0.969384	0.0625096	0.993772	-0.0348777	0.993226		0.685653	0.736819	0.0109056	0.992893	1.06451	0.380585	0.89268	0.356665	-1.94842	0.164641	-2.04581	0.121123
CT04_00422	mitochondrial 54S ribosomal protein MRPL51										-0.340437	0.523968	-0.906613	0.0654309	-1.14115	0.123095	-1.75226	0.0411955	-0.941872	0.056286	-1.39377	0.00163936	-0.869767	0.227519	-1.71714	0.0315897		-0.601798	0.833944	-0.496784	0.819696	0.305808	0.967744	0.0707074	0.984458		-0.556402	0.610824	-0.451388	0.53392	-0.253394	0.876504	0.549198	0.597958	-0.632021	0.703063	-0.867121	0.504466
CT04_00423	hypothetical protein										-0.47908	0.173476	-0.543815	0.0725482	-1.08175	0.0310018	-0.16054	0.768617	-0.607333	0.0475531	-0.484595	0.0536539	-1.2873	0.0115502	-0.59988	0.198634		-0.1316	0.969915	0.0592343	0.983008	-0.217162	0.967766	-0.437534	0.776136		-0.0658494	0.965042	0.124985	0.853959	-0.534001	0.596919	-0.810397	0.31536	0.918602	0.321927	0.69823	0.486427
CT04_00424	abhydrolase domain-containing protein										-2.43895	0.00618909	-1.18871	0.0673579	-1.28718	0.153924	-0.783897	0.401546	-0.961504	0.129165	-1.14921	0.0263671	-1.0306	0.242761	-0.296819	0.745569		1.41895	0.777183	0.0440415	0.990394	0.31705	0.97097	0.512739	0.847962		1.18495	0.591429	-0.189955	0.894517	-0.136987	0.961857	0.136022	0.942656	0.522856	0.812068	0.718546	0.671663
CT04_00425	related to heterogeneous nuclear ribonucleoprotein g										0.797728	0.122318	0.965944	0.0257872	0.823887	0.215236	-0.438377	0.658817	0.528316	0.268394	1.48423	0.000114784	-0.00528146	0.995835	1.15272	0.0519568		-0.271625	0.964997	0.510716	0.72608	-0.82067	0.906046	1.54488	0.413256		0.171076	0.915533	0.953418	0.0645148	-0.147983	0.92467	-1.47937	0.111669	-1.21487	0.401088	1.15068	0.311214
CT04_00426	hypothetical protein										-1.78642	0.00289299	-1.73568	0.000790604	-1.7438	0.0164348	-1.24099	0.0908399	-2.22062	0.000193064	-2.51667	3.32798e-06	-1.70853	0.0156743	-1.57271	0.0233834		-0.444708	0.945129	-0.78438	0.62313	0.0257857	0.998223	-0.339276	0.878401		0.0435174	0.983147	-0.296155	0.767738	0.00191116	0.999479	0.812077	0.426152	0.500018	0.739216	0.134957	0.943648
CT04_00427	C6 transcription factor										-0.0812637	0.88183	-0.531249	0.229565	-1.19724	0.0831155	-1.46704	0.0479433	-0.276432	0.525845	-0.193369	0.567298	-0.800115	0.226154	-1.11923	0.102075		-0.20092	0.968473	0.328508	0.909706	0.421196	0.958666	0.347661	0.913229		-0.445997	0.745887	0.0834305	0.933782	-0.685	0.6398	-0.592311	0.605283	-0.256937	0.909896	-0.330472	0.861749
CT04_00428	protein tyrosine phosphatase										-1.14988	0.0353535	-1.67206	0.00206587	-1.33134	0.0500164	-0.960474	0.165055	-1.08461	0.0224098	-1.5482	0.000410391	-2.31655	0.00145512	-1.60659	0.0211899		0.056622	0.991215	0.120043	0.981305	-1.10573	0.900451	-0.610928	0.814588		-0.53093	0.786862	-0.467508	0.62625	0.352511	0.864573	-0.873258	0.56208	0.330838	0.868453	0.825636	0.656358
CT04_00430	amidohydrolase (2-amino-3-carboxymuconate-6-semialdehyde decarboxylase)										0.0963683	0.913598	-0.637738	0.405506	-0.354024	0.758131	-0.268415	0.815409	-0.479087	0.537171	-0.406905	0.490379	-0.360786	0.742371	-0.192087	0.869682		-0.571368	0.957632	0.22645	0.974233	0.00527997	0.999544	0.0696407	0.98911		-0.739249	0.734638	0.0585693	0.976128	0.282845	0.915014	0.0616752	0.976181	0.0797279	0.975923	0.144089	0.962188
CT04_00431	2OG-Fe(II) oxygenase (thymine dioxygenase)										0.18361	0.82827	-0.818701	0.2885	-0.474326	0.674869	-0.38946	0.72919	-0.460653	0.548327	-0.3828	0.513348	0.337646	0.73511	-0.394114	0.727202		-0.642216	0.890275	0.440201	0.926055	0.849853	0.913557	0.164623	0.964125		-0.997281	0.521331	0.0851363	0.952909	0.323035	0.885391	0.732687	0.535039	-0.0535719	0.980937	-0.738801	0.6416
CT04_00432	hypothetical protein							1.A.26			-0.0263447	0.960905	-0.122433	0.77661	-0.393766	0.528991	-0.609608	0.388931	-0.170039	0.690455	0.155516	0.651946	-0.359681	0.567547	0.274054	0.62041		-0.157457	0.968473	0.25941	0.884008	0.0426774	0.993772	0.886852	0.446864		-0.0939515	0.935169	0.322915	0.481103	-0.29114	0.754301	-0.507873	0.432101	-0.216991	0.861284	0.627184	0.385511
CT04_00433	filamentation protein										-0.478289	0.342961	-0.207465	0.626785	0.00702968	0.993078	-0.507813	0.490144	-0.235545	0.583645	-0.737402	0.0415841	-0.815798	0.228666	-0.26965	0.696038		0.240913	0.962386	-0.525442	0.679769	-0.811386	0.848498	0.264899	0.891667		0.26681	0.834067	-0.499545	0.345042	0.217773	0.844318	-0.0681718	0.957805	-0.542748	0.625963	0.533538	0.622102
CT04_00434	PGAP1-like protein										-0.0707778	0.927939	-0.468039	0.475973	-0.626631	0.48752	-1.22893	0.139245	0.573163	0.267305	0.440342	0.284232	0.0324234	0.976878	-0.0554205	0.954926		0.652497	0.890275	0.874157	0.727622	0.658794	0.93975	1.17951	0.660531		-0.353854	0.89558	-0.132193	0.912714	-0.211682	0.940713	-0.427045	0.775589	-0.581039	0.81362	-0.0603253	0.982692
CT04_00435	hypothetical protein										1.10275	0.0182945	1.28657	0.00276331	0.934759	0.105056	0.369821	0.657433	1.14796	0.00786588	1.32172	0.00081512	1.07898	0.0498969	0.296151	0.70318		0.0442352	0.984535	0.0465906	0.980542	0.144518	0.967744	-0.0728295	0.964699		0.174468	0.82252	0.176823	0.648736	-0.343693	0.546381	-0.245765	0.631623	-0.563374	0.424001	-0.780721	0.160966
CT04_00437	small monomeric GTPase										-0.00280602	0.994627	-0.0846147	0.847949	-0.31226	0.605274	-1.07103	0.143592	-0.0180294	0.970363	0.0167516	0.965672	-0.369742	0.534514	-0.0495704	0.9408		-0.00688891	0.997456	0.100191	0.969384	-0.0500586	0.988683	1.00554	0.260752		-0.0757011	0.933735	0.0313783	0.952744	-0.228153	0.743209	-0.378402	0.461476	-0.742254	0.305045	0.313342	0.630294
CT04_00438	patatin-like phospholipase										-1.44843	0.000487539	-1.47904	9.8399e-05	-2.30494	0.000310636	-1.88962	0.00282568	-1.68133	3.29553e-05	-1.71496	1.85019e-06	-1.49218	0.00352759	-2.41925	0.000157543		-0.228703	0.968282	-0.236056	0.936183	0.782433	0.897483	-0.524148	0.810554		-0.0257596	0.987173	-0.0331128	0.974836	-0.816257	0.460576	0.202232	0.847417	0.384043	0.812059	-0.922539	0.397595
CT04_00440	guanine nucleotide exchange factor-like protein										0.526093	0.357819	0.621195	0.181224	0.189148	0.838073	-1.15908	0.218373	0.0468898	0.943259	0.281289	0.499967	-0.444083	0.628207	-0.22461	0.813497		-0.480979	0.885628	-0.340102	0.874243	-0.620513	0.924147	1.10233	0.597115		0.0939401	0.952154	0.234817	0.757532	-0.432632	0.707536	-0.713043	0.486765	-1.51676	0.236062	0.206076	0.909772
CT04_00443	tRNA exportin										0.219398	0.576843	-0.23774	0.516578	-0.593043	0.310841	-1.14024	0.0893444	0.0368529	0.927941	-0.228967	0.438871	-0.796737	0.166819	-1.43524	0.0229132		-0.178764	0.968473	0.00242899	0.998506	-0.207759	0.968202	-0.317689	0.898701		-0.453449	0.594356	-0.272257	0.628081	-0.348494	0.76307	-0.558682	0.527727	-0.535884	0.703063	-0.645813	0.60198
CT04_00444	aspartyl aminopeptidase (zinc I metalloprotease)										0.866321	0.023608	0.768913	0.0279077	0.0119044	0.98769	-0.0878335	0.916539	0.61525	0.0860057	0.702864	0.0233916	0.326622	0.58693	0.128648	0.853792		-0.251245	0.930913	-0.0669198	0.977355	0.306088	0.942909	0.203047	0.912999		-0.0918208	0.930179	0.0925047	0.871745	-0.751836	0.290318	-0.378828	0.563686	-0.100423	0.942337	-0.203464	0.852605
CT04_00445	DUF2347 superfamily protein										-0.0307616	0.949072	-0.129065	0.728511	-0.472017	0.409734	-0.20087	0.762597	-0.393369	0.282411	-0.0305879	0.923533	0.311914	0.525474	-0.398693	0.495579		-0.362923	0.928172	0.0922153	0.976597	0.792399	0.859893	-0.20279	0.930203		-0.0987135	0.947573	0.356425	0.564936	-0.354475	0.773298	0.345708	0.669338	0.290536	0.848162	-0.704653	0.463915
CT04_00446	ADP-ribosylation factor (gelsolin)										-0.370148	0.511874	-0.0745414	0.880223	-0.49753	0.496223	-1.38432	0.0881424	-0.122695	0.802492	-0.119475	0.749668	-1.02096	0.164383	-0.533831	0.468883		0.246966	0.968473	-0.0471145	0.98668	-0.505213	0.92741	0.804726	0.708118		0.298345	0.835167	0.00426475	0.996547	-0.437054	0.719924	-0.895153	0.36248	-0.83674	0.567079	0.4732	0.742268
CT04_00447	hypothetical protein										-1.04719	0.0819111	-0.870124	0.0965775	-1.29315	0.0885257	-1.1867	0.127448	-0.647958	0.1986	-0.505718	0.178858	-1.23533	0.0948568	-1.06283	0.154011		0.435464	0.960383	0.345388	0.937572	0.0232774	0.998724	0.164048	0.964699		0.231326	0.926456	0.14125	0.908573	-0.438212	0.832833	-0.760322	0.578877	0.0677761	0.978195	0.208546	0.933953
CT04_00452	ATP synthase delta chain (mitrochondrial)							3.A.2			-0.194214	0.827716	-0.202548	0.792207	-0.603397	0.608705	-0.366534	0.780113	0.0483911	0.954533	-0.262408	0.683797	-0.261542	0.816225	-0.596822	0.602857		0.230844	0.947448	-0.0614825	0.980339	0.334181	0.924824	-0.240707	0.86728		-0.0185256	0.987862	-0.310852	0.444703	-0.397783	0.607674	-0.00211935	0.99825	0.241315	0.817348	-0.333573	0.679761
CT04_00453	protein YOP-1 (HVA22 family TB2/DP1 protein)										1.10627	0.170203	1.25905	0.0826961	0.674402	0.537843	0.310246	0.830994	1.10103	0.13997	1.3325	0.0384815	0.716439	0.494533	0.864609	0.398182		-0.00685488	0.997456	0.0706199	0.969384	0.0347186	0.99328	0.553195	0.551925		0.156317	0.833533	0.233792	0.472799	-0.584544	0.233363	-0.620445	0.128106	-0.364965	0.62686	0.153511	0.844003
CT04_00454	RFX DNA-binding domain-containing protein										0.413158	0.186419	0.178875	0.554654	-0.263758	0.616158	-2.40193	0.000461302	-0.364485	0.256068	-0.149427	0.575683	-0.442597	0.369555	-0.411868	0.418788		-0.777361	0.578877	-0.320178	0.844395	-0.180825	0.97097	2.00668	0.216982		-0.233999	0.825706	0.223184	0.731962	-0.43853	0.646452	-0.299178	0.7485	-2.15355	0.0579497	0.0339527	0.984644
CT04_00456	APSES transcription factor (KilA-N domain-containing protein )										-0.255789	0.679831	-0.059281	0.917882	-0.0409477	0.958223	-0.827371	0.346062	-0.401661	0.451805	0.0221851	0.964701	-0.808065	0.276416	-0.390963	0.606734		-0.147103	0.968473	0.077973	0.969384	-0.770142	0.72013	0.429391	0.699411		0.190044	0.80962	0.41512	0.19772	0.0239823	0.981436	-0.824133	0.0716188	-0.780753	0.2166	0.41878	0.530748
CT04_00457	STF2-like protein										-1.10194	0.056311	-0.97884	0.0613539	-0.950408	0.155324	-0.937631	0.195497	-1.09793	0.0397983	-0.972635	0.036128	-0.964975	0.143963	-0.401649	0.561174		-0.00347248	0.999094	-0.00191008	0.998506	-0.00832796	0.998718	0.529801	0.468496		0.120243	0.885614	0.121806	0.767907	0.0344954	0.970895	0.0280775	0.964681	0.00796815	0.9911	0.546097	0.234404
CT04_00458	BAR domain-containing protein							8.A.34			0.781096	0.0494882	0.546803	0.13719	0.34132	0.577721	1.27667	0.0116317	1.02716	0.00412164	0.578146	0.0729867	0.45788	0.405254	0.0527155	0.945046		0.247079	0.960383	0.0552331	0.984699	0.116747	0.981436	-1.23081	0.295497		-0.257167	0.835167	-0.449013	0.371709	-0.184348	0.888019	-0.122834	0.907366	0.940461	0.272348	-0.407093	0.727767
CT04_00459	TPR domain-containing protein										-0.534222	0.496555	-0.184825	0.785394	-1.82505	0.062314	-1.59416	0.100637	-0.0617956	0.933084	-0.642556	0.219512	-0.473187	0.630472	0.226085	0.814083		0.4849	0.945129	-0.461733	0.886585	1.2895	0.883042	1.82464	0.377407		0.3624	0.857252	-0.584233	0.473461	-1.60658	0.294564	0.144655	0.926723	0.195479	0.943907	0.730618	0.604695
CT04_00460	carboxymuconolactone decarboxylase										0.888317	0.36196	1.86712	0.00600591	1.12121	0.317046	0.983483	0.427337	1.75488	0.0118595	1.78221	0.00251477	1.18177	0.276313	-0.183101	0.909947		0.850117	0.775019	-0.0833024	0.980542	0.0741853	0.99328	-1.22573	0.581375		0.960095	0.390295	0.0266762	0.97989	-0.752025	0.508907	-0.594537	0.563183	-0.075981	0.969846	-1.3759	0.319733
CT04_00461	mediator subunit Med1										-0.985782	0.24626	-1.62288	0.041111	0.129675	0.89937	-1.98565	0.0503027	-0.877019	0.227971	-0.346788	0.501578	-1.25698	0.220254	-0.0754957	0.946623		0.0722287	0.991215	1.3103	0.523667	-1.25474	0.890944	1.9197	0.427707		-0.706978	0.778086	0.531097	0.633522	1.76652	0.199244	-0.79852	0.626222	-2.09543	0.187143	1.07901	0.540294
CT04_00462	LEM3/CDC50 family protein							8.A.27			0.250148	0.322935	0.118742	0.623258	-0.239689	0.510209	0.352194	0.30669	0.203976	0.377449	0.161651	0.415707	0.134602	0.705426	0.288586	0.358145		-0.054036	0.981936	0.0396159	0.984507	0.384213	0.913557	-0.0657867	0.963465		-0.139316	0.880664	-0.0456641	0.939331	-0.364715	0.599474	-0.020118	0.978067	0.601624	0.367545	0.151624	0.859996
CT04_00464	mitosis inhibitor protein kinase Swe1										-0.249756	0.711793	-0.0481631	0.933145	-0.381881	0.676995	-0.649589	0.485044	0.171482	0.744624	-0.182712	0.676117	-0.0122672	0.990378	-0.525809	0.555282		0.422874	0.890275	-0.140154	0.969384	0.360771	0.946131	0.156744	0.953112		0.203917	0.89116	-0.359111	0.533374	-0.329881	0.797026	0.171045	0.873212	-0.302659	0.851147	-0.506687	0.668414
CT04_00465	NADH-ubiquinone oxidoreductase 24 kDa subunit							3.D.1			-0.178659	0.887907	-0.657533	0.540267	-0.124114	0.942726	-1.01111	0.588483	-0.436085	0.685871	-0.149019	0.861244	-0.158372	0.93062	-0.351714	0.840277		-0.254738	0.961553	0.516832	0.72608	-0.0316943	0.995822	0.682391	0.712497		-0.482726	0.648688	0.288844	0.65339	0.533962	0.589526	-0.0145645	0.989529	-0.900204	0.4303	-0.186119	0.893035
CT04_00466	transcriptional coactivator HFI1										-0.548217	0.477094	0.194756	0.744359	0.131453	0.891046	-0.610649	0.530175	0.5218	0.322318	0.371669	0.378512	0.0491056	0.965333	-1.13127	0.237864		1.04537	0.775052	0.18565	0.969384	-0.0566145	0.994655	-0.43056	0.907662		0.708022	0.676777	-0.151694	0.8821	-0.074829	0.973997	-0.317093	0.824011	-0.756771	0.687947	-1.13072	0.496056
CT04_00468	4-coumarate-CoA ligase (AMP-binding enzyme)							4.C.1			3.34146	7.49169e-08	3.50929	3.20128e-09	2.65488	0.000222404	3.62726	1.04933e-06	3.05675	1.12974e-07	3.3964	9.96003e-10	3.04097	1.40702e-05	3.80307	3.2139e-08		-0.286371	0.961553	-0.121237	0.971716	0.375378	0.959389	0.181372	0.935693		0.163512	0.915562	0.328646	0.651436	-0.824729	0.48745	-0.328114	0.770369	0.943051	0.442921	0.749045	0.482005
CT04_00469	hypothetical protein										1.05517	0.0697252	0.87914	0.0975383	1.04162	0.144396	0.104064	0.919294	0.461513	0.436714	0.678819	0.112973	0.14677	0.885927	-0.0757431	0.945038		-0.596045	0.915022	-0.225836	0.969384	-0.806098	0.924824	-0.218723	0.955744		-0.158251	0.942685	0.211958	0.866443	0.139792	0.94963	-0.44047	0.792246	-0.893896	0.626625	-0.306522	0.903306
CT04_00470	mismatched base pair and cruciform DNA recognition										3.99799	4.30921e-05	4.08158	4.51929e-06	3.49702	0.00286435	5.9064	3.91335e-08	3.17117	0.000818332	4.01068	1.47713e-06	4.06417	0.000151455	4.08476	0.000186664		-0.83685	0.890275	-0.0494629	0.989658	0.495461	0.967744	-1.81465	0.298515		0.0683733	0.979358	0.85576	0.474701	-0.561663	0.813847	-0.0167394	0.993538	2.38789	0.0767786	0.0777745	0.977251
CT04_00471	progesterone binding protein (cytochrome b5-like Heme/Steroid binding domain-containing)										1.70279	0.000239395	1.43847	0.000683056	1.34608	0.0228114	1.14578	0.0973374	1.55863	0.000222721	1.36691	0.000279758	1.43105	0.0127138	0.070912	0.942902		-0.148243	0.968473	-0.0749532	0.980916	0.0893607	0.988438	-1.09903	0.557043		-0.263516	0.837268	-0.190226	0.783163	-0.0998507	0.949374	0.0644632	0.957157	-0.180859	0.911483	-1.36924	0.209376
CT04_00472	cAMP-dependent protein kinase regulatory subunit							1.A.1			-0.23652	0.565848	-0.503661	0.144969	-0.589716	0.288409	-0.409035	0.501149	-0.0881948	0.810943	0.164801	0.553484	-0.689501	0.208628	0.0314334	0.956204		0.146213	0.968473	0.661553	0.482998	-0.0932496	0.988438	0.434442	0.808919		-0.267884	0.836752	0.247455	0.678297	-0.070066	0.969913	-0.824868	0.308218	0.177811	0.909931	0.705503	0.479037
CT04_00473	cysteine desulfurase										0.43249	0.105522	0.645912	0.00698537	0.37012	0.269148	0.789951	0.0188725	0.589514	0.0143042	0.323993	0.133206	0.151972	0.69081	0.10061	0.80516		0.152138	0.967855	-0.305084	0.766784	-0.220686	0.946131	-0.691878	0.43064		0.200075	0.808264	-0.257147	0.513675	-0.265621	0.699081	-0.181223	0.78452	0.423685	0.520229	-0.0475077	0.968449
CT04_00474	transcription elongation complex subunit (FACT complex subunit SPT16)										-0.638165	0.0325895	-0.534521	0.0408506	-0.528752	0.160497	-1.12522	0.0173964	-0.280892	0.279773	-0.283088	0.200267	-0.308102	0.401944	-1.48932	0.00123467		0.356319	0.881709	0.241403	0.884008	0.219961	0.952351	-0.333916	0.840928		0.108721	0.923065	-0.00619576	0.991911	-0.00245917	0.997492	-0.0239009	0.974333	-0.627872	0.466794	-1.18175	0.0771459
CT04_00476	kelch domain-containing protein										-0.14289	0.767691	0.0273345	0.945243	0.0259406	0.966516	0.0494258	0.947396	0.257302	0.459173	-0.200632	0.521057	-0.478724	0.419798	-0.596772	0.33263		0.393199	0.900652	-0.227339	0.937572	-0.500548	0.924824	-0.623155	0.7341		0.162577	0.91404	-0.457961	0.394183	-0.0139435	0.994353	-0.287153	0.796065	0.0203503	0.987776	-0.102256	0.957269
CT04_00477	CFEM domain-containing protein										5.54034	2.09116e-10	6.03535	4.05986e-12	5.89069	5.11159e-10	3.94836	5.72132e-05	6.04019	4.18663e-12	5.70266	3.98197e-12	5.07524	5.56005e-08	4.08321	1.15156e-05		0.502287	0.878405	-0.332698	0.874243	-0.804583	0.890944	0.244996	0.945181		0.499728	0.630857	-0.335256	0.575561	-0.14829	0.909571	-0.620175	0.539171	-2.04029	0.0796792	-0.990708	0.482912
CT04_00478	C2H2 type zinc finger domain protein										-0.333991	0.479445	-0.260163	0.539375	-0.251267	0.686561	0.0247017	0.971459	-0.50883	0.227205	0.0236703	0.954402	-0.755391	0.209307	-0.32608	0.590857		-0.195019	0.968473	0.281746	0.868616	-0.497836	0.913557	-0.345912	0.799746		0.0505624	0.972722	0.527327	0.219127	0.0154962	0.993752	-0.764086	0.238557	0.273067	0.782834	0.424991	0.642546
CT04_00479	stress protein Ddr48 (mold-specific protein MS95)										1.92021	0.00106691	2.74826	7.39793e-07	2.98073	3.76457e-06	2.6632	0.000239082	2.28495	2.24113e-05	2.41209	1.84488e-06	2.6992	2.84585e-05	2.25485	0.000729963		0.363031	0.957632	-0.348617	0.886541	-0.28242	0.958507	-0.410869	0.835747		0.834622	0.437602	0.122973	0.897973	0.221162	0.855873	0.287359	0.769615	-0.310961	0.816608	-0.43941	0.714335
CT04_00480	denitrification regulatory protein NirQ (ATPase)										-1.70956	0.0225865	-1.73112	0.0110035	-0.134917	0.879418	-0.876388	0.316708	-0.385859	0.487441	-0.778748	0.0821589	-2.04903	0.01776	-0.820016	0.328326		1.36171	0.687854	0.963457	0.715764	-1.86706	0.76287	0.0483743	0.990067		0.00339264	0.997808	-0.394865	0.687558	1.60329	0.226729	-1.22723	0.419226	-0.736912	0.681224	1.17853	0.513207
CT04_00482	histidine acid phosphatase										-0.146243	0.927111	0.719164	0.481369	-0.496196	0.799989	-0.275089	0.890741	0.621521	0.567523	0.313834	0.729392	0.685328	0.653312	0.0440056	0.982538		0.749303	0.885628	-0.399669	0.909706	1.15124	0.893091	0.264925	0.944652		0.835823	0.628025	-0.313149	0.763975	-1.20969	0.448995	0.341222	0.811961	0.264819	0.920884	-0.621495	0.720075
CT04_00483	F-box and WDrepeat-containing protein							2.A.6			0.273201	0.359588	0.361308	0.152539	0.529179	0.128006	0.336468	0.42676	0.275998	0.29392	0.434225	0.0472843	0.381387	0.287541	-0.0716036	0.885555		0.00216639	0.999423	0.0698009	0.976175	-0.151779	0.967766	-0.407544	0.7606		0.0894904	0.934665	0.157125	0.761698	0.170033	0.849207	-0.0515462	0.94929	-0.202179	0.838577	-0.457944	0.556742
CT04_00484	ZIP zinc transporter							2.A.5			-1.00591	0.0909296	-0.773109	0.116344	-0.985273	0.175495	-1.49522	0.0586329	-0.892128	0.0797808	-0.74902	0.0517655	-0.541734	0.446834	-0.228599	0.762161		0.114101	0.984535	0.0257053	0.992415	0.474601	0.95138	1.41557	0.518948		0.235337	0.91562	0.146941	0.906596	-0.22763	0.91108	0.221265	0.881344	-0.645666	0.759203	0.295302	0.868839
CT04_00485	DNA ligase										-1.312	0.00282394	-1.51656	0.000287959	-2.00449	0.000787794	-1.97414	0.00138637	-0.658018	0.0446853	-1.38798	3.87154e-05	-1.1966	0.0190937	-1.54205	0.00465793		0.668993	0.827821	0.133638	0.975878	0.829036	0.906189	0.347475	0.898701		-0.19504	0.915562	-0.730394	0.182352	-0.505139	0.745477	0.190259	0.880948	0.139691	0.948723	-0.34187	0.833373
CT04_00486	pyruvate dehydrogenase E1 component subunit alpha										-0.836389	0.00640396	-0.938483	0.00138316	-1.36837	0.000390108	-1.7142	0.000232014	-0.835349	0.0036583	-0.917004	0.000568648	-1.74816	4.30782e-05	-1.53315	0.00010979		0.00783478	0.997456	0.0171659	0.988403	-0.369335	0.907607	0.176315	0.879633		-0.0915292	0.908198	-0.0821982	0.831821	-0.431791	0.384276	-0.818291	0.0444122	-0.345573	0.616648	0.200077	0.78891
CT04_00488	cAMP-dependent protein kinase catalytic subunit							1.A.26			-0.460343	0.470292	-0.1332	0.810731	-0.302149	0.74184	0.351656	0.675932	-0.760272	0.177608	0.139573	0.752965	-0.771798	0.364726	0.555352	0.39917		-0.299142	0.9502	0.277045	0.884008	-0.486867	0.924147	0.190508	0.898701		0.326442	0.752632	0.902629	0.034191	-0.165683	0.885796	-0.929595	0.187697	0.665692	0.441071	1.34307	0.0490748
CT04_00489	magnesium transport protein transmembrane region										-0.472809	0.59655	-0.0480245	0.949985	-0.123523	0.91672	-0.430567	0.70356	0.116413	0.876649	0.0292583	0.960759	-1.09785	0.289235	0.445699	0.647518		0.574877	0.948874	0.063597	0.987829	-1.04164	0.913557	0.890937	0.752566		0.421615	0.868207	-0.0896651	0.948508	-0.0428723	0.989836	-1.14811	0.467377	-0.354697	0.887801	1.57788	0.345482
CT04_00491	histone acetyltransferase type b catalytic subunit										-0.350095	0.576843	-0.441048	0.408804	-0.245501	0.770271	-1.22252	0.111183	0.0271384	0.96293	-0.648973	0.122586	0.17201	0.825307	-1.52717	0.0482541		0.372204	0.961553	-0.222857	0.969384	0.422137	0.952351	-0.294895	0.939049		-0.0850808	0.97446	-0.680142	0.36647	0.184132	0.927472	0.829126	0.42157	-0.972495	0.564097	-1.68953	0.221065
CT04_00493	related to bacillus licheniformis esterase										-0.866642	0.263316	0.480281	0.376259	0.260381	0.78236	-0.131234	0.900892	-0.332836	0.622626	-0.0163575	0.975289	-1.02281	0.234976	-0.0819535	0.938596		0.539474	0.961553	-0.49972	0.878198	-1.25215	0.890944	0.0565829	0.989254		1.34361	0.423302	0.30442	0.808433	-0.200901	0.924399	-0.953328	0.549226	-0.401836	0.856632	0.906895	0.6416
CT04_00494	54S ribosomal protein L12										-1.05558	0.0234197	-1.53183	0.0010806	-2.52473	0.00189398	-1.44066	0.0493406	-1.6708	0.000575846	-1.37496	0.000374459	-1.27807	0.0403651	-2.43729	0.00208449		-0.613865	0.802286	0.149375	0.969384	1.25162	0.780077	-0.994748	0.57539		-0.472211	0.638131	0.291028	0.67403	-1.00235	0.382348	0.0998947	0.926037	1.08874	0.372214	-1.15763	0.28277
CT04_00495	ubiquitin carboxyl-terminal hydrolase 19										0.00412224	0.994429	0.637932	0.141778	-1.02258	0.245913	-0.031774	0.974525	0.167963	0.758151	0.451585	0.228452	-0.185185	0.840188	0.160776	0.853325		0.153226	0.978835	-0.182518	0.969384	0.771648	0.924824	0.208927	0.944652		0.621562	0.64095	0.285817	0.738642	-1.60111	0.233363	-0.646947	0.583248	0.91047	0.611534	0.347749	0.852394
CT04_00496	isochorismatase domain-containing protein										-0.388733	0.524018	-0.31518	0.547817	-0.803862	0.284591	-0.7261	0.338583	-0.0407565	0.944832	-0.365905	0.359891	-1.5334	0.0363571	-0.271307	0.731216		0.33878	0.962386	-0.0556314	0.987829	-0.690653	0.925057	0.385122	0.892911		0.0740755	0.97687	-0.320336	0.727916	-0.493642	0.778761	-1.12866	0.39642	0.137738	0.952993	1.21351	0.421435
CT04_00497	6-phosphogluconolactonase										0.422466	0.603539	0.127466	0.86874	-0.0946852	0.942726	0.362471	0.764659	0.278531	0.704887	0.262235	0.647934	0.278869	0.806989	0.126236	0.923775		-0.141762	0.977103	0.145024	0.969384	0.363073	0.954893	-0.22997	0.926534		-0.300803	0.837268	-0.0140174	0.989346	-0.212788	0.894167	0.00526207	0.997215	0.445294	0.772992	-0.14775	0.933596
CT04_00500	hypothetical protein										-0.59375	0.609985	-0.113199	0.910315	-0.939524	0.495005	0.559268	0.66859	-0.349449	0.727983	-0.819482	0.305281	-0.287901	0.846112	-1.00457	0.472429		0.229152	0.977103	-0.721268	0.808324	0.568318	0.946131	-1.5443	0.476209		0.478606	0.831318	-0.471814	0.685463	-0.760921	0.68022	0.528666	0.726666	1.45266	0.344389	-0.659954	0.735542
CT04_00504	PT repeat family protein								CBM48		-0.874957	0.0203965	-0.0452688	0.893153	-0.657146	0.162749	0.322068	0.463522	-0.270032	0.386351	-0.0857076	0.754735	-0.453888	0.322762	-0.210967	0.659359		0.603093	0.71774	-0.030163	0.987352	0.209856	0.967744	-0.529135	0.595516		0.825341	0.179892	0.192085	0.705272	-0.609097	0.386167	-0.369079	0.575824	0.976513	0.127337	0.237522	0.798243
CT04_00510	nuclear GTP-binding protein NUG1										-0.597506	0.226554	-2.3136	0.000206683	-0.477779	0.453351	-0.409594	0.557637	-0.34657	0.406101	-1.16054	0.00293004	-0.623693	0.310027	-0.0783142	0.913575		0.266887	0.968473	1.17971	0.566646	-0.165228	0.981436	0.320402	0.894188		-1.7255	0.167814	-0.812681	0.219644	1.84415	0.130362	0.499214	0.675196	0.0931057	0.96	0.578735	0.658033
CT04_00512	homeobox transcription factor										-0.558813	0.0988072	-0.710036	0.0228152	-0.366433	0.369771	-0.603058	0.192323	-0.169426	0.596308	-0.455387	0.0899221	-0.269335	0.516144	-0.781068	0.0575115		0.377028	0.80816	0.266628	0.820788	0.107476	0.97097	-0.179732	0.88542		-0.172523	0.845496	-0.282923	0.411962	0.344808	0.557087	0.185656	0.736744	-0.227309	0.779891	-0.514517	0.369744
CT04_00514	haloacid dehalogenase-like hydrolase										-2.21231	0.00571363	-0.687769	0.242746	-0.0947742	0.91672	-1.57093	0.0520554	-0.49842	0.403908	-0.177152	0.693884	-0.509739	0.550385	-1.50908	0.067268		1.62317	0.71774	0.536435	0.886585	-0.386971	0.967744	0.070026	0.989224		1.40902	0.503887	0.322279	0.775169	0.587569	0.731677	-0.335836	0.839201	-1.44457	0.381765	-0.98757	0.603706
CT04_00516	bZIP transcription factor										3.47259	3.44535e-10	3.94017	4.05986e-12	3.33128	2.60126e-08	1.73996	0.0125623	2.923	6.63787e-09	3.63253	5.75111e-12	3.13934	1.1872e-07	2.507	2.33173e-05		-0.542653	0.777183	-0.303269	0.811858	-0.19073	0.967744	0.760645	0.675876		0.472694	0.499573	0.712079	0.0728187	-0.608976	0.360354	-0.496437	0.446146	-1.58118	0.0913717	-0.6298	0.488111
CT04_00521	C6 zinc finger domain containing protein										2.49013	2.97306e-05	3.07564	1.95539e-07	1.95485	0.00766732	1.11034	0.258398	2.27648	4.93892e-05	3.02957	6.17587e-08	2.20536	0.00175994	1.42152	0.0845441		-0.207983	0.960383	-0.0620356	0.976175	0.263469	0.950044	0.312145	0.876986		0.603363	0.301885	0.74931	0.0247836	-1.13894	0.0499814	-0.813432	0.126735	-0.833555	0.413427	-0.78488	0.341892
CT04_00524	cyclin-like protein (meiotically up-regulated 80 protein)										0.787881	0.00265477	0.928632	0.000194624	0.340923	0.336732	-0.00860392	0.986776	1.02641	5.38014e-05	0.607765	0.00529531	0.784452	0.00850495	0.204271	0.598636		0.239165	0.900537	-0.322337	0.714689	0.42992	0.897483	0.20291	0.886084		0.140055	0.869463	-0.421447	0.171	-0.582811	0.299087	0.169446	0.769478	-0.342638	0.702769	-0.569648	0.334948
CT04_00525	isoleucyl-tRNA synthetase										-2.42051	0.00438531	-1.97515	0.00530909	-2.36179	0.0103592	-1.50158	0.100305	-1.28718	0.0405415	-1.43859	0.00568993	-1.68363	0.0581018	-1.78395	0.049168		1.17209	0.838474	0.56153	0.906642	0.724868	0.943489	-0.297009	0.943108		0.455219	0.884059	-0.155342	0.918222	-0.397526	0.885696	-0.234189	0.907626	0.899283	0.706128	-0.122594	0.968453
CT04_00528	multidrug resistance protein Fnx1 (MFS transporter)							2.A.1			-0.399293	0.335928	-0.325035	0.344696	0.174944	0.754056	-0.601431	0.319468	-0.44048	0.210957	-0.603831	0.0375508	-0.00624236	0.991858	-0.439074	0.429152		-0.0390502	0.991215	-0.280721	0.909706	-0.195134	0.967766	0.145717	0.955135		0.0756624	0.965262	-0.166009	0.831821	0.512237	0.586356	0.597825	0.443219	-0.771932	0.496386	-0.431081	0.705072
CT04_00531	folylpolyglutamate synthase										-1.28498	0.408742	-1.2098	0.352577	-1.65346	0.395338	-0.93312	0.636732	-1.07576	0.416124	-1.2568	0.229181	-1.02756	0.587666	-1.12929	0.562508		0.209964	0.977103	-0.0186018	0.99492	0.694385	0.924824	-0.167806	0.959402		0.0453196	0.987157	-0.183246	0.888463	-0.488081	0.811228	0.224907	0.888482	0.763418	0.688443	-0.0987734	0.968453
CT04_00532	PHB depolymerase family esterase		Yes			S09C			CE1-CBM1		6.88661	2.84467e-10	7.17713	3.00777e-11	6.60205	6.47179e-09	9.41945	2.36144e-13	7.11112	4.28753e-11	7.8032	1.77892e-12	7.80176	3.28691e-11	9.51999	7.31164e-14		0.225302	0.968473	0.62309	0.587343	1.21258	0.76287	0.100819	0.939049		0.287169	0.848096	0.684957	0.177306	-0.587825	0.630335	0.0016627	0.99825	2.84005	0.000107718	1.72829	0.00151955
CT04_00533	hydantoinase/oxoprolinase										-0.840038	0.179252	-0.662399	0.200317	-1.72957	0.0582063	-1.36805	0.135938	-0.900112	0.101512	-0.953282	0.0276016	-1.55282	0.0764018	-0.710952	0.3817		-0.0479344	0.992222	-0.294089	0.938197	0.17224	0.985841	0.693875	0.79256		0.187545	0.927768	-0.058609	0.962192	-1.02732	0.509166	-0.560992	0.711728	0.282891	0.90822	0.804526	0.618143
CT04_00534	UPF0183 domain-containing protein										-0.637084	0.236581	-0.519786	0.243685	-0.772039	0.264628	-0.840183	0.266749	-0.265015	0.5553	-0.400916	0.243429	-1.19989	0.0950007	-0.149617	0.840615		0.372474	0.957632	0.117499	0.976175	-0.384217	0.967744	0.681794	0.76962		0.117033	0.953312	-0.137942	0.885782	-0.257279	0.884797	-0.758995	0.540018	-0.0484381	0.980618	1.01757	0.443276
CT04_00535	mitochondrion protein (mitofilin)										-0.572426	0.524773	-0.393309	0.616653	-0.844621	0.492766	-0.99798	0.482447	-0.472451	0.550723	-0.901186	0.179388	-0.504061	0.669303	-0.965511	0.442487		0.0918551	0.977103	-0.504766	0.568103	0.346762	0.924824	0.0209885	0.991815		0.171121	0.872948	-0.4255	0.31941	-0.452202	0.556169	0.399326	0.535256	-0.138409	0.916068	-0.464182	0.574059
CT04_00536	GTP-binding protein ypt5							9.A.50			0.519807	0.301187	0.547323	0.220714	0.531939	0.398784	0.16889	0.849648	0.699996	0.111897	0.571795	0.143277	0.558731	0.3614	0.216067	0.772199		0.194512	0.957632	0.0319173	0.986472	0.0283687	0.994655	0.0479516	0.979542		0.0395584	0.972935	-0.123036	0.791388	-0.0111299	0.99427	-0.0146785	0.984383	-0.364778	0.651977	-0.345195	0.618474
CT04_00538	UPF0183 domain-containing protein		Yes								1.19661	0.0177018	1.5324	0.000475161	0.187401	0.844942	0.47248	0.594241	0.974723	0.0352092	1.67035	2.95691e-05	-0.133099	0.895973	0.33355	0.704215		-0.217718	0.968473	0.13321	0.969384	-0.348481	0.967766	-0.16267	0.959866		0.340086	0.806811	0.691014	0.232904	-1.34038	0.253987	-1.82207	0.0754434	0.314888	0.883076	0.500698	0.793791
CT04_00541	hypothetical protein										1.36785	0.0286594	1.06711	0.0714652	1.15908	0.155416	0.786251	0.440354	0.89742	0.141497	1.13167	0.0299222	1.34978	0.0751788	0.372317	0.738314		-0.464455	0.802286	0.0582684	0.980892	0.188366	0.967744	-0.402513	0.795528		-0.288546	0.731879	0.234178	0.649925	0.0904521	0.932673	0.22055	0.74188	-0.391021	0.686749	-0.981901	0.15494
CT04_00542	NmrA-like family protein										-2.29161	0.000323281	-0.938987	0.0200532	-2.47068	0.00102425	-2.39065	0.00170375	-2.10465	0.000179903	-1.28802	0.000412777	-2.16502	0.00264468	-1.44212	0.0222896		0.205847	0.977103	-0.352276	0.8985	0.374401	0.967766	0.950935	0.695192		1.37176	0.262923	0.813641	0.306449	-1.53688	0.236353	-0.810207	0.527727	0.0736192	0.975461	0.650153	0.692461
CT04_00543	kinesin motor domain-containing protein										-0.57718	0.156841	-0.362819	0.287375	-0.741368	0.179959	-1.48923	0.0294062	-0.165945	0.641279	-0.271566	0.344226	-0.508244	0.334783	-0.706099	0.196089		0.412284	0.869867	0.0911491	0.973462	0.228409	0.967744	0.785511	0.613331		0.21279	0.84979	-0.108344	0.855684	-0.376193	0.691804	-0.238933	0.76566	-0.752454	0.497638	-0.195352	0.866552
CT04_00546	succinate-semialdehyde dehydrogenase										1.02431	0.28313	0.665283	0.452549	0.40053	0.795539	0.54262	0.720699	-0.0787519	0.950714	1.00618	0.12275	1.20907	0.283872	0.501832	0.73045		-1.11054	0.604798	0.341899	0.891769	0.826278	0.890944	-0.0307383	0.991639		-0.376239	0.786433	1.0762	0.0902486	-0.26776	0.871006	0.216619	0.842937	0.131551	0.944987	-0.725465	0.530324
CT04_00549	folylpolyglutamate synthase										-0.708581	0.507801	-1.2145	0.214512	-0.549781	0.682051	-0.219912	0.875601	-0.727481	0.427258	-0.155372	0.822717	-2.43929	0.0312508	-0.550017	0.680822		-0.073658	0.994228	1.00528	0.819696	-1.97382	0.834862	-0.267283	0.954777		-0.49738	0.89435	0.581558	0.695106	0.699119	0.804446	-2.27999	0.181744	0.21137	0.946018	1.91791	0.380444
CT04_00550	hypothetical protein										0.643111	0.0992091	0.595136	0.0784531	0.656682	0.190379	1.17796	0.0175465	0.583259	0.089455	0.677435	0.0166913	0.761148	0.108711	0.257757	0.67599		-0.0565373	0.987828	0.084619	0.980035	0.105115	0.984026	-0.913038	0.527017		-0.0469896	0.97687	0.0941667	0.911694	0.0484058	0.97741	0.0689015	0.950758	0.527983	0.633064	-0.49017	0.671663
CT04_00552	DUF221 domain protein										0.637836	0.14952	-0.150512	0.757703	0.394809	0.524093	-0.229772	0.79104	0.197248	0.669189	-0.322757	0.412048	0.270981	0.676177	-0.251132	0.742253		-0.442135	0.827821	-0.157628	0.958915	-0.128015	0.974484	-0.0192356	0.992776		-0.796598	0.188232	-0.512091	0.242743	0.556809	0.434321	0.586422	0.340037	-0.63267	0.483052	-0.52389	0.529468
CT04_00554	UPF0326 protein hag1										1.09427	0.051038	1.04791	0.0322328	-0.771335	0.359633	-0.689596	0.402319	-0.245326	0.723549	0.77442	0.0592111	0.18686	0.845564	-0.873395	0.302242		-1.35486	0.627443	-0.273424	0.948835	1.01544	0.913557	-0.183798	0.964649		-0.0595244	0.97761	1.02191	0.247001	-1.80269	0.218858	-0.513824	0.726666	0.0664825	0.979853	-1.13276	0.53528
CT04_00558	3-oxoacyl-(acyl-carrier-protein) reductase (short-chain dehydrogenase)										3.77027	9.14728e-06	2.93037	0.00028782	2.78193	0.00606435	3.23365	0.00174095	2.92463	0.000340472	3.01005	2.48145e-05	2.09215	0.0411005	3.88419	3.30952e-05		-0.845642	0.885628	0.0955026	0.986089	-0.87245	0.929749	0.692022	0.821823		-0.855767	0.65146	0.0853782	0.961835	-0.0574002	0.987519	-1.02535	0.58941	0.336507	0.905799	1.90098	0.291159
CT04_00562	hypothetical protein										-0.591684	0.523662	0.10131	0.892654	0.320995	0.771583	-2.29064	0.0575088	-0.424998	0.585271	-0.551728	0.346144	-0.569165	0.628235	-0.748166	0.535025		0.155482	0.981771	-0.657387	0.771273	-0.884983	0.911154	1.54856	0.584857		0.682316	0.68206	-0.130553	0.924232	0.223883	0.899102	-0.00371352	0.99825	-2.62271	0.0845219	-0.189159	0.942207
CT04_00563	37S ribosomal protein S11										-0.714837	0.160377	-0.235438	0.579428	-0.242577	0.736062	-1.00624	0.190899	-0.680264	0.122127	-0.790172	0.0293468	-1.13746	0.111332	-0.749207	0.274345		0.0463048	0.991215	-0.552515	0.686721	-0.846589	0.890944	0.239654	0.927227		0.490126	0.653319	-0.108694	0.906744	-0.0140733	0.994353	-0.308148	0.808838	-0.743412	0.553905	0.342832	0.831092
CT04_00566	dolichol-phosphate mannosyltransferase								GT2		-0.848302	0.0115792	-0.967303	0.0017744	-0.932437	0.0360285	-1.36483	0.0122591	-0.473803	0.086112	-1.11451	7.88105e-05	-0.889176	0.0386781	-0.895336	0.040514		0.375842	0.885628	-0.153005	0.969381	0.0410595	0.994655	0.459379	0.797326		-0.115429	0.931553	-0.644275	0.123215	0.0290684	0.986881	0.223133	0.806162	-0.414383	0.745164	0.00393646	0.99789
CT04_00567	Ran1-like protein kinase										-0.401589	0.313756	0.324657	0.336019	-0.163073	0.758131	-0.427713	0.407608	-0.340795	0.351688	0.280264	0.343782	-0.236398	0.631648	-0.410685	0.392762		0.0571484	0.981771	-0.0629218	0.97524	-0.0556303	0.988438	0.0207529	0.989786		0.733535	0.108316	0.613465	0.0371691	-0.495858	0.347736	-0.488567	0.294272	-0.268454	0.740007	-0.192071	0.811885
CT04_00570	serine/threonine-protein kinase PRP4										-0.0836676	0.861673	0.264187	0.45486	0.0958635	0.879113	0.18178	0.776428	-0.213643	0.58605	0.128986	0.681882	-0.0315889	0.966482	-0.184489	0.773134		-0.131323	0.974259	-0.141595	0.969384	-0.117414	0.981436	-0.33291	0.836368		0.35357	0.726522	0.343298	0.531859	-0.177112	0.877942	-0.152932	0.874268	0.0543774	0.966686	-0.161118	0.90285
CT04_00573	tetratricopeptide repeat protein 15										-1.92014	0.0902615	-0.522449	0.518236	-1.23067	0.333425	-1.77681	0.163528	-0.953427	0.269631	-0.838944	0.186742	-0.335982	0.786868	-2.08146	0.108531		0.955605	0.846832	-0.324252	0.928102	0.891126	0.906046	-0.237846	0.948361		1.3893	0.326978	0.109443	0.929603	-0.713644	0.632396	0.501734	0.657891	-0.600398	0.770823	-1.72937	0.200819
CT04_00574	hypothetical protein										0.781818	0.371899	0.586798	0.473101	1.17072	0.234771	2.19932	0.0119941	1.51176	0.0230767	0.890285	0.132874	1.14162	0.238989	0.347009	0.775691		0.734359	0.902522	0.268939	0.969384	-0.0267449	0.998724	-1.77677	0.459475		-0.167194	0.959659	-0.632614	0.548304	0.599437	0.790541	0.303753	0.876367	0.963937	0.58757	-0.786091	0.724284
CT04_00575	GTP-binding protein										-0.0401147	0.963787	-0.278442	0.696017	-0.223244	0.83295	-1.16111	0.364104	-0.192996	0.793855	-0.181984	0.767585	-0.437314	0.661992	-0.405377	0.691233		-0.160454	0.961553	0.0932526	0.969384	-0.215687	0.946131	0.715043	0.520138		-0.247691	0.731879	0.00601474	0.991911	0.0575227	0.952574	-0.251417	0.667583	-0.897298	0.214473	0.0334324	0.973346
CT04_00576	hypothetical protein										0.984812	0.0475932	0.755523	0.102671	-0.937479	0.1574	1.38563	0.0234181	0.340309	0.516627	0.539623	0.162662	0.336868	0.641781	0.543981	0.431256		-0.636509	0.890275	-0.229727	0.969384	1.27114	0.886956	-0.844099	0.699816		-0.206642	0.926456	0.200139	0.878456	-1.70672	0.233363	-0.205853	0.903304	2.3248	0.0689979	0.209554	0.927684
CT04_00578	NAD dependent epimerase/dehydratase										0.41	0.475458	0.535702	0.241295	-0.238551	0.803596	-0.158035	0.880257	0.514022	0.269084	0.72142	0.05207	-0.0688443	0.946558	0.852918	0.1806		0.0986521	0.981771	0.18506	0.950453	0.1449	0.981436	0.98709	0.541765		0.121298	0.934665	0.207706	0.75662	-0.74985	0.503539	-0.79001	0.370998	0.0829916	0.965169	0.925182	0.347623
CT04_00579	zinc finger protein 32										2.37361	7.5649e-05	2.11866	0.000168794	2.34066	0.0004878	1.59836	0.0562192	2.53147	1.14116e-05	1.92997	0.000196462	2.48371	0.000183665	2.19154	0.00106629		0.157336	0.968219	-0.185194	0.929466	0.152358	0.967766	0.610462	0.597115		-0.256746	0.76045	-0.599276	0.0790563	0.223292	0.781181	0.560844	0.267228	-0.759361	0.309313	-0.301257	0.683375
CT04_00580	UBA domain-containing protein Ucp14										0.00655084	0.985818	0.00329859	0.992892	-0.0967563	0.859359	-0.395353	0.449176	-0.640757	0.055415	0.0993902	0.687362	-0.822357	0.0873903	0.0240145	0.964278		-0.647897	0.802286	0.10147	0.975878	-0.736731	0.900451	0.42318	0.821009		-0.00290325	0.996923	0.746464	0.15881	-0.0979465	0.948528	-0.936148	0.273246	-0.308127	0.830728	0.851783	0.41502
CT04_00581	involucrin repeat protein										0.436077	0.302486	0.00488832	0.992892	-0.124068	0.865145	-0.55929	0.459327	0.280839	0.473417	0.188375	0.582354	0.181501	0.777494	-0.221915	0.752705		-0.162793	0.968473	0.188063	0.942705	0.320189	0.942909	0.331381	0.859845		-0.443255	0.594356	-0.0923984	0.894944	-0.13715	0.909571	-0.00502321	0.996656	-0.417214	0.74472	-0.406022	0.678725
CT04_00582	dehydrodolichyl diphosphate synthase (di-trans,poly-cis-decaprenylcistransferase)										0.0973075	0.867139	0.0127296	0.981486	0.308069	0.662599	-0.809126	0.331594	-0.346543	0.483303	-0.0209831	0.960276	-0.62006	0.397457	-1.09826	0.159089		-0.443714	0.915022	-0.0339387	0.988693	-0.96521	0.851373	-0.318183	0.917566		-0.0858274	0.961647	0.323948	0.685079	0.288271	0.826193	-0.643	0.548075	-1.08947	0.409314	-0.442444	0.803011
CT04_00583	PHD-finger domain-containing protein										0.488122	0.244348	0.493455	0.163941	0.858093	0.0740588	0.503195	0.411095	0.482693	0.181958	0.272521	0.387041	0.377575	0.513919	-0.325186	0.646055		-0.00767907	0.997456	-0.213813	0.91682	-0.477851	0.911154	-0.829768	0.547886		-0.000140881	0.999602	-0.206275	0.719499	0.362713	0.64499	0.0986749	0.915862	-0.351102	0.732656	-0.703019	0.446405
CT04_00584	hypothetical protein										1.98596	0.00295826	0.859572	0.223532	1.51917	0.0677179	2.75487	0.000554959	1.21472	0.069745	1.61656	0.00222143	1.04261	0.231071	3.54936	6.387e-07		-0.75766	0.885628	0.749268	0.82588	-0.342673	0.967766	0.771433	0.658321		-1.11333	0.503887	0.393596	0.749673	0.635406	0.747845	-0.456535	0.794675	1.28495	0.369349	2.39906	0.032068
CT04_00585	hypothetical protein										-0.709505	0.337315	0.232462	0.700533	0.534221	0.494719	0.0573086	0.95611	0.670919	0.193487	-0.0666487	0.901886	0.505175	0.516997	0.638667	0.395801		1.4168	0.687854	-0.307855	0.955876	-0.02813	0.998337	0.623725	0.823702		0.985311	0.603659	-0.739348	0.392882	0.306865	0.879555	0.58659	0.675285	-0.534769	0.796841	0.117087	0.962121
CT04_00586	cytochrome P450 51b (eburicol 14-alpha-demethylase)										-2.20417	0.116342	-2.25902	0.0606284	-3.33961	0.150317	-2.47403	0.246548	-2.26116	0.0644608	-2.14205	0.0317303	-2.33951	0.218107	-1.92772	0.27119		-0.0556049	0.989827	0.122538	0.973462	0.969218	0.891868	0.565967	0.776136		-0.0565058	0.97687	0.121637	0.8949	-1.02801	0.434321	-0.181326	0.884025	0.788547	0.62128	0.385296	0.771503
CT04_00587	actin binding protein (SH3 domain-containing protein)							8.A.34			-0.13025	0.721439	-0.301206	0.315319	-0.733027	0.103539	-0.428193	0.391183	-0.109255	0.734143	-0.0520372	0.852343	-0.416254	0.341354	-0.291152	0.516405		0.00773581	0.997456	0.252923	0.886585	0.325039	0.940059	0.141054	0.939884		-0.185654	0.867514	0.0595333	0.929972	-0.428603	0.630335	-0.356487	0.619234	0.305557	0.790762	0.121572	0.917571
CT04_00588	kinesin-II 85 kda subunit										1.37977	5.62284e-05	1.60812	1.36756e-06	1.44042	0.000349504	0.36705	0.529995	1.38703	1.72009e-05	1.34108	5.85331e-06	1.60637	5.35465e-05	0.690243	0.132765		0.0127468	0.997456	-0.274329	0.846191	0.165521	0.967766	0.336846	0.849112		0.241248	0.79682	-0.0458282	0.946277	-0.172723	0.855873	0.267127	0.687502	-1.08897	0.204582	-0.917645	0.194174
CT04_00589	molybdenum cofactor sulfurase (MOSC N-terminal beta barrel domain-containing protein )										0.0133568	0.983134	-0.67773	0.221315	-0.62726	0.432431	-0.442172	0.611817	0.0523377	0.928304	-0.0862433	0.837584	-0.325989	0.690588	-0.0914708	0.921221		0.0443932	0.993094	0.588519	0.838849	0.336911	0.967766	0.362225	0.903998		-0.684728	0.658565	-0.140602	0.898462	0.0234188	0.994353	-0.228189	0.880948	0.210588	0.926179	0.235901	0.908208
CT04_00590	CORD and CS domain-containing protein										0.581745	0.368468	0.724457	0.158266	0.438916	0.614468	-0.589788	0.542278	-0.163675	0.818265	0.38035	0.390173	-0.151991	0.885927	0.162725	0.873044		-0.764431	0.862034	-0.345069	0.909706	-0.606907	0.924994	0.877431	0.746896		0.120442	0.953312	0.539803	0.562055	-0.300333	0.862059	-0.56217	0.681283	-1.13841	0.492646	0.345931	0.863564
CT04_00592	DNA-directed RNA polymerase II subunit Rpb7										-0.553743	0.288497	-0.0969032	0.826614	-0.378001	0.583226	-0.669821	0.358093	-0.628952	0.162234	-0.363665	0.27909	-0.0668845	0.931568	-0.767437	0.25767		-0.0739886	0.985318	-0.263933	0.909706	0.339709	0.950044	-0.101497	0.969639		0.454776	0.685736	0.264832	0.720744	-0.286255	0.821722	0.317387	0.735042	-0.284832	0.855344	-0.726039	0.498577
CT04_00594	HpcH/HpaI aldolase/citrate lyase family protein										0.292495	0.393108	0.866122	0.00146514	1.17234	0.000903966	0.510231	0.275804	0.176296	0.57597	1.23177	3.10643e-06	1.33542	0.000131975	0.868711	0.017222		-0.113523	0.977103	0.362746	0.739171	0.165014	0.967744	0.343625	0.820188		0.579779	0.463481	1.05605	0.0049991	0.303161	0.695368	0.105429	0.884025	-0.647337	0.440923	-0.468726	0.503579
CT04_00595											0.681666	0.167641	0.227751	0.653817	0.569417	0.356557	0.365704	0.628924	0.97143	0.0269447	-0.336784	0.452279	0.761549	0.173846	-0.747932	0.358145		0.280806	0.957632	-0.528602	0.772343	0.15028	0.97601	-1.11747	0.500742		-0.48467	0.652623	-1.29408	0.00721758	0.369748	0.740902	1.04863	0.131133	-0.205621	0.887801	-1.47337	0.121123
CT04_00596	pH-response regulator protein PalF/RIM8 (arrestin)										-0.25558	0.455142	-0.22564	0.442964	-0.218811	0.653541	-0.242268	0.641187	-0.410739	0.164499	-0.284585	0.245183	-0.801297	0.0802176	-0.57271	0.209122		-0.155161	0.968473	-0.0549579	0.983025	-0.603457	0.900451	-0.323034	0.840577		0.0260976	0.984777	0.1263	0.845437	0.0128391	0.994353	-0.53566	0.487956	-0.0396662	0.974988	0.240757	0.850768
CT04_00598	monothiol glutaredoxin-4										0.0994074	0.929421	-0.542348	0.58702	0.111892	0.941515	0.253769	0.871564	0.200587	0.826895	-0.121762	0.874208	-0.115454	0.944237	-0.213002	0.894861		0.108046	0.981771	0.415993	0.888676	-0.271636	0.967766	-0.468092	0.835061		-0.630538	0.637254	-0.322592	0.679156	0.6658	0.603768	-0.0218281	0.987561	0.134048	0.941568	-0.0624082	0.974741
CT04_00599	conidiation-specific expression protein										-0.343983	0.635629	0.216311	0.720408	-0.202787	0.839316	0.173962	0.867546	-0.476547	0.444679	0.153414	0.770315	-0.197232	0.842262	1.06086	0.0940907		-0.136632	0.968962	-0.0680872	0.979321	0.00790525	0.999544	0.892838	0.315634		0.562969	0.471496	0.631514	0.139326	-0.424537	0.596919	-0.348545	0.62674	0.376568	0.695235	1.2615	0.019876
CT04_00601	hypothetical protein										0.402529	0.226085	-0.229887	0.490561	-0.0978514	0.867617	-0.411128	0.475042	0.341901	0.244668	0.0188596	0.951083	0.292197	0.526933	-0.694842	0.187862		-0.0652142	0.984535	0.249961	0.910938	0.393978	0.924824	-0.281972	0.899489		-0.63742	0.44405	-0.322245	0.543654	0.130074	0.924399	0.274091	0.738419	-0.318073	0.818626	-0.994023	0.28094
CT04_00602	hypothetical protein										0.326903	0.577861	0.221912	0.679366	0.601745	0.364302	-0.505151	0.506264	0.377513	0.441999	0.357384	0.348228	-1.67489	0.01776	-0.144209	0.870994		0.0472233	0.993767	0.112194	0.980892	-2.27934	0.65869	0.364712	0.913919		-0.0776909	0.97687	-0.0127204	0.991911	0.357196	0.840894	-2.03433	0.109853	-1.1058	0.494066	1.53825	0.353485
CT04_00604	sporulation protein RMD8										-0.734253	0.242787	-0.398629	0.442838	-0.319938	0.712406	-1.29803	0.127664	-0.937031	0.104101	-0.543369	0.184697	-0.960475	0.225765	-2.95001	0.000756543		-0.165449	0.981771	-0.129922	0.979321	-0.677425	0.924824	-1.73968	0.549225		0.354182	0.867824	0.389709	0.728764	0.11641	0.961104	-0.431094	0.785917	-0.912156	0.637465	-1.97441	0.268056
CT04_00605	protein SPA2										0.0836012	0.891203	0.00344406	0.995166	-0.270395	0.761761	-1.28454	0.191049	0.271834	0.573212	0.0235775	0.960224	-0.0323416	0.975338	-1.02363	0.241781		0.195846	0.963684	0.0141418	0.993856	0.235518	0.967744	0.249226	0.924782		-0.0707858	0.95641	-0.25249	0.639069	-0.275063	0.805698	-0.0536865	0.958074	-1.00644	0.382012	-0.992734	0.291454
CT04_00608	COP9 signalosome subunit 7 (PCI domain-containing protein)										-0.205335	0.849467	0.477212	0.520567	-0.920693	0.467496	0.119819	0.934333	-0.43989	0.630369	-0.141462	0.839889	-0.732926	0.565551	-0.926251	0.474621		-0.247149	0.968473	-0.622793	0.72608	0.155823	0.98594	-1.00085	0.646968		0.674566	0.628025	0.298921	0.773016	-1.42733	0.266128	-0.648715	0.625879	1.07888	0.480146	-0.0777912	0.974741
CT04_00609	60S ribosomal protein L31										-0.469847	0.0409435	-0.627558	0.00425259	-1.00868	0.000527105	-1.20495	0.000469303	-0.643676	0.0036388	-0.703804	0.000576537	-1.13707	0.000153068	-0.904689	0.00124055		-0.165638	0.941719	-0.0764662	0.969384	-0.129699	0.967744	0.296709	0.746474		-0.15233	0.803279	-0.0631582	0.874124	-0.383082	0.403312	-0.436315	0.264537	-0.186495	0.795322	0.239913	0.672415
CT04_00610	serine/threonine-protein kinase chk1										-1.71114	0.0173931	-0.424904	0.406016	-0.482633	0.535426	-1.74235	0.0322155	-1.14125	0.0511914	-0.821897	0.054481	-2.79123	0.000833123	-2.33361	0.00461202		0.569121	0.955095	-0.388285	0.909706	-2.28769	0.678761	-0.565659	0.870963		1.26848	0.424432	0.311071	0.788112	-0.0704663	0.974762	-1.96987	0.139379	-1.26442	0.435591	0.457615	0.864879
CT04_00611	glutathione-dependent formaldehyde-activating enzyme										-1.21539	0.0649484	-0.809837	0.12536	-1.41348	0.0881533	0.198363	0.808332	-1.04415	0.0589587	-1.41645	0.00390978	-0.72491	0.345376	0.449356	0.48614		0.156201	0.981771	-0.607202	0.843105	0.676161	0.924824	0.256463	0.912646		0.406187	0.853333	-0.357216	0.754091	-0.574065	0.764282	0.709298	0.58871	1.56466	0.251864	1.14497	0.335754
CT04_00613	heavy metal translocating P-type ATPase							3.A.3			-0.0442091	0.914083	0.330065	0.256289	0.0782959	0.883837	-0.684086	0.235734	0.179693	0.570186	-0.216743	0.422507	0.0124323	0.983069	-0.478322	0.352406		0.224697	0.957632	-0.547404	0.422091	-0.071594	0.98594	0.192301	0.922026		0.37397	0.619939	-0.398131	0.331716	-0.246329	0.770554	0.229481	0.7485	-0.753396	0.39621	-0.489501	0.555832
CT04_00614	RGS domain protein										-0.400617	0.379263	-0.541263	0.175647	-0.510333	0.394105	-1.57387	0.048053	-0.931956	0.0275285	-0.623022	0.0733598	-0.865137	0.154047	-1.56077	0.0258199		-0.533903	0.781788	-0.0869484	0.975878	-0.355165	0.924824	0.00254548	0.998804		-0.138923	0.907072	0.308031	0.551522	0.0262139	0.986442	-0.242003	0.768911	-1.05307	0.2549	-0.695362	0.459235
CT04_00616	ubiquitin-conjugating enzyme							3.A.20			-0.605663	0.230506	-0.880068	0.0537472	-3.19385	0.00028309	-1.89954	0.0216739	-1.1365	0.0189262	-1.38441	0.000999252	-1.37679	0.0489615	-1.47672	0.0425404		-0.530936	0.890275	-0.50763	0.836148	1.7747	0.794553	0.42743	0.886559		-0.266382	0.874527	-0.243077	0.805189	-2.31617	0.116825	-0.033836	0.983326	1.29201	0.504855	-0.0552628	0.982621
CT04_00618	Hsp40 Co-chaperone (DnaJ domain-containing protein)										0.0294753	0.966312	0.495016	0.271352	-0.464202	0.601695	-1.36021	0.130157	-0.40649	0.476379	0.117446	0.780256	0.196443	0.811043	0.142888	0.872441		-0.43812	0.939326	-0.37765	0.866018	0.632829	0.924824	1.31923	0.537202		0.465036	0.719268	0.525506	0.478054	-0.943933	0.41884	0.0665465	0.960368	-0.725367	0.702769	-0.0389679	0.984644
CT04_00620	20S cyclosome subunit (apc1)										-0.96109	0.144857	-0.786593	0.157916	-0.334755	0.692736	-0.653074	0.426862	-0.43572	0.424233	-0.672693	0.119196	-1.38036	0.0797306	-0.459818	0.575823		0.519596	0.952203	0.123104	0.980892	-1.14806	0.891868	0.155206	0.964699		0.162796	0.9526	-0.233696	0.836607	0.462144	0.800294	-0.809022	0.594957	-0.27817	0.901394	1.0251	0.549774
CT04_00622	hypothetical protein										1.77307	4.46705e-05	2.23851	8.98477e-08	1.38926	0.00959835	1.15515	0.061392	1.70572	1.79637e-05	2.07915	5.78629e-08	1.20578	0.0280489	0.994627	0.0845946		-0.067797	0.982158	-0.157741	0.946645	-0.168314	0.973378	-0.171082	0.942528		0.466327	0.5461	0.376384	0.412578	-0.858164	0.250435	-0.868737	0.211595	-0.219568	0.87502	-0.222336	0.871868
CT04_00625	PET112 family protein										0.505593	0.369225	-0.25209	0.667311	0.233802	0.778052	0.435183	0.572298	-0.0129449	0.983275	0.513435	0.168061	0.051937	0.957442	0.217682	0.786418		-0.529698	0.930913	0.769358	0.72608	-0.134675	0.988438	-0.235408	0.940534		-0.774742	0.622526	0.524314	0.560014	0.498606	0.776086	-0.405427	0.774406	0.204813	0.920884	0.104079	0.968449
CT04_00626	eukaryotic translation initiation factor 3 subunit E										-0.481526	0.165093	-0.824416	0.0106496	0.0283427	0.953785	-1.1801	0.0396802	-0.17444	0.576988	-0.726935	0.00792136	0.0283904	0.957447	-0.69718	0.132945		0.300318	0.938674	0.0959113	0.976175	-0.000507895	0.999544	0.47869	0.801912		-0.342132	0.749493	-0.546539	0.226394	0.848109	0.221256	0.751689	0.199637	-1.20082	0.193036	-0.721621	0.368164
CT04_00627	arid/bright DNA binding domain-containing protein										1.024	0.124258	0.844053	0.170412	0.145058	0.906927	0.218848	0.87436	0.838883	0.179494	0.913625	0.0875001	0.751613	0.415333	0.167714	0.895488		-0.178841	0.967855	0.066519	0.980339	0.626093	0.890944	-0.0793927	0.972749		-0.171528	0.873054	0.073832	0.912858	-0.719875	0.360354	-0.1603	0.848095	0.114089	0.9395	-0.591397	0.491266
CT04_00629	hypothetical protein										-0.225325	0.845597	-0.324043	0.736649	-1.09137	0.455669	-1.57316	0.257388	-1.07335	0.306325	-1.04809	0.200377	-0.418492	0.775087	-2.12347	0.128884		-0.834251	0.883834	-0.708874	0.811858	0.598567	0.946131	-0.55031	0.885872		-0.090288	0.97365	0.0350894	0.985234	-0.667147	0.735354	0.640293	0.671985	-0.570311	0.818626	-1.71919	0.331146
CT04_00630	vacuolar assembly protein (WD domain-containing protein)										0.235443	0.565848	0.0355899	0.929733	0.00358207	0.995944	-0.553322	0.396662	-0.0577357	0.889641	0.14779	0.623721	-0.487083	0.413101	-0.274877	0.660403		-0.290474	0.949676	0.114841	0.969384	-0.483161	0.924824	0.289903	0.894692		-0.194862	0.877496	0.210453	0.748629	-0.0375611	0.98253	-0.635563	0.461668	-0.566446	0.651878	0.206617	0.889699
CT04_00634	3-dehydroshikimate dehydratase										-0.689962	0.341041	-0.593939	0.303917	0.283015	0.739984	-1.07442	0.29247	-0.172248	0.769114	0.0607779	0.900341	-0.343277	0.712151	-0.679984	0.465761		0.494286	0.890275	0.652334	0.635986	-0.609373	0.913557	0.404332	0.87092		0.0716065	0.97365	0.229654	0.748771	0.872012	0.319801	-0.389695	0.706104	-1.36405	0.231178	-0.350343	0.818945
CT04_00635	amino acid permease							2.A.3			0.139715	0.850043	-0.116903	0.858294	-1.04389	0.273069	-0.326477	0.750579	0.373541	0.499638	0.210823	0.643025	1.07253	0.0997049	0.211455	0.821027		0.246713	0.968473	0.341187	0.937572	2.20196	0.65869	0.618485	0.82561		-0.259958	0.908641	-0.165483	0.883293	-0.993491	0.589224	0.867283	0.359846	0.720395	0.748264	-0.863082	0.512306
CT04_00636	ABC transporter							3.A.1			-2.83159	0.000138781	-2.73515	2.82857e-05	-2.49801	0.00194977	-0.298313	0.643001	-2.82539	2.73933e-05	-2.42071	2.13588e-06	-3.7309	0.000131975	-1.16181	0.0560813		-0.00340814	0.999581	0.32346	0.919536	-1.28421	0.834862	-0.86541	0.41731		0.0813959	0.97365	0.408264	0.628563	0.24179	0.885696	-1.36588	0.238358	2.20376	0.00429063	2.62256	0.0077885
CT04_00637	glycine cleavage system H protein										-1.70633	8.67269e-07	-1.80388	7.11006e-08	-2.20381	2.738e-06	-2.223	1.84272e-05	-2.015	1.95613e-08	-1.92977	2.29258e-09	-1.71179	2.14009e-05	-2.16773	2.35431e-06		-0.310501	0.915022	-0.127724	0.969384	0.511068	0.909798	0.0502933	0.982642		-0.0980674	0.934079	0.0847095	0.905713	-0.418901	0.637121	0.219891	0.771298	-0.00363947	0.997833	-0.464414	0.591032
CT04_00638	malic enzyme										-0.744696	0.116345	-0.904204	0.0397514	-0.459219	0.411115	-1.24496	0.0456048	-0.228005	0.610286	-1.16451	0.00461936	-0.341113	0.545213	-1.68112	0.00514862		0.512982	0.687854	-0.243814	0.88414	0.0860757	0.981436	-0.440946	0.737896		-0.174591	0.856078	-0.931387	0.00196803	0.450888	0.451618	0.780778	0.0714648	-0.777647	0.236884	-1.30467	0.0154018
CT04_00639	fatty acid elongase (GNS1/SUR4 family protein)										1.55729	0.13977	1.16906	0.244904	1.69161	0.191342	0.898345	0.627093	1.35007	0.169122	1.029	0.239661	1.35202	0.32639	0.199056	0.930469		-0.204747	0.961553	-0.14671	0.962735	-0.351186	0.924824	-0.707404	0.648118		-0.383972	0.642529	-0.325935	0.504138	0.518827	0.460576	0.314351	0.663833	-0.78839	0.360812	-1.14461	0.159808
CT04_00640	hypothetical protein										1.45308	0.14751	1.73956	0.0343452	2.12114	0.0467271	2.26437	0.0443662	0.981717	0.317715	1.4005	0.0512516	2.11487	0.0416125	1.45527	0.229493		-0.488572	0.961553	-0.329793	0.945923	-0.0321364	0.997525	-0.809311	0.749424		0.253344	0.915562	0.412123	0.74605	0.399759	0.821722	0.697416	0.567342	0.142936	0.946018	-0.634239	0.707941
CT04_00643	GAS2 domain-containing protein										1.27379	2.02473e-06	1.25574	8.49614e-07	0.922968	0.00186777	-0.538793	0.242142	1.13417	4.93298e-06	1.2192	2.72185e-07	0.846464	0.00423495	0.253086	0.497435		-0.134066	0.962386	-0.0354614	0.983025	-0.0754419	0.981436	0.786464	0.482827		-0.0124338	0.987862	0.0861709	0.831821	-0.330698	0.534956	-0.370679	0.407233	-1.45948	0.0168422	-0.597572	0.292834
CT04_00644	thiol-specific monooxygenase										-1.25977	0.0633117	-0.838428	0.132122	-0.297075	0.723876	-0.191016	0.832071	-1.1881	0.0470292	-0.825956	0.0606468	-0.996087	0.202006	-0.880372	0.267654		0.0655571	0.992222	0.00775184	0.997844	-0.675708	0.924824	-0.678975	0.804521		0.413627	0.872341	0.355821	0.777911	0.521037	0.768887	-0.162423	0.928518	0.113589	0.957855	0.110322	0.968453
CT04_00645	porphobilinogen deaminase										-1.46428	0.0223392	-1.3377	0.0138375	-1.40062	0.0723876	-1.81433	0.0325997	-2.07535	0.00164985	-0.992612	0.0135256	-2.27923	0.00694994	-1.25913	0.0958168		-0.596352	0.944455	0.3588	0.929946	-0.9093	0.920734	0.552601	0.852299		0.120155	0.964624	1.07531	0.227714	-0.0314465	0.9936	-1.29955	0.355179	-0.426734	0.85407	1.03517	0.55917
CT04_00647	septum-promoting GTP-binding protein 1										0.0596475	0.956379	-0.407671	0.651849	0.205704	0.875352	-0.0423533	0.977209	0.223407	0.789159	0.0466576	0.947776	0.0531749	0.973663	-0.368769	0.784933		0.160075	0.977103	0.454328	0.874243	-0.131585	0.982512	-0.338309	0.896617		-0.472807	0.762986	-0.178554	0.835824	0.61023	0.635661	0.0243165	0.986673	-0.223599	0.902534	-0.430323	0.788794
CT04_00648	phosphatidate cytidylyltransferase										-0.811792	0.207894	-1.68327	0.0144968	-1.42624	0.110255	-1.88246	0.0602488	-1.51708	0.0192868	-1.13823	0.0153039	-1.26955	0.134802	-1.24515	0.155064		-0.698327	0.885628	0.500142	0.905839	0.119469	0.989802	0.631563	0.840928		-0.820631	0.623796	0.377839	0.736311	0.216385	0.930033	-0.164288	0.921095	-0.443037	0.856512	0.0690568	0.978426
CT04_00650	formate dehydrogenase										2.26791	3.62862e-08	2.48587	1.74085e-09	2.56684	1.42911e-08	2.46279	8.83439e-08	2.68559	3.45621e-10	2.59609	1.34585e-10	3.11499	1.53192e-10	2.02262	1.31659e-06		0.398186	0.611766	0.133825	0.886585	0.512237	0.72013	-0.448765	0.544465		0.176893	0.749028	-0.0874684	0.763469	0.102625	0.864916	0.481037	0.0705128	-0.0908978	0.897716	-1.0519	0.00205912
CT04_00651	NAP(P) transhydrogenase							3.D.2			3.05525	1.27531e-08	2.70895	5.73587e-08	2.61735	3.76348e-06	3.08532	4.42455e-07	2.70431	6.11065e-08	3.11016	6.15617e-10	2.97585	1.67234e-07	3.02885	8.32003e-08		-0.352394	0.841045	0.395789	0.605691	0.358141	0.913557	-0.0562639	0.965037		-0.34229	0.591429	0.405892	0.216466	-0.091766	0.918694	-0.129414	0.832419	0.468235	0.47044	0.0538305	0.954866
CT04_00652	fungal specific transcription factor domain-containing protein										-1.7274	0.00661751	-2.34249	0.000419445	-2.73381	0.00162599	-1.94209	0.0205753	-1.93029	0.00132208	-2.09277	5.84987e-05	-1.77675	0.018095	-2.55711	0.00288396		-0.192746	0.977103	0.230393	0.969384	1.024	0.906189	-0.680945	0.813548		-0.593126	0.747452	-0.169986	0.895527	-0.500936	0.816592	0.292671	0.847304	0.951817	0.608391	-0.753128	0.657814
CT04_00653	serine threonine-protein phosphatase 2B catalytic subunit										-0.393542	0.339579	0.0489183	0.898734	-0.128779	0.828072	-0.780574	0.224904	-0.162329	0.663694	0.142027	0.641567	-0.0863249	0.886966	-0.106033	0.858824		0.232291	0.954566	0.0899854	0.969384	0.0470744	0.993047	0.658895	0.595647		0.448149	0.530197	0.305843	0.462513	-0.183052	0.833836	-0.225963	0.731275	-0.633292	0.470506	-0.0214708	0.985001
CT04_00656	trimethyllysine dioxygenase										-0.490326	0.464486	-1.61756	0.0171836	-1.64327	0.0570307	-0.919349	0.291065	-0.678765	0.250024	-1.03144	0.0366079	-1.08185	0.198596	0.119945	0.894861		-0.191351	0.970615	0.599645	0.844395	0.470484	0.952351	1.07609	0.552614		-1.14168	0.380789	-0.35068	0.705567	0.0557048	0.986308	-0.0734563	0.963795	0.618664	0.736995	1.22427	0.282595
CT04_00657	cytochrome c oxidase polypeptide Vi							3.D.4			-1.62161	0.000178174	-1.5861	6.95519e-05	-2.03414	0.000383732	-2.13611	0.00155966	-1.24316	0.000718219	-1.44428	4.31133e-05	-1.79854	0.000708517	-1.77053	0.000724491		0.375063	0.827821	0.144968	0.94048	0.239516	0.946131	0.349495	0.794051		0.0238926	0.982003	-0.206202	0.598988	-0.444586	0.507484	-0.350038	0.530912	-0.0809118	0.944987	0.029067	0.978696
CT04_00658	DUF1754-domain-containing protein										0.121392	0.877755	1.01426	0.0396153	1.15035	0.0921547	0.249724	0.797487	-0.132362	0.853373	-0.0556645	0.92195	-0.238557	0.809327	1.35793	0.0363705		-0.253788	0.971837	-1.06103	0.441539	-1.29816	0.835448	1.0674	0.617761		0.891023	0.550939	0.0837787	0.9564	0.136044	0.944185	-0.101088	0.960368	-0.861123	0.601773	1.50444	0.273837
CT04_00659	hypothetical protein										1.72628	0.00738653	1.43927	0.0140709	1.80018	0.0197227	0.940657	0.336501	1.58213	0.0062696	1.3441	0.00609686	0.932719	0.317806	0.982921	0.288227		-0.151481	0.977103	-0.0908411	0.981305	-0.816773	0.909743	0.0631471	0.986771		-0.298324	0.859614	-0.237685	0.783163	0.36472	0.79823	-0.361212	0.80127	-0.880792	0.53847	-0.000871953	0.999357
CT04_00661	WAC domain-containing protein										-0.0487497	0.898297	-0.0478606	0.883206	-1.1269	0.0271627	0.182263	0.721817	-0.421063	0.164448	-0.235659	0.340649	-0.790068	0.099283	-0.81155	0.0935094		-0.372063	0.885628	-0.194	0.931847	0.351201	0.946131	-1.00978	0.388138		0.00527227	0.995643	0.183336	0.755682	-1.08744	0.184577	-0.542241	0.484336	1.33038	0.0937651	-0.0306071	0.985001
CT04_00662	hypothetical protein										1.64688	6.36852e-07	2.3563	1.2796e-10	1.5641	8.28923e-06	1.71808	4.67046e-06	1.62231	3.09768e-07	2.41263	1.22503e-11	2.00064	7.51646e-08	1.35506	6.53382e-05		-0.0247599	0.990178	0.0406159	0.976175	0.426697	0.834862	-0.361432	0.634269		0.715312	0.0202032	0.780688	0.000299429	-0.795264	0.0216712	-0.409184	0.205468	0.153418	0.817647	-0.634711	0.119748
CT04_00664	hypothetical protein										0.0222076	0.971767	-0.0712289	0.893813	-0.553653	0.481719	-1.0502	0.258398	-0.152551	0.771031	0.137444	0.743625	-0.381343	0.622154	-0.723109	0.363547		-0.184389	0.962386	0.20967	0.906642	0.17819	0.967766	0.311193	0.859845		-0.101611	0.928277	0.292448	0.507764	-0.488518	0.530211	-0.519999	0.39642	-0.479645	0.670922	-0.346642	0.714335
CT04_00665	hypothetical protein										-0.834447	0.248427	0.495181	0.282382	0.131323	0.884595	1.93018	0.000778343	-1.11753	0.0838115	1.02326	0.00603369	-1.26069	0.162263	1.28374	0.0205396		-0.311766	0.968473	0.527584	0.675272	-1.43566	0.793358	-0.647954	0.553471		1.31037	0.216045	2.14972	0.000500239	-0.351752	0.786717	-2.31499	0.0143365	1.78918	0.0162901	2.57689	0.00562947
CT04_00668	protein kinase-like (PK-like) protein										0.893743	0.0121432	1.36484	6.49781e-05	0.861667	0.0431926	0.812746	0.0900687	0.972086	0.00332931	1.55239	1.95717e-06	1.19591	0.00291751	0.911906	0.0277121		0.0807255	0.977103	0.173632	0.901568	0.338966	0.913557	0.104897	0.943108		0.484414	0.391134	0.57732	0.0483008	-0.514618	0.352145	-0.349283	0.459001	-0.0529549	0.957302	-0.287024	0.668225
CT04_00671	hypothetical protein										-0.811262	0.341207	-0.701402	0.318877	-0.912702	0.43151	-0.727834	0.564632	-1.12714	0.137792	-0.687163	0.240458	-1.05207	0.365395	-0.590948	0.604921		-0.316443	0.946992	0.015038	0.993474	-0.124059	0.981436	0.156437	0.94003		0.108712	0.935405	0.440192	0.420131	-0.221908	0.855873	-0.361004	0.6934	0.178116	0.899941	0.458612	0.657061
CT04_00673	hypothetical protein										0.41863	0.544842	0.928297	0.0744356	0.555605	0.497142	-0.0338431	0.972293	1.71541	0.000255067	0.455098	0.32297	-0.0164413	0.987843	0.627313	0.431503		1.29406	0.604798	-0.484527	0.886585	-0.513832	0.954893	0.69661	0.812714		0.521196	0.79719	-1.2574	0.0451873	-0.378347	0.847243	-0.407651	0.8152	-0.650587	0.759123	0.559855	0.784008
CT04_00674	ACT-like protein										1.54992	9.35132e-06	1.09618	0.00046186	1.26638	0.00253826	-0.409197	0.521488	1.40668	1.1335e-05	1.99361	1.8022e-09	1.33054	0.0012718	1.35586	0.00104239		-0.14248	0.968473	0.898032	0.0887642	0.0675377	0.989576	1.77102	0.205445		-0.452502	0.59546	0.588011	0.135743	0.163095	0.891338	-0.6674	0.291625	-1.66727	0.10989	0.0362156	0.980179
CT04_00675	small nuclear ribonucleoprotein Sm D2 (LSM domain-containing protein)										0.0114624	0.984674	-0.216472	0.674294	-0.576479	0.473233	-1.25436	0.146814	-0.209539	0.690816	-0.388387	0.327905	-1.59582	0.0582565	-0.931665	0.24785		-0.216538	0.968473	-0.169693	0.969384	-1.04763	0.890944	0.277177	0.929794		-0.226431	0.884941	-0.179586	0.831821	-0.349667	0.818882	-1.2276	0.291625	-0.645489	0.711031	0.679315	0.684188
CT04_00676	GLE1-like protein										-0.759083	0.281374	-0.819912	0.171148	-2.11057	0.0322762	-2.52015	0.0106821	-1.34935	0.0457517	-1.27496	0.0160017	-0.729308	0.401267	-1.92598	0.0508354		-0.591246	0.890275	-0.448159	0.884008	1.45142	0.807335	0.598411	0.84151		-0.06136	0.97687	0.0817269	0.949518	-1.38004	0.330232	0.519544	0.658368	-0.315677	0.899728	-1.16869	0.412108
CT04_00678	GATA transcription factor										-0.456383	0.369404	-0.387665	0.360543	0.217031	0.739087	-1.65978	0.0218831	0.0210794	0.964232	0.236764	0.436597	-0.10289	0.887087	-0.571851	0.381494		0.473635	0.899536	0.626153	0.675104	-0.308755	0.967744	1.04358	0.638708		0.0678971	0.975803	0.220415	0.764503	0.605574	0.579718	-0.329335	0.762058	-1.83788	0.146575	-0.485545	0.728091
CT04_00679	3-hydroxyisobutyryl-CoA hydrolase (enoyl-CoA hydratase/isomerase)										-1.12362	0.00622235	-1.5524	0.000197894	-1.49111	0.00914619	-1.24921	0.0381609	-1.1449	0.00164417	-1.31894	7.25975e-05	-1.07465	0.0337879	-1.12681	0.0283329		-0.0211146	0.995914	0.229676	0.948835	0.391305	0.945522	0.106251	0.965037		-0.42414	0.731879	-0.17335	0.819647	0.0770226	0.969956	0.238652	0.8174	0.230065	0.889724	-0.0549893	0.973346
CT04_00680	dihydroxyacetone kinase (DAK2 domain-containing protein)										-0.637653	0.228051	-0.680606	0.133542	-0.67964	0.307805	-0.0525011	0.950179	-0.951909	0.0498183	-0.336268	0.318556	-0.895395	0.168071	-0.689333	0.302324		-0.316517	0.968473	0.350036	0.909706	-0.246401	0.97097	-0.644955	0.774191		-0.049227	0.982205	0.617327	0.437039	0.00618976	0.996585	-0.590247	0.620785	0.635279	0.67492	0.236725	0.903346
CT04_00682	glycine-rich cell wall structural protein 1										4.31917	1.10117e-06	4.63127	5.33515e-08	4.45086	7.22581e-06	4.80347	2.9991e-06	3.68862	1.15818e-05	3.95366	4.20533e-07	4.00447	5.42798e-05	4.13586	3.02632e-05		-0.629186	0.885628	-0.656311	0.706296	-0.481902	0.942556	-0.635799	0.762664		0.301264	0.854839	0.274139	0.790301	-0.161996	0.924399	0.0124129	0.994337	0.314578	0.847617	0.160681	0.93741
CT04_00683	eukaryotic translation initiation factor 3 135 kDa subunit										-0.890966	0.0383034	-1.13995	0.00465349	-1.05895	0.0706267	-0.645721	0.296264	-1.0007	0.0106193	-1.44179	0.000158748	-1.14529	0.0493337	-1.41936	0.0219996		-0.108149	0.977103	-0.300668	0.886585	-0.0878196	0.98594	-0.774731	0.552614		-0.248667	0.825792	-0.441187	0.37712	0.0885723	0.948196	0.301421	0.726666	0.409585	0.692371	-0.277327	0.820653
CT04_00684	RING finger domain-containing protein										0.569484	0.347596	0.798712	0.0961487	-0.000833884	0.999558	-1.18295	0.154639	-0.230763	0.728907	0.535044	0.186092	0.0216605	0.983315	-0.134066	0.896085		-0.794819	0.859483	-0.258677	0.945923	-0.00116979	0.999544	1.04842	0.676624		0.231719	0.903731	0.767861	0.352787	-0.780914	0.576521	-0.523407	0.690704	-1.1954	0.47547	-0.145813	0.951376
CT04_00685	PALB protein										-0.0562408	0.903743	-0.648913	0.0889288	-0.902636	0.119225	-0.307942	0.630919	-0.318843	0.39156	-0.716743	0.019832	-1.0748	0.0640591	-0.0352693	0.954752		-0.262275	0.962378	-0.0673003	0.984699	-0.182955	0.981436	0.252271	0.912646		-0.596025	0.588308	-0.40105	0.550401	-0.256842	0.877942	-0.372497	0.765127	0.618905	0.665476	1.05413	0.340587
CT04_00687	DUF895 domain membrane protein										1.40279	0.0122991	1.07428	0.0393141	-0.349764	0.74184	1.17674	0.137944	0.678367	0.241062	0.960745	0.0253177	1.21912	0.0863953	-0.267323	0.799293		-0.723136	0.878405	-0.113137	0.980542	1.62721	0.808168	-1.40735	0.569587		-0.322287	0.865694	0.287711	0.795479	-1.47318	0.368353	0.267167	0.855514	1.59545	0.348693	-1.43911	0.368702
CT04_00688	SAM domain-containing protein										0.511925	0.407851	0.403363	0.480638	0.383556	0.650454	0.403381	0.659699	0.40325	0.483319	0.693175	0.138994	0.0897974	0.931412	0.324861	0.701101		-0.102259	0.968473	0.28706	0.786812	-0.291276	0.924824	-0.0811239	0.955135		-0.101113	0.915155	0.288205	0.434114	-0.0178368	0.987519	-0.596173	0.230017	0.0198642	0.983379	0.230016	0.77427
CT04_00689	bifunctional purine biosynthetic protein (phosphoribosylamine-glycine ligase)										-1.1005	0.0450089	-0.738177	0.0947049	-1.18199	0.102398	-1.06033	0.16992	-0.398084	0.35095	-0.751843	0.0396203	-1.13084	0.105842	-0.111018	0.879586		0.70934	0.775019	-0.0225274	0.992415	0.0311877	0.997285	0.98298	0.512069		0.373346	0.782337	-0.358522	0.546587	-0.443332	0.730052	-0.389617	0.714351	0.0906476	0.959869	1.04244	0.268056
CT04_00690	ferric reductase like transmembrane component										-0.527605	0.194418	-0.938444	0.0138375	-1.49798	0.0180505	-1.10733	0.0853411	-0.811802	0.0287972	-0.880891	0.00608073	-1.32268	0.0262056	0.0145967	0.981099		-0.282858	0.945129	0.0501462	0.984735	0.152871	0.981436	1.15076	0.298515		-0.409157	0.651436	-0.0761525	0.921032	-0.555591	0.596919	-0.452865	0.604071	0.358089	0.796005	1.35598	0.0513096
CT04_00692	hypothetical protein										1.12434	0.00207432	1.16194	0.000380295	0.913355	0.053015	0.747441	0.166499	1.03223	0.00155554	1.65223	1.71043e-07	0.909072	0.0524766	0.549608	0.299834		-0.0918606	0.981771	0.486764	0.671293	0.0151615	0.998724	-0.205329	0.931668		0.0399045	0.978172	0.618529	0.169334	-0.250884	0.838079	-0.722487	0.344234	-0.154627	0.921007	-0.375118	0.771334
CT04_00693	tafazzin (acyltransferase)										-0.953377	0.0907985	-1.70537	0.0034598	-1.94931	0.0157116	-1.54811	0.0562642	-1.54068	0.00620247	-2.19632	9.18422e-05	-2.08176	0.00938614	-1.21165	0.0943839		-0.580899	0.892667	-0.476919	0.908925	-0.257111	0.979449	0.365419	0.903364		-0.748003	0.622296	-0.644023	0.518309	-0.178022	0.944185	0.0417857	0.983326	0.305045	0.896704	0.927575	0.559387
CT04_00694	RNA polymerase III transcription factor TFIIIC										-0.372389	0.556019	-0.560402	0.290917	-0.675557	0.435488	-1.32998	0.171253	-0.675349	0.220433	-0.818805	0.0613235	-1.45703	0.111206	-0.91011	0.290651		-0.300662	0.962386	-0.259391	0.945923	-0.750056	0.924147	0.396936	0.890681		-0.1868	0.915155	-0.145529	0.88842	-0.0866237	0.968853	-0.577289	0.684262	-0.662967	0.709505	0.484026	0.794186
CT04_00695	poly(A) polymerase Pla1										0.410911	0.307208	0.13803	0.728511	-0.166339	0.813143	-0.503723	0.482478	-0.13001	0.759599	0.126598	0.700988	0.624639	0.19685	-0.0932621	0.896927		-0.540603	0.791245	-0.00845119	0.996215	0.785921	0.81444	0.395828	0.828626		-0.272272	0.784438	0.25988	0.653005	-0.291333	0.786292	0.503039	0.410602	-0.333542	0.806315	-0.723635	0.355889
CT04_00696	fork head domain-containing protein										-0.45715	0.648944	-0.107983	0.898299	-0.261535	0.843091	-0.190854	0.894043	-0.455774	0.58874	-0.16624	0.791842	0.425423	0.68942	0.355166	0.750791		-0.018733	0.997456	-0.0588652	0.98668	0.666788	0.920734	0.540187	0.81506		0.33285	0.869463	0.292718	0.767738	-0.13942	0.947523	0.586233	0.563183	0.0564672	0.978087	-0.0701335	0.971508
CT04_00698	C6 zinc finger domain-containing protein										1.17099	0.00247603	1.76026	1.25658e-06	1.97418	1.24187e-05	-0.929961	0.176192	1.42498	4.70996e-05	1.47864	4.12758e-06	1.79027	5.01108e-05	0.743009	0.161197		0.255173	0.961553	-0.28167	0.884008	-0.198363	0.967744	1.68265	0.38156		0.597204	0.486176	0.0603608	0.940181	0.213316	0.826642	0.296623	0.6934	-2.92106	0.0047252	-1.04004	0.219126
CT04_00699	60S ribosomal protein L29										-0.64913	0.00848006	-0.262552	0.225679	-0.524442	0.0678528	-1.20232	0.00221225	-0.892543	0.000276803	-0.278394	0.142617	-0.627899	0.0291776	-0.916338	0.00288751		-0.240937	0.916986	-0.0191269	0.988403	-0.103363	0.97097	0.279218	0.821823		0.393993	0.486176	0.615803	0.034191	-0.268934	0.648978	-0.35317	0.45127	-0.668802	0.301812	-0.286221	0.668115
CT04_00700	nitrogen assimilation transcription factor nit-4 (fungal specific transcription factor)										1.43434	0.00148052	1.26616	0.0016893	1.49841	0.00630387	2.06766	0.000329035	1.61404	6.86649e-05	1.38358	0.000122623	1.82621	0.000440458	1.91995	0.00018835		0.176144	0.968473	0.115621	0.973462	0.325615	0.946131	-0.15386	0.938801		-0.172731	0.908641	-0.233254	0.726995	0.241282	0.8524	0.451275	0.565405	0.574525	0.587986	0.0950504	0.94537
CT04_00701	ankyrin repeat protein							1.A.4			-0.528773	0.444008	-0.362454	0.544815	-1.44138	0.103184	-1.35964	0.121378	-1.3542	0.0465124	-0.720567	0.128414	-1.59085	0.06882	-0.17702	0.850736		-0.804973	0.885628	-0.369753	0.928102	-0.0787129	0.994655	1.18193	0.617761		0.196444	0.931553	0.631664	0.562055	-1.11359	0.498312	-0.822545	0.598567	0.110377	0.966686	1.37102	0.379146
CT04_00702	RING finger protein		Yes					3.A.20			0.838383	0.00413441	0.398989	0.145835	0.344242	0.434424	0.173164	0.750596	0.335603	0.235892	0.139621	0.583685	0.528425	0.17531	0.480914	0.23392		-0.508011	0.770065	-0.261809	0.886585	0.179095	0.967766	0.313505	0.836527		-0.443666	0.545205	-0.197465	0.728764	-0.0495248	0.970903	0.391379	0.560885	-0.182922	0.883076	-0.0485122	0.968801
CT04_00703	PH domain-containing protein										0.33448	0.290748	0.69134	0.00770119	-0.0161912	0.975578	-0.76073	0.154971	0.5091	0.0534469	0.388918	0.0892371	-0.481419	0.315181	0.368713	0.377766		0.17829	0.968473	-0.305858	0.838849	-0.458653	0.924824	1.15243	0.405478		0.366237	0.661196	-0.117911	0.844622	-0.722596	0.349439	-0.875391	0.238358	-0.759642	0.497511	0.851437	0.335754
CT04_00705	complex I intermediate-associated protein 30										-0.132563	0.826931	-1.09843	0.0445121	-1.18067	0.102811	-0.981617	0.17519	-1.08475	0.047389	-0.602972	0.127053	-0.532929	0.457205	-2.46771	0.000839894		-0.93816	0.803942	0.485309	0.901568	0.749461	0.924824	-1.52925	0.534367		-0.939348	0.5208	0.484121	0.649913	-0.182443	0.943459	0.0817093	0.961412	0.329693	0.887778	-1.94902	0.177331
CT04_00709	autophagocytosis protein										0.163361	0.670905	0.596686	0.0389026	-0.527813	0.326926	-1.27387	0.0471111	-0.134679	0.703949	0.288837	0.27118	-0.018097	0.978338	-0.187284	0.738314		-0.294035	0.939326	-0.314004	0.821842	0.524104	0.913557	1.10753	0.476209		0.4448	0.573001	0.424831	0.373338	-1.13713	0.130449	-0.29902	0.711728	-0.762043	0.540006	-0.178614	0.884065
CT04_00710	importin-beta domain-containing protein										-0.188828	0.575212	-0.41126	0.154789	-0.588941	0.154297	-1.05222	0.0408521	-0.108177	0.7293	-0.467156	0.0670786	-0.432265	0.276481	-0.585502	0.150482		0.0785288	0.980907	-0.0585694	0.980892	0.152923	0.967766	0.47147	0.748363		-0.231021	0.806811	-0.368119	0.368647	-0.171803	0.865487	0.0396895	0.963229	-0.468321	0.64172	-0.149774	0.884065
CT04_00712	IMP-specific 5'-nucleotidase 1										0.55481	0.556808	0.857453	0.238375	0.447124	0.73262	0.380124	0.770837	0.620515	0.429846	0.736238	0.209771	-0.00448521	0.997832	-0.17369	0.907698		0.0472674	0.994668	-0.126287	0.980339	-0.409987	0.967766	-0.53852	0.872542		0.291337	0.90585	0.117783	0.930059	-0.36885	0.865248	-0.652549	0.690543	-0.0949016	0.97058	-0.223435	0.937928
CT04_00713	palmitoyltransferase pfa5 (DHHC zinc finger protein)							9.B.37			0.124621	0.863415	0.302472	0.568317	-0.525725	0.575969	-0.303297	0.765686	-0.134297	0.834422	-0.0608253	0.903296	0.0972173	0.923855	-1.30633	0.17039		-0.267008	0.968473	-0.35531	0.906642	0.64931	0.924824	-0.984956	0.708118		0.160962	0.932747	0.0726601	0.950982	-0.841314	0.537114	0.163306	0.910321	0.210026	0.924084	-1.42424	0.338584
CT04_00716	hypothetical protein										1.5999	2.21772e-06	1.02424	0.000566103	1.1448	0.00356563	0.800808	0.0903216	1.02336	0.000600521	0.96039	0.000324145	0.628871	0.149967	0.656217	0.136989		-0.571489	0.687854	-0.0657039	0.980339	-0.517862	0.906189	-0.12795	0.946616		-0.577462	0.36559	-0.071677	0.916499	0.121883	0.903226	-0.330275	0.675285	-0.353737	0.735708	0.0361747	0.98104
CT04_00717	60S ribosomal protein L21										-0.783397	0.00347419	-0.858507	0.00080059	-0.94035	0.00245697	-1.04241	0.00241763	-1.02092	0.000152912	-0.817653	0.000413446	-0.917818	0.00270311	-1.20999	0.000222891		-0.233324	0.885628	0.0442315	0.979321	0.014309	0.996613	-0.164723	0.859845		-0.0779442	0.915155	0.199611	0.509528	-0.0833966	0.898722	-0.113319	0.8152	-0.101118	0.887801	-0.280149	0.588129
CT04_00718	anucleate primary sterigmata protein A (PH domain-containing protein)										-0.55787	0.445073	-0.263644	0.687496	-0.77478	0.435109	-0.917939	0.409723	-0.279781	0.672328	-0.574341	0.29341	-0.359236	0.704545	-0.472672	0.624682		0.273168	0.926027	-0.32097	0.811235	0.412287	0.913557	0.462691	0.730688		0.300815	0.726248	-0.293323	0.50628	-0.518198	0.474901	0.215059	0.753815	-0.162913	0.894895	-0.112509	0.913484
CT04_00719	kinase domain containing protein										1.75774	3.17683e-07	1.6565	3.13709e-07	1.54683	2.32935e-05	1.48561	0.000228442	1.79093	7.87969e-08	1.53706	2.55775e-07	1.4404	6.36921e-05	0.861097	0.0226899		0.0399336	0.986018	-0.0971528	0.969384	-0.11009	0.973378	-0.625585	0.532705		-0.11387	0.904529	-0.250956	0.509265	-0.0936501	0.913624	-0.106587	0.876388	-0.0565714	0.954742	-0.572066	0.382865
CT04_00720	sulfate adenylyltransferase										-0.178365	0.755071	-0.578684	0.213852	-0.721319	0.298956	-0.141231	0.862375	-0.490093	0.295592	-0.208461	0.552427	0.091187	0.902804	0.0187104	0.981099		-0.324818	0.961553	0.365925	0.894129	0.801096	0.900451	0.161075	0.947007		-0.413162	0.78243	0.277582	0.735529	-0.143883	0.941079	0.291287	0.777431	0.584498	0.694537	-0.0555227	0.973346
CT04_00721	aspartate-semialdehyde dehydrogenase		Yes								-1.48112	0.0787852	-2.375	0.00581196	-2.68201	0.0207115	-2.18874	0.0576347	-2.39391	0.00656544	-2.01745	0.00202443	-1.51645	0.136744	-2.65928	0.0227543		-0.927428	0.890275	0.371937	0.969381	1.182	0.913557	-0.517254	0.912646		-0.939122	0.673468	0.360242	0.831768	-0.289045	0.931968	0.521021	0.775553	0.580864	0.853385	-1.11839	0.619984
CT04_00725	cytochrome C oxidase subunit VIa (384 nt)							3.D.4			-0.905082	0.343761	-1.33183	0.128167	-1.95178	0.191963	-1.34075	0.369302	-0.667104	0.424998	-1.13469	0.122239	-1.19501	0.344669	-0.749914	0.545382		0.235173	0.949495	0.190097	0.937572	0.758193	0.839893	0.601873	0.614925		-0.423043	0.593532	-0.468118	0.220896	-0.628298	0.479137	-0.0602028	0.946467	0.604953	0.545388	0.448633	0.557325
CT04_00727	choline dehydrogenase		Yes						AA3_2		4.99709	3.67641e-07	5.02132	8.07636e-08	4.62405	1.64455e-05	3.89627	0.000315685	5.23456	2.32535e-08	5.34608	1.19991e-09	4.31136	5.6171e-05	3.18415	0.00243435		0.22826	0.96897	0.309646	0.94656	-0.332352	0.969739	-0.715925	0.84231		0.0292491	0.98935	0.110635	0.926378	-0.397908	0.848439	-1.03991	0.446146	-0.739204	0.742533	-1.12278	0.586868
CT04_00728	nitrogen metabolite repression protein (NmrA-like family protein)										0.813443	0.00197193	1.20229	4.47347e-06	1.52469	1.53751e-06	1.12626	0.000803826	0.884154	0.000347354	0.905394	7.31422e-05	1.23268	5.22545e-05	0.367778	0.304296		0.0727462	0.979018	-0.29969	0.738019	-0.291176	0.914519	-0.75584	0.38156		0.394213	0.504564	0.0217767	0.97341	0.321451	0.540053	0.329966	0.486454	-0.404254	0.498049	-0.868917	0.092065
CT04_00730	C6 transcription factor (fungal specific transcriptin factor)										-0.742327	0.477612	-1.33021	0.165995	-0.409609	0.757356	0.424531	0.726175	0.249848	0.763465	0.00378836	0.995388	0.0321724	0.981173	-0.86291	0.483264		0.967338	0.885628	1.32491	0.69895	0.474446	0.967744	-1.37169	0.649211		-0.604266	0.865694	-0.246695	0.866443	0.823304	0.754299	-0.0271592	0.989539	0.975388	0.666146	-0.870751	0.708511
CT04_00732	C-8 sterol isomerase										-0.0401995	0.966312	-0.00740214	0.992892	0.304823	0.783291	-0.623051	0.620438	-0.0585386	0.9425	0.058124	0.92195	0.473147	0.614152	-0.347207	0.768591		-0.0279076	0.994745	0.0691828	0.983025	0.116616	0.982512	0.257716	0.929794		0.0235082	0.988953	0.120599	0.901543	0.352389	0.790541	0.399822	0.670748	-0.95443	0.483948	-0.81333	0.474683
CT04_00733	GARP complex subunit Vps53										0.124992	0.793902	-0.388471	0.339127	0.0835868	0.896091	-0.103503	0.886264	0.185392	0.628132	0.196934	0.494502	0.338665	0.52287	0.096348	0.883507		0.0679237	0.987828	0.589568	0.759441	0.23428	0.967766	0.205941	0.94003		-0.508281	0.716507	0.0133631	0.989991	0.486413	0.716723	0.131126	0.913196	-0.195238	0.91371	-0.223577	0.885047
CT04_00735	cyclin domain-containing protein										0.344156	0.687167	0.781695	0.194962	-0.197056	0.881624	0.453296	0.697572	0.581751	0.369129	0.404916	0.462352	-0.320291	0.802113	-0.363288	0.778777		0.236648	0.962151	-0.376243	0.808324	-0.138658	0.981436	-0.795021	0.618803		0.435851	0.650241	-0.17704	0.77947	-0.969147	0.284911	-0.731562	0.405424	0.628014	0.598838	-0.0283485	0.988142
CT04_00736	DUF1776-domain-containing protein										-0.162015	0.817496	-0.0685908	0.905913	0.183099	0.831182	-0.273417	0.776628	0.37176	0.432457	0.0237842	0.959724	-0.0761848	0.936969	0.31837	0.684846		0.518404	0.885628	0.0911905	0.980339	-0.275774	0.967744	0.568433	0.780524		0.0769172	0.971205	-0.350296	0.580032	0.245656	0.865487	-0.121309	0.920999	-0.429585	0.781805	0.414622	0.743955
CT04_00738	ABC1 family protein										-0.429628	0.480036	-1.3936	0.0245488	-1.74112	0.0550854	-1.22408	0.181233	-0.739951	0.165099	-0.795173	0.0627245	-1.22028	0.149662	-0.877706	0.292751		-0.309856	0.968473	0.591386	0.861097	0.560857	0.952351	0.383936	0.911464		-0.951869	0.519187	-0.0506275	0.971691	-0.382444	0.877064	-0.412973	0.801196	0.504769	0.832908	0.327848	0.881915
CT04_00739	Myb DNA-binding domain containing protein										0.623007	0.0939606	0.527919	0.105343	0.564832	0.255479	0.126353	0.859689	0.23865	0.51903	0.263097	0.361839	0.54723	0.252071	0.799298	0.0796893		-0.382713	0.902522	-0.259821	0.909706	-0.0390945	0.994655	0.662254	0.692234		-0.0964896	0.946623	0.0264026	0.979705	0.0347798	0.985427	0.255506	0.786095	-0.418208	0.761131	0.283141	0.806784
CT04_00740	probable septin aspE										0.741727	0.304119	0.619794	0.33605	1.04251	0.226345	-0.381746	0.782028	1.33834	0.01582	0.864716	0.0836215	0.752358	0.430132	-0.00165402	0.998978		0.602326	0.859795	0.238798	0.950453	-0.253607	0.967766	0.295028	0.935882		-0.11508	0.953312	-0.478607	0.45093	0.415828	0.760855	-0.0765768	0.959472	-1.35492	0.367545	-0.806286	0.579207
CT04_00741	40S ribosomal protein S4e										-1.25901	0.000758312	-1.29509	0.000265345	-1.169	0.00409241	-1.76561	0.000374927	-1.18119	0.000654988	-1.05581	0.000578481	-1.20901	0.00298397	-1.24259	0.00240242		0.0769796	0.968473	0.23998	0.674863	-0.0293675	0.992579	0.512375	0.427707		-0.0370836	0.95641	0.125917	0.653241	0.114399	0.82784	-0.154948	0.688297	-0.574203	0.17714	-0.0324615	0.963827
CT04_00743	CDP-alcohol phosphatidyltransferase										1.00265	0.0204804	0.751505	0.0519688	0.326063	0.648541	-1.4919	0.0458592	0.580025	0.156403	0.867237	0.00732456	0.50731	0.415333	-0.497295	0.52316		-0.428391	0.899536	0.116428	0.97524	0.179905	0.981436	0.993335	0.708118		-0.25811	0.857252	0.286709	0.701118	-0.432236	0.747845	-0.368759	0.73316	-1.80922	0.206065	-0.995794	0.449614
CT04_00744	coatomer subunit gamma										-0.659865	0.00313232	-0.723462	0.00063568	-0.809106	0.00313351	-1.29947	0.000362615	-0.505622	0.0111612	-0.636566	0.000672574	-0.752825	0.00470072	-0.733779	0.00529334		0.153881	0.961553	0.0819832	0.969384	0.0564147	0.98594	0.567279	0.544791		-0.0565804	0.951924	-0.128478	0.749673	-0.0930796	0.903226	-0.118648	0.845305	-0.492217	0.47044	0.0186472	0.984644
CT04_00745	Myb DNA-binding domain protein										-1.30709	0.100721	-0.602689	0.344696	-0.693016	0.449679	-0.340565	0.728101	-0.713059	0.277849	-0.194753	0.689077	-0.996013	0.258783	-2.25398	0.0100323		0.57157	0.960383	0.413498	0.928102	-0.185649	0.98449	-1.97961	0.43028		0.676683	0.780707	0.518611	0.641927	-0.0855602	0.976457	-0.684707	0.674102	0.419814	0.85628	-1.37415	0.479037
CT04_00746	hypothetical protein		Yes								0.348765	0.588373	0.0709026	0.911662	-0.264041	0.76608	-0.589767	0.433963	0.737757	0.133023	0.411262	0.329258	-0.457204	0.571243	1.05189	0.0954784		0.373886	0.962386	0.33221	0.950453	-0.200982	0.981436	1.63985	0.425985		-0.278435	0.910525	-0.320112	0.755682	-0.29478	0.898923	-0.827973	0.577618	-0.378045	0.872451	1.46279	0.309676
CT04_00749	dienelactone hydrolase										1.68218	0.00258115	1.29707	0.0126669	0.664923	0.409106	2.07927	0.00241282	0.748441	0.19835	1.17424	0.00684775	0.411584	0.629482	2.1103	0.000702143		-0.926357	0.817984	-0.128384	0.980035	-0.198838	0.981436	0.0352586	0.990565		-0.382459	0.843205	0.415515	0.714568	-0.64489	0.718064	-0.715344	0.641893	1.41559	0.315834	1.64969	0.220556
CT04_00750	alkaline serine protease Alp1		Yes			S08A					3.36419	1.83148e-07	3.68489	2.2997e-09	4.06159	2.60126e-08	4.77539	9.28216e-10	2.94956	9.79782e-07	3.34625	1.93019e-09	3.80914	1.13982e-07	3.73535	1.55209e-07		-0.402488	0.957632	-0.334659	0.906642	-0.267169	0.967744	-1.06084	0.457012		0.332937	0.837552	0.400766	0.651122	0.393165	0.750819	0.460655	0.659884	0.714928	0.497638	-0.0787459	0.968453
CT04_00751	bZIP transcription factor										-1.22258	0.0524579	-1.3642	0.0160012	-0.559554	0.445255	-0.638292	0.415689	-0.771342	0.130798	-1.35937	0.0034372	-0.729311	0.311998	-0.23744	0.756103		0.439817	0.961553	0.0110523	0.997542	-0.153604	0.982512	0.396062	0.879508		-0.163192	0.952273	-0.591957	0.524199	0.805385	0.589224	0.640729	0.626222	-0.0716665	0.973453	0.477999	0.770474
CT04_00752	lipase 2										2.09344	3.86808e-05	2.01798	1.35882e-05	1.84439	0.00216254	1.97766	0.00239458	1.8126	9.58522e-05	2.05576	6.82799e-07	1.63836	0.00664161	1.60009	0.00912581		-0.285138	0.962151	0.0367454	0.988403	-0.215546	0.97097	-0.387089	0.860167		-0.0776749	0.965968	0.244209	0.755682	-0.174065	0.91088	-0.426357	0.699054	0.153528	0.932083	-0.0180147	0.994187
CT04_00754	allantoate permease							2.A.1			6.57816	3.72451e-11	6.51614	1.35978e-11	6.66346	2.41089e-10	7.06329	8.10655e-11	6.21713	6.07419e-11	7.01926	5.37556e-13	6.93924	4.43501e-11	7.31895	5.45639e-12		-0.359666	0.955095	0.498248	0.766784	0.254954	0.967744	0.27057	0.885872		-0.0614459	0.975803	0.796467	0.162345	0.156698	0.920564	-0.0865948	0.938265	0.377607	0.788252	0.393222	0.718799
CT04_00755	3-ketoacyl-acyl carrier protein (short chain dehydrogenase)										2.74896	0.000412622	2.86849	5.07795e-05	2.86099	0.00126694	2.40421	0.0145511	2.62329	0.000269853	3.16109	4.44188e-07	2.56391	0.00457139	2.71773	0.00222208		-0.120714	0.984535	0.29041	0.950453	-0.295161	0.97097	0.356418	0.919299		0.120339	0.964624	0.531463	0.58256	-0.00700585	0.996585	-0.592577	0.687748	-0.504068	0.818841	0.147511	0.955656
CT04_00758	glycoside hydrolase family 115 protein								GH115		3.81101	2.47146e-07	3.22581	3.36339e-06	3.6491	6.32452e-06	3.98276	2.96308e-06	3.2034	3.60407e-06	3.35372	6.78231e-08	3.73101	3.56406e-06	3.7929	2.24937e-06		-0.605255	0.900652	0.102653	0.983025	0.090796	0.99328	-0.17114	0.955135		-0.562212	0.75361	0.145696	0.915123	0.389979	0.833836	0.378122	0.785998	0.336412	0.861277	0.0744762	0.973346
CT04_00760	HAD superfamily hydrolase (haloacid dehalogenase-like hydrolase)										2.156	0.00750499	0.903718	0.298611	1.14286	0.314874	1.58764	0.140951	2.22754	0.00203876	1.77228	0.00552795	1.08332	0.331092	-0.676937	0.589821		0.074956	0.990885	0.916967	0.811858	-0.0919339	0.994655	-2.26781	0.448563		-1.2891	0.501763	-0.447086	0.705567	0.229727	0.945204	-0.779174	0.678384	0.501868	0.858509	-1.67401	0.443493
CT04_00761	sugar transporter stl1							2.A.1			4.47975	2.8757e-07	4.51513	5.94965e-08	5.73908	2.67715e-09	5.89739	3.12556e-09	5.45577	2.31795e-10	4.72668	1.29871e-09	5.52995	7.96104e-09	7.32796	3.26834e-13		0.968794	0.792549	0.209381	0.969384	-0.175165	0.981436	1.46365	0.205445		0.0316402	0.989151	-0.727773	0.307953	1.21848	0.28873	0.833933	0.41967	0.129566	0.941366	1.76839	0.0249274
CT04_00762	SMP-30/gluconolaconase/IRE-like region										2.52111	5.8443e-05	2.66346	4.99595e-06	2.67987	0.000272478	0.0681384	0.959615	3.00646	3.34449e-07	2.87659	1.30844e-07	2.22139	0.00360891	2.21085	0.0040276		0.487294	0.885628	0.208582	0.950453	-0.461257	0.935491	2.17564	0.306273		0.149977	0.930035	-0.128736	0.869791	0.0125766	0.994451	-0.657262	0.510253	-2.63761	0.0511754	-0.000707138	0.999357
CT04_00768	hypothetical protein										-1.60639	0.0328572	-0.43286	0.409505	-1.59112	0.0738962	-1.62732	0.0823703	-0.761167	0.170646	-0.744546	0.0819838	-1.88652	0.0396402	-0.632991	0.450942		0.823336	0.885628	-0.313854	0.937292	-0.203769	0.982512	1.14582	0.638329		1.15393	0.470131	0.0167404	0.990308	-1.18836	0.425204	-1.07827	0.461476	-0.154369	0.954806	1.19522	0.472407
CT04_00769	regulator of G protein										4.46181	1.20922e-16	4.83901	5.85846e-18	5.10991	2.28017e-17	3.47015	1.20235e-12	4.71648	1.58912e-17	4.54157	7.06514e-18	5.06969	2.59073e-17	3.88625	1.26418e-14		0.254127	0.751465	-0.299264	0.276567	-0.0447489	0.981436	0.422089	0.509765		0.387503	0.161525	-0.165888	0.411659	0.262225	0.359633	0.51674	0.0143365	-1.64434	1.40204e-06	-1.1775	2.21047e-05
CT04_00771	HVA22 family TB2/DP1 protein		Yes								2.05591	0.000207457	2.38441	3.1606e-06	2.14688	0.00110248	1.18072	0.150838	2.40342	2.69725e-06	2.52338	1.45776e-07	2.4997	8.35469e-05	1.25277	0.0983126		0.350882	0.929451	0.141061	0.969384	0.35969	0.941817	0.119019	0.966431		0.332613	0.780598	0.122792	0.862254	-0.239757	0.84836	-0.0211275	0.984259	-1.00032	0.408443	-1.24099	0.201149
CT04_00773	GMC oxidoreductase		Yes						AA3_2		-0.405332	0.338596	-0.169201	0.662537	-1.13735	0.0638254	-0.86707	0.179057	-0.20747	0.59012	-0.168676	0.608844	-0.587353	0.285326	-0.228503	0.687418		0.198845	0.962151	-0.0152088	0.992415	0.544838	0.913557	0.657391	0.607113		0.25418	0.798685	0.0401257	0.95232	-0.976585	0.208454	-0.416538	0.549534	0.242176	0.85628	0.354729	0.684188
CT04_00774	integral membrane protein										3.74544	2.138e-08	4.00773	6.28371e-10	3.31364	1.02614e-05	2.46056	0.00348293	2.95716	1.58681e-06	3.90177	1.78306e-10	3.46778	3.09783e-06	3.71699	4.85724e-07		-0.788618	0.751465	-0.114691	0.972372	0.156607	0.981436	1.29939	0.481405		0.267008	0.844996	0.940935	0.0980525	-0.701831	0.51941	-0.430534	0.670807	-0.884262	0.553905	0.258523	0.861749
CT04_00775	biotin-protein ligase ligase										-0.103804	0.881595	0.100336	0.856371	-0.148344	0.872216	-0.9704	0.281331	-0.485987	0.39326	-0.48927	0.257008	-0.245544	0.781953	-0.127692	0.89223		-0.391065	0.957632	-0.594686	0.75281	-0.0716914	0.993772	0.761423	0.76158		0.200372	0.91404	-0.00324905	0.998004	-0.25078	0.879262	0.272215	0.84683	-0.753226	0.662377	0.0798888	0.969929
CT04_00776	copper resistance protein crd2										-0.492933	0.431314	-0.512441	0.31786	0.120959	0.8824	0.122978	0.894676	0.0180197	0.975316	-0.327927	0.409308	-0.146748	0.863095	0.699735	0.249169		0.50644	0.93605	0.208159	0.969384	-0.283321	0.967766	0.540016	0.810554		-0.0475377	0.984777	-0.345818	0.701118	0.649623	0.636313	0.158142	0.915257	0.0483446	0.980545	0.871681	0.471413
CT04_00779	major facilitator superfamily transporter										0.480453	0.160342	0.431248	0.156921	1.17044	0.00182246	0.972349	0.027929	0.947532	0.00127338	0.67176	0.00972968	1.2702	0.000534919	0.855918	0.0278269		0.468056	0.827821	0.239718	0.906642	0.0975256	0.981436	-0.119039	0.944256		-0.0414482	0.97687	-0.269786	0.575561	0.733808	0.239942	0.591616	0.25288	-0.196359	0.848413	-0.412923	0.57167
CT04_00780	glutathione S-transferase										-0.844103	0.335618	-0.541914	0.427641	-1.13579	0.317533	-0.295432	0.812139	-0.569697	0.418103	-0.481965	0.371923	-0.126137	0.915284	-0.495306	0.660513		0.260754	0.968473	0.0636671	0.984735	1.01312	0.853771	-0.198812	0.94142		0.284167	0.872588	0.0870808	0.93014	-0.598293	0.667518	0.351163	0.728668	0.856367	0.531051	-0.355568	0.803031
CT04_00781	amino acid permease (LPXTG-domain-containing protein )										1.43898	0.00403234	0.561128	0.2885	1.23626	0.0533488	0.882377	0.248228	1.02945	0.0295843	1.55151	7.22674e-05	0.832439	0.229417	0.595372	0.43986		-0.402739	0.947448	0.982357	0.463941	-0.398823	0.956995	-0.330089	0.913152		-0.863192	0.499573	0.521904	0.473461	0.651928	0.637334	-0.729252	0.514632	-0.307236	0.872765	-0.238502	0.908257
CT04_00784	C6 transcription factor										-0.467181	0.0745484	-0.315999	0.169951	-0.187611	0.592881	-0.569445	0.140419	-0.35217	0.130549	-0.164476	0.413351	0.161141	0.614152	-0.133193	0.706082		0.109158	0.968804	0.143292	0.945923	0.347988	0.913557	0.436981	0.696551		0.152819	0.875979	0.186954	0.684423	0.125519	0.885391	0.330215	0.507381	-0.38403	0.63769	-0.295038	0.648336
CT04_00786	hypothetical protein		Yes					9.B.26			-0.410917	0.22279	-0.215159	0.473101	-0.172993	0.719466	-0.80139	0.124628	-0.581658	0.0545149	-0.434937	0.0877722	-0.532305	0.215316	-0.412045	0.357065		-0.172691	0.968473	-0.21694	0.909706	-0.366155	0.924824	0.397944	0.79541		0.190156	0.858937	0.145908	0.80685	0.0462052	0.970895	-0.10301	0.906035	-0.634048	0.474632	0.130051	0.908544
CT04_00789	UBX domain-containing protein										-0.94719	0.055005	-0.968405	0.0211436	-0.463231	0.440773	-1.97528	0.00833903	-1.23975	0.00656544	-0.743084	0.021259	-0.564682	0.341682	-0.583563	0.33139		-0.305739	0.962386	0.22951	0.950453	-0.0767992	0.992181	1.41814	0.455567		-0.0360899	0.985767	0.499159	0.483147	0.501243	0.660183	0.194934	0.865254	-1.54017	0.225007	-0.0452315	0.98078
CT04_00790	riboflavin transporter MCH5							2.A.1			8.09007	1.35507e-11	9.04559	1.85307e-13	9.27809	1.03149e-12	8.47516	2.58587e-11	8.9719	2.60974e-13	9.22934	4.97115e-14	9.42846	4.99863e-13	8.13349	3.26263e-11		0.897988	0.687854	0.178891	0.950453	0.141787	0.979449	-0.313196	0.894663		0.972692	0.320899	0.253595	0.689975	0.248146	0.830148	0.211042	0.813167	-0.842143	0.439602	-1.29713	0.156609
CT04_00793	hypothetical protein]										-0.335822	0.668338	-0.677758	0.292114	-0.0371172	0.970454	-1.04382	0.314085	-0.37448	0.56741	-0.77316	0.132254	0.18958	0.844245	-0.969558	0.332647		-0.0374735	0.994745	-0.0703763	0.98668	0.219023	0.974899	0.0783432	0.986085		-0.365431	0.862658	-0.398334	0.695259	0.662406	0.651913	0.951806	0.360392	-1.01947	0.55964	-1.16015	0.41666
CT04_00795	transcription mediator subunit Med12										0.0119455	0.976286	-0.252889	0.441404	0.284028	0.530993	0.0159025	0.979924	-0.0775267	0.826971	-0.348908	0.203095	-0.270433	0.599832	-0.433422	0.39651		-0.0911157	0.977862	-0.0893731	0.975878	-0.556349	0.890944	-0.456766	0.744322		-0.266405	0.784438	-0.264662	0.605957	0.540823	0.423022	0.073847	0.934586	-0.268689	0.788252	-0.169107	0.883158
CT04_00796	WD repeat-containing protein										-0.965613	0.012365	-0.33136	0.253907	-0.207306	0.678151	0.0650768	0.906964	-1.0746	0.002047	-0.226348	0.34631	-1.17425	0.0180545	-0.294837	0.532667		-0.109398	0.980907	0.107423	0.969384	-0.968184	0.794553	-0.349838	0.810554		0.635384	0.471496	0.852206	0.054516	0.137108	0.901602	-0.938499	0.211595	0.244576	0.82094	0.862923	0.340088
CT04_00799	Rho GTPase activator (RhoGAP domain-containing protein)							9.A.1			-0.144891	0.785132	0.142309	0.729927	0.845655	0.073335	-0.0612174	0.942335	0.163551	0.692891	-0.109936	0.756493	-0.375804	0.591539	-0.523155	0.448595		0.308683	0.957632	-0.246871	0.928102	-1.18481	0.747135	-0.466284	0.821009		0.284557	0.834636	-0.270997	0.686488	0.704773	0.346685	-0.233168	0.848095	-0.900462	0.359393	-0.181934	0.916429
CT04_00800	alcohol dehydrogenase										2.8782	0.00015756	3.68998	1.94802e-07	3.51752	3.0272e-05	3.29565	0.000253474	3.06095	1.55396e-05	3.79859	5.36161e-09	3.34208	6.40556e-05	3.61856	1.22343e-05		0.191885	0.980907	0.103047	0.981305	-0.198188	0.981436	0.272274	0.93746		0.829056	0.628025	0.740219	0.407007	-0.160114	0.944059	-0.461349	0.745745	-0.186966	0.939016	0.283497	0.892476
CT04_00801	CHCH domain protein										0.149497	0.952822	-0.408674	0.856048	-0.818067	0.799217	0.395598	0.900211	-0.120098	0.959714	0.14329	0.931471	0.0788723	0.980981	-0.83628	0.790594		-0.284428	0.968473	0.5477	0.886585	0.840107	0.924824	-1.18968	0.623005		-0.561107	0.784438	0.27102	0.813464	-0.342594	0.885696	-0.0501863	0.976046	1.13987	0.503771	-0.88992	0.618771
CT04_00803	Rho GTPase							9.A.50			0.242762	0.579794	0.032498	0.939132	-0.208673	0.763504	-0.407738	0.56994	0.263778	0.482186	0.280311	0.366577	-0.249318	0.704562	0.271853	0.641232		0.0194178	0.994745	0.246059	0.904064	-0.0351491	0.995822	0.686583	0.623005		-0.212528	0.84979	0.0141124	0.985715	-0.246649	0.825207	-0.527857	0.476835	-0.201301	0.887778	0.520431	0.559728
CT04_00805	S1/P1 Nuclease		Yes								1.12839	0.0192269	1.3949	0.00113633	0.375446	0.66069	0.114291	0.91442	0.836472	0.0634299	1.29769	0.000782236	0.682953	0.323383	-0.0620562	0.949758		-0.290034	0.957632	-0.0918966	0.976175	0.283813	0.967744	-0.189527	0.946803		0.26926	0.825475	0.467397	0.396903	-1.01082	0.296861	-0.635106	0.448217	-0.266127	0.884751	-0.739467	0.551685
CT04_00806	urea transporter										-2.26136	0.00404763	-2.46821	0.000886334	-2.96415	0.00870087	-3.11535	0.0147166	-2.87752	0.000509584	-2.50087	6.83881e-05	-1.86992	0.0382642	-2.54538	0.0149254		-0.603375	0.885628	-0.0368013	0.989658	1.1026	0.834862	0.574135	0.824177		-0.193953	0.915155	0.372621	0.684067	-0.517438	0.739954	0.621964	0.497234	-0.143025	0.949739	-0.671491	0.588348
CT04_00810	methyltransferase domain-containing protein (TAM domain methyltransferase)										4.38708	5.54354e-07	3.60496	1.26379e-05	2.32723	0.0118498	2.93729	0.00182418	4.32395	1.84594e-07	3.56594	2.09184e-06	3.88022	4.84847e-05	2.99915	0.00145948		-0.0726162	0.990178	-0.0166567	0.996804	1.53583	0.848498	0.0902987	0.985065		-0.794843	0.661196	-0.738883	0.454001	-1.27406	0.503539	0.278433	0.880948	0.610059	0.810542	-0.835476	0.685095
CT04_00815	hypothetical protein										-1.07389	0.0297709	-2.38132	0.00010444	-1.06783	0.0805051	-1.23538	0.0695818	-1.33309	0.00451267	-1.87244	4.75292e-05	-2.64221	0.00032964	-2.95857	8.89044e-05		-0.237425	0.968473	0.495586	0.909706	-1.56135	0.800839	-1.72046	0.455567		-1.26217	0.381257	-0.529158	0.571406	1.27662	0.342861	-0.780312	0.623985	-0.154913	0.940526	-0.314028	0.908422
CT04_00816	hydroxyquinol-dioxygenase										2.19495	0.000313754	3.09506	4.14415e-08	2.0735	0.00372523	3.13327	1.90789e-05	2.11994	0.000134941	3.03195	5.21309e-09	2.07137	0.00348731	3.21662	1.56984e-06		-0.0800106	0.987828	-0.0626844	0.984699	0.00458503	0.999544	0.071333	0.981057		0.903074	0.447442	0.9204	0.149754	-1.0253	0.386167	-0.958033	0.366756	1.07973	0.405231	1.14648	0.327375
CT04_00817	vacuolar membrane PQ-loop repeat protein										0.135154	0.783828	0.460219	0.194477	0.201905	0.759312	-0.460159	0.526532	0.00635227	0.989193	0.411988	0.178967	0.183792	0.776812	-0.277579	0.690483		-0.127429	0.977103	-0.0491506	0.984699	0.0052107	0.999544	0.221544	0.925752		0.32376	0.761032	0.402039	0.454001	-0.260084	0.813409	-0.205723	0.830476	-0.69751	0.534238	-0.481177	0.661803
CT04_00822	translation initiation factor										0.279459	0.344464	0.135645	0.634269	-0.0883735	0.844224	0.173218	0.689907	0.205452	0.453838	0.278916	0.226358	-0.226185	0.581655	0.0115475	0.981019		-0.075334	0.977103	0.136742	0.936172	-0.138756	0.967766	-0.163508	0.881804		-0.140267	0.858923	0.0718088	0.875441	-0.224661	0.731677	-0.500159	0.264537	0.261891	0.714337	0.23714	0.725354
CT04_00823	secreted protein		Yes								-0.306412	0.674745	-1.2734	0.0575105	-0.84431	0.354179	-1.49811	0.100341	0.0658964	0.915705	-0.916653	0.0685026	-1.02682	0.252718	-1.6819	0.0690875		0.363815	0.962151	0.37309	0.949259	-0.130755	0.989802	-0.225467	0.95701		-0.991087	0.557379	-0.981812	0.188777	0.459206	0.833836	-0.0446383	0.982851	-0.663272	0.776472	-0.757984	0.727767
CT04_00825	MEI5 protein										3.48515	3.77412e-05	3.03783	0.000156104	2.34347	0.0172072	3.38667	0.000685557	1.80616	0.0413683	3.71457	1.29778e-07	2.06646	0.0340938	1.99575	0.0439823		-1.6689	0.687854	0.664054	0.846191	-0.299511	0.981436	-1.27704	0.670794		-0.427214	0.867824	1.90574	0.0788248	-0.676636	0.780779	-1.6402	0.289255	0.902733	0.693978	-0.0747927	0.984644
CT04_00826	2-amino-3-carboxymuconate-6-semialdehyde decarboxylase										1.25843	0.0167909	1.65905	0.000228944	1.56207	0.0098857	0.819673	0.266749	0.889174	0.0764664	1.61537	3.80119e-05	1.48919	0.0134977	1.18948	0.0632169		-0.357563	0.962386	-0.0386958	0.988403	-0.0770546	0.99328	0.267052	0.932023		0.39856	0.808264	0.717427	0.342711	-0.0957542	0.961857	-0.134113	0.920763	-0.633546	0.711652	-0.289439	0.868839
CT04_00829	major facilitator superfamily transporter							2.A.1			2.61766	0.000526028	2.42263	0.000554391	0.0687457	0.966607	1.59482	0.179102	2.23316	0.00160963	2.14005	0.000727049	0.792536	0.562497	1.18307	0.335209		-0.38521	0.925292	-0.279698	0.91682	0.660014	0.943489	-0.400714	0.88542		-0.193143	0.900481	-0.0876313	0.927841	-2.27159	0.0971928	-1.33188	0.251982	1.4288	0.395017	0.368072	0.862633
CT04_00830	60S ribosomal protein L37										-1.21282	0.189395	0.232549	0.740641	-0.488625	0.664086	-0.409538	0.707176	0.839129	0.137236	0.120349	0.831305	-0.801153	0.434523	-0.193799	0.869682		2.0242	0.413199	-0.118465	0.981305	-0.211229	0.982512	0.34963	0.927227		1.42386	0.471496	-0.71881	0.365003	-0.764962	0.693731	-0.857725	0.605906	-0.00803518	0.997432	0.552824	0.818945
CT04_00831	UPF0041 domain protein										-0.103507	0.866485	-0.319124	0.534214	-0.0563834	0.945029	-0.230354	0.801131	-0.0327604	0.956315	-0.302411	0.486327	-0.412347	0.594694	-0.366369	0.643435		0.0781971	0.977862	0.0142669	0.992415	-0.354039	0.919177	-0.138615	0.92785		-0.212531	0.808264	-0.276461	0.496098	0.262852	0.714679	-0.105454	0.888482	-0.168589	0.85997	0.0468351	0.968453
CT04_00832	DUF1687 domain containing protein										0.561427	0.561902	1.2862	0.0638537	0.345578	0.813717	-0.0345377	0.985232	0.858777	0.254933	0.676463	0.299995	-0.294605	0.861262	0.461424	0.73559		0.29828	0.9502	-0.614281	0.463941	-0.615426	0.920734	0.530692	0.790234		0.726549	0.362096	-0.186012	0.774602	-0.930907	0.284685	-0.932053	0.319673	-0.421868	0.778144	0.72425	0.546704
CT04_00834	60S ribosomal protein L37										-0.0994197	0.85375	-0.2315	0.615094	-0.246547	0.704471	-0.347437	0.606273	-0.224635	0.628997	-0.169262	0.671014	-0.897241	0.133137	-0.651406	0.278632		-0.123353	0.962386	0.0647308	0.969384	-0.655389	0.710339	-0.307293	0.721682		-0.132695	0.845496	0.055389	0.898462	-0.0144339	0.987519	-0.734554	0.0493011	-0.0966989	0.896704	0.251397	0.679761
CT04_00837	regulator of G protein signaling superfamily										2.22104	0.00786693	2.60538	0.0003794	3.76445	1.15231e-05	4.22024	3.10909e-06	2.18877	0.0036583	2.72066	4.31133e-05	2.37215	0.0146867	4.27942	3.33538e-07		-0.0271197	0.995166	0.107479	0.976175	-1.42099	0.65869	0.0609679	0.969639		0.393116	0.780707	0.527714	0.41522	1.15758	0.0972052	-0.370898	0.726666	0.454399	0.590774	1.93636	0.00559799
CT04_00838	RING-9 protein		Yes			S08A					1.63999	6.26956e-05	1.4219	0.000186316	1.07437	0.0274867	0.401476	0.567422	1.56502	5.11194e-05	1.56829	1.29124e-05	0.86908	0.0800205	0.532279	0.357978		-0.088322	0.968962	0.149072	0.929052	-0.210343	0.952351	0.125995	0.943108		-0.230164	0.734638	0.0072299	0.989991	-0.34276	0.589224	-0.702175	0.126851	-0.670617	0.372214	-0.33428	0.662855
CT04_00839	cbp4 domain-containing protein (assembly factor cbp4)										-0.780778	0.384626	-0.405797	0.582631	-0.851097	0.45461	-1.57021	0.16593	-1.94803	0.0349493	-0.899022	0.133937	-0.640325	0.569836	-0.852444	0.455177		-1.18365	0.751465	-0.492616	0.854088	0.203172	0.981436	0.715126	0.79541		0.367794	0.84979	1.05883	0.256112	-0.429454	0.800967	0.266334	0.855514	-0.726743	0.703171	-0.214788	0.91804
CT04_00840	pre-mRNA-splicing factor 38B										-0.770811	0.355255	-0.556097	0.425132	-0.0184511	0.986421	-0.428203	0.689225	-0.806961	0.267222	-1.00221	0.0875469	-0.56778	0.577802	-0.806316	0.432527		-0.0537826	0.993396	-0.449579	0.906642	-0.545591	0.934876	-0.402683	0.888717		0.191298	0.934665	-0.204499	0.87668	0.533809	0.72084	0.437797	0.763355	-0.384842	0.836098	-0.241934	0.910781
CT04_00841	hypothetical protein										-0.410487	0.635189	0.484104	0.448603	0.861432	0.291914	2.08281	0.00326698	-0.416153	0.58605	0.619599	0.20241	-1.11762	0.197996	1.25728	0.0855388		0.0191025	0.997456	0.145815	0.980339	-1.98744	0.76287	-0.8125	0.678694		0.925341	0.655163	1.05205	0.334396	0.38485	0.852482	-1.7484	0.221328	1.19649	0.371578	2.37143	0.0965829
CT04_00842	nascent polypeptide-associated complex subunit beta										0.324077	0.706876	0.31511	0.6778	-0.0211155	0.986147	-0.134692	0.923449	0.161158	0.843057	0.197458	0.769238	-0.220169	0.855761	0.242653	0.823295		-0.162162	0.961553	-0.121474	0.950453	-0.203853	0.952351	0.37322	0.722274		-0.00972224	0.991173	0.030966	0.955648	-0.333345	0.590531	-0.415724	0.415347	-0.112091	0.90822	0.464981	0.435967
CT04_00843	DUF1348-domain-containing protein										0.869155	0.361032	1.86285	0.00462916	1.07916	0.333425	2.89965	0.00100392	1.92661	0.0036203	2.60429	8.66556e-06	1.30213	0.204036	1.85218	0.0488399		1.05641	0.859483	0.742329	0.727622	0.198632	0.985223	-1.02282	0.649211		0.988356	0.628025	0.674276	0.433833	-0.781983	0.705736	-1.32568	0.338719	1.82526	0.244236	0.603804	0.786902
CT04_00844	alcohol zinc-binding dehydrogenase		Yes								2.62417	0.0176975	3.44216	0.000234784	3.51031	0.00204201	6.36001	6.30157e-09	4.9856	3.26163e-08	3.00791	0.000375473	4.2835	6.74114e-05	4.72627	7.13126e-06		2.32021	0.286768	-0.423136	0.950453	0.785149	0.924824	-1.65791	0.242664		0.767726	0.792701	-1.97562	0.0111158	0.0377937	0.993752	1.24608	0.359846	2.90143	0.0110449	0.458371	0.808591
CT04_00845	NADH-ubiquinone oxidoreductase subunit							3.D.1			-1.44417	0.0663492	-1.07001	0.0873872	-0.741674	0.413887	-2.16666	0.0419753	-0.749232	0.207542	-0.739832	0.108057	-1.34176	0.152916	-0.738738	0.420371		0.694986	0.830023	0.332825	0.898028	-0.59035	0.924147	1.4377	0.429078		0.373227	0.818624	0.0110667	0.99107	0.320029	0.809476	-0.603147	0.552594	-1.42615	0.252456	0.601903	0.622655
CT04_00846	60S ribosomal protein L24										-0.331441	0.483342	-0.267527	0.535271	-0.440559	0.440588	-0.627806	0.30877	-0.348448	0.417429	-0.428605	0.243325	-0.600023	0.278213	-0.455607	0.424735		-0.00719879	0.997456	-0.158757	0.886585	-0.159402	0.952351	0.17515	0.847962		0.0731447	0.921477	-0.0784135	0.837183	-0.172161	0.76307	-0.172806	0.718903	-0.194417	0.769989	0.140134	0.831913
CT04_00852	nascent polypeptide-associated complex subunit alpha										-0.820135	0.076822	-1.04804	0.016321	-1.28032	0.028136	-1.3706	0.04641	-1.12681	0.0109842	-1.03231	0.00833971	-1.45675	0.0142685	-1.29281	0.0242462		-0.305483	0.885628	0.00873267	0.994766	-0.177903	0.967744	0.0671702	0.965967		-0.212712	0.799653	0.101504	0.846523	-0.243834	0.756108	-0.430469	0.45127	-0.08187	0.940761	0.163203	0.861749
CT04_00854	ribosomal protein L14										-1.35261	0.00732843	-1.39355	0.00326457	-1.34526	0.0185172	-1.87343	0.00660319	-1.44515	0.00260055	-1.42831	0.0009694	-1.63816	0.0056103	-1.54217	0.00821453		-0.0862559	0.968473	-0.0292276	0.983025	-0.289693	0.907607	0.330061	0.666153		-0.0418193	0.953404	0.015209	0.975093	0.0494425	0.942933	-0.211023	0.614433	-0.521377	0.260794	0.0983773	0.87889
CT04_00855	ATP synthase subunit D							3.A.2			-0.547902	0.023292	-0.675908	0.00318247	-1.35798	0.0001412	-0.966517	0.00694289	-0.452828	0.0395891	-0.793418	0.000248697	-1.76079	1.5368e-05	-0.89026	0.0032421		0.0934846	0.968473	-0.118982	0.945923	-0.401784	0.911154	0.0779514	0.949884		-0.127583	0.865694	-0.34005	0.221938	-0.686393	0.168204	-0.969195	0.0331974	0.391727	0.55522	0.871462	0.0922939
CT04_00856	hypothetical protein										3.3355	1.01621e-10	2.87745	8.81014e-10	2.9696	8.16513e-08	2.83979	1.39133e-06	3.32319	1.70676e-11	2.50702	1.46765e-09	3.085	2.36557e-08	2.28001	2.0403e-05		-0.0124977	0.997456	-0.372561	0.835893	0.114008	0.981436	-0.587245	0.740048		-0.458067	0.599983	-0.818131	0.0496347	0.0874886	0.950644	0.574058	0.428602	-0.0972094	0.948565	-0.798463	0.407048
CT04_00860											0.0500628	0.966352	0.455154	0.600267	0.895372	0.413515	0.74725	0.539268	-0.574636	0.575283	-0.232524	0.769238	0.193688	0.894886	0.555304	0.654925		-0.650716	0.949676	-0.707962	0.842671	-0.602553	0.943091	-0.199418	0.955135		0.402136	0.876382	0.344889	0.828506	0.428201	0.824857	0.53361	0.763355	-0.137288	0.953343	0.265847	0.914064
CT04_00861	hypothetical protein										-0.65097	0.241626	-0.553014	0.237337	0.0347171	0.961411	-1.43057	0.0775652	-0.816858	0.095831	-0.649602	0.078039	-0.892652	0.209581	-0.431736	0.5556		-0.165398	0.974217	-0.106163	0.976175	-0.911983	0.834862	1.0444	0.564902		0.107346	0.952112	0.166581	0.844266	0.560721	0.550676	-0.245099	0.841948	-1.49348	0.168681	0.462903	0.718415
CT04_00868											6.22073	1.65595e-10	5.51971	1.466e-09	6.00977	2.97895e-09	2.88027	0.0106064	6.18786	9.09813e-11	5.14917	1.98857e-09	6.33944	5.37116e-10	5.20398	1.66168e-07		-0.0280743	0.991792	-0.369905	0.844395	0.333033	0.924824	2.2792	0.204252		-0.688175	0.339378	-1.03001	0.0103252	0.483491	0.550873	1.18643	0.026715	-3.08796	0.00710891	-1.1418	0.120539
CT04_00871	extracellular proline-serine rich protein		Yes								-0.256486	0.814537	0.0509216	0.957498	-0.125681	0.92738	0.0344671	0.982356	-0.410466	0.664362	-0.155615	0.85054	-0.088883	0.952051	0.196279	0.881463		-0.152077	0.967855	-0.212539	0.874243	0.0412638	0.992579	0.166161	0.878092		0.316898	0.62508	0.256436	0.510619	-0.186399	0.790541	0.0674038	0.918141	0.157995	0.84688	0.282892	0.642546
CT04_00879	C6 transcription factor										2.07219	0.00442146	1.82847	0.00663922	1.16628	0.244493	3.10504	0.000216467	1.52341	0.0300819	2.27404	3.89295e-05	2.4065	0.00299026	2.04294	0.0169299		-0.553324	0.930558	0.432828	0.897255	1.14733	0.882906	-1.04695	0.558356		-0.236397	0.914277	0.749755	0.371533	-0.595515	0.752206	0.118985	0.930301	1.84184	0.142477	-0.352439	0.845789
CT04_00888	allantoate permease							2.A.1			-1.78149	0.000963663	-1.98219	0.000137584	-2.60111	0.00116639	-1.8108	0.0158245	-1.74341	0.000420183	-1.3198	0.00128491	-2.25774	0.00190856	-1.16458	0.038016		0.0336153	0.990178	0.661542	0.240362	0.34805	0.935491	0.652601	0.513493		-0.205008	0.841324	0.422919	0.258869	-0.627602	0.438102	-0.941094	0.0886309	0.792286	0.341732	1.09684	0.0584211
CT04_00892	DNA polymerase										-0.899114	0.3655	-0.470347	0.5778	0.136486	0.911321	-1.37535	0.207159	-0.367929	0.664441	0.281162	0.616135	-1.12911	0.316074	-0.129259	0.923728		0.519689	0.961553	0.730558	0.811858	-1.09898	0.909082	1.24725	0.634269		0.429216	0.877496	0.640086	0.520923	0.600285	0.746019	-1.22925	0.409777	-1.52462	0.378401	0.821604	0.682486
CT04_00893	ammonium transporter							1.A.11			-1.48225	0.0082163	-1.89394	0.000700157	-0.723221	0.241805	-0.768744	0.252654	-1.84241	0.000893521	-2.04443	3.48733e-05	-1.41318	0.0308201	-1.08869	0.0864599		-0.343224	0.968473	-0.160324	0.976175	-0.684281	0.913557	-0.314715	0.896617		-0.396885	0.84688	-0.213984	0.865494	1.15412	0.306314	0.630167	0.610727	-0.0386764	0.981271	0.33089	0.85329
CT04_00894	mediator of RNA polymerase II transcription subunit 16										-0.16095	0.837139	-0.574579	0.370441	-0.590034	0.551915	-0.24646	0.824613	-0.0752254	0.910319	-0.265572	0.585905	-1.51098	0.144957	-0.603908	0.54758		0.0813838	0.984535	0.293873	0.936172	-0.890757	0.911154	-0.357105	0.884879		-0.412973	0.784804	-0.200484	0.80685	-0.0294789	0.991039	-1.21411	0.302345	0.348944	0.840585	0.882595	0.566156
CT04_00895	arginine N-methyltransferase										-0.300295	0.747273	-0.758163	0.34001	-0.0621248	0.959273	-0.119651	0.934333	0.215847	0.762569	-0.41986	0.487537	-0.142071	0.915964	-0.303203	0.807184		0.518712	0.859795	0.333925	0.906642	-0.0426467	0.994655	-0.203579	0.93151		-0.452294	0.727157	-0.637081	0.205694	0.686187	0.503539	0.309615	0.765704	-0.0328171	0.983379	-0.19375	0.901009
CT04_00898	maleylacetoacetate isomerase										2.55609	0.000611276	4.03861	4.55774e-09	3.30964	5.93859e-05	3.10837	0.000491384	2.19642	0.00185168	3.58206	9.03635e-09	4.08177	2.82796e-07	2.03809	0.0237357		-0.347861	0.968473	-0.457372	0.827656	0.72698	0.913557	-1.0964	0.670794		1.48894	0.206279	1.37943	0.0880743	-0.706988	0.595437	0.477364	0.633355	-0.198254	0.928792	-2.02163	0.108133
CT04_00899	glycoside hydrolase family 74 protein		Yes						GH74		0.873109	0.0669986	0.921357	0.0273187	0.125803	0.87887	2.03801	0.000233708	0.979926	0.0170816	0.885733	0.00898156	0.433661	0.52518	1.89156	0.000177953		0.117346	0.981771	-0.047196	0.987829	0.319414	0.967766	-0.13386	0.948841		0.0728772	0.974532	-0.0916644	0.930059	-0.806656	0.571386	-0.440046	0.735042	1.90261	0.0703512	1.44934	0.166268
CT04_00903	fungal fucose-specific lectin protein		Yes								-1.30556	0.0787265	-0.885562	0.122269	-0.92241	0.31203	-0.300985	0.762668	-1.23064	0.0495907	-0.699615	0.123012	-1.33382	0.147659	-0.520992	0.559541		0.0757972	0.985066	0.189889	0.950453	-0.436099	0.933677	-0.215452	0.911464		0.419856	0.734638	0.533948	0.347456	-0.0279298	0.988304	-0.653918	0.461476	0.608994	0.571981	0.829641	0.403106
CT04_00904	GMC oxidoreductase		Yes						AA3_2		10.4813	2.5416e-12	10.3212	2.15766e-12	9.34675	1.80794e-10	6.79477	1.28714e-06	10.0886	4.12115e-12	10.0894	2.1694e-12	9.52424	6.47165e-11	7.81836	2.446e-08		-0.389247	0.849865	-0.235451	0.886585	0.15104	0.973378	1.15806	0.626457		-0.155799	0.873054	-0.00200223	0.99785	-0.964089	0.172841	-0.577598	0.359846	-2.68888	0.0180596	-1.68186	0.0619385
CT04_00906	HHE domain-containing protein										5.95332	2.28333e-10	6.30426	9.04747e-12	5.92525	1.91254e-09	6.30595	8.95442e-10	5.10336	5.69203e-09	5.47204	8.37032e-11	4.96044	1.99104e-07	4.80606	4.09706e-07		-0.85673	0.80816	-0.830304	0.487931	-0.962711	0.897483	-1.50016	0.43028		0.341922	0.829621	0.368348	0.721414	-0.399836	0.772701	-0.532243	0.706104	0.406061	0.796841	-0.13139	0.961075
CT04_00907	glycosyl hydrolase family 61		Yes						AA9		6.16645	1.63503e-07	6.24905	2.82561e-08	6.28329	6.02655e-07	9.14772	9.15207e-12	6.08328	5.74487e-08	7.13773	1.70536e-10	7.75654	7.36511e-10	9.54937	9.54939e-13		-0.118344	0.985137	0.875799	0.657149	1.44845	0.794031	0.403992	0.749472		0.0608965	0.983147	1.05504	0.187894	0.0501625	0.987519	0.622816	0.510643	2.84794	0.00422557	1.80348	0.00768535
CT04_00909	DUF1446 domain-containing protein										4.04428	3.01266e-05	5.61608	7.75732e-09	5.8666	5.18672e-08	5.85544	1.10648e-07	4.62685	1.11009e-06	5.77322	4.86174e-10	5.67837	9.96773e-08	5.53653	1.75796e-07		0.50954	0.967855	0.167736	0.97524	-0.213649	0.981436	-0.325922	0.91614		1.4848	0.425914	1.143	0.22614	0.263201	0.894105	-0.118184	0.942899	-0.00897146	0.995419	-0.121245	0.962121
CT04_00911	fumarylacetoacetase										0.0367929	0.929421	1.043	0.000254853	0.504321	0.227147	0.0270739	0.966733	-0.0236184	0.951779	0.628779	0.0117533	-0.223182	0.681682	-0.188508	0.732474		-0.0620301	0.984535	-0.415253	0.654896	-0.71965	0.851373	-0.22321	0.911464		1.01484	0.063612	0.661612	0.109136	-0.539583	0.434321	-0.843979	0.215998	-0.478309	0.6376	0.0181316	0.991309
CT04_00914	poly(A) RNA polymerase Cid11										0.214331	0.668466	0.12977	0.76957	0.264777	0.694792	-0.00533218	0.994944	0.413745	0.287266	0.222224	0.521827	0.13784	0.846843	-0.397918	0.59042		0.196728	0.968473	0.0844056	0.979321	-0.132147	0.981436	-0.411336	0.829569		-0.0821023	0.953312	-0.194425	0.754091	0.13244	0.915719	-0.0841129	0.932225	-0.252633	0.853344	-0.531821	0.619143
CT04_00915	short-chain dehydrogenase										-0.836698	0.252249	-0.661494	0.268537	-1.0509	0.260737	-1.74429	0.0806946	-1.15784	0.0837852	-0.491398	0.281779	-0.35302	0.704215	-0.833923	0.367943		-0.320837	0.962386	0.175459	0.969384	0.713411	0.913557	0.865903	0.699176		0.16495	0.930179	0.661246	0.340642	-0.382614	0.800294	0.155338	0.895084	-0.650725	0.708857	-0.498233	0.706091
CT04_00916	hypothetical protein										-1.04662	0.109832	-0.83886	0.115725	-0.747524	0.364302	-0.0364893	0.969796	-1.13602	0.0485326	-0.768673	0.0730181	-0.220247	0.791916	-0.557214	0.501975		-0.0833266	0.984535	0.0655451	0.983025	0.551517	0.913557	-0.556549	0.708118		0.213392	0.887671	0.362263	0.578188	0.0762476	0.962551	0.56222	0.431806	0.7586	0.433956	-0.349466	0.741459
CT04_00918	hypothetical protein										0.308096	0.346928	0.279849	0.327736	0.450962	0.268277	-0.178667	0.763489	0.521163	0.0566801	0.194586	0.437465	0.351045	0.388176	0.353688	0.402618		0.211273	0.960383	-0.0772921	0.976175	-0.114277	0.979449	0.509814	0.722274		-0.0337796	0.977988	-0.322344	0.47334	0.18484	0.848439	0.147856	0.852706	-0.615319	0.505147	0.00877166	0.995348
CT04_00919	OPT family small oligopeptide transporter							2.A.67			0.463788	0.45206	0.776069	0.131941	0.735803	0.293082	0.294995	0.758239	0.586408	0.277849	0.421214	0.37856	0.913889	0.160034	0.377349	0.646055		0.120077	0.968473	-0.354378	0.608375	0.179713	0.946131	0.0872588	0.946616		0.305771	0.599983	-0.168684	0.668214	-0.0339152	0.970895	0.500176	0.199689	-0.445504	0.465695	-0.537959	0.28094
CT04_00920	ser/thr protein phosphatase (calcineurin-like phosphoesterase)		Yes								-0.202965	0.695451	-0.760321	0.0896726	-0.914784	0.176806	-0.649348	0.368688	-0.664211	0.13215	-0.534893	0.113561	-0.79863	0.229417	-0.822311	0.221952		-0.4605	0.890275	0.215487	0.958915	0.141046	0.982512	-0.163405	0.954372		-0.552524	0.64095	0.123462	0.90136	-0.168698	0.926104	-0.243138	0.85267	0.262309	0.885998	-0.0421428	0.984644
CT04_00921	hypothetical protein										2.17634	3.23065e-06	2.38238	1.74025e-07	2.22848	2.93148e-05	1.31035	0.047342	2.24053	5.93247e-07	2.24402	1.06478e-07	2.45264	3.53402e-06	1.49622	0.00840517		0.0669154	0.981771	-0.148645	0.945923	0.22504	0.946131	0.198209	0.915546		0.220446	0.799972	0.00488518	0.993385	-0.163611	0.852497	0.210074	0.733995	-0.928309	0.236884	-0.95514	0.12756
CT04_00922	glutamate decarboxylase										-2.00381	0.0015444	-0.885272	0.0332695	-0.411243	0.505226	0.273167	0.65601	-3.27266	2.5139e-05	-0.825744	0.0169202	-1.25516	0.0554059	0.108849	0.863025		-1.2435	0.687854	0.0647971	0.98228	-0.861583	0.834862	-0.156425	0.916445		1.14645	0.217732	2.45475	0.000532318	0.470894	0.589526	-0.455486	0.617534	0.681497	0.384773	1.38666	0.0538159
CT04_00923	ATP-dependent rna helicase (DEAD/DEAH box helicase)							3.A.18			-0.610556	0.0324948	-0.69168	0.00917681	-0.680647	0.0489633	-0.862764	0.0332506	-0.502033	0.0527512	-0.428163	0.0581392	-0.646836	0.0567875	-0.797033	0.0214787		0.10259	0.968473	0.257764	0.76955	0.0349269	0.993229	0.068174	0.956781		-0.0822847	0.920793	0.0728893	0.863198	0.0100832	0.994041	-0.212754	0.661501	-0.18529	0.804503	-0.152043	0.831092
CT04_00928	hypothetical protein										0.754604	0.0721697	0.619671	0.0979321	0.0847934	0.912307	0.340202	0.635484	0.629064	0.0951367	0.297719	0.373307	0.902753	0.0760005	-0.0563944	0.945492		-0.124674	0.977103	-0.318632	0.886585	0.824575	0.873778	-0.410395	0.843249		-0.134746	0.927772	-0.328703	0.611275	-0.54375	0.636374	0.599457	0.429529	0.267935	0.868453	-0.967036	0.335754
CT04_00930	ADP-ribose pyrophosphatase (NUDIX domain-containing protei)										-0.197932	0.747273	0.000909921	0.99858	0.643874	0.276694	-1.1257	0.120085	-0.242875	0.641935	0.209426	0.557787	0.136729	0.860979	-1.1847	0.108865		-0.0171931	0.997456	0.209261	0.969384	-0.484892	0.935491	-0.0140972	0.996869		0.218293	0.915155	0.444746	0.605236	0.643268	0.590883	-0.0508849	0.970782	-1.76335	0.185212	-1.29256	0.371989
CT04_00932	hypothetical protein										-0.977635	0.16282	-1.05	0.0824978	-1.29111	0.147018	-1.70372	0.0644918	-0.653783	0.257198	-1.056	0.0292467	-0.806506	0.334283	-1.69447	0.064388		0.317049	0.968473	0.0076024	0.997844	0.463164	0.959389	-0.134994	0.975921		-0.0941844	0.97365	-0.403631	0.688126	-0.22245	0.924399	0.233111	0.884025	-0.293907	0.909655	-0.892065	0.606792
CT04_00933	short-chain dehydrogenase										-0.896079	0.347799	-0.805171	0.312358	-0.325864	0.794396	-1.67999	0.16668	-1.71464	0.0693821	-2.10482	0.0116426	-2.3214	0.0541457	-1.17389	0.337606		-0.806022	0.921916	-1.28982	0.639036	-2.0439	0.794553	0.495749	0.911464		0.086832	0.97687	-0.396965	0.831821	0.491129	0.814599	-0.262951	0.922966	-1.34914	0.512332	1.19051	0.613618
CT04_00935	TATA-binding protein-associated phosphoprotein CBF NF-Y family transcription factor)										-0.2533	0.704128	-0.324228	0.563448	-0.609878	0.454624	-0.305923	0.728223	-0.29883	0.593145	-0.249482	0.560214	0.0795965	0.930646	0.17769	0.826558		-0.0490777	0.994228	0.0655445	0.987592	0.694969	0.924824	0.49745	0.853905		-0.0532039	0.983147	0.0614183	0.965425	-0.291749	0.894167	0.337675	0.815277	0.276842	0.90776	0.0793234	0.972304
CT04_00941	Sir2 family protein										0.404294	0.417172	0.723548	0.0634684	-0.920284	0.226105	0.478938	0.490825	-0.0502607	0.928794	0.678898	0.0357975	-0.0768346	0.93062	0.410555	0.54426		-0.445631	0.937235	-0.0469135	0.987352	0.853482	0.913557	-0.0708999	0.982305		0.337334	0.82617	0.736052	0.267873	-1.64233	0.199244	-0.741939	0.508868	1.39805	0.331378	0.473672	0.764975
CT04_00947	protein kinase 4-like protein										3.49623	3.77412e-05	2.93271	0.000271441	2.02216	0.0871051	3.42501	0.00149606	3.36333	2.48054e-05	3.46278	1.24391e-06	2.5224	0.0222851	3.17047	0.00165582		-0.113871	0.984535	0.553781	0.884008	0.534693	0.967744	-0.255468	0.944652		-0.563243	0.774448	0.104408	0.940857	-0.88027	0.695661	-0.899358	0.58871	1.38816	0.494203	0.598	0.797541
CT04_00950	PFS domain-containing protein										3.75331	1.80177e-11	3.91849	1.26409e-12	3.22286	5.6477e-08	3.51916	2.7419e-08	3.41132	4.91191e-11	4.06762	9.41077e-14	3.36174	9.22611e-09	3.05843	1.40692e-07		-0.338382	0.890275	0.142048	0.950453	0.10672	0.981436	-0.461546	0.774191		0.169126	0.874486	0.649555	0.090184	-0.682823	0.379889	-0.718151	0.234589	0.289094	0.808541	-0.279172	0.804128
CT04_00955	ferric reductase transmembrane component 7										0.170216	0.669336	0.421744	0.184322	0.00984561	0.985925	-0.743331	0.209609	0.477856	0.133241	0.863292	0.00204761	-0.287763	0.575348	-0.380681	0.451608		0.303227	0.890275	0.433206	0.598011	-0.294129	0.942558	0.355642	0.832235		0.255768	0.778638	0.385747	0.28951	-0.418282	0.568127	-1.14562	0.0280458	-0.745987	0.415558	-0.0962155	0.94108
CT04_00957	beige/BEACH domain-containing protein										-0.214895	0.538311	-0.352992	0.23215	-0.348764	0.452142	0.00236146	0.99647	-0.4511	0.131845	-0.171849	0.496041	-0.883834	0.0685993	-0.175267	0.716707		-0.237177	0.960383	0.171994	0.948835	-0.49993	0.919427	-0.18403	0.914405		-0.136333	0.91404	0.272838	0.620237	5.3791e-05	0.999949	-0.671871	0.39397	0.361015	0.735658	0.676915	0.459473
CT04_00958	hypothetical protein										-0.104268	0.91363	-0.674739	0.406021	-0.300025	0.811908	-0.952331	0.411808	-0.287935	0.723561	-0.24705	0.685831	0.471796	0.636859	0.488382	0.631549		-0.184249	0.981771	0.42622	0.937572	0.73179	0.924824	1.39608	0.595516		-0.565062	0.808264	0.0454066	0.979297	0.415131	0.864916	0.720701	0.575158	-0.654006	0.794408	0.0102857	0.997133
CT04_00961	membrane protein										-2.75209	0.0372672	-2.83512	0.0156043	-2.9881	0.0670998	-2.87682	0.0860775	-3.59704	0.00845227	-2.56747	0.00404841	-4.29671	0.0108172	-1.15587	0.370385		-0.855363	0.885628	0.279776	0.958915	-1.26727	0.891868	1.72257	0.343634		-0.100645	0.972521	1.0345	0.283391	-0.181477	0.940842	-1.72852	0.210393	0.155867	0.949739	3.1457	0.00768535
CT04_00967	phospholipid-binding protein										0.0421493	0.966032	0.0550743	0.945688	1.37209	0.0708182	0.0824476	0.945428	0.947679	0.110065	0.981243	0.0360679	0.242005	0.8259	-0.222207	0.849939		0.914948	0.865248	0.91112	0.72608	-1.01951	0.906284	-0.138984	0.976797		0.0380683	0.989116	0.0342409	0.981152	1.29258	0.355472	-0.638047	0.694802	-1.40559	0.401088	-0.525061	0.834639
CT04_00968	DUF636 domain protein (glutathione-dependent formaldehyde-activating enzyme)										3.58002	2.0792e-11	3.82529	6.48771e-13	3.73349	2.18512e-10	3.87433	4.20599e-10	3.28322	3.82563e-11	3.46626	1.23032e-12	3.74175	1.24394e-10	4.0432	6.78481e-12		-0.297621	0.924986	-0.35775	0.766784	-0.000526818	0.999544	0.165283	0.913229		0.241295	0.800248	0.181166	0.755682	-0.0797742	0.944627	0.277449	0.690761	0.137868	0.902534	0.303678	0.705072
CT04_00969	acyl-protein thioesterase 1										0.0511453	0.964121	-0.462727	0.616579	-0.304206	0.838671	-2.20818	0.119203	-0.0524887	0.9593	-0.172135	0.80638	-0.417434	0.76934	-0.827909	0.569844		-0.100925	0.981771	0.299948	0.918171	-0.0909463	0.989802	1.38166	0.512069		-0.520905	0.667885	-0.120033	0.896565	0.165228	0.921051	-0.225666	0.857929	-1.90154	0.135477	-0.428931	0.788956
CT04_00973	NADH-ubiquinone oxidoreductase 9.5 kDa subunit										-0.32749	0.585755	-0.507948	0.295574	-2.10614	0.0173772	-0.945304	0.271355	-0.635409	0.211615	-0.759799	0.0585269	-1.35837	0.0914527	-1.12024	0.159766		-0.322188	0.962386	-0.249945	0.952248	0.824331	0.924824	-0.203132	0.955135		-0.198663	0.916012	-0.12642	0.913283	-1.67025	0.27483	-0.595977	0.687502	1.2749	0.492646	0.247437	0.916429
CT04_00976	transcriptional protein										3.12162	8.40098e-06	2.8126	1.36334e-05	2.1922	0.00556444	3.84361	2.21101e-06	3.5781	6.0682e-08	2.59544	7.09402e-06	3.16494	4.22136e-05	3.72816	1.07344e-06		0.440135	0.957632	-0.194428	0.971561	1.0429	0.906189	-0.0883517	0.977883		-0.350369	0.875236	-0.984932	0.188498	-0.655667	0.739344	0.58166	0.674198	1.68663	0.238652	0.555377	0.724284
CT04_00979	ferric reductase like transmembrane component										-2.02806	0.00165904	-2.21245	0.000279599	-2.32269	0.00683813	-4.17285	0.0018969	-2.10835	0.000391411	-2.4592	1.83647e-05	-2.01789	0.0120929	-2.29989	0.00623413		-0.0804289	0.981771	-0.244693	0.909706	0.325342	0.93975	1.81423	0.223157		-0.18318	0.876382	-0.347445	0.498972	-0.12018	0.921075	0.449855	0.527727	-1.78968	0.100419	-0.300793	0.767814
CT04_00980	phosphoadenosine phosphosulfate reductase										0.814476	0.143055	0.708941	0.145735	1.04555	0.102398	0.124248	0.89592	1.0785	0.0179667	0.567685	0.15824	0.609295	0.396642	-0.508099	0.555282		0.244489	0.968473	-0.13948	0.976175	-0.417902	0.957157	-0.728823	0.814173		-0.123369	0.956355	-0.507338	0.534838	0.338872	0.8442	0.0604502	0.970584	-0.839098	0.62865	-1.15002	0.488571
CT04_00981	hypothetical protein										-2.03471	2.46895e-08	-1.90823	8.97972e-09	-1.75996	3.38165e-06	-1.91299	1.79867e-05	-1.73564	3.02383e-08	-2.17314	1.32672e-10	-1.78051	3.20746e-06	-1.67989	3.94045e-06		0.301919	0.892667	-0.260322	0.881291	-0.0135265	0.998309	0.220226	0.878092		0.133844	0.907999	-0.428397	0.284302	0.1388	0.883946	0.385595	0.530912	-0.135987	0.902534	0.0977652	0.926107
CT04_00983	importin subunit beta-1										0.853099	0.0735974	0.552994	0.223532	0.921219	0.093659	0.268586	0.739862	0.75386	0.0901497	0.675577	0.0864641	0.689964	0.229417	0.624294	0.298967		-0.0982845	0.968473	0.116557	0.948835	-0.231402	0.924824	0.353091	0.712497		-0.29873	0.593491	-0.0838887	0.838957	0.367813	0.446804	0.0198543	0.972429	-0.649697	0.228186	-0.0652046	0.935466
CT04_00986	2-isopropylmalate synthase										-0.416482	0.816913	-0.219283	0.880912	0.0504654	0.982553	-0.785373	0.765686	-0.565546	0.709758	-0.509935	0.660853	-1.31324	0.596274	0.169321	0.941137		-0.146817	0.977103	-0.284159	0.909706	-1.37788	0.755904	0.951385	0.579498		0.199304	0.902999	0.0619613	0.949518	0.268276	0.828939	-0.825445	0.446478	-0.823163	0.505147	1.5061	0.138275
CT04_00987	glycosyl hydrolase family 28, partial		Yes						GH28		4.52136	4.59686e-05	4.0368	0.000134942	3.97901	0.000317311	7.97212	2.61964e-10	2.95303	0.00420651	5.04388	3.73579e-07	4.35512	0.000103558	7.82125	1.13749e-10		-1.61244	0.827821	1.02306	0.815249	0.400629	0.970074	-0.147958	0.945495		-0.525536	0.882103	2.10996	0.133694	-0.0609222	0.989021	-0.68335	0.729636	3.99033	0.00117884	3.44174	0.00459965
CT04_00988	hypothetical protein		Yes								9.68493	5.08645e-11	9.73685	1.72264e-11	9.52706	4.17534e-10	7.96404	5.06891e-08	9.74778	1.79981e-11	9.76318	5.80586e-12	9.39868	4.80369e-10	8.61408	5.2642e-09		0.0691902	0.987828	0.026511	0.992	-0.155349	0.981436	0.588978	0.841397		0.0603291	0.97687	0.0176499	0.98639	-0.19818	0.90165	-0.38004	0.74584	-1.51548	0.305045	-0.771148	0.600928
CT04_00995	palmitoyltransferase ERF2 (DHHC zinc finger domain-containing protein)							9.B.37			1.54023	0.000111766	1.44443	9.98504e-05	0.863259	0.0998671	0.0843167	0.921997	1.71805	7.24397e-06	1.27421	0.00015176	0.634084	0.261458	0.972464	0.0515924		0.171852	0.962386	-0.161603	0.94127	-0.21426	0.967744	0.909603	0.493373		-0.108218	0.91562	-0.441673	0.22548	-0.576726	0.425492	-0.629383	0.351479	-0.802281	0.415898	0.321581	0.742111
CT04_01000	DUF1690 domain-containing protein										-1.00654	0.0171238	-1.06639	0.00440531	-1.14969	0.0380487	-1.95919	0.00356188	-0.818821	0.0188876	-0.987491	0.0011246	-1.09711	0.0379057	-0.811848	0.113925		0.192536	0.968473	0.0781252	0.98228	0.0131816	0.999544	1.14098	0.552614		-0.0535234	0.97687	-0.167934	0.832061	-0.0540101	0.979093	-0.118954	0.925001	-0.837685	0.58757	0.290115	0.851397
CT04_01002	phosphoserine phosphatase SerB							3.A.3			0.227234	0.630646	-0.0382804	0.933112	-1.36282	0.044951	-0.0767287	0.92252	-0.102828	0.821532	-0.406382	0.223615	0.706841	0.143035	-0.477813	0.469446		-0.329233	0.957632	-0.365335	0.88664	2.112	0.430159	-0.406083	0.859219		-0.26604	0.862658	-0.302142	0.71082	-1.3792	0.269156	1.09813	0.122108	1.34583	0.318103	-1.17225	0.248981
CT04_01003	iron-sulfur cluster biosynthesis protein isd11 (complex 1 protein)										-0.478734	0.549191	-0.53858	0.426379	-0.375394	0.730618	-0.0456543	0.967933	-0.807953	0.258455	-0.476432	0.359606	-0.27282	0.792027	-0.947081	0.359277		-0.312711	0.968473	0.0774485	0.984735	0.0910532	0.99328	-0.889336	0.712497		-0.0556093	0.981599	0.334551	0.764503	0.179887	0.931639	0.193492	0.899594	0.315219	0.872765	-0.665169	0.698357
CT04_01006	tyrosinase central domain protein										-1.12467	0.0930371	-1.54595	0.0139172	-0.199885	0.812463	0.474268	0.508754	-1.04129	0.0697805	-1.19899	0.0099544	-0.56125	0.470306	-0.306907	0.705975		0.0621404	0.991215	0.341214	0.950453	-0.351137	0.967744	-0.788931	0.67801		-0.449355	0.85557	-0.170281	0.903079	1.34087	0.302268	0.648517	0.614076	0.679795	0.626471	0.242001	0.90285
CT04_01008	GTPase-activating protein										0.320393	0.351249	0.224314	0.468364	0.686857	0.0790433	0.677775	0.121236	0.663009	0.0172503	0.28775	0.252012	0.822804	0.0249312	0.30012	0.528263		0.340266	0.890275	0.0607908	0.98228	0.130591	0.973378	-0.352504	0.814173		-0.0941246	0.941376	-0.373599	0.422342	0.464497	0.547694	0.534297	0.369818	-0.0298226	0.97932	-0.512918	0.528224
CT04_01009	argininosuccinate lyase										-1.5108	0.0217057	-1.97557	0.00213278	-1.85108	0.0445961	-2.67482	0.0234181	-1.87081	0.00279797	-2.03688	0.000275948	-2.36115	0.0200265	-1.78867	0.0451614		-0.362342	0.916928	-0.05644	0.984735	-0.473414	0.925057	0.878564	0.623005		-0.466105	0.648688	-0.160203	0.831821	0.129401	0.930494	-0.287573	0.810021	-0.818807	0.522049	0.533171	0.66441
CT04_01010	pumilio domain-containing protein										0.0472061	0.960316	0.137921	0.856614	0.321334	0.761864	0.450955	0.68169	0.109597	0.890576	0.30937	0.612271	0.299581	0.765876	0.312834	0.762363		0.0584697	0.984535	0.16861	0.937572	-0.0275124	0.994655	-0.14357	0.923797		0.0922403	0.934665	0.202381	0.689975	0.179015	0.840894	-0.0171081	0.982851	0.13694	0.892664	0.0208824	0.985001
CT04_01011	branched-chain-amino-acid aminotransferase-like protein 2										1.51736	0.0310874	0.508516	0.517528	-0.558079	0.725589	0.524429	0.700239	0.638352	0.399713	0.405504	0.535009	-1.96666	0.189609	-0.997491	0.518944		-0.876165	0.478943	-0.107692	0.976175	-1.43078	0.834862	-1.53694	0.386797		-1.00618	0.130624	-0.23771	0.73889	-1.06078	0.360354	-2.38387	0.0430312	1.08446	0.395206	0.978296	0.585999
CT04_01012	hypothetical protein										-0.449212	0.304325	-0.67909	0.0736976	-1.04284	0.0854941	-0.951137	0.153387	-0.882365	0.0284824	-0.411478	0.172543	-1.2096	0.0484416	-2.50022	0.0011116		-0.432555	0.89545	0.27102	0.913961	-0.161714	0.981436	-1.56848	0.439376		-0.231196	0.875236	0.472378	0.454001	-0.376701	0.784327	-0.809435	0.401623	0.120689	0.948932	-1.28608	0.366631
CT04_01014	ste/ste11 protein kinase										-0.31636	0.401703	-0.769978	0.0257414	-0.181602	0.739984	-2.02891	0.00482345	-0.503808	0.126628	-0.95923	0.00184378	-0.3754	0.443053	-1.46241	0.0121776		-0.188602	0.968473	-0.189201	0.952083	-0.200018	0.967744	0.554043	0.815991		-0.450813	0.631869	-0.451411	0.397797	0.583711	0.474901	0.572893	0.42157	-1.82997	0.0724941	-1.0759	0.257701
CT04_01015	PHD-finger domain-containing protein										0.0804494	0.859949	0.453973	0.146082	0.439653	0.368547	-1.07932	0.105716	-0.13414	0.730249	-0.319409	0.280166	-0.441541	0.449686	-0.136966	0.827379		-0.215673	0.968473	-0.773252	0.324247	-0.865864	0.848498	0.906801	0.632823		0.374371	0.731846	-0.183209	0.808433	-0.0105352	0.994353	-0.103147	0.933726	-1.49294	0.176968	0.279728	0.853581
CT04_01016	curved DNA-binding protein										0.164939	0.724509	-0.144747	0.734592	-0.535716	0.356099	-0.751456	0.263501	-0.181678	0.671327	-0.0213964	0.957617	-0.704215	0.225765	-0.54891	0.341273		-0.347433	0.817984	0.113959	0.952248	-0.164463	0.967744	0.2021	0.877495		-0.302347	0.610824	0.159045	0.700633	-0.396941	0.508907	-0.675363	0.150394	-0.215952	0.813309	0.150612	0.864879
CT04_01025	calmodulin-binding protein kinase (Serine/threonine-protein kinase domain protein)										3.12804	5.76622e-05	2.54748	0.000496253	3.41891	6.80051e-05	2.45148	0.00463003	3.00308	3.71363e-05	3.17606	1.01908e-06	3.18407	0.00021359	3.57777	2.37152e-05		-0.131212	0.984535	0.646657	0.87373	-0.213197	0.981436	1.12938	0.644411		-0.596273	0.79719	0.181596	0.902719	0.882856	0.600654	0.0230016	0.990148	-0.964408	0.609115	0.37817	0.858645
CT04_01026	gephyrin (molybdenum cofactor synthesis domain-containing protein)										-0.736801	0.329837	-1.23522	0.070856	-0.464306	0.62298	-1.05755	0.279528	-0.0243384	0.970554	-1.11231	0.035575	-1.74736	0.0679416	-0.447199	0.637409		0.671517	0.890275	0.123552	0.983025	-1.37442	0.882906	0.500114	0.87774		-0.541809	0.82252	-1.08977	0.151855	0.750294	0.66628	-0.747677	0.684376	-0.463049	0.841176	1.41148	0.418949
CT04_01030	rhamnogalacturonate lyase		Yes						PL4_3		1.25155	0.0512637	1.71868	0.00184038	2.34219	0.000515337	4.03969	1.1456e-08	1.71865	0.00178099	2.19639	2.95288e-06	2.38731	0.000301541	3.62488	3.04458e-08		0.476908	0.960383	0.465604	0.886585	0.0199535	0.998718	-0.411039	0.79531		0.492108	0.825792	0.480803	0.603995	0.619784	0.679998	0.174133	0.900754	1.69159	0.0650048	1.2606	0.195806
CT04_01033	WD repeat containing protein 36										-0.632377	0.210388	-0.644501	0.136293	-0.0338651	0.959415	-0.796516	0.245566	-0.0979334	0.823645	-1.00139	0.00725478	-0.417379	0.504842	-0.275264	0.679262		0.53273	0.885628	-0.363752	0.90804	-0.383633	0.946131	0.526365	0.814173		-0.00759073	0.995643	-0.904073	0.117928	0.582446	0.612458	0.562565	0.58941	-0.743907	0.587986	0.166091	0.92399
CT04_01034	transcription initiation factor IIA										-0.811672	0.285282	-0.627381	0.30043	0.0677359	0.945158	-0.434716	0.680609	-0.8824	0.175596	-0.801087	0.101104	-0.53656	0.568863	-1.45646	0.145821		-0.0895859	0.987828	-0.16589	0.969384	-0.624346	0.924824	-1.0611	0.648826		0.155841	0.942883	0.0795372	0.949518	0.709463	0.550676	0.251007	0.859473	-0.460662	0.788322	-0.897419	0.574478
CT04_01035	cysteine dioxygenase type I										-2.58398	0.000410059	-2.53644	0.000138628	-4.20439	0.00110754	-3.0305	0.00704061	-3.40278	2.37481e-05	-2.6277	1.93253e-05	-3.35365	0.00182648	-3.31203	0.00156094		-0.815431	0.51626	-0.0866834	0.97524	0.8525	0.882687	-0.276518	0.877268		0.0479295	0.972521	0.776677	0.070627	-1.65816	0.0497174	-0.718976	0.321503	1.14926	0.259113	0.0202432	0.98999
CT04_01036	MAS20 protein import receptor (mitochondrial import receptor subunit)							3.A.8			-0.000179707	0.999815	-0.559178	0.366447	-0.548079	0.582326	-0.528665	0.625851	-0.134489	0.831827	-0.777247	0.127108	-0.325872	0.740648	-0.785937	0.435119		-0.135082	0.968473	-0.216851	0.942025	0.237784	0.967744	-0.244764	0.911605		-0.557259	0.517815	-0.639028	0.171	-0.00782254	0.996082	0.446812	0.585643	0.0217105	0.986493	-0.460837	0.676022
CT04_01037	rad5-like protein (SNF2 family domain-containing protein)							3.A.20			-1.31752	0.12555	-1.72192	0.0332766	-2.07415	0.0613634	-1.74676	0.112831	-1.44546	0.0611612	-1.46197	0.017253	-1.29807	0.212682	-1.82389	0.0995759		-0.13535	0.981771	0.25296	0.969384	0.692423	0.925057	-0.119097	0.977448		-0.404354	0.860477	-0.0160439	0.991677	-0.259668	0.915261	0.179795	0.915219	0.272654	0.914425	-0.538866	0.78571
CT04_01039	phosphoinositide 3-kinase regulatory subunit 4										0.0312294	0.966312	0.0475515	0.936411	-0.123061	0.902488	-0.527321	0.615516	0.211069	0.704018	-0.314408	0.501578	-1.02331	0.288375	-0.0944305	0.928301		0.180111	0.968473	-0.363787	0.838849	-0.885725	0.861161	0.423718	0.823702		0.0156982	0.990549	-0.5282	0.269848	-0.170863	0.893698	-0.692801	0.476835	-0.397345	0.774944	0.912099	0.389324
CT04_01040	dynein heavy chain										0.0967956	0.741448	0.105154	0.676562	-0.145073	0.709345	-0.257472	0.534628	0.499317	0.0256275	0.145244	0.487537	0.0724015	0.851732	0.373572	0.209506		0.403121	0.791245	0.0310953	0.986623	0.219739	0.946131	0.621879	0.509857		0.00842702	0.992997	-0.363598	0.253035	-0.25075	0.730052	-0.0621064	0.926723	-0.102129	0.921007	0.300011	0.6416
CT04_01041	exocyst complex component exo84										-0.34571	0.520575	-0.42966	0.33314	-0.193055	0.798753	-1.0303	0.198095	-0.431444	0.347626	-0.558128	0.122162	-0.153465	0.841193	-0.36722	0.616304		-0.0811174	0.984535	-0.12217	0.976175	0.0707567	0.99328	0.624932	0.795393		-0.0844854	0.96532	-0.125538	0.901164	0.221273	0.882257	0.4142	0.69356	-0.774598	0.60624	-0.220422	0.890719
CT04_01042	lysophospholipase NTE1										0.119215	0.637152	-0.0737259	0.756226	-0.267943	0.37417	-0.949503	0.0119049	0.189822	0.381668	-0.121916	0.537872	-0.0285174	0.938377	-0.27897	0.354958		0.075732	0.976637	-0.0387676	0.983025	0.241195	0.924824	0.678768	0.457771		-0.193219	0.776237	-0.307719	0.302233	-0.192765	0.771296	0.0871982	0.88126	-0.688122	0.270501	-0.250549	0.68078
CT04_01043	zinc finger protein										0.181057	0.743125	-0.210821	0.674979	0.675615	0.237998	-0.104603	0.909382	0.117848	0.809554	0.189054	0.606238	0.0901343	0.913765	-0.697363	0.365029		-0.0538933	0.990178	0.39591	0.891769	-0.555505	0.924824	-0.61531	0.814173		-0.376619	0.818624	0.0731836	0.944323	0.86625	0.403286	-0.0851647	0.954128	-0.740545	0.605222	-0.80035	0.586868
CT04_01044	U2 small nuclear ribonucleoprotein A							9.A.14			-0.403453	0.531813	-0.0229481	0.96698	-0.0674695	0.939214	-0.501394	0.547726	0.456044	0.314963	0.432558	0.220036	0.244556	0.749408	-0.0585864	0.947422		0.855138	0.830023	0.466236	0.874226	0.327586	0.967766	0.41278	0.891667		0.364682	0.865694	-0.0242201	0.98315	-0.0308434	0.992289	-0.169493	0.907366	-0.417904	0.846005	-0.33271	0.859996
CT04_01045	SH3 domain-containing protein										0.496392	0.0454296	0.949628	6.16819e-05	0.728297	0.0112368	-0.80894	0.0732188	0.834469	0.000323573	0.432019	0.0320446	0.498628	0.09332	-0.145915	0.72061		0.336551	0.849865	-0.52278	0.275489	-0.23222	0.937623	0.678564	0.589809		0.458445	0.401867	-0.400887	0.204763	-0.226433	0.721409	0.0641267	0.924649	-1.5535	0.0141684	-0.642721	0.294874
CT04_01046	vacuolar ATP synthase 20 kDa proteolipid subunit C							3.A.2			-0.760574	0.0283326	-0.205745	0.457787	-0.489939	0.254697	-0.898008	0.073755	-0.424992	0.126876	-0.450474	0.0519904	-0.984132	0.0281343	0.0198973	0.96734		0.332874	0.931657	-0.245185	0.905839	-0.492274	0.924824	0.903001	0.494054		0.553499	0.531592	-0.0245604	0.978372	-0.29654	0.772345	-0.543629	0.518369	-0.381112	0.769541	1.01416	0.206589
CT04_01047	serine/threonine-protein phosphatase PP2A catalytic subunit (calcineurin-like phosphoesterase)										0.306727	0.540721	0.477382	0.247791	-0.25394	0.756169	-0.330747	0.704905	0.438194	0.3014	0.282933	0.447109	0.298877	0.654797	-0.126922	0.878429		0.137727	0.968473	-0.197124	0.914704	0.564487	0.900164	0.191417	0.923599		0.177757	0.865694	-0.157095	0.771451	-0.742005	0.318478	0.019607	0.982851	-0.0584944	0.967019	-0.431565	0.617391
CT04_01048	flavodoxin and radical SAM domain protein (wyosine base formation)										-1.7072	0.144904	-1.15965	0.218787	-1.91716	0.152059	-1.83542	0.163115	-1.30888	0.186256	-0.973743	0.173962	-2.09767	0.11108	-0.550992	0.684922		0.40757	0.968473	0.192423	0.976175	-0.116308	0.993772	1.28594	0.634269		0.539631	0.84979	0.324484	0.81956	-0.721256	0.763228	-1.02999	0.56439	0.0551495	0.984331	1.4574	0.431446
CT04_01050	aldehyde dehydrogenase										-0.0163251	0.973825	0.267014	0.434592	-0.811236	0.179564	0.290412	0.6268	0.00454434	0.991973	0.1364	0.64446	-0.195084	0.751921	-0.0426027	0.948522		0.00485548	0.999423	-0.132246	0.969384	0.599311	0.924824	-0.334412	0.866452		0.266837	0.852889	0.129735	0.874124	-1.06311	0.327321	-0.331558	0.756923	1.08806	0.358566	0.154336	0.927262
CT04_01051	bZIP transcription factor										0.910534	0.033036	0.607732	0.126041	-0.811614	0.291433	1.21113	0.0373916	0.467078	0.268494	0.311497	0.369864	1.23302	0.01565	-0.165237	0.840615		-0.438724	0.885628	-0.292687	0.90804	2.05062	0.402833	-1.3938	0.318707		-0.299104	0.808264	-0.153067	0.851154	-1.4075	0.221256	0.935806	0.165428	2.02899	0.0431951	-1.41544	0.121916
CT04_01052	quinone oxidoreductase (alcohol dehydrogenase GroES-like domain-containing protein)										4.03822	1.8198e-05	4.38039	7.442e-07	4.021	0.000145041	3.92368	0.000444324	3.52478	9.59578e-05	3.42127	2.17596e-05	4.65698	4.99737e-06	5.10084	4.60307e-07		-0.493627	0.957632	-0.963178	0.598011	0.603758	0.924824	1.16746	0.568054		0.371967	0.852889	-0.0975835	0.949518	-0.364134	0.846778	1.2028	0.238358	-0.0974315	0.966686	0.466271	0.737224
CT04_01055	C6 transcription factor										-0.232968	0.780094	-0.00343489	0.996618	0.112361	0.914065	0.133631	0.90454	-0.956574	0.192129	-0.124156	0.817917	0.195372	0.846347	-0.137704	0.902243		-0.727843	0.92236	-0.126678	0.980892	0.0901183	0.993772	-0.214475	0.953942		0.235658	0.930179	0.836823	0.468571	0.111197	0.968078	0.327993	0.845246	-0.0113567	0.994943	-0.31595	0.888945
CT04_01060	major facilitator superfamily transporter							2.A.1			4.24357	1.75157e-06	5.06476	3.16124e-09	5.85507	2.43493e-09	4.25642	1.96806e-05	4.30548	3.24891e-07	5.25343	8.55307e-11	5.9078	1.42419e-09	3.5513	0.000203223		0.0595656	0.991215	0.186147	0.969384	0.0520867	0.993772	-0.643711	0.828639		0.826654	0.577473	0.953235	0.192511	0.786437	0.439812	0.652377	0.435192	-1.66518	0.177522	-2.36098	0.0350671
CT04_01064	heat shock protein 30 (bacteriorhodopsin)							3.E.1			-1.07281	0.213695	1.33346	0.0057418	0.599989	0.481614	1.20888	0.118952	0.222449	0.741658	1.21809	0.00352456	0.826843	0.278269	1.84809	0.00288396		1.27177	0.744179	-0.11297	0.975878	0.21146	0.974899	0.646382	0.707456		2.38161	0.0331936	0.996862	0.126612	-0.73193	0.536951	-0.407501	0.715376	0.602831	0.681729	1.03775	0.297817
CT04_01066	NADH:ubiquinone oxidoreductase 20.1kD subunit										-0.437063	0.198091	-0.572941	0.0577999	-0.302915	0.497142	-1.24479	0.029803	-0.296491	0.326895	-0.528326	0.0425803	-1.64175	0.00341772	-0.787694	0.0823245		0.135243	0.968473	0.0443177	0.984735	-1.2978	0.697949	0.441174	0.807321		-0.143718	0.908641	-0.234644	0.663287	0.270921	0.769837	-1.0712	0.190725	-0.930091	0.320111	0.808884	0.419399
CT04_01068	manganese transporter pdt1 (metal ion transporter)							2.A.55			-3.31856	6.31278e-07	-2.60504	2.31042e-07	-2.68226	3.42318e-05	-2.72549	0.000127638	-2.4226	4.46961e-07	-2.86674	2.66016e-09	-3.18218	1.05611e-05	-2.3901	6.67989e-05		0.890751	0.802286	-0.254556	0.948835	-0.477762	0.945522	0.330061	0.896235		0.702417	0.633926	-0.44289	0.548304	-0.0901316	0.965242	-0.313338	0.830733	-0.0236535	0.989302	0.78417	0.56831
CT04_01069	DUF221 domain-containing protein										0.12797	0.809725	0.836101	0.0177965	0.116799	0.872283	0.605841	0.30857	0.385754	0.317702	0.62283	0.0488844	0.0881271	0.907923	-0.545689	0.447445		0.248293	0.962151	-0.199255	0.937572	-0.00546621	0.999544	-1.13862	0.434122		0.69506	0.425572	0.247512	0.689975	-0.709936	0.41446	-0.516147	0.54705	0.475171	0.679073	-0.657978	0.577305
CT04_01071	D-isomer specific 2-hydroxyacid dehydrogenase										-1.50901	0.00736918	-1.2675	0.00570054	-1.89676	0.0140462	-2.10963	0.0170109	-1.60242	0.00143963	-1.25168	0.00156327	-2.24734	0.00586937	-1.91867	0.0119595		-0.0967172	0.981771	0.0201879	0.992	-0.344471	0.956995	0.180744	0.943144		0.237868	0.850347	0.354773	0.527756	-0.619706	0.534806	-0.984365	0.238474	-0.214771	0.89892	0.310443	0.836382
CT04_01074	major facilitator superfamily transporter							2.A.1			2.36339	0.0161548	1.52718	0.115766	2.06213	0.0736671	0.52217	0.798819	2.89475	0.00140829	1.1102	0.222364	2.71265	0.00976794	-0.0855689	0.970488		0.52061	0.916636	-0.319645	0.961025	0.594927	0.924824	-0.609007	0.902877		-0.911697	0.556119	-1.75195	0.015305	0.59478	0.729996	1.50935	0.135104	-1.54345	0.455474	-2.74739	0.0971937
CT04_01075	nicotinamide mononucleotide adenylyl transferase										0.945498	0.179252	0.787084	0.220902	0.639343	0.53956	0.889582	0.396836	1.21815	0.0440445	0.778025	0.156896	0.685846	0.494303	0.720924	0.483316		0.277201	0.941719	-0.0152605	0.992748	0.0550766	0.99328	-0.151952	0.939884		-0.153658	0.903858	-0.446119	0.313256	-0.162606	0.892942	-0.0922691	0.924665	0.249784	0.838577	0.0427554	0.975629
CT04_01078	polyketide synthase protein										8.65492	2.09993e-14	8.31218	3.16465e-14	8.09081	2.44509e-13	6.13477	2.98973e-09	8.05538	7.16908e-14	8.18309	2.33665e-14	7.46018	2.05955e-12	6.42866	1.33105e-10		-0.607796	0.26442	-0.132304	0.93394	-0.623717	0.780077	0.330548	0.835747		-0.342677	0.482759	0.132816	0.736311	-0.22952	0.694171	-0.720933	0.0886309	-1.98968	0.00107034	-1.03542	0.0783426
CT04_01080	pyridine nucleotide-disulfide oxidoreductase		Yes								-0.466087	0.602022	-0.806683	0.29809	-2.07214	0.0772969	-0.560042	0.647228	-0.756069	0.335641	-0.611963	0.289989	-0.280155	0.80803	-1.65006	0.169441		-0.281545	0.968473	0.188701	0.969384	1.84435	0.710339	-1.09043	0.607113		-0.33147	0.852889	0.138776	0.901543	-1.33088	0.356013	0.324767	0.777431	1.55654	0.274413	-1.37824	0.286119
CT04_01081	potassium/sodium efflux P-type ATPase							3.A.3			2.59049	1.90844e-07	1.80484	4.30444e-05	1.3985	0.00645815	1.97086	0.000248314	2.12425	3.14104e-06	2.14603	5.30413e-07	1.77357	0.000436095	1.48501	0.00329004		-0.467738	0.364253	0.344089	0.493333	0.395418	0.887204	-0.478979	0.494054		-0.792427	0.00597068	0.0193991	0.963587	-0.40258	0.403312	-0.35125	0.363627	0.564764	0.239897	-0.309634	0.559761
CT04_01083	mitogen-activated protein kinase										0.261091	0.461962	0.66983	0.0243745	0.0341167	0.948411	-0.413077	0.451286	0.249779	0.440382	0.534752	0.0451793	-0.149406	0.764686	-0.10371	0.840747		0.000946998	0.999864	-0.141931	0.935141	-0.175866	0.967744	0.295356	0.823605		0.424277	0.471496	0.281399	0.439685	-0.643081	0.224601	-0.677017	0.15468	-0.432225	0.601874	0.0389977	0.971881
CT04_01084	oxidation resistance protein 1										-2.27454	0.00183504	-1.50186	0.00419721	-1.37775	0.0683457	-1.91835	0.0378393	-1.59943	0.00313041	-1.4671	0.000934196	-0.938768	0.178287	-1.63653	0.0372939		0.694549	0.833214	0.0339774	0.988403	0.457357	0.924824	0.27174	0.913152		0.791069	0.497683	0.130498	0.8788	0.118819	0.938617	0.542199	0.487956	-0.524268	0.714933	-0.709886	0.486427
CT04_01086											2.97419	9.30417e-06	3.96037	1.27359e-09	4.34382	8.45913e-09	5.56374	1.0335e-11	3.58307	1.68426e-08	4.12784	6.63655e-11	4.72813	3.91203e-10	4.38613	3.46207e-09		0.613361	0.881545	0.155313	0.969384	0.380993	0.924824	-1.17919	0.195146		0.998263	0.333523	0.540216	0.352787	0.376504	0.714679	0.602184	0.360912	1.22006	0.0652469	-0.340126	0.724284
CT04_01088	pantothenate kinase										1.68861	0.000268608	1.16751	0.00640681	1.18982	0.0498096	0.403838	0.645977	1.83757	2.60008e-05	1.40363	0.000286519	1.00891	0.110217	0.885183	0.182538		0.147381	0.968473	0.241696	0.901233	-0.168707	0.967766	0.49434	0.776426		-0.527108	0.471496	-0.432793	0.262637	0.0198003	0.99027	-0.390603	0.602664	-0.790324	0.427864	-0.127277	0.92399
CT04_01090	transcription factor iws1										-0.383269	0.441209	-0.662127	0.127209	-0.977114	0.15836	-1.6579	0.0447856	-0.479198	0.260433	-0.257578	0.447933	-0.523218	0.425817	-0.416482	0.545437		-0.0945489	0.981771	0.406069	0.819835	0.449847	0.926874	1.19151	0.487459		-0.27626	0.835167	0.224358	0.736311	-0.314636	0.820395	-0.270858	0.779624	-0.629216	0.687559	0.112449	0.943029
CT04_01092	homeobox and C2H2 transcription factor										0.0465333	0.965798	0.454728	0.524547	-0.185349	0.895741	-0.0211865	0.988777	0.38561	0.602653	0.574226	0.326192	0.349229	0.767226	0.179885	0.894343		0.334983	0.943331	0.119789	0.969384	0.534165	0.924147	0.23433	0.913919		0.40314	0.71991	0.187946	0.771451	-0.628117	0.537522	-0.21374	0.823494	0.120205	0.942415	-0.17963	0.89528
CT04_01094	ankyrin repeat and zinc finger domain-containing protein										-1.25027	0.0811707	-1.18514	0.0546653	-1.13679	0.194973	-1.05762	0.25339	-1.26252	0.0463455	-1.25174	0.011798	-1.51443	0.0920331	-0.456748	0.598201		-0.00435122	0.999423	-0.0676655	0.987352	-0.35713	0.967766	0.628672	0.810225		0.072033	0.977724	0.00871875	0.994914	0.065229	0.981436	-0.224236	0.901769	0.0334179	0.986493	1.01922	0.501138
CT04_01097	protein kinase dsk1										0.229217	0.426308	0.618986	0.0105879	0.039959	0.92628	0.00718715	0.98849	0.1387	0.612268	0.407304	0.0606094	0.235908	0.502883	-0.116787	0.776598		-0.0997667	0.968962	-0.212525	0.863082	0.199143	0.952351	-0.130482	0.92859		0.377568	0.522115	0.264809	0.482324	-0.57267	0.289037	-0.161002	0.78992	-0.0289372	0.975923	-0.358562	0.588129
CT04_01098	peroxisomal membrane protein pex16							9.A.17			0.895396	0.157123	1.47986	0.00324021	1.14985	0.113034	0.781692	0.354583	0.71712	0.221258	1.26179	0.0031339	1.09853	0.134263	1.26775	0.0756735		-0.169262	0.980907	-0.2167	0.963012	-0.0221278	0.998718	0.491381	0.851214		0.59177	0.701808	0.544333	0.543654	-0.345755	0.833836	-0.151183	0.920507	-0.347712	0.863678	0.165796	0.93741
CT04_01100	nuclear envelope protein (Di-sulfide bridge nucleocytoplasmic transport domain-containing protein)										0.0589667	0.955361	-0.68673	0.420019	0.114903	0.92628	-0.803033	0.463549	-0.779317	0.374828	-0.135732	0.838596	0.284171	0.80498	0.343603	0.761897		-0.847286	0.890275	0.555518	0.909706	0.212819	0.981436	1.15272	0.688735		-0.772234	0.735521	0.63057	0.647874	0.7899	0.695375	0.447202	0.790964	-0.893909	0.686749	0.0459928	0.986711
CT04_01102	60S ribosomal protein L26										-0.790398	0.00535129	-1.09341	0.000142792	-0.924569	0.00571984	-1.6419	0.000326885	-0.858094	0.0014859	-1.05193	5.77482e-05	-1.04585	0.00224829	-1.37605	0.000204671		-0.0679228	0.977103	0.0346514	0.983025	-0.117982	0.967766	0.270027	0.8078		-0.301062	0.581146	-0.198488	0.549668	0.164837	0.792515	0.0122034	0.984613	-0.719744	0.187143	-0.331736	0.55917
CT04_01103	amine oxidase										-0.0590922	0.912104	0.226521	0.559552	-0.29295	0.670545	-0.698798	0.313214	0.036852	0.937013	0.260126	0.38975	-0.312264	0.638588	-0.0682764	0.927824		0.0947654	0.981771	0.0234757	0.992	0.00862227	0.999544	0.671696	0.747902		0.287822	0.841088	0.216532	0.764503	-0.534834	0.649345	-0.549687	0.582659	-0.43689	0.791312	0.226184	0.887719
CT04_01106	ABC transporter							3.A.1			-0.973802	0.100387	-0.989267	0.0541116	-0.911814	0.243471	0.279563	0.705964	-1.3949	0.0130441	-0.771683	0.0626955	-0.88014	0.244206	-1.16937	0.145871		-0.420508	0.920118	0.217646	0.948835	0.0297822	0.996902	-1.44254	0.205445		-0.0115847	0.993888	0.62657	0.298022	0.0761605	0.965987	-0.111703	0.921864	1.19043	0.155041	-0.281897	0.852394
CT04_01109	FYVE zinc finger protein										0.698972	0.0663492	0.745506	0.0247082	0.344885	0.558707	-0.339904	0.635973	0.4587	0.196004	0.508542	0.0828662	0.525991	0.314199	-0.328798	0.632505		-0.23844	0.961553	-0.23441	0.909706	0.184558	0.967953	0.0485173	0.988169		0.0475724	0.974887	0.051603	0.948536	-0.394234	0.695375	0.0247335	0.981214	-0.718363	0.540643	-0.854404	0.393374
CT04_01110	C6 transcription factor										0.493497	0.445073	-0.161791	0.812892	0.657378	0.388978	-0.0502812	0.962063	0.859264	0.0889846	0.0692432	0.898209	-0.691694	0.41672	-0.189035	0.850701		0.363363	0.962386	0.226159	0.969384	-1.45188	0.834862	-0.0281085	0.993716		-0.655086	0.734095	-0.79229	0.323704	0.806373	0.608895	-0.871663	0.581337	-0.822525	0.65226	0.601244	0.78891
CT04_01111	histidyl-tRNA synthetase										-1.38483	0.000231873	-1.28089	8.97704e-05	-1.8834	0.000333979	-0.998218	0.0337305	-1.54931	1.54547e-05	-1.79405	1.37473e-07	-1.33822	0.00315554	-1.41766	0.00199166		-0.16248	0.968473	-0.516895	0.714689	0.543699	0.924824	-0.407804	0.814173		0.107506	0.94036	-0.246909	0.728764	-0.592394	0.589224	0.468201	0.589111	0.859215	0.415558	-0.092288	0.954701
CT04_01112	hypothetical protein										1.40377	0.016634	1.44271	0.00477943	1.323	0.0715294	0.637534	0.504745	1.18713	0.0257722	0.883661	0.0508517	1.15162	0.130489	1.20212	0.110957		-0.220097	0.968473	-0.560187	0.69895	-0.139192	0.981436	0.567528	0.789081		0.0363466	0.982003	-0.303743	0.676058	-0.137339	0.925126	0.283656	0.79961	-0.674985	0.618828	0.0317345	0.986077
CT04_01116	high-affinity glucose transporter							2.A.1			1.51604	0.182123	1.57048	0.103841	1.95396	0.123562	1.46322	0.328281	1.07828	0.330867	0.891609	0.325224	1.81695	0.153316	2.24317	0.0586227		-0.441382	0.947448	-0.672424	0.714689	-0.155775	0.981436	0.795161	0.649211		0.0390643	0.984777	-0.191978	0.86178	0.386629	0.770554	0.903279	0.325309	-0.509632	0.73585	0.441303	0.718415
CT04_01120	major facilitator superfamily transporter							2.A.1			5.27987	7.00725e-07	5.9891	1.06771e-08	6.56155	1.36402e-08	6.29169	1.18207e-07	6.76919	3.19228e-10	5.61261	9.59867e-09	6.99333	1.91131e-09	7.36707	3.18462e-10		1.49132	0.591114	-0.380391	0.937572	0.438561	0.946131	1.04141	0.598122		0.722956	0.724282	-1.14875	0.0995298	0.549179	0.728342	1.36813	0.147342	-0.212026	0.9205	0.390828	0.783225
CT04_01122	DJ-1/PfpI family protein										3.2307	7.32461e-06	2.84676	2.15393e-05	3.70424	3.83279e-06	4.93035	6.31088e-09	3.15542	2.75029e-06	3.1845	1.87069e-07	2.6531	0.00142145	4.11067	2.16941e-07		-0.072068	0.987828	0.349804	0.906642	-1.05833	0.834862	-0.813653	0.482827		-0.390538	0.799107	0.0313335	0.979291	0.853268	0.388057	-0.554869	0.630319	1.23951	0.111634	1.48419	0.121123
CT04_01137	CAP-Gly domain-containing protein										-0.705973	0.0960725	-0.718642	0.0445111	-1.89554	0.00327588	-1.18423	0.06002	-1.57481	0.000630446	-0.636744	0.0258925	-0.943408	0.0849596	-0.714544	0.183136		-0.876858	0.71774	0.0843705	0.980339	0.961134	0.890944	0.435393	0.835747		-0.0217702	0.988896	0.939458	0.115292	-1.16856	0.304762	-0.291795	0.789501	0.733113	0.630508	0.207373	0.891828
CT04_01138	myb DNA-binding domain-containing protein										-0.856156	0.136704	-0.531864	0.257236	-0.940348	0.184059	-1.26226	0.0811096	-0.709109	0.150153	-0.648806	0.0833531	-0.190903	0.792027	-0.766024	0.274345		0.137806	0.981771	-0.11182	0.980542	0.726129	0.923678	0.496112	0.861147		0.303554	0.888866	0.0539285	0.968182	-0.391592	0.832833	0.446357	0.712643	-0.342978	0.878966	-0.572995	0.709197
CT04_01139	NACHT and TPR domain-containing protein										-1.59123	0.21315	-1.38386	0.191648	-4.09355	0.0146691	-1.6811	0.317835	-2.03876	0.092948	-1.66809	0.0549586	-2.54607	0.128831	-2.36918	0.170385		-0.441406	0.95816	-0.292633	0.942705	1.51047	0.834862	-0.673354	0.802767		0.216441	0.915533	0.365214	0.728764	-2.7181	0.0246041	-0.914995	0.494047	2.38252	0.0806768	0.198689	0.93741
CT04_01140	DNA repair helicase										-0.506814	0.554657	-0.249435	0.728397	-0.57579	0.594601	-1.5585	0.129633	-0.476628	0.511628	-0.0440534	0.938847	-0.71885	0.494203	-1.21816	0.26151		0.00447561	0.999423	0.203184	0.969384	-0.121933	0.988683	0.325128	0.929109		0.233217	0.915155	0.431926	0.633605	-0.339292	0.855873	-0.664409	0.607006	-0.968942	0.591067	-0.521881	0.797212
CT04_01142	UDP-glucose:sterol glycosyltransferase (glycosyltransferase family 28 domain-containing protein)								GT1		0.70964	0.0176545	0.746991	0.00577201	0.475074	0.248817	0.167158	0.76522	0.745537	0.00603673	0.553147	0.0213158	0.415138	0.32365	0.504513	0.209368		0.0339651	0.990334	-0.182853	0.937572	-0.0484198	0.99328	0.340118	0.828757		0.0345108	0.976992	-0.182308	0.737411	-0.269874	0.770554	-0.13544	0.87898	-0.311795	0.787771	0.0767425	0.953377
CT04_01143	cell cycle protein										-0.634419	0.41535	-0.511805	0.43136	-0.884499	0.364783	-1.43064	0.139574	-0.738926	0.275863	-0.512735	0.306991	-1.97555	0.0396214	-0.379617	0.704163		-0.121381	0.984535	0.00468455	0.998506	-1.00128	0.923967	1.04785	0.712497		0.100196	0.97365	0.226262	0.863824	-0.367916	0.871121	-1.37388	0.387289	-0.543349	0.823154	1.50578	0.400718
CT04_01144	NADH:ubiquinone oxidoreductase 14kDa subunit (GRIM-19 protein)							3.D.1			-0.328576	0.504102	-0.17327	0.681242	-1.2527	0.076714	-0.983814	0.194349	-0.305286	0.462027	-0.342957	0.314048	-0.560856	0.387358	-0.437373	0.512911		0.0210136	0.995914	-0.172111	0.961025	0.702105	0.913557	0.521585	0.810554		0.152379	0.916012	-0.0407451	0.96459	-1.08644	0.306314	-0.21222	0.852706	0.29914	0.872179	0.11862	0.944623
CT04_01151	condensin complex subunit 1										-0.576242	0.243994	-0.500286	0.232594	-0.860701	0.195185	-1.32829	0.0841525	-0.642522	0.129423	-0.57503	0.0888969	-0.398764	0.54606	-0.597665	0.365029		-0.0676639	0.987828	-0.088802	0.980447	0.491811	0.924824	0.742161	0.722274		0.0807853	0.965042	0.0596473	0.949518	-0.377504	0.781181	0.203109	0.85705	-0.467918	0.782834	-0.217567	0.885047
CT04_01152	pectate lyase		Yes						PL3_2		4.80175	0.000430221	5.95423	2.60578e-05	7.07131	3.40334e-06	13.2504	3.00592e-13	5.51701	7.55948e-05	8.73748	8.38458e-10	8.24026	1.38383e-07	11.7893	2.81894e-12		0.729031	0.961553	2.69049	0.0430536	1.16188	0.905478	-1.45037	0.00187167		1.24507	0.662051	3.20653	0.004699	1.05108	0.649718	-0.477529	0.735567	6.14859	8.27456e-08	3.53635	5.27102e-05
CT04_01153	60S ribosomal protein L27a										-0.723202	0.00296987	-0.486326	0.0239582	-0.612778	0.0236055	-1.45334	9.68887e-05	-0.501105	0.0211438	-0.485574	0.0120511	-0.909508	0.00144617	-0.803573	0.00378996		0.219065	0.890275	-0.00585476	0.99492	-0.295551	0.913557	0.655007	0.386797		0.240801	0.654819	0.0158815	0.974836	-0.143088	0.808468	-0.432784	0.25288	-0.836754	0.0767786	0.113804	0.868839
CT04_01155	homeobox domain-containing protein										2.38865	1.17159e-05	2.68452	5.79071e-07	2.51811	2.15915e-05	0.682401	0.434394	2.65133	7.75406e-07	2.38483	1.2266e-06	2.14073	0.00028991	1.34573	0.0331718		0.268185	0.885628	-0.306257	0.714689	-0.344945	0.913557	0.679531	0.595647		0.309654	0.610824	-0.264788	0.435092	-0.177252	0.792507	-0.215941	0.712963	-1.85045	0.00304447	-0.825978	0.163212
CT04_01156	DUF300 domain-containing protein										0.716869	0.459584	0.931653	0.229787	1.30713	0.218394	-0.727539	0.650977	0.371555	0.701148	1.04452	0.094983	0.137794	0.936397	0.56299	0.683002		-0.325432	0.968473	0.119048	0.979321	-1.12084	0.890944	1.42178	0.610546		0.228445	0.91404	0.672924	0.441625	0.368199	0.81761	-0.871684	0.538487	-2.15314	0.187143	0.389476	0.861749
CT04_01159	DUF221 domain-containing protein										1.10102	0.0413725	1.52981	0.00181211	1.60463	0.0064664	2.18822	0.000359444	1.48208	0.0026383	1.29011	0.00392845	1.57512	0.00711009	0.738723	0.296186		0.37799	0.885628	-0.217016	0.906642	-0.0320177	0.994655	-1.45372	0.055542		0.401366	0.623796	-0.19364	0.713668	0.09883	0.920721	0.283828	0.664738	0.582094	0.374184	-0.839605	0.22355
CT04_01160	C6 finger domain-containing protein										0.882537	0.0287887	0.321557	0.433896	0.687869	0.207871	-0.907483	0.189089	0.691671	0.0611869	0.357977	0.25557	-0.10814	0.890695	0.835673	0.105441		-0.185623	0.968473	0.0379301	0.988403	-0.763709	0.909521	1.69423	0.350915		-0.558534	0.623796	-0.334981	0.639069	0.36641	0.781181	-0.435229	0.726666	-1.55068	0.239286	0.907263	0.443276
CT04_01164	TPR domain protein										-0.807616	0.22484	-1.05952	0.0668059	-1.40469	0.133638	-1.594	0.126378	-1.21064	0.0475178	-0.760376	0.0884972	-1.07219	0.223378	-0.735853	0.398031		-0.409419	0.899536	0.295743	0.8985	0.326375	0.959389	0.860023	0.607113		-0.26165	0.846467	0.443512	0.454001	-0.333157	0.807731	-0.302525	0.763355	-0.203654	0.909375	0.329994	0.793936
CT04_01167	THO complex subunit 2										-0.0194342	0.960633	-0.0805759	0.796366	-0.172727	0.725578	-0.00182065	0.99662	0.170612	0.553597	-0.234533	0.339484	-0.331831	0.464431	0.142398	0.750922		0.188834	0.962386	-0.162832	0.950453	-0.142279	0.974899	0.145476	0.933393		-0.0564789	0.966485	-0.408145	0.347456	-0.107741	0.925126	-0.0871879	0.92655	0.180545	0.875603	0.4683	0.577207
CT04_01169	hypothetical protein										-0.798211	0.126321	-1.33183	0.00847651	-0.732953	0.262414	-1.08244	0.127664	-0.333118	0.428618	-0.372139	0.250919	-1.15062	0.0851708	-0.491907	0.450756		0.459961	0.930913	0.958996	0.515831	-0.402398	0.960801	0.552056	0.820188		-0.538111	0.74929	-0.0390761	0.973264	0.617823	0.679026	-0.74357	0.527727	-0.334711	0.863104	0.619742	0.678435
CT04_01172	spo7-like protein										0.134649	0.877755	-0.714627	0.357202	-0.501403	0.673749	0.537737	0.603917	-0.112784	0.886332	-0.20633	0.718748	-0.640155	0.581655	-1.76971	0.146284		-0.256229	0.968473	0.505961	0.861097	-0.113686	0.988683	-2.35623	0.177188		-0.858942	0.503887	-0.0967522	0.929603	0.18901	0.926104	-0.430637	0.750598	1.05695	0.409605	-1.1856	0.477795
CT04_01177	fatty acid synthase subunit alpha										-1.74274	1.80187e-07	-2.07913	4.89689e-09	-2.53808	1.18694e-08	-2.7854	3.36397e-08	-1.78092	4.4771e-08	-2.22147	2.61547e-10	-2.85986	2.67432e-09	-3.12036	7.52219e-10		-0.0350343	0.985137	-0.150957	0.910938	-0.330762	0.919177	-0.340926	0.774191		-0.327178	0.536321	-0.4431	0.0967395	-0.459724	0.388466	-0.63953	0.163257	-0.250679	0.761131	-0.260843	0.735676
CT04_01178	hypothetical protein										1.80721	0.000707801	2.07485	1.53106e-05	1.88694	0.00227006	1.43971	0.0372779	2.02444	2.38291e-05	1.98423	2.11279e-06	1.81661	0.00315554	1.24947	0.0595094		0.196804	0.968962	-0.0954549	0.980542	-0.0687854	0.993772	-0.141481	0.964699		0.251944	0.892073	-0.0403148	0.97341	-0.173419	0.920721	-0.14675	0.915788	-0.510689	0.771265	-0.583385	0.707941
CT04_01181	GMF family protein										-0.837244	0.112355	-1.69447	0.00264175	-0.610922	0.354179	-1.38229	0.0650092	-1.87839	0.00139863	-0.425028	0.200541	-1.26114	0.0646069	-1.82389	0.0145051		-1.02959	0.782622	1.2588	0.322294	-0.649565	0.924824	-0.418832	0.894979		-0.83435	0.591429	1.45405	0.0525454	1.05731	0.409329	-0.851062	0.455524	-0.784674	0.634541	-0.553941	0.772284
CT04_01184	major facilitator superfamily transporter							2.A.1			2.81292	0.000138806	2.25645	0.00136863	1.7632	0.045103	5.31521	8.13106e-10	4.12992	2.9068e-09	1.80974	0.00401688	3.38323	3.66677e-05	3.61701	6.49151e-06		1.33138	0.597055	-0.450473	0.945759	1.60742	0.834862	-1.71578	0.187587		-0.52805	0.829346	-2.3099	0.00180601	-0.468493	0.858753	1.5894	0.188942	3.52025	0.00283738	0.19705	0.926162
CT04_01185	fatty acid synthase beta subunit dehydratase (acyl transferase )										-1.12125	0.0538658	-1.66942	0.00386873	-2.05014	0.00569486	-2.1144	0.00972979	-1.06306	0.0476443	-1.49572	0.00329346	-1.9827	0.00609758	-2.27561	0.00254191		0.0698146	0.977103	0.171069	0.906642	0.0541235	0.988438	-0.176195	0.894625		-0.535286	0.252245	-0.434032	0.0981288	-0.366961	0.54703	-0.483907	0.300849	-0.0758893	0.940526	-0.306208	0.667948
CT04_01186	Ras-like protein										-0.105236	0.707031	0.308367	0.155986	-0.164039	0.623483	-0.676322	0.0606095	0.103328	0.672306	0.0347831	0.875979	-0.123286	0.711147	-0.144246	0.664958		0.198074	0.938674	-0.277926	0.719903	0.0415435	0.989808	0.530552	0.556664		0.407079	0.433519	-0.0689204	0.878705	-0.473524	0.324539	-0.154055	0.774268	-0.514282	0.417974	-0.0252738	0.977251
CT04_01188	cytosolic Fe-S cluster assembly factor NBP35							3.A.1			-0.194126	0.757959	0.198027	0.682182	-0.290398	0.719466	-1.40817	0.0435687	-0.343751	0.514114	0.0422821	0.918894	-1.80392	0.0098229	0.302778	0.666699		-0.149594	0.981771	-0.156619	0.971561	-1.52142	0.834862	1.71406	0.39589		0.388825	0.841088	0.3818	0.706191	-0.48062	0.773213	-1.84542	0.138586	-1.12566	0.499774	2.10982	0.112583
CT04_01191	alpha/beta hydrolase fold containing protein										0.0878604	0.934587	-0.754748	0.419961	0.856354	0.398578	0.799163	0.487138	1.0728	0.0898921	-0.484158	0.491497	0.818011	0.420452	0.591444	0.60353		0.97445	0.604798	0.287728	0.950453	-0.0205839	0.998223	-0.22806	0.918056		-0.868534	0.503887	-1.55526	0.00176928	1.6194	0.0734449	1.31109	0.081439	-0.0290982	0.984037	-0.236574	0.865576
CT04_01192	hypothetical protein										0.94062	0.0104912	0.392122	0.269993	0.713923	0.141374	0.29629	0.654174	1.06853	0.00141058	0.555105	0.0621615	0.818781	0.0789102	0.185169	0.774021		0.119646	0.976628	0.178543	0.955876	0.114401	0.981436	-0.104301	0.965037		-0.560702	0.521463	-0.501805	0.288474	0.320208	0.763228	0.256066	0.769478	-0.421745	0.738698	-0.640447	0.508799
CT04_01193	molybdopterin binding domain-containing protein										-0.92166	0.080643	-0.248911	0.562517	-1.9216	0.00587583	-0.831188	0.222711	-0.40547	0.343846	-0.0339771	0.922072	-0.64496	0.298703	-0.309278	0.642429		0.517303	0.91932	0.203139	0.958915	1.19203	0.87855	0.550459	0.814588		0.687017	0.626695	0.372854	0.621645	-1.6117	0.232401	-0.622806	0.563183	0.997568	0.55964	0.355995	0.831092
CT04_01194	guanine deaminase										1.15142	0.000619618	1.04566	0.000618171	0.444548	0.375813	0.756638	0.124628	0.49375	0.130798	0.73736	0.00477898	0.576632	0.215242	0.500081	0.312511		-0.655724	0.741683	-0.30915	0.8778	0.135095	0.981436	-0.24546	0.911238		-0.101155	0.936441	0.245418	0.719039	-0.613036	0.529678	-0.168791	0.876367	0.310752	0.821223	-0.0698037	0.968453
CT04_01197	SAD1/UNC domain-containing protein		Yes								0.222045	0.698648	0.0562809	0.915264	0.176258	0.825613	-0.602548	0.484469	0.0230291	0.967225	-0.259653	0.518562	0.139156	0.865352	0.235464	0.757236		-0.203877	0.968473	-0.317015	0.909706	-0.0290314	0.997285	0.869281	0.640041		-0.163406	0.918542	-0.276544	0.724418	0.108324	0.948976	0.396308	0.706104	-0.797168	0.562773	0.101145	0.954701
CT04_01199	MBOAT family protein										-0.149307	0.749525	-0.0645379	0.876634	-0.735647	0.212872	-1.17563	0.101298	-0.466599	0.231056	-0.00209878	0.995015	-0.757815	0.205729	-0.303473	0.610676		-0.312965	0.890275	0.0732368	0.976175	0.00719656	0.999544	0.878411	0.482827		0.0808612	0.94036	0.467063	0.236777	-0.681839	0.326217	-0.747879	0.223283	-0.429048	0.709505	0.442166	0.598862
CT04_01200	Xaa-Pro aminopeptidase										-0.459937	0.335928	-0.615275	0.140736	-1.15084	0.0942541	-0.95757	0.206785	-0.809814	0.0605588	-0.626242	0.0784436	-1.83549	0.0181544	-0.50479	0.431804		-0.349816	0.92236	-0.0108286	0.995308	-0.654505	0.919177	0.433124	0.814588		-0.15045	0.91404	0.188537	0.788262	-0.553928	0.60662	-1.1976	0.20317	0.224637	0.888771	1.31227	0.194948
CT04_01201	vacuolar protein sorting-associated protein 45 (Sec1 family protein)										-1.05296	0.116144	-0.152097	0.776376	0.128976	0.878273	-1.48262	0.0838815	-0.502873	0.357543	-0.745035	0.0838927	-1.36718	0.10096	-1.65274	0.0561468		0.559727	0.93605	-0.58608	0.798819	-1.48225	0.795949	-0.117895	0.981057		0.899134	0.5461	-0.246673	0.815205	0.28248	0.85941	-0.613695	0.699054	-1.61649	0.274413	-0.252131	0.926644
CT04_01202	tryptophanyl-tRNA synthetase										-1.91999	0.00283814	-1.14437	0.0169117	-2.31563	0.00330502	-1.95611	0.0125593	-1.02974	0.0263798	-1.51348	0.000412103	-2.19182	0.00443142	-0.994363	0.130954		0.883464	0.83615	-0.380612	0.909706	0.0250583	0.998724	0.965297	0.689789		0.781	0.637193	-0.483076	0.564176	-1.09382	0.491699	-0.688146	0.652812	0.26461	0.916247	1.20485	0.418746
CT04_01203	GDP-mannose transporter (UDP-galactose transporter)							2.A.7			-0.641619	0.05385	-0.426195	0.139755	-0.347926	0.42211	-0.92686	0.070727	-0.493612	0.0921898	-0.52862	0.0380052	-0.490758	0.235645	-0.860552	0.0513094		0.151533	0.968473	-0.101339	0.969384	-0.147838	0.968686	0.0770971	0.970546		0.219604	0.837413	-0.0332689	0.962996	0.0842463	0.941689	0.0377473	0.965903	-0.597776	0.51231	-0.372841	0.678588
CT04_01204	Der1-like family protein							3.A.16			-0.930654	0.0667496	-0.715846	0.0847658	-0.339951	0.589412	-0.92058	0.16693	-0.774521	0.0695004	-0.186966	0.55121	-0.176266	0.785955	0.499995	0.314836		0.152306	0.977862	0.533776	0.76955	0.193592	0.973378	1.44856	0.318804		0.205817	0.915155	0.587286	0.36647	0.369036	0.785453	0.0288516	0.981635	-0.600913	0.686572	0.654054	0.511406
CT04_01205	retinol dehydrogenase 8 (short-chain dehydrogenase)										0.258606	0.71141	1.00211	0.0328797	0.138073	0.885029	-0.0475516	0.963591	-0.424996	0.518427	0.506431	0.224801	1.14063	0.0758454	0.384537	0.648245		-0.658082	0.91932	-0.493622	0.844976	0.957961	0.905478	0.369582	0.912646		0.764217	0.610824	0.928677	0.334646	-0.818606	0.594253	0.632976	0.567738	-0.166072	0.948565	-0.754451	0.602871
CT04_01206	ARD/ARD' family protein										-0.732688	0.317616	0.0603574	0.919378	-0.593558	0.537386	-0.0503002	0.964631	-1.1356	0.0882851	-0.0780366	0.876265	-0.278089	0.774941	-0.317462	0.744061		-0.406355	0.949676	-0.130462	0.969384	0.336167	0.959389	-0.290276	0.893789		0.788158	0.458254	1.06405	0.0682467	-0.648954	0.55073	-0.182324	0.876388	0.563348	0.680595	-0.0630961	0.972131
CT04_01207	mitochondrial outer membrane protein MMM1										-0.177942	0.771962	-0.520218	0.307796	-0.805243	0.25877	0.447856	0.506264	-0.503468	0.326759	-0.68409	0.0925578	-0.657117	0.352056	-0.913204	0.206381		-0.326896	0.968473	-0.191616	0.969384	0.162717	0.984026	-1.37282	0.476209		-0.322865	0.877496	-0.187585	0.880649	-0.309322	0.882257	0.045011	0.978724	1.25336	0.360748	-0.282177	0.900319
CT04_01208	nuclear transcription factor Y subunit C-4 (histone-like transcription factor)										0.500866	0.550664	0.632693	0.346662	0.0991208	0.943379	-0.2153	0.891842	0.19191	0.816976	0.494056	0.397247	-0.123138	0.93482	0.00721174	0.996561		-0.306975	0.952886	-0.133147	0.969384	-0.231632	0.967766	0.227894	0.92859		0.128621	0.929043	0.302449	0.645018	-0.516426	0.632505	-0.614911	0.510643	-0.322233	0.84107	0.137293	0.93741
CT04_01210	hemolysin-type calcium-binding region protein										0.00138854	0.99856	-0.64006	0.336019	-0.637554	0.502861	-1.01874	0.266884	-0.0122701	0.98563	-0.245875	0.624746	-0.533488	0.582146	-0.715613	0.461131		0.00636788	0.999423	0.391198	0.937607	0.180088	0.984947	0.354393	0.927227		-0.620949	0.75056	-0.236119	0.837011	-0.0183228	0.994757	-0.229432	0.901535	-0.412792	0.869498	-0.238486	0.927684
CT04_01211	Glucose inhibited division protein A (tRNA uridine 5-carboxymethylaminomethyl modification enzyme)										0.235717	0.695451	-0.327036	0.548058	-1.06087	0.200685	-2.10859	0.0136002	0.129382	0.809125	-0.309011	0.453555	0.516784	0.432269	-0.351608	0.680086		-0.111573	0.981771	0.021912	0.992415	1.58673	0.703096	1.76198	0.366891		-0.57177	0.629342	-0.438285	0.509265	-0.753209	0.589224	0.811612	0.29848	-1.02504	0.53806	-0.849792	0.434901
CT04_01212	NCS1 nucleoside transporter							2.A.39			1.14891	0.0304059	1.01314	0.0368878	2.05197	0.000333782	2.29514	0.000189103	1.72405	0.000200603	1.69484	1.96213e-05	2.4453	1.52045e-05	1.5105	0.0106631		0.582552	0.890275	0.675717	0.766784	0.389968	0.945522	-0.799125	0.667239		-0.128317	0.95641	-0.0351517	0.978372	1.02872	0.37223	0.742974	0.380293	0.25901	0.872179	-0.930083	0.41502
CT04_01216	high-affinity methionine permease (amino acid permease)							2.A.3			3.90066	2.41954e-05	3.58529	4.21809e-05	2.35688	0.0260736	3.37307	0.00175419	3.60559	4.20065e-05	3.1616	6.80897e-05	2.04287	0.0526186	3.28114	0.00176236		-0.277886	0.968473	-0.423326	0.912272	-0.303678	0.979449	-0.0818331	0.983843		-0.308739	0.886139	-0.454179	0.679551	-1.23126	0.467292	-1.11162	0.467377	1.01949	0.610565	1.24133	0.484159
CT04_01222	C6 transcription factor										1.09184	0.123394	1.16847	0.054939	-0.122664	0.92628	1.68511	0.0499745	0.719271	0.288211	1.34612	0.00594924	0.20724	0.86728	1.39772	0.088263		-0.378312	0.957632	0.162243	0.969384	0.239874	0.979449	-0.298871	0.886968		0.0856343	0.965968	0.626189	0.351585	-1.23618	0.352145	-1.15855	0.264537	1.75182	0.148284	1.21307	0.317317
CT04_01227	acetolactate synthase										-0.657025	0.310013	-0.232747	0.661052	-0.25713	0.772286	-0.191597	0.842609	-0.724223	0.194427	-0.199926	0.639757	-0.416277	0.619615	-0.240867	0.782323		-0.0615058	0.991215	0.0362894	0.989527	-0.146027	0.982512	-0.00997373	0.997376		0.429384	0.799653	0.527179	0.509265	-0.0369317	0.987519	-0.219248	0.876388	0.0495229	0.979063	0.185576	0.924775
CT04_01228	hypothetical protein		Yes								1.57495	0.274163	2.92764	0.00464972	7.31637	2.66663e-10	3.9008	0.00301959	1.32566	0.32824	3.34587	0.00015714	5.05949	2.15678e-06	3.80828	0.0014969		-0.249106	0.984535	0.424453	0.955315	-2.27216	0.145469	-0.108626	0.982642		1.35853	0.677377	2.03209	0.219623	4.38426	1.36936e-05	1.68764	0.0969968	-3.40212	0.00506362	-1.23859	0.420424
CT04_01229	cell wall protein		Yes								2.09814	0.00939583	0.681652	0.47003	1.33022	0.27822	2.21236	0.0458879	2.15527	0.00369534	-0.27945	0.774448	0.957032	0.459241	0.516761	0.746233		0.0584682	0.989827	-0.945011	0.719903	-0.43374	0.959389	-1.71994	0.386336		-1.42269	0.176799	-2.42617	0.000795706	0.66029	0.680856	1.17156	0.372368	0.892212	0.521942	-0.393986	0.859996
CT04_01237	glutathione S-transferase domain-containing protein							1.A.12			2.57266	0.000946507	2.61347	0.000217774	2.06209	0.0426948	3.72398	3.95668e-05	2.63252	0.000208066	2.91853	8.83667e-06	2.81424	0.00168659	3.0592	0.00041921		0.0604808	0.986018	0.305336	0.878198	0.767531	0.882687	-0.65962	0.554842		0.0391719	0.978275	0.284027	0.626816	-0.561147	0.596549	-0.098952	0.919867	1.67266	0.0218987	0.245508	0.828135
CT04_01241	hypothetical protein										-1.49992	0.0920499	0.0409476	0.950905	0.0976609	0.92628	0.22685	0.830994	-0.761487	0.281658	-0.135309	0.791012	0.147012	0.885198	0.472878	0.587782		0.714747	0.949676	-0.177855	0.973462	-0.0283496	0.998387	0.248996	0.941699		1.51533	0.437307	0.622731	0.583196	0.0836715	0.974341	0.233177	0.884025	0.0982888	0.966686	0.375635	0.848742
CT04_01242	hypothetical protein		Yes								4.66248	2.47146e-07	4.80785	2.60931e-08	6.20293	5.52354e-10	7.97156	3.07012e-13	4.48514	1.65955e-07	5.18843	2.66331e-10	6.53606	7.43941e-11	7.42321	6.25714e-13		-0.209912	0.977862	0.375041	0.935463	0.325458	0.956995	-0.55202	0.620079		0.113995	0.971205	0.698948	0.47852	1.38713	0.209351	1.33754	0.081439	1.7753	0.016115	0.897819	0.28094
CT04_01243	carboxyphosphonoenolpyruvate phosphonomutase-like protein										-0.408105	0.552792	0.219347	0.693979	0.2894	0.733462	0.683614	0.347991	-0.585926	0.33618	-0.0999884	0.833413	0.22078	0.786868	0.351716	0.654934		-0.166199	0.981771	-0.325831	0.946645	-0.136465	0.988438	-0.332145	0.911464		0.641114	0.741468	0.481482	0.691344	0.11359	0.963215	0.302956	0.847417	0.354224	0.857554	0.158544	0.944758
CT04_01246	hypothetical protein										-0.143871	0.884736	0.304267	0.668662	0.915106	0.307805	-0.294735	0.825807	0.0627152	0.943062	-0.315484	0.614995	-0.0786652	0.954181	-0.324945	0.792121		0.201464	0.977103	-0.613458	0.773295	-1.03304	0.859893	-0.000764247	0.999578		0.435701	0.809974	-0.37922	0.695106	0.631326	0.590883	0.21174	0.888482	-1.26935	0.348693	-0.237068	0.910432
CT04_01247	pyruvate decarboxylase (thiamine pyrophosphate enzyme )										2.89237	8.01686e-09	2.92298	1.57543e-09	1.98915	0.000490127	1.36053	0.0419061	2.64225	1.5971e-08	2.89245	3.22439e-10	2.43955	7.63706e-06	1.49388	0.012084		-0.255202	0.941719	-0.0402253	0.984735	0.427406	0.924824	0.152989	0.948971		0.0384954	0.976605	0.253472	0.598045	-0.925887	0.216145	-0.458255	0.477592	-0.663783	0.574187	-0.9382	0.281947
CT04_01250	alpha-acetolactate decarboxylase										-0.196316	0.747273	-0.357357	0.462546	-0.166882	0.839145	-0.870322	0.284986	-0.520554	0.302737	-0.368148	0.330786	-1.74708	0.0289242	-0.485233	0.527596		-0.323738	0.961553	-0.00161729	0.999	-1.60123	0.779354	0.327256	0.911464		-0.170298	0.927768	0.151823	0.883293	0.194068	0.90165	-1.40555	0.239103	-0.645589	0.692371	1.2829	0.371989
CT04_01257	glycoside hydrolase family 5 protein (mannanase)		Yes						GH5_7		7.0399	5.7201e-08	7.75647	1.70702e-09	8.1257	4.70543e-09	9.75563	3.23262e-11	6.43497	2.1344e-07	6.89099	8.11559e-09	8.14795	4.15545e-09	9.38598	3.9387e-11		-0.627683	0.957632	-0.897569	0.72608	0.0521551	0.995822	-0.357482	0.842874		0.721438	0.734095	0.451552	0.767841	0.350449	0.858753	1.30017	0.2777	1.62496	0.131314	1.21532	0.299517
CT04_01258	FAD binding domain-containing protein		Yes								3.89305	1.90368e-10	3.74863	7.23542e-11	3.77483	1.32046e-08	5.38175	5.29236e-13	3.84044	4.00294e-11	3.69747	1.25936e-11	4.30273	1.76991e-10	5.47246	3.4625e-14		-0.0563537	0.987828	-0.0410446	0.987352	0.525068	0.913557	0.0929458	0.946119		-0.149696	0.915532	-0.134387	0.855684	0.0348381	0.986019	0.600951	0.380293	1.60023	0.0137652	1.16811	0.041889
CT04_01260	C6 zinc finger domain containing protein										10.976	8.50521e-12	11.2429	3.09641e-12	10.2216	1.49198e-10	10.2309	2.501e-10	11.1892	3.87305e-12	11.0396	2.90333e-12	11.0444	1.23106e-11	9.21842	2.21584e-09		0.20296	0.945129	-0.195585	0.886585	0.816561	0.710339	-1.0183	0.386797		0.247464	0.716507	-0.15108	0.713448	-1.01165	0.0513858	0.000491162	0.998701	0.0164557	0.986493	-1.81841	0.00212906
CT04_01263	HIT zinc finger										0.636484	0.125392	1.19068	0.000648928	0.994085	0.0390477	0.0396714	0.96346	0.782956	0.0266562	1.03317	0.000945861	1.12965	0.017208	0.585937	0.294384		0.145219	0.968962	-0.160936	0.954311	0.160182	0.97097	0.548346	0.778678		0.553657	0.536321	0.247503	0.688376	-0.203456	0.855873	0.117662	0.901535	-0.944745	0.38247	-0.55658	0.564883
CT04_01264	Thioredoxin-like protein										0.109954	0.804949	-0.0617013	0.875014	0.245807	0.645825	0.66411	0.16058	0.577675	0.0510566	0.173058	0.515314	0.393896	0.39875	-0.390546	0.483651		0.462713	0.885628	0.229606	0.945923	0.146163	0.981436	-1.06917	0.481405		-0.172729	0.915562	-0.405836	0.467989	0.309312	0.813847	0.225869	0.826747	0.42814	0.736995	-0.787197	0.475656
CT04_01266	PSP1 domain-containing protein										1.15098	0.00915855	1.41452	0.000603244	0.808997	0.149557	1.30959	0.0213877	1.0054	0.0147674	1.31389	0.000496497	0.657109	0.259518	1.03298	0.0472071		-0.159507	0.968473	-0.101273	0.969384	-0.147804	0.97097	-0.281479	0.835061		0.250128	0.787771	0.308362	0.503586	-0.60289	0.386167	-0.649422	0.294872	0.504975	0.540006	0.371301	0.671663
CT04_01267	60S ribosomal protein L15										-0.755721	0.000427539	-0.875567	3.6794e-05	-0.927525	0.000216238	-1.19443	5.93007e-05	-0.731677	0.000276213	-0.834334	1.53263e-05	-1.14082	2.06879e-05	-0.854308	0.000425666		0.0218934	0.990178	0.0356842	0.981305	-0.219953	0.924824	0.339065	0.653543		-0.119472	0.859614	-0.105682	0.75662	-0.0599583	0.931438	-0.315596	0.425081	-0.264198	0.653979	0.29482	0.556833
CT04_01269	retinol dehydrogenase 12										6.82583	5.18726e-07	8.6075	4.47787e-10	8.71403	3.35127e-09	8.96839	2.65164e-09	7.42984	2.93604e-08	7.24903	1.25741e-08	9.09008	8.41568e-10	9.35434	2.72632e-10		0.621953	0.95955	-1.35438	0.335592	0.381659	0.9605	0.407895	0.859845		1.80548	0.261783	-0.170849	0.92294	0.0936343	0.968853	1.82967	0.066703	0.246292	0.901033	0.272528	0.868839
CT04_01271	hypothetical protein										0.32517	0.531813	0.800051	0.0393141	1.76526	0.0002233	0.91303	0.11898	1.25159	0.000763273	1.09608	0.000513521	1.33484	0.00712826	0.359018	0.591186		0.94691	0.715911	0.296896	0.917221	-0.40366	0.932279	-0.539128	0.814173		0.493217	0.745951	-0.156796	0.84439	0.95398	0.281179	0.253424	0.8152	-0.842487	0.462736	-0.977954	0.404509
CT04_01276	mannan endo-1,4-beta-mannosidase (glycosyl hydrolase family 26)		Yes						CBM35-GH26		7.54697	2.15156e-08	8.75779	1.06743e-10	8.60805	2.10417e-09	11.1342	1.25024e-12	7.751	3.41439e-09	9.46367	7.8373e-12	9.55208	6.13591e-11	11.1388	6.33181e-13		0.158898	0.981771	0.698817	0.609701	0.917293	0.861655	0.00482245	0.997637		1.16966	0.424969	1.70957	0.00724803	-0.129817	0.947523	0.08866	0.932598	2.50742	0.00137294	1.59494	0.00885664
CT04_01277	glycosyl hydrolase family 20		Yes						GH20		1.93382	3.55573e-05	1.31658	0.00213461	1.84445	0.000886019	0.34047	0.698879	1.37038	0.00142066	1.32464	0.000456371	1.58078	0.00559286	0.324785	0.701101		-0.564597	0.777183	0.00638249	0.997528	-0.254116	0.958957	0.00656134	0.998381		-0.619333	0.437602	-0.0483542	0.951961	0.524421	0.524224	0.263923	0.763355	-1.51228	0.11663	-1.2516	0.18968
CT04_01278	polyamine transporter TPO5							2.A.3			1.63869	0.0073366	1.91545	0.000299369	1.60175	0.0367962	0.348009	0.771679	1.74557	0.00119039	1.54078	0.00126967	2.12382	0.00175637	1.07762	0.215485		0.103377	0.981771	-0.358876	0.886585	0.509316	0.924824	0.730109	0.79256		0.260568	0.867514	-0.201685	0.806997	-0.297723	0.834412	0.57047	0.509443	-1.2507	0.413427	-1.02991	0.362124
CT04_01280	dockerin type 1										0.761823	0.431025	2.18755	0.00151298	1.70414	0.0741752	1.57018	0.107311	0.348261	0.724471	2.6272	6.1725e-06	2.05628	0.0222765	3.68472	2.88004e-06		-0.39579	0.96874	0.425423	0.909706	0.315277	0.97144	2.0752	0.294803		1.43974	0.471496	2.26095	0.0318	-0.42792	0.853772	-0.538066	0.726666	-0.158198	0.954806	1.60172	0.203553
CT04_01281	cytochrome P450 monooxygenase										0.74484	0.25204	0.616185	0.295499	0.396172	0.668172	2.19379	0.00131462	1.35447	0.00794457	0.789031	0.0769238	1.10389	0.117728	1.77621	0.00560351		0.600946	0.916636	0.14945	0.979321	0.605676	0.940397	-0.42928	0.842874		-0.121324	0.966518	-0.57282	0.510514	-0.159988	0.952941	0.296239	0.848532	1.73796	0.195405	0.702999	0.625108
CT04_01282	iron-regulated transporter										0.434186	0.491629	1.42415	0.00171393	1.12736	0.0772969	-0.34001	0.66859	0.353706	0.535327	0.784725	0.0500905	0.682061	0.328352	-0.278153	0.744162		-0.0926908	0.987828	-0.640149	0.727622	-0.465656	0.946131	0.070026	0.98759		0.986851	0.476774	0.439393	0.673383	-0.299693	0.855873	-0.125199	0.936035	-1.46786	0.30031	-0.932178	0.576786
CT04_01284	sensor histidine kinase response regulator (hsp90-like protein)							2.A.21			1.16355	5.5565e-05	0.70407	0.00665206	0.925592	0.00409978	0.224176	0.639568	1.03497	0.000119047	0.672431	0.00407521	0.71346	0.0294515	0.212252	0.613603		-0.121239	0.968473	-0.0429781	0.983025	-0.210325	0.946131	-0.0264442	0.989254		-0.438295	0.462018	-0.360034	0.293576	0.209274	0.772345	0.0419266	0.955703	-0.686252	0.321913	-0.502371	0.443276
CT04_01287	cytochrome P450 family protein										-1.00848	0.0211822	-0.405148	0.225679	-1.35938	0.0184653	-0.885428	0.130463	-0.602521	0.083601	-0.721516	0.0121402	-0.85659	0.104787	-0.526643	0.32097		0.418986	0.91932	-0.315618	0.886585	0.494014	0.92741	0.363522	0.8584		0.617687	0.569478	-0.116916	0.891364	-0.939226	0.382348	-0.129594	0.915257	0.458346	0.772139	0.327854	0.812133
CT04_01290	hypothetical protein										-0.754296	0.146881	-0.908918	0.0503414	-1.24797	0.0589396	-0.19603	0.787932	-0.650782	0.145447	-0.987576	0.00920044	-0.296871	0.650486	-0.205733	0.760989		0.0989559	0.984984	-0.0870527	0.984699	0.972203	0.899368	-0.00380474	0.998781		-0.156891	0.94495	-0.3429	0.730515	-0.346731	0.866247	0.712525	0.521446	1.04184	0.480527	0.0658334	0.973346
CT04_01291	NADH kinase pos5 (ATP-NAD kinase)										0.211577	0.807296	1.01861	0.056724	0.508196	0.604547	0.24888	0.830248	0.615508	0.315743	0.438397	0.371923	0.379405	0.709173	0.0166083	0.988799		0.395611	0.961553	-0.57515	0.773295	-0.1031	0.992579	-0.256258	0.942528		0.7929	0.582853	-0.177861	0.868841	-0.483852	0.758102	-0.0118014	0.99519	-0.267255	0.903604	-0.420413	0.836289
CT04_01292	ATP-binding cassette sub-family F member 2 (ABC transporter)							3.A.1			-0.18912	0.657109	-0.837192	0.0251605	0.152628	0.773689	-0.150237	0.810651	-0.251912	0.493964	-0.627276	0.0481153	-0.0608143	0.917879	-0.741422	0.159553		-0.06001	0.981936	0.208724	0.920965	-0.215003	0.946499	-0.592812	0.595516		-0.64994	0.321493	-0.381207	0.365003	0.995993	0.0612767	0.572266	0.272325	-0.301434	0.71753	-0.679242	0.316532
CT04_01297	FAD binding domain-containing protein (isoamyl alcohol oxidase)		Yes								0.348661	0.614013	0.383122	0.493517	1.96125	0.000574015	1.4505	0.0395726	1.3713	0.00242296	0.340692	0.437863	1.32695	0.0297188	2.26283	3.87408e-05		1.01563	0.687854	-0.0427861	0.988403	-0.660004	0.897483	0.803645	0.585859		0.0267176	0.98935	-1.0317	0.0662614	1.57471	0.0497174	0.957497	0.244869	-0.4987	0.686749	0.964948	0.254553
CT04_01298	hypothetical protein										-0.733511	0.450061	-1.32374	0.151894	0.0464565	0.969993	-0.3214	0.813083	-0.164679	0.844573	-0.823345	0.214568	-1.05114	0.390374	-0.751956	0.5505		0.592772	0.915022	0.47422	0.918171	-1.06669	0.897483	-0.42656	0.88542		-0.538419	0.818624	-0.656971	0.446256	1.35348	0.319696	-0.187435	0.920763	-0.388907	0.84107	0.251228	0.918736
CT04_01300	lysocardiolipin acyltransferase										0.974224	0.0874214	1.35908	0.0040682	0.549686	0.525637	0.302008	0.768599	0.670583	0.207721	1.25188	0.0028372	0.817529	0.283256	0.918227	0.218464		-0.305337	0.960383	-0.11339	0.969384	0.268731	0.967766	0.644006	0.751038		0.386925	0.734095	0.578872	0.302233	-0.799201	0.439812	-0.41708	0.672514	-0.288844	0.868453	0.0864306	0.962188
CT04_01307	glycoside hydrolase family 6 protein		Yes						GH6		5.23968	4.08019e-10	5.54911	1.39417e-11	4.32074	1.24324e-06	7.36229	1.71888e-13	4.02187	1.87579e-07	5.85709	5.67497e-13	5.63683	5.33502e-10	7.15995	6.90949e-14		-1.22599	0.604798	0.297198	0.90804	1.33107	0.794467	-0.203806	0.876266		0.310813	0.841088	1.834	0.0049991	-1.24387	0.305025	-0.209996	0.850961	3.05341	0.000484151	1.51853	0.0284881
CT04_01309	hypothetical protein										-1.46566	0.0126208	-2.10702	0.00052716	-1.57921	0.0297342	-1.1822	0.108742	-1.74996	0.00197744	-1.80331	0.000161485	-0.750763	0.236773	-0.577086	0.381348		-0.275714	0.968473	0.313539	0.957375	0.753757	0.914497	0.59539	0.798969		-0.649127	0.731879	-0.0598739	0.96918	0.593568	0.745474	1.03379	0.29848	0.357453	0.861277	0.199087	0.908544
CT04_01313	hexose transporter protein							2.A.1			2.16325	0.00755086	3.67306	5.45534e-07	3.35635	8.42403e-05	5.18306	8.70165e-09	2.76041	0.000153063	4.54537	1.08223e-10	4.76009	2.46564e-08	6.1379	3.3745e-12		0.526036	0.962616	0.850993	0.644214	1.42299	0.794553	0.963264	0.474366		1.46849	0.437602	1.79345	0.0247836	-0.349346	0.871121	0.222648	0.856577	1.8334	0.127607	1.37367	0.092065
CT04_01318	oxidoreductase domain-containing protein										-1.75246	0.00569128	-1.49416	0.00433399	-3.2875	0.000344149	-2.17734	0.0121058	-2.10259	0.000598127	-1.82439	9.6685e-05	-1.99991	0.0103998	-2.20533	0.00643937		-0.367341	0.962386	-0.343818	0.919394	1.32905	0.882906	0.0183571	0.995178		0.254157	0.906174	0.27768	0.801059	-1.84618	0.221256	-0.173312	0.915219	1.10441	0.570237	-0.206281	0.928647
CT04_01324	glycosyl transferase family 17 protein								GT17		-0.178234	0.634094	0.476289	0.0974893	0.0210007	0.965769	-2.08834	0.00274318	0.178982	0.574918	0.0799351	0.779164	0.141873	0.756292	-0.727963	0.121706		0.361566	0.865248	-0.407024	0.609701	0.12529	0.97097	1.39485	0.309402		0.676542	0.220208	-0.0920489	0.865494	-0.468253	0.443374	0.064061	0.928518	-2.14443	0.00862078	-0.874871	0.17371
CT04_01326	anaphase-promoting complex subunit (Cullin family protein)										-1.02754	0.161453	-0.500396	0.403413	-1.5822	0.093659	-1.144	0.230008	-1.36472	0.0445246	-0.943885	0.0518846	-0.188087	0.843331	-0.810644	0.369835		-0.349355	0.968473	-0.469549	0.886585	1.32789	0.848498	0.270405	0.942348		0.548818	0.778453	0.428623	0.714241	-1.0278	0.536887	0.769631	0.497183	0.425951	0.86183	-0.63153	0.693559
CT04_01328	Sir2 family protein										-1.89645	0.0377876	-0.146695	0.83614	-0.287522	0.788002	-1.62563	0.0877243	-0.916915	0.210227	-0.582649	0.288896	-0.991277	0.309056	-0.485887	0.639008		0.974457	0.885628	-0.427392	0.906642	-0.742623	0.924824	1.13129	0.642153		1.7463	0.278887	0.344453	0.775333	-0.159845	0.941689	-0.475076	0.769826	-1.3202	0.418713	0.553716	0.777909
CT04_01329	cell division-associated protein bimB (peptidase family C50)										-0.592235	0.237719	-0.302654	0.464406	-0.435953	0.497405	-0.877005	0.213751	-0.118002	0.784419	-0.242704	0.448732	-1.05793	0.105008	-1.36399	0.0457598		0.474192	0.890275	0.0566807	0.984735	-0.600145	0.924824	-0.483985	0.844916		0.289414	0.857252	-0.128097	0.880412	-0.148919	0.927458	-0.805744	0.442209	-0.419528	0.802028	-0.303369	0.875416
CT04_01330	lysine methyltransferase										1.54686	0.022326	0.914929	0.17518	1.97971	0.00958985	2.39845	0.00246521	1.79565	0.00227268	1.50581	0.00285009	1.30724	0.117635	2.38159	0.000954847		0.249213	0.968473	0.57454	0.856434	-0.685628	0.924824	-0.0214763	0.993226		-0.614448	0.731879	-0.28912	0.75662	1.06727	0.403312	-0.192898	0.902205	0.410663	0.796841	1.07481	0.390774
CT04_01331	UDP-transferase (glycosyltransferase family 28 domain-containing protein)								GT1		0.882463	0.191117	1.44109	0.00616332	1.38213	0.0714731	0.426077	0.709849	1.46576	0.00587191	1.118	0.0189173	1.22237	0.105924	0.575178	0.570853		0.58388	0.890275	-0.304861	0.937572	-0.195538	0.981436	0.156013	0.968491		0.541619	0.737463	-0.347122	0.705567	-0.0423022	0.986881	0.0670203	0.965077	-0.962585	0.59948	-0.611034	0.724284
CT04_01332	yap-binding protein										0.38536	0.455695	0.632781	0.122862	0.22105	0.784108	0.474823	0.524132	0.29895	0.517401	0.361482	0.323517	0.654905	0.283256	-0.221999	0.791634		-0.0832543	0.981771	-0.274114	0.886585	0.428448	0.924824	-0.710618	0.636931		0.250906	0.829621	0.0600465	0.941615	-0.399621	0.695375	0.30294	0.709631	0.246627	0.854758	-0.892438	0.330216
CT04_01334	hypothetical protein										0.99861	0.102733	1.07326	0.0511497	0.925296	0.219627	-0.0554124	0.966834	1.41903	0.00881012	0.989383	0.0455566	0.466099	0.614389	0.417071	0.659269		0.409698	0.827821	-0.0765061	0.976175	-0.450437	0.913557	0.453157	0.780524		0.0571388	0.960991	-0.429066	0.229007	-0.145387	0.877942	-0.519318	0.414181	-0.958689	0.2549	-0.0550951	0.968453
CT04_01340	Ras family protein										-0.21582	0.639575	-0.160643	0.688202	-0.430056	0.466982	-0.676363	0.321424	0.0553608	0.896831	-0.169764	0.617495	-0.15899	0.790806	-0.804892	0.188088		0.265701	0.912645	-0.000886411	0.999	0.271521	0.938334	-0.13378	0.943108		0.042212	0.972935	-0.224376	0.600243	-0.267184	0.739542	0.00522292	0.99519	-0.231574	0.830446	-0.636876	0.363096
CT04_01341	oxoglutarate iron-dependent oxygenase										0.737366	0.200981	0.398123	0.473101	0.473295	0.566699	-0.605077	0.492419	0.497805	0.3651	0.250951	0.584669	-1.24649	0.135521	-0.134042	0.896936		-0.220392	0.968473	-0.136513	0.976175	-1.68014	0.793358	0.468059	0.878092		-0.337155	0.84979	-0.253276	0.797337	0.104522	0.961972	-1.43911	0.281566	-1.09263	0.49969	1.05557	0.550477
CT04_01342	spo76 protein										-0.167044	0.715387	-0.342637	0.365463	-0.0391292	0.952406	-0.487823	0.468385	0.16051	0.663337	-0.0654015	0.842675	0.465227	0.320244	-0.0731874	0.912515		0.330725	0.933676	0.271345	0.909706	0.485317	0.914497	0.382539	0.84231		-0.168618	0.908641	-0.227998	0.716267	0.321399	0.781181	0.535372	0.426152	-0.438926	0.748264	-0.541705	0.551685
CT04_01343	D-xylulose kinase		Yes								-0.737882	0.143522	-1.00723	0.0276411	-1.69223	0.0157116	-0.661628	0.325614	-1.48937	0.00373239	-1.12932	0.00276471	-0.808739	0.197536	-0.804605	0.200992		-0.767105	0.859483	-0.136192	0.976175	0.842556	0.913557	-0.141157	0.961789		-0.273376	0.890908	0.357537	0.735752	-0.638818	0.70598	0.33993	0.798093	0.966275	0.534238	-0.0174389	0.994187
CT04_01344	MOZ protein represents a chromatin-associated acetyltransferase										-0.164868	0.844387	-0.373299	0.592133	0.37791	0.689924	-1.3685	0.136714	-1.20716	0.112611	-0.272221	0.616135	-0.367493	0.716157	-0.228762	0.828557		-1.03026	0.827821	0.113532	0.981305	-0.796928	0.913557	1.13129	0.634269		-0.211385	0.930179	0.932406	0.355452	0.780534	0.576726	-0.129925	0.938265	-1.76789	0.215654	0.160328	0.945473
CT04_01346	FYVE zinc finger										0.880144	0.209143	0.555609	0.403621	1.08685	0.197654	1.23346	0.182258	1.11865	0.0634299	0.285184	0.639975	0.615388	0.525474	0.281341	0.813698		0.238308	0.95816	-0.267732	0.906642	-0.489312	0.911154	-0.960705	0.43028		-0.327113	0.742963	-0.833153	0.0393326	0.53032	0.49209	0.30874	0.709631	0.155065	0.890853	-0.316328	0.777957
CT04_01347	peptide synthetase (AMP-binding enzyme)			CT04_01347				4.C.1			-0.13935	0.681171	0.241808	0.380352	-0.198875	0.616184	-0.000139029	0.999598	0.222488	0.42616	0.110102	0.664687	-0.00885802	0.984983	0.0287347	0.947873		0.358071	0.802286	-0.1446	0.909706	0.182922	0.950044	0.03094	0.982501		0.393574	0.465127	-0.109097	0.774836	-0.458598	0.353053	-0.131076	0.810421	0.205345	0.780222	0.0533628	0.950276
CT04_01350	ABC transporter							3.A.1			-0.734624	0.0916713	-1.12747	0.00621091	-0.969329	0.0945191	-0.87485	0.169267	-0.926379	0.0171693	-1.26165	0.000370458	-0.703721	0.205773	-0.456413	0.41741		-0.192082	0.968473	-0.134703	0.972372	0.274151	0.967744	0.402713	0.836075		-0.391852	0.762986	-0.334473	0.645018	0.150223	0.926104	0.559078	0.538551	0.113785	0.948565	0.242346	0.859996
CT04_01351											0.128327	0.864501	1.44731	0.00167642	0.969103	0.156657	-0.382149	0.637634	0.278094	0.649754	0.442598	0.31925	0.163574	0.857586	0.507114	0.527596		0.148824	0.981936	-0.998979	0.462098	-0.753534	0.924824	0.896839	0.743859		1.30978	0.335282	0.16198	0.912191	-0.459515	0.773213	-0.21407	0.907366	-1.36537	0.384335	0.285006	0.90285
CT04_01352	pH-responsive PacC/RIM1										2.29953	3.98057e-05	2.20495	3.40682e-05	1.73652	0.00592386	2.22523	0.000712851	1.67366	0.0013282	2.43584	1.64624e-06	1.7835	0.00403576	1.46052	0.0241502		-0.6155	0.177478	0.236055	0.715764	0.0428678	0.988438	-0.761461	0.175689		-0.092837	0.888668	0.758718	0.000724011	-0.458015	0.27499	-0.651202	0.043444	0.482641	0.285744	-0.321688	0.53528
CT04_01353	polyketide synthase		Yes	CT04_01353							0.0658223	0.927111	0.346743	0.505801	0.625349	0.368893	-0.392156	0.655927	0.396741	0.434476	0.210918	0.615829	-0.133293	0.887481	-0.508835	0.561033		0.338444	0.962386	-0.148009	0.973462	-0.750503	0.913557	-0.188119	0.956305		0.299258	0.876382	-0.187196	0.844266	0.263465	0.871121	-0.339029	0.810075	-0.94821	0.521088	-0.385826	0.849765
CT04_01358	protein stb3 like protein										0.165108	0.681692	0.148968	0.665851	-0.286629	0.627158	-0.268695	0.676914	0.138176	0.693022	0.54776	0.0376818	0.511799	0.232534	0.0960618	0.869682		-0.0301281	0.991215	0.397384	0.724362	0.789103	0.807335	0.345936	0.832521		-0.0160441	0.988953	0.411468	0.334556	-0.424849	0.645838	-0.0331299	0.967516	0.0264255	0.984169	-0.416741	0.603669
CT04_01366	Sir2 family protein										1.51393	0.318565	1.2386	0.365473	1.92681	0.263497	-1.22726	0.610641	1.51252	0.247182	1.19598	0.282666	0.496832	0.845063	1.63596	0.377097		-0.0103466	0.997608	-0.0378118	0.989658	-1.44051	0.780077	2.85771	0.0981623		-0.291084	0.870142	-0.318549	0.705872	0.697258	0.536887	-0.70544	0.589111	-3.15681	0.00879416	1.14141	0.39291
CT04_01367	translation initiation factor RLI1							3.A.1			0.571341	0.534753	0.333054	0.699232	-0.16103	0.921447	0.0624106	0.970565	-0.0302586	0.97671	0.314057	0.664767	0.120724	0.940953	0.104488	0.946599		-0.604121	0.777183	-0.0241823	0.990387	0.260049	0.967744	0.020309	0.992869		-0.241491	0.835167	0.338447	0.564459	-0.465171	0.667449	-0.18094	0.856577	0.211159	0.889932	-0.0285811	0.98533
CT04_01369	SNARE domain-containing protein										-0.0602528	0.844613	0.302564	0.167552	-0.141799	0.733433	0.739563	0.0201039	0.21479	0.350999	-0.0908952	0.666073	0.0793276	0.843078	-0.0223955	0.956383		0.275673	0.911283	-0.389212	0.669448	0.221996	0.954893	-0.762546	0.386797		0.359077	0.622441	-0.305808	0.45627	-0.442756	0.524911	0.168451	0.814177	0.884012	0.143376	-0.100529	0.92399
CT04_01370	ATP-dependent helicase NAM7										-0.254613	0.452291	-0.607389	0.0440281	-0.514077	0.242441	-0.680666	0.179057	-0.468808	0.116507	-0.453034	0.0756487	-0.609045	0.169385	-0.212886	0.641704		-0.216158	0.960383	0.143577	0.959704	-0.0798614	0.98594	0.482902	0.717814		-0.355039	0.669028	0.00469627	0.99446	0.0858292	0.944185	-0.137609	0.876388	-0.17374	0.887439	0.389023	0.642546
CT04_01371	mitochondrial precursor proteins import receptor							3.A.8			-0.836777	0.0243459	-1.31736	0.000434345	-1.05993	0.0349245	-0.963231	0.0798488	-0.788528	0.0155124	-1.06373	0.000500377	-1.03265	0.0344725	-1.75375	0.00230907		0.0472878	0.988659	0.253514	0.910938	0.0271916	0.996613	-0.783355	0.612104		-0.481985	0.610824	-0.275759	0.633605	0.253039	0.829273	0.0267168	0.979236	0.0809415	0.954806	-0.729605	0.4755
CT04_01372	U3 small nucleolar ribonucleoprotein imp4 (BRIX domain-containing protein)										-1.48129	0.0251404	-0.391027	0.434043	-0.151462	0.850026	-1.37317	0.0514173	0.0288024	0.95968	-0.552855	0.163831	0.344137	0.597579	-0.619472	0.39917		1.46047	0.645835	-0.154117	0.976175	0.481442	0.942556	0.754531	0.78869		1.03442	0.561031	-0.580169	0.474701	0.247144	0.894167	0.882703	0.3744	-1.2222	0.436886	-0.949116	0.482993
CT04_01373	40S ribosomal protein S29										-0.386247	0.337449	-0.307284	0.397306	-0.402703	0.414946	-0.547583	0.320365	-0.288182	0.430908	-0.282851	0.366185	-0.446541	0.354372	-0.587156	0.230568		0.104734	0.968473	0.0252918	0.987352	-0.0490812	0.988438	-0.039033	0.981057		0.0822355	0.927772	0.00279324	0.995888	-0.0925699	0.902385	-0.166943	0.765174	-0.145393	0.861277	-0.135345	0.862633
CT04_01376	C-4 methylsterol oxidase (atty acid hydroxylase)										2.54827	4.97822e-08	3.12477	1.79149e-10	2.3908	1.56223e-06	1.6931	0.00244421	2.54111	1.90102e-08	3.49768	2.43522e-12	2.5755	2.61315e-07	1.79585	0.000226013		-0.0155166	0.994745	0.370334	0.533185	0.183689	0.963225	0.105989	0.953287		0.574462	0.271437	0.960313	0.000532318	-0.730931	0.162949	-0.917577	0.0202791	-0.706049	0.348266	-0.783749	0.196991
CT04_01377	RING finger ubiquitin ligase							3.A.20			-0.537423	0.238351	-0.953004	0.0219957	-1.37707	0.0282328	-1.66558	0.0144427	-0.349323	0.360865	-0.919237	0.00624529	-0.714776	0.215241	-1.32561	0.0326283		0.186655	0.968473	0.0478434	0.987829	0.673587	0.924147	0.252081	0.939049		-0.429857	0.767152	-0.568669	0.365003	-0.425098	0.793938	0.200646	0.877332	-0.187036	0.935512	-0.608542	0.673972
CT04_01378	disulfide-isomerase erp38		Yes								0.37866	0.523968	0.344018	0.51512	-0.229014	0.819199	-0.309593	0.77057	-0.00253379	0.996753	0.214472	0.648421	0.0178757	0.986166	0.333031	0.68247		-0.382865	0.859795	-0.140074	0.950453	0.226464	0.967744	0.651292	0.592964		-0.0309468	0.977988	0.211845	0.684067	-0.561531	0.456225	-0.194994	0.797398	-0.103879	0.939383	0.32095	0.696122
CT04_01379	translation elongation factor Tu										-1.09844	0.00668963	-1.2208	0.00130284	-1.60039	0.00519358	-1.69119	0.0117384	-0.917588	0.0102422	-1.53475	3.57709e-05	-1.1776	0.0176994	-1.09071	0.0276508		0.183903	0.962386	-0.302031	0.844395	0.419914	0.917867	0.586992	0.648826		-0.123477	0.913999	-0.609411	0.105235	-0.378631	0.661974	0.343315	0.602441	-0.0736798	0.957055	0.0933982	0.933816
CT04_01381	Epl1 protein (cerato-platanin)		Yes						EXPN		-0.35051	0.544748	-1.49508	0.0131501	-0.170741	0.84099	-0.191139	0.837492	-0.488737	0.332672	-0.891455	0.0406978	-0.123723	0.882235	0.589786	0.315824		-0.131669	0.970615	0.594881	0.714689	0.0334263	0.994655	0.775862	0.492045		-1.13903	0.130624	-0.412476	0.45627	1.33227	0.0784107	0.770812	0.222667	-0.0249869	0.984037	0.717449	0.295028
CT04_01382	phosphoglycerate mutase family protein		Yes								-1.7103	0.00760736	-1.9954	0.000928513	-1.66473	0.0277981	-2.23671	0.00866697	-2.03839	0.000850342	-1.69038	0.000219156	-2.61733	0.00203118	-1.20499	0.0826073		-0.361797	0.968473	0.304921	0.955315	-0.879422	0.924824	0.950319	0.717814		-0.316906	0.901059	0.349812	0.766005	0.343984	0.872386	-0.840359	0.598567	-0.51917	0.817348	1.31057	0.415053
CT04_01384	karyopherin kap123										0.0507239	0.966312	-0.250882	0.804449	0.302043	0.839264	0.115182	0.950848	0.0730212	0.946162	-0.107444	0.901534	-0.350141	0.83204	-0.962995	0.579801		0.0224134	0.994668	0.148754	0.969384	-0.664156	0.882053	-1.08144	0.436291		-0.304907	0.774448	-0.178567	0.767738	0.550997	0.474835	-0.261913	0.770369	-0.173954	0.887778	-0.591239	0.587427
CT04_01385	poly(a)+ RNA export protein (WD repeat domain-containing protein)							9.A.14			-0.0960961	0.834979	-0.118057	0.756608	-0.430175	0.461279	-0.395675	0.53753	-0.540035	0.152288	-0.283463	0.332368	-0.0438883	0.947774	-1.04093	0.080373		-0.441044	0.890275	-0.161695	0.969384	0.372416	0.945522	-0.664292	0.746896		-0.0170328	0.990549	0.262317	0.724001	-0.310189	0.813409	0.223922	0.823446	0.055655	0.974188	-0.981053	0.362124
CT04_01387	hypothetical protein										1.89697	0.00837957	2.06495	0.00209491	1.78691	0.0281799	1.35284	0.140354	1.97837	0.00332931	2.05012	0.000877909	1.68948	0.0377058	1.188	0.183544		0.0761136	0.968473	-0.024877	0.983025	-0.0936912	0.967766	-0.152059	0.859845		0.171553	0.706313	0.0705626	0.80704	-0.287317	0.443488	-0.356131	0.242336	-0.439423	0.306767	-0.497791	0.206467
CT04_01388	multicopper oxidase		Yes					9.A.10	AA1		3.67939	4.07792e-15	3.75194	7.57952e-16	3.39069	2.03987e-13	1.36657	0.000107935	3.55634	3.65355e-15	3.57415	5.30919e-16	3.51056	7.25082e-14	1.79933	2.16941e-07		-0.120124	0.916048	-0.181032	0.609701	0.124561	0.942344	0.437997	0.580111		0.0811882	0.844996	0.0202811	0.941588	-0.357038	0.187906	-0.0514453	0.880948	-2.04193	4.12425e-07	-1.72849	4.01649e-07
CT04_01389	branched-chain amino acid aminotransferase										-1.04403	0.265337	-0.2218	0.776952	0.0936752	0.936502	-0.650995	0.632703	-0.936181	0.238593	-1.27256	0.0633246	-0.494293	0.669303	-0.514598	0.667728		0.109348	0.977103	-1.04681	0.00880812	-0.594962	0.82788	0.132635	0.938801		0.819538	0.160306	-0.336616	0.496098	0.31833	0.616132	0.770173	0.144679	-0.742423	0.280448	-0.0148263	0.98999
CT04_01390	homoserine kinase										-0.600807	0.668338	-0.871156	0.469892	-1.52318	0.386433	-1.0299	0.562432	-0.320419	0.783703	-0.551201	0.534101	-0.390541	0.823701	-0.891859	0.617044		0.270203	0.968473	0.315423	0.937607	1.05259	0.890944	0.0487706	0.989254		-0.274644	0.896943	-0.229425	0.804162	-0.582896	0.745474	0.154274	0.912679	0.508029	0.804334	-0.495793	0.755108
CT04_01391	hypothetical protein										-0.40999	0.745311	-0.380586	0.728397	-0.914531	0.576101	-1.06982	0.576372	-0.448722	0.685106	-0.0618982	0.951516	-1.30648	0.443053	-0.746349	0.639536		-0.0448614	0.984535	0.313479	0.69895	-0.384043	0.913557	0.306282	0.807171		0.0268894	0.97761	0.385229	0.20241	-0.539485	0.338597	-1.23701	0.00643595	-0.138539	0.891999	0.551785	0.402894
CT04_01394	cell wall glycosyl hydrolase		Yes						GH105		3.63581	1.46843e-05	3.77442	1.65334e-06	4.10787	1.08575e-05	6.41651	5.37663e-11	3.32131	2.99145e-05	4.0991	1.29623e-08	4.72945	2.9798e-07	5.75411	3.30153e-10		-0.30246	0.968473	0.324045	0.950453	0.614718	0.926753	-0.664495	0.623538		0.145985	0.95641	0.772489	0.455453	0.381926	0.855873	0.672599	0.571937	2.2615	0.0218987	0.982291	0.382722
CT04_01395	integral membrane protein										0.204165	0.85094	0.288819	0.750431	0.104935	0.945788	0.730993	0.572514	-0.17604	0.862424	0.417657	0.576152	0.0505252	0.976878	0.410835	0.756357		-0.378408	0.885628	0.137297	0.963012	-0.0591756	0.992181	-0.322399	0.810554		0.0788135	0.950701	0.594519	0.168261	-0.172714	0.876159	-0.369186	0.60886	0.62691	0.434304	0.363687	0.679761
CT04_01398	MFS general substrate transporter							2.A.1			-1.08993	0.192782	-1.5739	0.0424607	-0.745001	0.465035	-0.99079	0.348862	-1.06523	0.140858	-1.39008	0.0242291	-1.14531	0.251522	-1.01004	0.323168		-0.00110963	0.999864	0.210939	0.969384	-0.430366	0.956995	0.0154804	0.995602		-0.527086	0.798911	-0.315038	0.774836	0.864167	0.546381	0.222862	0.889415	-0.306961	0.879391	0.138885	0.952633
CT04_01406	SH3 domain-containing protein										0.785446	0.0383034	1.20745	0.000396544	1.29197	0.00271084	0.149034	0.846201	1.11405	0.0010596	0.801704	0.0079902	0.455678	0.401267	0.979146	0.0307541		0.327692	0.890275	-0.398373	0.714689	-0.833579	0.780077	0.802452	0.552614		0.417909	0.593491	-0.308155	0.502024	0.0876549	0.930534	-0.347551	0.658958	-1.11292	0.17965	0.523109	0.531453
CT04_01407	cytochrome P450										3.97164	4.11165e-10	2.9692	1.96017e-07	2.75815	9.16307e-05	2.56983	0.000898242	4.27978	1.55735e-11	3.80389	4.9161e-11	2.47923	0.000481128	3.20262	2.94537e-06		0.312576	0.915022	0.836784	0.320757	-0.2705	0.967766	0.596428	0.776136		-0.998257	0.17155	-0.474049	0.281432	-0.205877	0.894468	-1.31316	0.130248	-0.159817	0.935512	0.707112	0.562455
CT04_01408	cysteine desulfurase (aminotransferase class-V)										1.04932	0.109554	1.12753	0.0447814	1.31446	0.0820421	2.60287	0.000206654	1.62394	0.00185168	1.7298	9.54988e-05	0.15934	0.885951	1.15794	0.132945		0.554488	0.915022	0.585038	0.81347	-1.12643	0.897483	-1.45138	0.386336		0.0721438	0.97687	0.102694	0.925118	0.189441	0.926906	-1.52202	0.231641	1.27552	0.274413	0.950563	0.582425
CT04_01410	alanine racemase										-0.647971	0.399127	-1.04911	0.13278	-1.94161	0.0413582	-0.925425	0.341947	-0.769819	0.257678	-1.02106	0.0621217	-1.87646	0.0464785	-1.41885	0.145122		-0.116082	0.986018	0.00933933	0.997844	0.153479	0.992022	-0.555353	0.87774		-0.391652	0.882103	-0.26623	0.846148	-0.89786	0.691804	-0.75372	0.692194	1.00669	0.664829	0.297858	0.922573
CT04_01412	major facilitator superfamily transporter							2.A.1			7.16527	1.20303e-11	7.11055	4.2951e-12	7.29728	4.63082e-11	9.07102	8.08511e-14	7.3715	1.84678e-12	7.84542	1.2748e-13	7.38973	2.67257e-11	7.27186	2.79338e-11		0.205408	0.968473	0.733543	0.335592	0.105482	0.982512	-1.80267	0.0189001		-0.0587107	0.97365	0.469424	0.329364	0.183322	0.885696	-0.444739	0.575866	1.78167	0.00377664	-0.126476	0.931292
CT04_01416	arylesterase monoxygenase		Yes			S09X					7.52739	6.02564e-08	8.38441	1.3151e-09	7.48232	2.23035e-07	7.68137	1.43067e-07	7.85565	8.59717e-09	7.77821	2.24783e-09	7.75295	9.23018e-08	6.7236	1.13727e-06		0.32098	0.968473	-0.620354	0.844395	0.161516	0.988438	-1.00093	0.758066		0.86198	0.64095	-0.0793546	0.959156	-0.828809	0.646452	-0.0469389	0.981214	0.154336	0.954806	-1.00811	0.616213
CT04_01417	phosphatidylinositol-specific phospholipase C										0.507444	0.26617	0.40026	0.324266	-0.591251	0.438334	-0.81953	0.324798	-0.310445	0.532682	0.554991	0.0945442	-0.333949	0.662602	-0.131666	0.874029		-0.812586	0.687854	0.148043	0.969384	0.263921	0.967766	0.652839	0.776136		-0.105557	0.939852	0.855072	0.105948	-0.996392	0.343121	-0.880514	0.317989	-0.186905	0.926617	0.202013	0.903591
CT04_01420	NAD dependent epimerase/dehydratase										1.50924	0.000827128	1.82246	1.88168e-05	0.830299	0.194171	1.75826	0.00269966	1.37095	0.00102943	1.81199	5.24001e-06	1.81538	0.000387691	0.606481	0.387137		-0.139226	0.977103	0.0209258	0.992	0.990588	0.807335	-1.15565	0.444733		0.281654	0.82252	0.441806	0.438245	-0.971378	0.306314	-0.00171579	0.99825	0.932636	0.377755	-1.2136	0.19691
CT04_01421	carrier protein (ADP,ATP carrier protein )							2.A.29			-0.34149	0.179249	-0.428215	0.0669163	-0.242876	0.421883	-0.588429	0.0547877	-0.263348	0.267281	-0.433131	0.0391255	-0.290784	0.319211	-0.749899	0.010689		0.0777034	0.968473	0.0103078	0.990387	-0.0611922	0.979449	-0.17036	0.835061		-0.0998274	0.859073	-0.167223	0.450563	0.18745	0.650782	0.11595	0.760979	-0.329671	0.45876	-0.438839	0.253301
CT04_01425	oxidoreductase molybdopterin binding domain-containing protein										0.687408	0.203919	1.73979	4.18874e-05	2.75686	3.12315e-07	3.3121	2.13848e-08	1.38164	0.00123183	1.73835	3.15832e-06	1.38341	0.0149668	2.93912	3.83195e-08		0.705407	0.859795	-0.00734714	0.997528	-1.37033	0.686353	-0.391006	0.771734		1.06727	0.344964	0.35452	0.629056	1.01342	0.172841	-0.349565	0.757236	0.576012	0.487588	1.55534	0.0532594
CT04_01426	flavin-containing monooxygenase										4.60238	1.76002e-09	5.33751	4.16207e-12	2.6955	0.00196999	2.86189	0.00150196	4.78547	9.65305e-11	5.20908	1.77087e-12	3.82476	4.50412e-06	4.00907	1.34337e-06		0.183349	0.968473	-0.121279	0.969384	1.15755	0.887204	1.06016	0.640041		0.728232	0.413612	0.423604	0.443832	-2.65767	0.0119357	-1.37884	0.117643	0.291924	0.90762	0.194534	0.919046
CT04_01427	bifunctional P-450:NADPH-P450 reductase (cytochrome P450)										-1.2849	0.0642583	-1.47471	0.0178821	-1.01092	0.209938	0.420479	0.579756	-1.39693	0.0237927	-1.90301	0.000858443	-1.4541	0.0806516	-0.0929148	0.91807		-0.137115	0.984535	-0.428515	0.937572	-0.442293	0.967744	-0.529682	0.802767		-0.216549	0.934665	-0.50795	0.680828	0.440708	0.825207	0.42693	0.808838	1.48414	0.233936	1.39675	0.309676
CT04_01429	cofilin tropomyosin-type actin-binding protein (adf-like domain-containing protein)										-0.944629	0.0322514	-0.413436	0.217279	-2.96931	9.36557e-05	-1.66909	0.0148257	-0.487674	0.153651	-0.60899	0.0331229	-1.19325	0.0364672	-0.999818	0.0706079		0.4481	0.885628	-0.194894	0.945923	1.7442	0.721166	0.648145	0.759096		0.52186	0.610824	-0.121135	0.868452	-2.50384	0.0205966	-0.564746	0.549188	1.26766	0.409105	0.171612	0.916216
CT04_01430	ketose-bisphosphate aldolase class-II family protein										0.916742	0.310577	1.54352	0.0176547	3.05236	3.30915e-05	3.65011	4.00364e-06	2.68135	1.84636e-05	1.7301	0.00198337	2.96356	6.3193e-05	2.25382	0.00539445		1.74518	0.394074	0.188976	0.969384	-0.0852556	0.988683	-1.39518	0.323519		0.598108	0.792701	-0.958092	0.144657	1.50402	0.117575	1.22979	0.135284	0.608187	0.572608	-0.701733	0.568206
CT04_01434	hypothetical protein										-0.153619	0.841077	0.357462	0.521729	-0.166745	0.859657	0.410808	0.614758	1.18877	0.00996365	0.168391	0.725422	-0.0676051	0.946934	1.19075	0.0586753		1.35513	0.604798	-0.167341	0.976175	0.190083	0.982056	0.77507	0.745334		0.505846	0.818624	-1.01662	0.143309	-0.528039	0.786285	-0.170615	0.924665	0.605625	0.770823	1.19061	0.398656
CT04_01437	ATP-dependent Zn protease (ATPase)							3.A.16			-0.635957	0.348958	-1.24105	0.0517111	-1.17626	0.213768	-0.152474	0.887207	-0.595713	0.293937	-0.825087	0.0801297	-1.91638	0.0665713	-1.52647	0.122906		0.0381067	0.991215	0.410257	0.867241	-0.703474	0.920734	-1.3822	0.356571		-0.60447	0.593491	-0.232319	0.748567	0.0466673	0.983248	-1.06706	0.321295	1.04798	0.322034	0.369253	0.847752
CT04_01441	calcium-transporting P-type ATPase							3.A.3			2.81643	4.59987e-08	2.71264	3.21759e-08	2.46421	9.51747e-06	3.24085	6.79126e-08	2.96746	5.07057e-09	2.94174	1.18055e-09	2.9696	1.01408e-07	1.11161	0.0941388		0.144641	0.968473	0.242375	0.877939	0.4951	0.890944	-2.13081	0.00978507		-0.120677	0.909227	-0.0229435	0.973859	-0.232204	0.790435	0.0205207	0.977835	0.774445	0.225158	-1.85147	0.00547877
CT04_01443	tetraspanin Tsp3		Yes								2.91839	2.19317e-05	3.31458	3.85312e-07	1.92145	0.0359677	2.7443	0.00206938	3.03023	2.40065e-06	3.45462	3.24021e-08	2.07344	0.018294	2.62896	0.00118244		0.108072	0.979118	0.123715	0.969384	0.159373	0.981436	-0.110691	0.964685		0.404346	0.694838	0.419989	0.420131	-1.39506	0.154207	-1.3594	0.104282	0.815419	0.522738	0.545354	0.675309
CT04_01446	fungal specific transcription factor										0.584782	0.266578	1.01213	0.0121067	1.10061	0.0545917	1.4891	0.012871	1.03167	0.0111578	1.08025	0.0016454	1.11692	0.0490336	0.822892	0.182981		0.440446	0.930913	0.0651667	0.984507	0.0407625	0.995822	-0.673001	0.712616		0.418817	0.780707	0.0435374	0.965217	0.0802184	0.964903	0.0558142	0.965077	0.411681	0.770823	-0.302083	0.850109
CT04_01448	major facilitator superfamily transporter (putative vitamin H transporter)							2.A.1			2.05631	0.00031022	1.80964	0.000406477	3.91723	1.20321e-09	4.24225	7.92253e-10	2.85507	6.38638e-08	2.10397	3.84816e-06	3.80102	2.62945e-09	3.20093	3.18682e-07		0.791955	0.791245	0.305972	0.937572	-0.114847	0.981436	-1.04239	0.333996		-0.264746	0.89435	-0.750729	0.192517	2.11473	0.00164951	1.69391	0.00305111	0.329398	0.726394	-0.598147	0.489182
CT04_01452	hypothetical protein										-1.33298	0.00581744	-0.850119	0.0188534	-0.247205	0.658973	1.06099	0.00833903	-1.30437	0.00156597	-0.226604	0.426033	-0.0418733	0.945961	1.09338	0.00198901		0.0132725	0.997456	0.626407	0.441539	0.201465	0.967744	0.0337656	0.982007		0.468192	0.65954	1.08133	0.0106437	0.605451	0.412347	0.18051	0.808838	1.30634	0.0136365	1.13864	0.0181888
CT04_01453	endoglucanase IV precursor (glycosyl hydrolase family 61)		Yes						AA9		9.02225	3.65639e-09	9.06855	1.3151e-09	8.03722	3.39765e-07	12.1284	3.58126e-12	8.14584	2.76855e-08	10.1727	3.76867e-11	9.1909	8.00451e-09	11.5967	5.98452e-12		-0.88132	0.793745	1.09743	0.104559	1.17676	0.83537	-0.539566	0.48369		0.0409861	0.983147	2.01973	0.000755218	-1.03541	0.4318	-0.95607	0.249437	4.10339	3.85859e-06	2.38706	0.000481809
CT04_01455	DNA mismatch repair protein Msh6 (MutS domain V)										-0.366109	0.404094	-0.311232	0.403413	-0.651599	0.271946	-1.58626	0.0323779	-0.300824	0.419575	-0.463779	0.130848	-1.2324	0.0517382	-0.667913	0.261569		0.0654094	0.985318	-0.15157	0.969384	-0.550066	0.924824	0.889706	0.65544		0.0583388	0.97365	-0.15864	0.831187	-0.348869	0.781181	-0.747365	0.461849	-0.902752	0.517587	0.53702	0.693088
CT04_01458	vacuolar-sorting protein Snf7										0.154988	0.772962	0.445318	0.278506	-0.201652	0.796826	-0.383977	0.647411	0.105736	0.827951	0.355973	0.329601	0.184112	0.787761	-0.195918	0.792075		-0.048927	0.984535	-0.0831149	0.969384	0.378813	0.914155	0.175785	0.913919		0.288719	0.679526	0.254531	0.533029	-0.633243	0.302268	-0.171315	0.791047	-0.178659	0.872451	-0.381687	0.593863
CT04_01459	transmembrane protein 14		Yes								0.681911	0.692372	1.02807	0.444402	-0.43662	0.853347	0.0525827	0.983544	1.55402	0.190722	1.27903	0.201273	0.922536	0.635439	0.885379	0.662157		0.872941	0.777183	0.238283	0.952248	1.34157	0.834862	0.804215	0.7341		0.359949	0.84979	-0.274708	0.725609	-1.47475	0.284687	-0.371457	0.762337	0.514057	0.806884	-0.0233015	0.992055
CT04_01460	hypothetical protein										0.528478	0.225024	1.07649	0.00385859	-0.333018	0.666521	-0.00787432	0.993229	0.58073	0.135339	1.10118	0.00115358	0.207706	0.761666	0.404089	0.506238		0.0562847	0.987828	0.00752146	0.996804	0.549239	0.924824	0.385519	0.842161		0.571563	0.501763	0.5228	0.26249	-1.42616	0.0991276	-0.884447	0.22021	0.351323	0.821685	0.187603	0.890719
CT04_01461	thioredoxin reductase										-0.54115	0.504409	-1.08073	0.14355	-0.484981	0.66522	-0.897313	0.450032	-0.0162299	0.982048	-1.12095	0.0548047	-0.330485	0.759905	-0.56	0.608657		0.528603	0.866933	-0.0404052	0.988403	0.161291	0.981413	0.311417	0.896617		-0.536795	0.667885	-1.1058	0.0240132	0.589361	0.615152	0.791057	0.357308	-0.386148	0.809137	-0.236022	0.873656
CT04_01464	hypothetical protein										2.49031	0.00272611	3.12117	2.58719e-05	2.61498	0.00537414	4.82785	1.61895e-07	1.95015	0.0151845	2.85659	1.84774e-05	2.77115	0.00265664	2.95124	0.00109951		-0.53108	0.961553	-0.243827	0.969384	0.112952	0.993047	-1.88455	0.22736		0.617428	0.764897	0.90468	0.422342	-0.426273	0.842014	-0.0694931	0.970476	2.15415	0.0677592	0.156648	0.952284
CT04_01465	integral membrane protein Mpv17/PMP22 (sym-1 )		Yes								-0.463805	0.317616	-0.860388	0.0394917	-0.812827	0.175066	0.13878	0.832071	-0.02331	0.957864	-0.733754	0.0225104	-1.40871	0.0246727	-1.25375	0.0416893		0.427093	0.917488	0.123367	0.976175	-0.608379	0.924824	-1.36947	0.405741		-0.404271	0.798911	-0.707997	0.205067	0.0624398	0.978176	-0.669306	0.5859	0.907414	0.447815	0.146326	0.949273
CT04_01466	nuclear movement protein NudC (CS domain-containing protein)										-0.0540535	0.928434	-0.510147	0.297323	-1.02415	0.176958	-0.300802	0.711053	0.37839	0.355245	0.197037	0.575935	-1.39905	0.0711538	0.237097	0.738389		0.443118	0.913581	0.696452	0.683803	-0.3658	0.967766	0.567701	0.798609		-0.441653	0.779312	-0.188319	0.808943	-0.509521	0.772345	-1.57177	0.179749	0.692594	0.690017	1.6261	0.203972
CT04_01467	ANTH domain-containing protein										0.812787	0.145753	0.383125	0.488216	0.645744	0.411803	0.283606	0.78116	0.406206	0.45743	0.677714	0.10512	0.422459	0.615742	0.0218369	0.983886		-0.406181	0.899536	0.287376	0.909706	-0.246353	0.967766	-0.289696	0.910786		-0.427436	0.710477	0.266122	0.710865	0.2659	0.842274	-0.26783	0.803242	-0.353252	0.816608	-0.396595	0.77725
CT04_01468	glycoside hydrolase family 31 protein								GH31		-0.960042	0.038494	-0.109708	0.767816	-0.066768	0.915015	-1.29927	0.0471949	-0.420042	0.248985	-0.0777218	0.793624	-1.29356	0.0305674	-0.978276	0.0879562		0.547959	0.864046	0.0335195	0.987829	-1.21613	0.76287	0.301447	0.902873		0.858053	0.333523	0.343613	0.539932	0.0506269	0.973279	-1.19903	0.149819	-1.22611	0.241616	0.29147	0.856539
CT04_01469	glycoside hydrolase family 18 protein		Yes						GH18		-0.902079	0.0486663	-0.550719	0.138685	-2.41652	0.00238414	-2.5533	0.00325649	-0.905126	0.0237691	-0.479812	0.129189	-1.57409	0.0198991	-1.39486	0.0314206		-0.000135627	0.999979	0.0789259	0.979321	0.858279	0.906189	1.15077	0.566868		0.348595	0.742963	0.427657	0.419516	-1.85403	0.067472	-1.07467	0.200482	-0.140918	0.950675	0.151569	0.93332
CT04_01470	nucleolar ATPase										-1.66292	0.0304059	-1.44693	0.0287614	-0.300255	0.74184	-1.09258	0.246548	-0.662594	0.230924	-1.64398	0.00263462	-0.797602	0.340256	-0.661421	0.441441		1.00709	0.802286	-0.229412	0.969384	-0.519948	0.935491	0.441492	0.870963		0.255113	0.922393	-0.981387	0.182352	1.12661	0.364616	0.836075	0.479999	-0.816064	0.610565	0.145375	0.945473
CT04_01471	phytanoyl-CoA dioxygenase										2.55904	0.000201731	1.96322	0.00246115	1.16871	0.18932	0.476472	0.61729	1.87218	0.00433909	1.77891	0.00173143	1.55064	0.0694703	1.22846	0.170613		-0.69744	0.890275	-0.163127	0.978892	0.403179	0.967766	0.798207	0.812714		-0.606215	0.745034	-0.0719026	0.965044	-0.759898	0.712117	-0.193592	0.922966	-0.718826	0.766042	-0.323799	0.90474
CT04_01472	P450 monooxygenase										-0.633486	0.412885	-1.41009	0.056516	-1.27291	0.210813	-0.415809	0.698879	-0.828267	0.227802	-0.658732	0.194904	-0.00136302	0.999267	-1.07254	0.288766		-0.187739	0.977862	0.775002	0.790595	1.29816	0.845656	-0.656986	0.814488		-0.790985	0.661196	0.171757	0.89839	0.144794	0.961104	0.667949	0.563183	0.866405	0.643654	-1.08874	0.463214
CT04_01473	hypothetical protein										4.13566	1.80249e-09	4.48179	5.74864e-11	3.92983	1.74971e-07	2.54532	0.00335108	3.95242	1.50039e-09	4.70625	3.98197e-12	3.74427	3.647e-07	2.99193	9.22842e-05		-0.192197	0.962386	0.224393	0.886585	-0.205925	0.967744	0.465431	0.822077		0.335092	0.67063	0.751683	0.0330217	-0.542596	0.451913	-0.972915	0.0722153	-1.40488	0.138195	-0.73352	0.420878
CT04_01485	vesicle transport V-SNARE protein										0.795524	0.17828	0.664223	0.207572	0.41272	0.660435	-0.220385	0.855721	0.622976	0.246594	0.489381	0.285869	-0.00316568	0.997837	-0.117817	0.921379		-0.173569	0.968473	-0.170068	0.961025	-0.409664	0.942909	0.117643	0.965665		-0.13088	0.927772	-0.127378	0.868592	-0.270128	0.829741	-0.509724	0.60886	-0.621423	0.65388	-0.0941165	0.963334
CT04_01486	urea amidolyase (urea carboxylase)							3.A.9			-1.29754	0.00673914	-0.919548	0.016361	-0.765663	0.155416	-0.710785	0.21822	-1.0472	0.00910523	-1.58511	5.01394e-05	-1.13402	0.0412067	-1.54893	0.0087447		0.254264	0.968473	-0.660175	0.719903	-0.356048	0.961427	-0.823333	0.678694		0.375309	0.829346	-0.53913	0.491431	0.164988	0.920721	0.469114	0.703888	0.033005	0.984037	-0.434279	0.797212
CT04_01489	TPS-inducible protein										-0.264232	0.69039	-0.240206	0.656029	-0.247627	0.778533	-0.699093	0.433677	0.132118	0.797073	-0.155498	0.706979	-0.811822	0.312206	0.0643287	0.942902		0.368885	0.960383	0.075113	0.984699	-0.586996	0.933545	0.741507	0.771977		0.0051416	0.99658	-0.28863	0.734313	-0.00900817	0.996082	-0.671117	0.608744	-0.435544	0.830446	0.892958	0.535705
CT04_01490	vacuolar amino acid transporter 2										-0.620001	0.16746	-0.0278739	0.941854	0.0739631	0.902627	-0.606778	0.317835	-0.0648132	0.868444	-0.305246	0.28251	-0.736275	0.189125	-0.923099	0.105254		0.542982	0.881709	-0.277949	0.90804	-0.796759	0.890944	-0.322012	0.894663		0.578503	0.610824	-0.242428	0.725436	0.106516	0.942775	-0.412294	0.708057	-0.67457	0.588804	-0.199823	0.910804
CT04_01493	vacuolar ATP synthase 98 kDa subunit (V-type proton ATPase subunit A)							3.A.2			-0.484463	0.0527309	-0.327343	0.146946	-0.4629	0.120405	-1.22516	0.00226979	-0.263662	0.25165	-0.542276	0.00916575	-0.723076	0.016974	-0.638028	0.032662		0.229816	0.902522	-0.210188	0.866018	-0.264212	0.924824	0.59036	0.544791		0.165679	0.833533	-0.274325	0.411914	-0.134584	0.855873	-0.188608	0.739839	-0.7669	0.216484	0.087671	0.919542
CT04_01495	CHD5 domain-containing protein										-0.49058	0.52581	-0.197589	0.761042	0.169665	0.865167	-0.991566	0.384965	-0.695211	0.302503	-0.364151	0.464091	-0.326062	0.749408	-1.27347	0.234335		-0.197687	0.968473	-0.16879	0.969384	-0.489076	0.924824	-0.320128	0.914118		0.300916	0.844998	0.329813	0.680555	0.348259	0.765843	0.0279734	0.982851	-1.10137	0.377194	-0.932424	0.465377
CT04_01496	glucan 4-alpha-glucosidase-like protein										0.275937	0.588127	0.289985	0.49288	-0.351976	0.64955	-0.460126	0.567714	-0.0876675	0.861106	0.479802	0.138972	-1.155	0.129734	-0.691488	0.354958		-0.367704	0.949676	0.181948	0.969384	-0.761392	0.924824	-0.221285	0.944684		0.0144583	0.993149	0.56411	0.378232	-0.652844	0.613914	-1.59618	0.148372	-0.10454	0.959869	0.435566	0.833956
CT04_01498	C2 domain-containing protein							9.A.48			-0.50744	0.511338	0.416412	0.464459	-0.758717	0.471495	0.632568	0.463522	-0.236258	0.722407	0.0116767	0.982751	0.229658	0.798189	-0.558415	0.598902		0.267034	0.968473	-0.376161	0.861097	0.99452	0.845656	-1.19654	0.444733		0.896573	0.390295	0.253378	0.75662	-1.16708	0.284911	0.203599	0.849154	1.41284	0.188789	-0.778222	0.496056
CT04_01500	proteasome component c5 (proteasome A-type and B-type)										-0.0872611	0.842516	-0.30029	0.401238	-0.633032	0.254096	-0.940228	0.151815	-0.174697	0.636401	-0.369003	0.220456	-0.498035	0.344284	-0.82418	0.13869		-0.0856726	0.977862	-0.0795914	0.976175	0.124657	0.979449	0.0837352	0.966981		-0.20112	0.837552	-0.195039	0.705567	-0.337642	0.698735	-0.133394	0.872699	-0.282445	0.816608	-0.323366	0.731253
CT04_01501	hypotheticl protein										-3.44155	6.1046e-05	-3.15021	1.12984e-05	-2.66814	0.00152072	-3.29609	0.00144297	-2.99501	1.34918e-05	-3.06563	3.11774e-07	-3.90529	0.000237865	-4.37798	0.000102589		0.411364	0.961553	0.0798982	0.984699	-1.18114	0.877997	-1.12156	0.661059		0.259419	0.909397	-0.0720463	0.950982	0.478967	0.747845	-0.782069	0.58593	-0.627547	0.716917	-0.56797	0.804128
CT04_01502	30 kDa heat shock protein (hsp20-like protein)										-0.809973	0.359787	-1.35335	0.0956946	-0.466579	0.682051	-1.44359	0.182093	-0.55381	0.454472	0.267413	0.594915	-2.08501	0.0515859	-0.173117	0.882479		0.246672	0.977103	1.63484	0.342212	-1.56	0.890944	1.25733	0.692892		-0.56838	0.850925	0.81979	0.413361	0.898487	0.673321	-2.29636	0.169974	-0.972495	0.694412	1.84484	0.36033
CT04_01503	YT521-B-like splicing factor										-1.19352	0.0232387	-0.292252	0.442881	-0.913765	0.139179	-1.70331	0.0207054	-0.249186	0.520289	-0.112442	0.723417	-0.163387	0.794354	-0.782289	0.2009		0.933054	0.672813	0.182075	0.950453	0.750728	0.890944	0.960715	0.618803		0.887541	0.381478	0.136562	0.84439	-0.628396	0.550676	-0.0597433	0.956549	-0.825983	0.56431	-0.615995	0.559387
CT04_01504	6,7-dimethyl-8-ribityllumazine synthase										-0.0680263	0.952388	-0.538327	0.564139	-0.98593	0.510776	-0.328169	0.840848	-0.160951	0.861106	-0.727099	0.314981	-0.0646923	0.968944	-0.567517	0.699477		-0.0944971	0.981771	-0.197136	0.969384	0.909894	0.890944	-0.253716	0.922328		-0.460256	0.726638	-0.562895	0.373876	-0.436112	0.784327	0.670918	0.461849	0.639945	0.68416	-0.523664	0.685759
CT04_01505	vacuolar ATP synthase subunit H							3.A.2			-0.651416	0.180482	-0.288685	0.480777	-0.370299	0.568115	-1.02089	0.16871	-0.302053	0.46353	-0.416715	0.222879	-0.391625	0.536371	-0.236333	0.719463		0.350981	0.890275	-0.122836	0.969384	-0.0161557	0.998223	0.811903	0.539206		0.358557	0.694792	-0.115261	0.852838	-0.086587	0.943362	0.0200936	0.983021	-0.670103	0.494886	0.157956	0.884409
CT04_01506	ribulose-phosphate 3 epimerase										-0.0995076	0.809134	-0.572356	0.0914326	-0.6812	0.184564	-1.37603	0.035759	-0.3138	0.35095	-0.415989	0.140363	-0.615276	0.223378	-0.391192	0.445348		-0.214295	0.961553	0.148233	0.969381	0.0787756	0.988438	0.962843	0.514981		-0.465103	0.577473	-0.102575	0.880498	-0.128855	0.917502	-0.198312	0.827362	-0.661928	0.57873	0.22214	0.85048
CT04_01508	60S ribosomal protein L9										-1.09333	0.00138604	-1.09168	0.000661828	-1.13101	0.00357002	-1.27675	0.00353543	-1.13275	0.000494682	-0.92295	0.000988099	-0.979709	0.00883225	-1.16514	0.00257517		-0.0385419	0.982095	0.173284	0.844395	0.156258	0.945522	0.115326	0.903125		-0.00246191	0.99603	0.209364	0.432537	-0.0362198	0.961336	-0.0532463	0.912563	-0.149016	0.808541	-0.189948	0.703071
CT04_01509	DNA repair protein rad51										-0.548051	0.317616	-1.1015	0.0314683	-1.3335	0.0685372	-0.776051	0.29605	-0.552066	0.231518	-0.565041	0.111606	-0.210111	0.766356	-0.212294	0.769463		-0.0196936	0.997456	0.528093	0.844831	1.12246	0.859893	0.58841	0.799408		-0.55957	0.731879	-0.0117836	0.991911	-0.251068	0.90165	0.343295	0.767151	0.534552	0.780423	0.000506453	0.99944
CT04_01510	DNA repair protein rad51 (DNA repair protein rhp51)										-2.07762	0.00605584	-1.4839	0.00942205	-2.80646	0.0048672	-1.27873	0.147289	-2.73235	0.000481616	-1.86583	0.00030692	-2.92494	0.0034145	-0.97475	0.203394		-0.668242	0.915022	-0.385095	0.906642	0.00734437	0.999544	0.289197	0.912646		0.581903	0.734638	0.865049	0.365003	-1.40779	0.339041	-1.01535	0.483596	1.62583	0.27095	1.90768	0.14868
CT04_01511	calcineurin-like phosphoesterase										0.117279	0.822055	0.457579	0.233484	-0.0922981	0.900775	0.0688199	0.934333	0.0772705	0.868375	0.552257	0.0951648	-0.124593	0.865656	0.173956	0.790594		-0.0430197	0.987828	0.0938793	0.969384	-0.0366896	0.994655	0.106589	0.947007		0.337036	0.655096	0.473935	0.198876	-0.548977	0.41446	-0.679546	0.212172	0.161964	0.885033	0.305243	0.715766
CT04_01512	integral membrane protein										-0.773016	0.128912	-0.745296	0.0855516	-0.809827	0.236639	0.186226	0.795574	-0.925704	0.0398527	-1.25156	0.00193535	-0.621739	0.339196	-0.235289	0.729316		-0.1529	0.968962	-0.509006	0.72608	0.175645	0.97144	-0.433748	0.76158		0.0290953	0.985767	-0.327011	0.627524	-0.0530927	0.974341	0.631558	0.418053	0.999888	0.244236	0.390495	0.699804
CT04_01513	phosphatidylinositol 3-kinase 3										0.325609	0.333803	0.0931216	0.782221	0.372124	0.387334	-0.933661	0.120085	0.246061	0.42296	0.0671364	0.81376	-0.0399621	0.947774	-0.659012	0.204889		-0.0834781	0.979118	-0.0289224	0.987829	-0.402864	0.920734	0.266164	0.898701		-0.226948	0.818624	-0.172392	0.752514	0.274765	0.740902	-0.0991763	0.913038	-1.30084	0.12119	-0.631815	0.475498
CT04_01514	vacuolar protein sorting-associated protein 26										-0.681242	0.135137	-0.842018	0.0358426	-1.11642	0.074099	-0.880658	0.189693	-0.811874	0.0422476	-0.751027	0.0195856	-1.52143	0.0206485	-0.460028	0.442776		-0.130263	0.977103	0.0917288	0.978857	-0.39395	0.946131	0.402518	0.826867		-0.159066	0.91404	0.062926	0.942571	-0.279766	0.833836	-0.765445	0.411442	0.261439	0.863678	1.05791	0.291307
CT04_01515	cysteine desulfurase (aminotransferase class-V)										1.71947	0.00147293	1.96999	4.36986e-05	1.37499	0.0501959	0.407037	0.672741	1.68664	0.000516165	1.71097	6.01953e-05	1.84984	0.00391045	0.514936	0.570099		-0.0306573	0.994668	-0.252882	0.937572	0.481546	0.935491	0.0948268	0.982007		0.252418	0.872341	0.0301932	0.979297	-0.589878	0.642901	0.14455	0.907626	-0.953821	0.565496	-1.34054	0.290076
CT04_01516	glycine cleavage system T protein										-2.25907	1.7775e-05	-2.60639	9.83278e-07	-2.29891	0.000234911	-3.27102	4.58895e-05	-2.57695	1.08174e-06	-2.34775	4.44044e-08	-4.57113	3.78063e-07	-1.79659	0.00100531		-0.312316	0.961553	0.255081	0.940504	-2.21546	0.620581	1.43332	0.392253		-0.340383	0.818635	0.227014	0.778179	0.304532	0.828825	-2.16601	0.0512158	-0.933626	0.497638	2.71516	0.0112631
CT04_01518	hypothetical protein										-0.765969	0.00482127	-0.85779	0.000922385	-1.28976	0.000374567	-1.40139	0.00108929	-0.755187	0.00282343	-1.07002	2.62308e-05	-1.08414	0.00146581	-1.11909	0.001097		0.0212856	0.993371	-0.207495	0.891769	0.209142	0.954893	0.285218	0.825677		-0.0854125	0.930293	-0.314193	0.40168	-0.431603	0.505527	-0.0149664	0.984638	-0.108728	0.920392	-0.0326511	0.974741
CT04_01520	RNA recognition domain-containing protein										0.138249	0.873099	0.595001	0.358211	-0.28756	0.807466	0.666944	0.478421	0.105133	0.894412	0.390787	0.508588	-0.235656	0.8419	-0.0675817	0.952711		-0.0421314	0.985137	-0.210492	0.852929	0.0550687	0.988683	-0.737481	0.315634		0.452254	0.401867	0.283893	0.422342	-0.886319	0.0740462	-0.620758	0.195136	0.957088	0.0574683	0.164537	0.852394
CT04_01524	poly(A) RNA polymerase cid14										-0.192905	0.80395	-0.156125	0.807788	0.00191747	0.998561	-0.872278	0.316076	-0.0478164	0.946501	0.327318	0.438581	0.315784	0.708678	-1.86706	0.028454		0.136113	0.982518	0.501717	0.886585	0.312161	0.967766	-0.998591	0.775452		0.0117547	0.995643	0.377359	0.727035	0.178376	0.941689	-0.0111802	0.9953	-0.872519	0.674361	-2.18327	0.170164
CT04_01527	hypothetical protein										2.283	0.000950203	2.46575	0.00014404	2.1183	0.00850634	2.79882	0.000623525	1.67828	0.0112752	2.37448	8.58181e-05	1.84696	0.0237327	1.87661	0.0244908		-0.598951	0.888252	-0.0325218	0.990387	-0.280706	0.967766	-0.917653	0.611379		0.141506	0.938877	0.707935	0.365003	-0.302784	0.850383	-0.550969	0.637538	0.677151	0.614139	0.0402038	0.985001
CT04_01528	hypothetical protein										-0.834659	0.253581	-0.744841	0.234354	-1.75578	0.0706623	-1.92324	0.0457885	-0.74757	0.233612	-0.405	0.372382	-0.688271	0.443671	-0.342623	0.715717		0.083594	0.987828	0.318844	0.936172	0.991845	0.906189	1.55424	0.460127		0.106962	0.965042	0.342212	0.706558	-0.94602	0.550676	-0.273019	0.847304	-0.228022	0.930149	0.334372	0.852352
CT04_01529	glucose transporter							2.A.1			1.77296	0.00323684	1.5909	0.00319215	1.36508	0.0833146	1.51858	0.0659063	1.3732	0.0147674	2.24576	3.32405e-06	0.18127	0.879853	1.59943	0.0312754		-0.403125	0.947448	0.656832	0.645232	-1.12307	0.890944	0.0958893	0.975688		-0.190193	0.91404	0.869765	0.142606	-0.21883	0.898722	-1.99873	0.0705128	0.128016	0.948723	1.34697	0.343734
CT04_01530	dihydrodipicolinate synthetase										-0.480454	0.588247	-0.335441	0.650743	0.180708	0.872216	0.348914	0.753468	-0.817688	0.29383	-0.314471	0.577509	-0.479429	0.676778	1.17934	0.102075		-0.340059	0.960383	0.0138382	0.994766	-0.632532	0.913557	0.829445	0.492684		0.148882	0.931553	0.502779	0.466999	0.508939	0.620531	-0.137431	0.914563	0.172747	0.903828	1.63472	0.028942
CT04_01532	mitochondrial import inner membrane translocase subunit Tim16							3.A.8			-1.12165	0.0903336	-0.402073	0.425124	-0.989088	0.225517	-0.493185	0.576486	-0.427879	0.397839	-1.03581	0.018839	-0.496305	0.532649	-1.14733	0.163886		0.697193	0.859483	-0.637096	0.714689	0.508409	0.937067	-0.678238	0.774059		0.725615	0.591429	-0.608673	0.365003	-0.602703	0.658207	0.542802	0.618395	0.519836	0.757267	-0.666811	0.637967
CT04_01533	regulatory protein alcR (C6 zinc finger domain-containing protein)										8.047	7.9498e-08	8.18056	1.77434e-08	8.00328	3.30994e-07	8.79241	5.74157e-08	8.44954	8.59559e-09	9.1912	2.53491e-10	7.73203	6.33662e-07	9.21045	4.85357e-09		0.371386	0.968473	1.02562	0.577388	-0.324253	0.974053	0.371806	0.903125		0.086431	0.97687	0.740668	0.386041	-0.148449	0.959785	-1.49833	0.269869	0.82827	0.686572	1.52433	0.330664
CT04_01536	pectate lyase L		Yes						PL9_3		-0.608218	0.485259	0.690688	0.324433	0.238192	0.820466	4.20955	1.61829e-08	-0.00924511	0.991973	1.16819	0.0265562	1.75142	0.0211115	3.40143	7.87991e-07		0.596546	0.967855	0.475186	0.935141	1.4972	0.845656	-0.808049	0.540398		1.29703	0.594356	1.17567	0.338052	-0.455059	0.866247	0.566958	0.702817	3.97438	0.000534958	1.66913	0.121123
CT04_01537	beta-lactamase family protein										8.34513	2.29875e-07	9.18516	7.83757e-09	8.20947	1.23898e-06	8.36175	1.57001e-06	7.77759	4.99948e-07	9.66237	1.32794e-09	8.89475	1.14975e-07	9.09962	5.87818e-08		-0.60565	0.957632	0.449869	0.886585	0.658842	0.942558	0.736204	0.814588		0.807571	0.660673	1.86309	0.0295145	-0.962487	0.597703	-0.753514	0.561432	0.152288	0.95823	0.22965	0.919267
CT04_01539	BMR1-like protein (ABC-2 type transporter)							3.A.1			1.33256	0.0175669	0.944742	0.0708936	1.79142	0.00547857	2.26503	0.000583745	1.38393	0.00480137	0.410965	0.387399	1.82162	0.00460988	1.82439	0.00366672		0.0490621	0.990178	-0.531859	0.811858	0.0492892	0.993772	-0.410626	0.79541		-0.390636	0.780707	-0.971556	0.0871802	0.850297	0.356013	1.43145	0.0476512	0.437372	0.688443	-0.0225437	0.988993
CT04_01540	5-oxoprolinase (hydantoinase B/oxoprolinase)										-4.64403	3.77412e-05	-5.50685	7.53276e-06	-4.92405	0.000234741	-3.71433	0.00185676	-3.95734	1.36872e-05	-4.80049	3.15657e-07	-5.36409	9.75656e-05	-3.26736	0.00110203		0.72755	0.890275	0.699621	0.886585	-0.252718	0.981436	0.48375	0.843249		-0.827049	0.731846	-0.854978	0.357686	0.572815	0.82174	-0.379524	0.857929	1.17802	0.504855	1.91449	0.208531
CT04_01541	hypothetical protein										2.51199	9.23072e-06	2.91321	5.80919e-08	2.87537	9.981e-06	2.15563	0.00390272	2.46144	2.92875e-06	2.33952	8.11495e-07	2.63117	5.32331e-05	1.53895	0.0346802		-0.0464603	0.991215	-0.561343	0.72608	-0.243205	0.967766	-0.640988	0.8078		0.401787	0.762986	-0.113096	0.912858	-0.0380144	0.986019	0.280123	0.813757	-0.696621	0.634541	-1.0944	0.404002
CT04_01542	hypothetical protein										0.217613	0.781044	0.893983	0.106251	0.687775	0.400847	1.91003	0.00516343	-0.116843	0.87495	0.901482	0.0675286	-0.00270252	0.998276	0.228951	0.825069		-0.333521	0.964997	0.06527	0.984735	-0.691805	0.914497	-1.67502	0.186574		0.636575	0.628025	1.03537	0.123085	-0.169488	0.915014	-0.926563	0.383792	1.21815	0.189987	0.234934	0.903306
CT04_01543	hypothetical protein										-2.53523	0.00661751	-1.29761	0.039297	-2.20319	0.0404383	0.735273	0.298224	-3.72642	0.00053348	-0.956418	0.0450537	-1.61156	0.0991346	0.0721868	0.938596		-1.13511	0.887174	0.354565	0.935141	0.607581	0.952351	-0.654656	0.676624		1.27006	0.497086	2.75973	0.0178866	-0.89563	0.643418	-0.642614	0.675285	2.93832	0.0136365	1.67609	0.189482
CT04_01544	LEA domain-containing protein										1.32078	0.00111482	1.50651	4.75375e-05	0.282958	0.699124	1.34698	0.0162396	1.19939	0.00104632	1.235	0.000167671	0.447254	0.487296	1.13785	0.0248875		-0.123554	0.977103	-0.275125	0.905732	0.186868	0.981436	-0.223823	0.91614		0.181584	0.896401	0.0300125	0.975931	-1.20821	0.233363	-0.746215	0.447485	1.06552	0.357986	0.65483	0.584357
CT04_01546	steroid monooxygenase (HK97 family phage prohead protease)										8.98672	1.42448e-07	9.49502	2.60931e-08	8.03782	7.37229e-06	8.85313	1.79657e-06	7.57964	3.15533e-06	10.3561	2.42689e-09	9.15499	1.93509e-07	10.468	6.86529e-09		-1.44669	0.708238	0.832557	0.587343	1.11368	0.907607	1.56615	0.465128		0.466167	0.815404	2.74541	0.00125888	-1.45284	0.386167	-1.17172	0.253883	0.873572	0.709505	1.32604	0.247183
CT04_01548	saccharopine dehydrogenase										-2.122	0.000102545	-2.39163	6.06625e-06	-1.81625	0.00320061	-1.66202	0.012531	-1.97142	2.65028e-05	-2.638	1.26167e-07	-2.28828	0.000622972	-2.11384	0.00109516		0.146791	0.968962	-0.242631	0.937572	-0.5082	0.919177	-0.449629	0.787925		-0.272976	0.841088	-0.662398	0.193042	0.582385	0.524911	0.316816	0.74541	0.139153	0.918137	0.197724	0.885047
CT04_01552	short-chain dehydrogenase/reductase family										2.46035	0.000351734	2.16482	0.000617009	1.87139	0.0311723	1.13321	0.247199	1.36074	0.0531928	2.23289	4.70284e-05	2.10262	0.0110159	1.24378	0.201506		-1.10661	0.743255	0.0740449	0.984735	0.221585	0.981436	0.137129	0.975688		-0.306207	0.875236	0.874452	0.334556	-0.269234	0.894167	-0.121694	0.938991	-0.76635	0.714892	-0.850806	0.622754
CT04_01559	hypothetical protein										2.84549	0.00320242	4.76369	2.22896e-07	2.51046	0.0100539	4.17716	6.58327e-05	3.62365	8.83289e-05	5.24966	1.40839e-09	3.25308	0.00106903	3.7107	0.000261731		0.737075	0.957632	0.490181	0.891769	0.742622	0.945522	-0.452963	0.911464		1.87187	0.333523	1.62498	0.0901352	-2.24901	0.157464	-1.99657	0.149819	1.67051	0.384576	0.474921	0.864283
CT04_01562	DNA-binding protein										-2.53197	0.000593363	-2.35629	0.000219157	-2.076	0.00963482	-2.78204	0.00300741	-1.59249	0.00203876	-2.15638	2.29545e-05	-1.7674	0.0178113	-1.51816	0.0341036		0.943201	0.795562	0.206205	0.969384	0.300208	0.967766	1.21548	0.584036		0.176752	0.941033	-0.560244	0.451574	0.298437	0.877942	0.392441	0.760917	-0.671074	0.735708	0.244194	0.889585
CT04_01567	N amino acid transport system protein (transmembrane amino acid transporter)										-3.37049	3.03165e-07	-2.06046	1.27367e-06	-1.89933	0.000346201	-2.96082	2.41857e-05	-3.17424	8.10182e-08	-3.32438	1.23378e-09	-2.7097	1.82161e-05	-1.8758	0.000287589		0.199566	0.977103	-1.25908	0.12265	-0.824349	0.894202	0.979099	0.597115		1.30643	0.249462	-0.152219	0.905713	0.182004	0.898766	0.616737	0.592058	-0.970928	0.459131	0.83252	0.47202
CT04_01581	FAD-dependent oxidoreductase-like enzyme										0.156612	0.845654	0.822647	0.116556	0.724038	0.37334	-0.0546941	0.963085	0.500053	0.394315	1.19279	0.00397101	0.510814	0.556645	0.197777	0.846407		0.35545	0.962151	0.372257	0.886585	-0.216696	0.974899	0.204991	0.947605		0.678039	0.628025	0.694846	0.281939	-0.0770237	0.970895	-0.665977	0.530949	-0.760534	0.642658	-0.338847	0.854812
CT04_01582	class II Aldolase and Adducin domain-containing protein										0.973338	0.246516	2.03205	0.00118901	0.691519	0.531771	1.10076	0.278356	1.33133	0.0554044	1.63131	0.00249315	0.77675	0.462723	1.58121	0.0765051		0.365175	0.968473	-0.409924	0.906642	0.0409158	0.998223	0.484103	0.879633		1.06617	0.507449	0.291069	0.80685	-1.34935	0.399105	-0.898512	0.560885	0.407196	0.873136	0.850383	0.648957
CT04_01586	3-oxoadipate enol-lactonase										-0.689619	0.195261	-0.0549451	0.906433	-0.149304	0.841637	-0.233706	0.764717	-0.595006	0.192007	-0.420749	0.218618	-0.891835	0.191718	-0.616342	0.368327		0.108008	0.981771	-0.371542	0.868616	-0.730228	0.909798	-0.407518	0.845337		0.654676	0.56824	0.175125	0.837785	-0.0993321	0.951782	-0.458017	0.695297	-0.0600558	0.972316	0.262654	0.878856
CT04_01588	trafficking protein particle complex subunit 2										0.441439	0.427953	0.00578355	0.992892	-0.167803	0.853335	-1.04605	0.182258	0.0213527	0.973374	-0.563455	0.212342	0.158632	0.854707	0.56879	0.410584		-0.404232	0.957632	-0.554682	0.844395	0.33288	0.967744	1.58612	0.435274		-0.441833	0.785354	-0.592283	0.500196	-0.144472	0.947523	0.743089	0.528487	-0.861045	0.635401	0.392199	0.808267
CT04_01590	nuclear CAP binding protein subunit 2 (RNA recognition domain-containing protein)							3.A.18			-0.49703	0.416273	-0.694369	0.199922	-1.5353	0.0427407	-0.925238	0.225542	-0.200961	0.7112	-0.368631	0.357511	0.128899	0.875307	-1.63736	0.0307256		0.310668	0.968473	0.31351	0.950453	1.67428	0.780077	-0.558993	0.861277		-0.171486	0.942685	-0.168644	0.88356	-0.85779	0.643418	0.50298	0.675285	0.490503	0.834339	-1.74277	0.228162
CT04_01591	maltase (alpha amylase)								GH13_40		0.0807032	0.857088	0.0540719	0.891711	-0.0347607	0.95614	-1.72989	0.0212174	0.144508	0.69538	-0.00530424	0.987003	-0.218216	0.719687	-0.184659	0.762743		0.0644001	0.982518	-0.0666084	0.980542	-0.171085	0.967766	1.57377	0.267861		-0.0195872	0.987862	-0.150596	0.801059	-0.0994346	0.934001	-0.203912	0.819539	-1.72498	0.0770465	0.0198709	0.98934
CT04_01596	20S cyclosome subunit ( tetratricopeptide)										-0.567002	0.331414	-0.482396	0.320459	-0.997429	0.195601	-1.71614	0.0400211	-0.961501	0.0736516	-0.400375	0.288871	-1.09524	0.146024	-0.449627	0.562886		-0.382448	0.961553	0.0886526	0.98228	-0.128428	0.988438	1.40421	0.546228		0.0934976	0.967839	0.564599	0.503977	-0.49862	0.770554	-0.7157	0.574709	-0.853654	0.66692	0.678988	0.669466
CT04_01597	nuclear pore complex protein An-Nup82										-0.345069	0.486866	-0.233008	0.56503	-0.695794	0.285382	0.0294818	0.968165	-0.827235	0.0630275	-0.610879	0.0639135	-0.08349	0.907923	-0.0410141	0.952711		-0.494718	0.915022	-0.377873	0.886585	0.607405	0.924824	-0.0613872	0.982642		0.0954487	0.959124	0.212294	0.827943	-0.435119	0.771296	0.550158	0.581089	0.693876	0.626471	0.0250841	0.98934
CT04_01598	phosphatidylinositol 3										-1.11735	0.056097	-1.2338	0.0167609	-0.815777	0.261869	-0.941311	0.252736	-0.762768	0.0997566	-0.739757	0.0551018	-1.13285	0.121787	-1.2331	0.105441		0.349946	0.930913	0.491496	0.727622	-0.336001	0.946131	-0.306958	0.878092		-0.117693	0.937909	0.0238563	0.979297	0.415273	0.693731	-0.412224	0.642231	-0.109946	0.942337	-0.0809028	0.963784
CT04_01599	arylacetamide deacetylase										-1.1067	0.106953	-0.306108	0.580575	-0.633316	0.451375	-1.79902	0.0346031	-0.761993	0.193919	-0.574643	0.18354	-1.91212	0.0241986	-1.73717	0.0437822		0.381621	0.967855	-0.26259	0.950453	-1.25553	0.890944	0.0530833	0.990565		0.827945	0.594356	0.183734	0.880358	-0.309028	0.871121	-1.30196	0.357308	-1.17736	0.496553	0.131244	0.968449
CT04_01600	tyrosine-protein phosphatase non-receptor type 6										-1.92384	0.0253888	-0.984166	0.0970556	-1.79311	0.0733893	-1.80334	0.0900302	-1.29638	0.0436398	-1.14452	0.0191614	-1.1435	0.200562	-0.991871	0.27688		0.567709	0.957632	-0.159473	0.975878	0.609468	0.945522	0.740453	0.814173		0.882405	0.651031	0.155223	0.909057	-0.792788	0.671737	-0.0238468	0.989529	0.0472067	0.984807	0.178192	0.941776
CT04_01601	hypothetical protein										-0.14073	0.816096	-0.239058	0.631895	-0.275401	0.730618	-0.965489	0.218373	-0.12062	0.815725	0.0309003	0.939217	-2.40073	0.00248629	-0.708375	0.344391		0.0358876	0.994416	0.264653	0.942705	-2.08224	0.703096	0.190017	0.955135		-0.0784945	0.972386	0.150271	0.873135	-0.0603232	0.978294	-2.40722	0.0455984	-0.605316	0.73585	1.66694	0.284008
CT04_01603											-1.54327	0.0131946	-0.675066	0.136552	-1.18582	0.093659	-1.733	0.0275947	-1.57468	0.00519274	-0.827077	0.0256811	-1.13033	0.105008	-1.66232	0.0269355		-0.027373	0.997456	-0.152541	0.969384	0.0682778	0.993801	0.120169	0.974722		0.866927	0.526858	0.741758	0.349955	-0.520884	0.719924	-0.300065	0.824011	-0.583565	0.760019	-0.531673	0.757876
CT04_01604	sorting nexin-41										-0.456294	0.0787256	-0.233162	0.302165	-1.04701	0.00600361	-0.831458	0.0419063	-0.358033	0.116418	-0.188521	0.332244	-0.331301	0.319211	-0.364088	0.284283		0.0976949	0.975591	0.0440397	0.983025	0.717034	0.808168	0.466149	0.708118		0.223558	0.795352	0.169903	0.715467	-0.812949	0.221256	-0.139955	0.844908	0.218522	0.85085	-0.0323623	0.975629
CT04_01605	synaptobrevin										-0.855878	0.230307	-0.374672	0.538663	-0.579229	0.50539	-0.501467	0.571355	-0.318796	0.603307	-0.62707	0.186831	-0.656323	0.437818	-0.855333	0.328548		0.53314	0.95816	-0.271712	0.969384	-0.101162	0.99328	-0.456778	0.894979		0.488259	0.843925	-0.316594	0.795986	-0.203223	0.934795	-0.0326728	0.98719	0.159845	0.950675	-0.19577	0.944207
CT04_01609	ornithine aminotransferase										0.0323609	0.919675	-0.0988092	0.719301	-0.171358	0.635556	-0.668556	0.0614641	-0.193173	0.467012	0.427189	0.0434471	-0.256075	0.442696	-0.731334	0.0262179		-0.224281	0.885628	0.531242	0.0411298	-0.0947663	0.967766	-0.0610757	0.959402		-0.135474	0.829346	0.620049	0.00280712	-0.0593669	0.930534	-0.685375	0.0246341	-0.502128	0.314495	-0.468438	0.322758
CT04_01610	short-chain dehydrogenase										-0.0994055	0.902828	0.583739	0.291751	0.612614	0.436778	-0.326431	0.723472	-0.320984	0.639663	0.183628	0.713905	-0.445653	0.624473	0.155959	0.875295		-0.237674	0.977103	-0.420521	0.909706	-1.09577	0.905478	0.484414	0.879633		0.69862	0.720577	0.515773	0.670201	-0.00235266	0.999479	-0.677597	0.681283	-0.935733	0.611534	0.644447	0.752969
CT04_01612	eukaryotic translation initiation factor 3 subunit 8										-0.560374	0.0752964	-0.948225	0.00210513	-0.74713	0.050573	-1.39835	0.00560445	-0.529785	0.0668757	-0.998402	0.000453604	-0.419167	0.253187	-0.815841	0.0312078		0.0321156	0.987828	-0.0474875	0.980542	0.324683	0.906189	0.581845	0.492045		-0.391191	0.445318	-0.470794	0.0740193	0.210084	0.727582	0.582254	0.102188	-0.65346	0.25303	-0.396297	0.41741
CT04_01613	glycoside hydrolase family 43 protein								GH43		2.59923	0.000195888	1.96197	0.00283534	1.33109	0.175066	2.27412	0.0131279	2.17344	0.000842201	1.78798	0.0015347	0.555715	0.617625	2.94304	0.000157493		-0.431715	0.942658	-0.165029	0.972587	-0.79827	0.924824	0.660604	0.758066		-0.653404	0.628025	-0.386718	0.67479	-0.556132	0.759004	-1.18937	0.403553	0.884579	0.599629	2.34345	0.0562462
CT04_01614	serine threonine-protein kinase ATG1										0.831342	0.00740795	0.847191	0.0034598	0.199565	0.678093	-0.460934	0.399149	0.850461	0.00335913	1.10416	5.51298e-05	0.142051	0.76797	-0.277178	0.583834		0.0148081	0.995417	0.239812	0.856434	-0.0551404	0.9918	0.211707	0.911464		0.0284174	0.978275	0.253421	0.523112	-0.661376	0.29808	-0.956328	0.0564431	-0.69024	0.434553	-0.423393	0.622102
CT04_01616	DUF543 domain protein										-1.17438	0.0446637	-1.34926	0.00979915	-0.711619	0.301178	-1.36493	0.0953079	-1.5225	0.0054752	-1.54364	0.000505773	-0.739507	0.277945	-1.25582	0.0862202		-0.361536	0.962386	-0.202114	0.969384	-0.00307742	0.999544	0.107499	0.977448		-0.186372	0.932369	-0.0269503	0.985436	0.612965	0.651913	0.812001	0.44083	-0.632414	0.714933	-0.521838	0.741459
CT04_01618	iron-sulfur cluster assembly accessory protein										-0.672368	0.457899	-0.772377	0.325474	-0.656588	0.556378	-0.318592	0.791779	0.0311981	0.970156	0.0805618	0.890917	-1.11079	0.296654	-1.45803	0.174143		0.68816	0.926027	0.851231	0.773295	-0.429148	0.967766	-1.18508	0.713766		-0.11432	0.974887	0.0487511	0.975931	0.0536769	0.987519	-1.2267	0.439773	0.418776	0.869498	-0.337151	0.914689
CT04_01619	hypothetical protein										1.3412	0.0322079	1.47649	0.00768896	-0.249655	0.793462	0.888725	0.256173	1.80134	0.000834635	1.07992	0.0245532	1.75562	0.0105076	0.704927	0.402618		0.459547	0.951487	-0.406484	0.910938	1.98931	0.709364	-0.135362	0.971931		0.145118	0.952273	-0.720913	0.368647	-1.73799	0.225272	0.657796	0.581079	1.08514	0.543969	-1.03953	0.487083
CT04_01621	A49-like RNA polymerase I associated factor										-1.60906	0.0623271	-1.32404	0.0713569	-0.323501	0.757313	0.662868	0.424717	-0.912059	0.192012	-1.13064	0.0439633	-0.478962	0.619791	-1.67733	0.111097		0.746099	0.93605	0.203791	0.976175	-0.194503	0.981436	-2.35198	0.27657		0.316827	0.924404	-0.225481	0.887018	1.00218	0.566573	0.60389	0.703888	0.98207	0.521411	-1.17541	0.5577
CT04_01622	DNA repair and recombination protein rad26 (SNF2 super family protein)										-1.11113	0.133053	-1.91491	0.0102497	-2.94	0.00798977	-1.01834	0.311765	-1.49898	0.0305025	-1.6244	0.00418119	-1.15136	0.210861	-0.945421	0.307179		-0.388525	0.952203	0.310863	0.937853	1.74208	0.752391	0.0686385	0.982007		-0.827152	0.504037	-0.127764	0.909057	-0.968465	0.54511	0.462756	0.674102	1.88259	0.150832	0.209143	0.899216
CT04_01624	peroxin 11C										1.3624	0.161688	1.04375	0.252279	1.36375	0.255344	0.782344	0.586259	1.4674	0.0792689	1.79272	0.00650793	1.87487	0.0794573	0.837126	0.553615		0.108648	0.981971	0.745153	0.672575	0.536538	0.924824	0.196848	0.953942		-0.309659	0.875236	0.326847	0.695106	0.30622	0.865097	0.0976053	0.938991	-0.708354	0.67808	-1.04804	0.416527
CT04_01626	Urb2/Npa2 family protein										-0.81296	0.427601	-1.83583	0.0794041	-0.408526	0.763806	-1.41845	0.313196	-0.919309	0.305945	-1.38988	0.0642275	-1.89976	0.167172	-1.00011	0.457169		-0.098115	0.987828	0.43078	0.948835	-1.52869	0.837249	0.578526	0.863496		-0.999436	0.619939	-0.470541	0.695259	1.39215	0.369732	-0.567325	0.770733	-1.15235	0.535481	0.954867	0.6416
CT04_01628	60S ribosomal protein L7										-0.383818	0.381213	-0.337407	0.395196	-0.387837	0.463042	-0.91534	0.125669	-0.440999	0.268993	-0.304105	0.374519	-0.24769	0.644229	-0.430165	0.415502		-0.0563974	0.981771	0.0470052	0.980035	0.131959	0.967744	0.483978	0.568801		0.0374687	0.969061	0.140871	0.710865	-0.0417355	0.961857	0.0432185	0.938991	-0.524999	0.362769	-0.172981	0.786826
CT04_01630	Alg9-like mannosyltransferase								GT22		1.28885	0.367077	1.57824	0.161215	1.28804	0.48018	0.88887	0.679249	0.996446	0.451462	1.176	0.239165	1.71157	0.283256	0.60944	0.783344		-0.292178	0.968473	-0.402532	0.886585	0.43465	0.946131	-0.245292	0.943108		0.287085	0.872341	0.176732	0.869557	-0.294021	0.860593	0.54316	0.607686	-0.430949	0.818626	-1.11089	0.403203
CT04_01635	Sas10/Utp3 family protein										-0.809615	0.208616	-0.886288	0.114481	-0.572174	0.477395	-0.939213	0.271104	-0.135941	0.804994	-0.548818	0.179537	0.224782	0.764686	-0.583934	0.472234		0.680469	0.878071	0.341562	0.932966	0.789209	0.906046	0.24732	0.939049		-0.0763497	0.97687	-0.415257	0.582519	0.310675	0.865487	0.758323	0.394989	-0.25153	0.905922	-0.79342	0.519305
CT04_01641	carbohydrate-binding module family 1 protein		Yes						CBM1		6.46305	2.44555e-11	6.54467	4.65045e-12	6.67149	9.23595e-11	8.35857	1.05409e-13	6.16994	2.58969e-11	6.82224	4.99775e-13	6.79903	3.54048e-11	8.76149	9.456e-15		-0.295328	0.960383	0.27635	0.90804	0.129443	0.981436	0.40941	0.653936		0.076155	0.964957	0.647833	0.22614	0.124928	0.928464	-0.0219789	0.983913	1.69748	0.00640317	1.97745	0.000396418
CT04_01643	WD repeat domain-containing protein							3.A.20			-0.389119	0.391304	-0.00261333	0.995166	0.153269	0.802969	-0.378168	0.579404	0.0454171	0.914341	-0.138438	0.6672	0.194353	0.740648	-0.553604	0.375928		0.442464	0.885628	-0.134939	0.969384	0.0641404	0.9918	-0.157548	0.946616		0.391581	0.720704	-0.185822	0.775169	0.1507	0.899102	0.34978	0.6729	-0.537032	0.643654	-0.758721	0.431977
CT04_01645	acyl-CoA thioesterase II										3.6166	2.98237e-08	3.4808	1.34663e-08	3.47311	1.11349e-06	3.71558	1.01676e-06	3.04526	4.46979e-07	3.7169	1.31464e-10	3.68924	2.63445e-07	2.86218	4.81574e-05		-0.573877	0.885628	0.232846	0.949259	0.244911	0.967766	-0.885478	0.646968		-0.136553	0.937394	0.67017	0.330254	-0.0166032	0.994353	-0.00453858	0.997764	0.27953	0.868283	-0.850858	0.505308
CT04_01646	hypothetical protein										6.15805	6.11399e-15	6.49703	5.06422e-16	5.71169	1.04068e-12	5.74312	3.58126e-12	5.99203	4.82227e-15	6.65989	9.72113e-17	6.30612	2.0781e-14	5.46633	2.51843e-12		-0.168962	0.968473	0.152476	0.937572	0.590976	0.861161	-0.268067	0.867238		0.341896	0.64095	0.663334	0.049026	-0.790648	0.225272	-0.352148	0.527914	0.024345	0.983898	-0.834697	0.227228
CT04_01648	ribosome assembly protein rrb1 (WD repeat domain-containing protein)										-0.159448	0.834477	-0.351012	0.580253	-0.545007	0.556895	-0.140382	0.895404	-0.250196	0.698141	-0.359019	0.454602	-0.567823	0.532649	-0.0943675	0.927881		-0.0727623	0.988387	-0.0122903	0.996804	-0.0197646	0.998724	0.0813963	0.981057		-0.172402	0.931631	-0.11193	0.923147	-0.204426	0.915014	-0.2119	0.885147	0.379142	0.833578	0.480303	0.763246
CT04_01649	Carboxy-cis,cis-muconate cyclase		Yes								-0.18595	0.740537	-0.417537	0.355649	0.0984861	0.887338	-0.379662	0.599338	-0.0241765	0.962123	0.051014	0.888659	0.377703	0.519299	0.392317	0.508332		0.148141	0.979118	0.469523	0.869745	0.309791	0.967744	0.75429	0.724659		-0.243934	0.908198	0.0774474	0.943373	0.499653	0.726509	0.339921	0.763355	-0.449418	0.797796	-0.00491962	0.99789
CT04_01651	thioredoxin-like protein							5.A.1			-0.177871	0.863425	-0.192796	0.826644	1.10749	0.206677	0.102867	0.936356	1.33898	0.02408	0.093743	0.893232	-0.373995	0.749408	-0.609252	0.597902		1.48892	0.687854	0.302634	0.969384	-1.43162	0.877957	-0.782192	0.833328		-0.0554944	0.987862	-1.24178	0.132163	1.30463	0.409093	-0.429626	0.84683	-0.957522	0.637465	-0.308094	0.924605
CT04_01652	cell cycle control protein										-0.995581	0.0223861	-0.843817	0.0187254	-1.60884	0.00849856	-1.52514	0.0218566	-0.483302	0.151533	-0.769813	0.00910771	-0.659591	0.199016	-1.41063	0.016024		0.512651	0.859483	0.0762676	0.980542	0.930278	0.834862	0.0975516	0.972407		0.151019	0.91562	-0.285364	0.613891	-0.767855	0.465067	0.0861557	0.930193	0.101212	0.955368	-0.731514	0.470735
CT04_01653	flavin containing amine oxidoreductase		Yes								-0.667739	0.145753	-1.06374	0.0138537	-1.38683	0.0319377	-1.00375	0.126206	-0.65999	0.0951952	-0.849805	0.00973357	-0.766348	0.192754	-0.593684	0.315967		0.014671	0.997456	0.214632	0.966031	0.59236	0.924824	0.408621	0.8584		-0.387837	0.805483	-0.187877	0.829098	-0.277648	0.881741	0.100081	0.941534	0.338439	0.858876	0.1547	0.93332
CT04_01654	phospholipid-translocating P-type ATPase							3.A.3			0.57353	0.125063	0.462123	0.170808	0.64312	0.170644	0.967534	0.0458141	0.487359	0.150257	0.484907	0.0946747	0.389679	0.445973	0.206738	0.728969		-0.0889354	0.977862	0.0190745	0.9916	-0.258168	0.946131	-0.760057	0.473394		-0.11018	0.926015	-0.0021701	0.997818	0.175552	0.855873	-0.10169	0.905258	0.322184	0.714523	-0.179705	0.868476
CT04_01655	cullin binding protein (TATA-binding protein interacting)										-1.67757	0.0105165	-1.25068	0.0173331	-1.44977	0.0772969	-1.75819	0.0697806	-1.27545	0.0162291	-1.34307	0.00352636	-1.14195	0.131246	-1.18836	0.125682		0.414459	0.899536	-0.0890005	0.979321	0.305245	0.956995	0.557132	0.776136		0.439518	0.70016	-0.0639415	0.942571	-0.203681	0.882257	0.190565	0.852051	-0.291733	0.854773	-0.0398473	0.980926
CT04_01656	protein transport protein SEC61 alpha subunit (preprotein translocase)							3.A.5			0.703627	0.508846	0.736207	0.438323	0.675496	0.614595	0.0316336	0.986776	0.791461	0.40403	0.784643	0.336588	0.934041	0.43351	0.662616	0.620248		0.0892107	0.968473	0.0423446	0.980892	0.257697	0.924824	0.637283	0.435274		0.0370992	0.96993	-0.0097669	0.985311	-0.0676184	0.929399	0.147734	0.760979	-0.650968	0.244236	-0.271381	0.611775
CT04_01657	tRNA isopentenyltransferase										0.497898	0.277529	-0.133045	0.787122	0.425269	0.485091	-0.986398	0.140963	-0.613188	0.216581	-0.1832	0.625035	0.202672	0.764686	-0.26863	0.712864		-1.10482	0.682213	-0.0441606	0.988403	-0.225918	0.97097	0.715126	0.785577		-0.633505	0.628025	0.427158	0.669554	0.566658	0.665391	0.3849	0.749189	-1.4107	0.303234	-0.469653	0.767485
CT04_01658	MFS aflatoxin efflux pump							2.A.1			-0.238099	0.70074	0.0782417	0.879192	0.219329	0.775273	-0.014547	0.986776	0.111636	0.827876	-0.550593	0.17491	-0.334076	0.668138	-0.626204	0.418788		0.372266	0.95816	-0.621641	0.736644	-0.540872	0.924824	-0.591597	0.8078		0.334705	0.845496	-0.659202	0.340642	0.144732	0.931639	0.225501	0.877155	-0.24801	0.887801	-0.298736	0.876338
CT04_01659	fungal specific transcription factor domain-containing protein										0.802751	0.00698224	0.730544	0.00763159	0.501287	0.196286	0.697259	0.0902073	0.603872	0.0288708	0.565232	0.0209705	0.343176	0.411046	0.299379	0.498055		-0.20152	0.960383	-0.16465	0.937572	-0.155547	0.967766	-0.390017	0.752057		-0.0739655	0.942685	-0.0370953	0.9535	-0.231967	0.777443	-0.222864	0.753733	0.191985	0.841462	-0.0424848	0.972304
CT04_01660	signal recognition particle 68 kDa protein										-1.00949	0.0858789	-1.22798	0.0187217	-0.323375	0.668172	-1.56862	0.0892355	-0.96927	0.0512029	-0.940851	0.0220295	-1.71585	0.0402964	-1.15936	0.136461		0.0392639	0.991215	0.285802	0.905732	-1.39556	0.65869	0.394599	0.842874		-0.221196	0.873054	0.0253414	0.979291	0.900165	0.209351	-0.781199	0.375763	-1.21993	0.202439	0.570231	0.62448
CT04_01661	WD domain containing protein										-0.531078	0.339401	0.116161	0.797698	-0.861232	0.26076	-1.03664	0.216743	-0.355487	0.439005	-0.119737	0.753158	-0.586766	0.421953	-1.40914	0.0750176		0.176111	0.968473	-0.243704	0.909706	0.254507	0.967766	-0.399901	0.872373		0.649629	0.49868	0.229814	0.736311	-0.948086	0.33935	-0.449875	0.641893	-0.181731	0.922467	-0.836139	0.497578
CT04_01663	serine esterase family protein										0.315148	0.514867	0.304803	0.462546	0.235532	0.744887	-0.0349884	0.967409	-0.232318	0.629537	0.38585	0.239165	0.47622	0.421369	-0.397898	0.598921		-0.54463	0.859483	0.0833774	0.979321	0.243247	0.967744	-0.375393	0.85831		-0.00577699	0.995643	0.62223	0.246041	-0.0736955	0.963215	0.0861739	0.930671	-0.258822	0.86183	-0.877462	0.38195
CT04_01665	hsp70-like protein							1.A.33			0.154754	0.744229	-0.117531	0.78692	-0.0270621	0.963293	-0.921953	0.145465	0.249847	0.533334	-0.185277	0.612825	0.321134	0.520722	-0.643891	0.233552		0.0876122	0.968473	-0.0534287	0.979321	0.326416	0.909798	0.276608	0.824637		-0.292755	0.625964	-0.433796	0.123085	0.111211	0.883946	0.491056	0.209466	-0.897762	0.124559	-0.94757	0.034768
CT04_01666	CoxI translation protein CYA5 (pentatricopeptide repeat domain-containing protein)										-2.09073	0.0265058	-2.22766	0.00972585	-2.41351	0.0464019	-2.80446	0.0298131	-2.09525	0.0124711	-1.98866	0.00225241	-2.02856	0.0702156	-2.73098	0.0290216		0.0114364	0.998238	0.229726	0.969384	0.375257	0.967744	0.186589	0.962105		-0.117259	0.96496	0.101031	0.940359	-0.204391	0.929399	-0.0588601	0.970782	-0.507676	0.82094	-0.696343	0.696122
CT04_01667	protein RDS1		Yes								-2.28314	0.024965	-1.60009	0.0435487	-0.128523	0.905022	0.498107	0.597561	-4.0666	0.000299836	-1.19871	0.0439796	-2.54366	0.0207945	-0.458374	0.664963		-1.79011	0.803942	0.440312	0.937572	-2.4432	0.697949	-0.963515	0.628135		0.640125	0.829107	2.87055	0.0339485	1.48637	0.266128	-1.39714	0.41096	0.650107	0.663873	2.12979	0.199759
CT04_01669	hypothetical protein										2.51949	3.08607e-06	1.68324	0.00073171	2.19767	0.000512252	1.57526	0.0314193	2.38524	1.51142e-06	2.11734	1.42123e-06	1.92948	0.00282712	0.847505	0.281285		-0.138308	0.977103	0.442799	0.844395	-0.242786	0.967766	-0.734999	0.76158		-0.844895	0.394753	-0.263787	0.71082	0.527088	0.661563	-0.158497	0.901535	-0.628429	0.666146	-1.12064	0.390212
CT04_01670	alpha-galactosidase precursor		Yes						GH27-CBM35		4.11592	1.84748e-05	4.48806	1.3392e-06	3.24837	0.000474198	7.87607	7.98846e-12	4.4542	1.66073e-06	5.77849	2.60768e-10	6.48768	1.62887e-09	8.42252	1.89588e-13		0.331391	0.968473	1.28927	0.401013	3.24892	0.145469	0.564077	0.59995		0.368786	0.902736	1.32667	0.114123	-1.24091	0.465873	0.718736	0.442261	4.60966	1.21225e-05	1.92482	0.00451764
CT04_01673	elongation factor G 1										-1.08002	0.408661	-1.51099	0.209532	-0.71329	0.679657	-1.27986	0.504443	-0.843911	0.426586	-1.68099	0.0794264	-0.846009	0.616493	-0.763968	0.652928		0.238717	0.968473	-0.181804	0.969384	-0.109076	0.985841	0.504699	0.814588		-0.41765	0.787483	-0.838172	0.158524	0.775184	0.471218	0.847912	0.355179	-0.548051	0.709537	0.0657245	0.971508
CT04_01674	oligopeptide transporter protein (OPT family small oligopeptide transporter)							2.A.67			1.65685	0.000290058	2.05528	2.01774e-06	2.49683	2.29685e-06	1.64146	0.00887845	1.89472	8.9312e-06	2.13395	1.60678e-07	2.09143	7.83733e-05	1.16392	0.0556612		0.241281	0.960383	0.0703758	0.979321	-0.40439	0.913557	-0.473133	0.788103		0.405896	0.650404	0.234991	0.666277	0.436608	0.536887	-0.0381573	0.965903	-0.850102	0.303291	-0.918845	0.277224
CT04_01676	fungal specific transcription factor										2.56303	0.0222367	2.84659	0.00507158	3.14824	0.00819604	3.64291	0.00258172	2.73724	0.00723565	3.78764	1.26829e-05	3.27257	0.00553763	4.93416	5.18429e-06		0.175138	0.984535	0.918708	0.775706	0.286946	0.981413	1.25052	0.585859		0.317504	0.927772	1.06107	0.341147	0.204529	0.947523	-0.427233	0.81902	0.608464	0.80133	1.57204	0.289445
CT04_01677	major facilitator superfamily transporter										-0.536606	0.361111	-0.542642	0.262283	0.608995	0.300983	-0.0342179	0.967762	-0.300333	0.541118	-0.0729824	0.851046	-0.962083	0.184704	0.577789	0.328086		0.214211	0.968473	0.483838	0.844395	-1.59957	0.704821	0.608068	0.752514		-0.0386633	0.987157	0.230964	0.791062	1.1813	0.206429	-0.902101	0.417594	-0.653894	0.613517	1.55374	0.145558
CT04_01678	pre-mRNA-processing factor 17 (WD repeat domain-containing protein)							3.A.20			-0.0552054	0.929421	0.262717	0.561403	-0.246751	0.755237	-0.263021	0.743368	-0.0822169	0.878257	-0.146416	0.706925	-0.424415	0.564688	-0.357952	0.63779		-0.0182722	0.997456	-0.409608	0.886585	-0.172152	0.981436	-0.165321	0.95954		0.330715	0.859614	-0.0606218	0.96175	-0.520646	0.73773	-0.283189	0.85519	0.0653169	0.975461	0.0721478	0.975083
CT04_01679	methionine aminopeptidase										-1.31418	0.0446637	-0.939624	0.0653596	-1.17096	0.152306	-0.758121	0.379952	-1.29396	0.0199533	-1.43179	0.00266277	-0.94967	0.219843	-2.01755	0.0315809		0.0154608	0.997456	-0.496829	0.72608	0.22414	0.967766	-1.238	0.411469		0.366834	0.756718	-0.145456	0.855684	-0.240076	0.85037	0.480894	0.563183	0.409036	0.740311	-1.05311	0.317323
CT04_01681	ER-derived vesicles protein Erv14 (cornichon protein)										0.545061	0.133709	-0.25428	0.51022	-0.33473	0.594601	-0.764723	0.266749	0.279561	0.42321	-0.254226	0.415122	-0.0776702	0.907643	-0.733499	0.236139		-0.265558	0.947448	-0.00187856	0.998852	0.24496	0.967744	-0.00720146	0.998147		-0.797814	0.265347	-0.534135	0.249851	-0.0883506	0.955558	0.158488	0.874012	-0.383715	0.796775	-0.635877	0.549774
CT04_01685	RPEL repeat protein										1.28069	0.00014465	1.60863	1.34123e-06	0.268695	0.62028	0.303956	0.599184	0.840549	0.00616072	1.17333	4.89511e-05	0.914444	0.0215246	0.603904	0.174221		-0.453943	0.751465	-0.436591	0.462871	0.651093	0.834862	0.31956	0.821009		0.320746	0.604705	0.338098	0.370876	-1.35165	0.00949168	-0.263968	0.658283	0.0233533	0.984037	-0.30818	0.687407
CT04_01690	minor allergen Alt a 7								AA6		-0.149178	0.780189	-0.914678	0.0541094	-0.714231	0.292835	0.199003	0.782189	-0.236189	0.587453	-0.553433	0.10786	-0.529843	0.428191	-0.227988	0.745569		-0.0892419	0.981771	0.349151	0.905732	0.20161	0.974028	-0.437328	0.810554		-0.755563	0.477301	-0.31717	0.637684	0.193963	0.902955	0.0464224	0.970766	0.920976	0.400321	0.282037	0.85048
CT04_01697	short-chain dehydrogenase										5.01322	8.32772e-10	4.94614	1.95461e-10	4.00895	2.05294e-06	4.48838	4.86592e-07	5.34931	1.79981e-11	5.24383	3.87074e-12	4.59143	8.59953e-08	4.19508	6.53128e-07		0.315008	0.961553	0.296776	0.919394	0.634129	0.924824	-0.28941	0.924782		-0.088179	0.965968	-0.106411	0.908688	-0.976882	0.462359	-0.639529	0.564584	0.516149	0.785278	-0.40739	0.82619
CT04_01698	major facilitator superfamily transporter							2.A.1			-0.2529	0.743621	0.199688	0.736326	-0.082866	0.936239	-0.469473	0.630919	0.180412	0.770347	0.16293	0.725882	0.504279	0.525474	-0.0925586	0.930791		0.466929	0.957632	-0.024762	0.993031	0.598434	0.928906	0.512287	0.868018		0.473272	0.818439	-0.018419	0.989663	-0.272666	0.894105	0.35053	0.799704	-0.521963	0.813309	-0.608109	0.717662
CT04_01699	cytochrome B2		Yes								2.74014	8.43023e-05	2.26863	0.000493349	1.19095	0.160658	1.6392	0.0472441	1.81551	0.00738207	2.51028	1.075e-05	0.752132	0.392355	2.9157	0.000168567		-0.914179	0.859795	0.2552	0.969384	-0.438818	0.967766	1.28571	0.595516		-0.480669	0.824188	0.68871	0.534113	-1.06181	0.573043	-1.75583	0.210393	0.44825	0.863104	2.17278	0.140439
CT04_01700	isocitrate/isopropylmalate dehydrogenase										-0.609084	0.723712	-0.0281921	0.985305	0.0681112	0.973081	0.417718	0.836041	0.585585	0.595841	0.0183471	0.985498	-0.39789	0.856314	-1.30034	0.563083		1.18467	0.623703	0.0369935	0.989919	-0.45855	0.946499	-1.68734	0.389937		0.579656	0.731879	-0.568025	0.369854	0.0912374	0.966245	-0.404306	0.767151	0.308888	0.856856	-0.919906	0.583364
CT04_01703	hypothetical protein										3.44451	2.04726e-11	4.04362	1.2609e-13	4.11511	1.6276e-12	2.47601	9.77867e-06	3.74951	8.87514e-13	3.81606	1.05496e-13	3.667	3.26054e-11	2.6025	2.52947e-07		0.308332	0.841045	-0.225633	0.786812	-0.446251	0.819688	0.124056	0.938808		0.602521	0.11669	0.0685558	0.868592	0.0743312	0.904787	-0.146286	0.769615	-1.63879	0.000936305	-1.06848	0.0175296
CT04_01704	hypothetical protein										0.283773	0.70074	-0.712875	0.305327	-1.49661	0.0873741	-0.108069	0.921335	0.219472	0.734498	-0.437004	0.41633	-0.245069	0.80803	-1.07035	0.24284		-0.0632647	0.991215	0.273091	0.969384	1.23168	0.906189	-1.00186	0.759096		-0.98824	0.593844	-0.651884	0.532269	-0.785903	0.737356	0.172689	0.92816	1.39178	0.487681	-0.841763	0.696122
CT04_01710	MFS monocarboxylic acid transporter										0.0615362	0.92765	0.485527	0.271901	-0.690119	0.427779	-0.134178	0.89682	-0.0488838	0.93649	0.0966375	0.822646	0.0826215	0.929681	-1.47509	0.104545		-0.114381	0.981771	-0.375358	0.886585	0.751105	0.924824	-1.38401	0.58053		0.413408	0.79207	0.152431	0.88842	-1.17042	0.383992	-0.0439535	0.975688	0.579241	0.774403	-1.55588	0.30451
CT04_01712	small oligopeptide OPT family protein							2.A.67			0.915867	0.153278	1.3236	0.0113648	1.12714	0.12149	1.08132	0.153711	0.140692	0.847248	0.492127	0.325796	1.17673	0.0975063	3.00411	1.08064e-06		-0.798264	0.890275	-0.824317	0.727622	0.0486339	0.996613	1.92945	0.234965		0.377753	0.870142	0.3517	0.809376	-0.200649	0.927458	0.672301	0.640408	-0.0294822	0.989169	1.85133	0.0720888
CT04_01713	hypothetical protein										-0.900161	0.163718	-0.98797	0.0766086	-1.50077	0.0867847	-1.33178	0.156417	-1.65769	0.0113015	-0.970967	0.0264767	-0.444799	0.581655	-0.477355	0.563445		-0.764651	0.848439	0.0141771	0.995123	1.04993	0.848498	0.81193	0.697127		-0.0909694	0.96532	0.687859	0.382945	-0.515194	0.739954	0.520562	0.5891	0.213945	0.919871	-0.0240573	0.98934
CT04_01715	hypothetical protein		Yes								0.115861	0.877331	0.43881	0.409382	0.79335	0.260195	0.275372	0.765183	0.726293	0.142679	0.756081	0.0500369	1.07545	0.0934456	0.0447306	0.963206		0.60165	0.897344	0.32783	0.935141	0.281922	0.967766	-0.217463	0.947192		0.302858	0.893275	0.0290381	0.981248	0.358785	0.828145	0.312878	0.797175	-0.514306	0.782382	-1.01369	0.459473
CT04_01716	hypothetical protein										-0.686431	0.0222705	-0.49478	0.0530357	-1.32499	0.00313219	-1.34979	0.00790485	-0.798047	0.00365767	-0.253513	0.24176	-1.22243	0.00461972	-0.70684	0.0653044		-0.111385	0.977103	0.24861	0.886585	0.106683	0.982512	0.616951	0.676395		0.188778	0.86389	0.548774	0.170244	-0.830325	0.296861	-0.972253	0.12988	0.00234024	0.998892	0.512609	0.574303
CT04_01717	HET domain-containing protein										0.76121	0.449956	0.37643	0.703863	0.688638	0.595154	0.160765	0.915938	0.394115	0.690467	0.849619	0.190949	-0.234993	0.880268	-0.060044	0.970791		-0.388356	0.968473	0.451105	0.935141	-0.869907	0.924824	-0.128095	0.981057		-0.38549	0.888668	0.453972	0.721624	0.278681	0.910081	-1.04233	0.53785	-0.562323	0.816792	0.179489	0.958825
CT04_01723	UBX domain-containing protein										0.538937	0.15314	-0.359979	0.370882	-0.221809	0.745309	-0.26626	0.707288	0.486064	0.146069	-0.0696651	0.835028	0.315085	0.576382	0.262614	0.653251		-0.0524697	0.987828	0.299511	0.910938	0.556113	0.924147	0.518599	0.795528		-0.898052	0.305625	-0.546071	0.302233	0.133558	0.937613	0.39016	0.675418	-0.0317247	0.984384	-0.0692388	0.968453
CT04_01724	GAT domain-containing protein										2.09332	3.98016e-08	1.10336	0.000533416	1.46587	0.000303203	1.22912	0.0103644	1.75592	4.15535e-07	1.43176	2.9798e-06	1.20483	0.00315138	0.420815	0.43239		-0.33283	0.870912	0.333127	0.811858	-0.264273	0.945522	-0.82093	0.520774		-0.985633	0.0362942	-0.319676	0.439685	0.361291	0.637175	-0.236109	0.741981	-0.219995	0.836098	-0.776652	0.344183
CT04_01725	F-box domain-containing protein										1.21912	0.0564089	1.26365	0.0216023	1.45595	0.0549672	1.22006	0.158878	1.06099	0.0645372	1.94584	3.10653e-05	1.547	0.0326439	1.76804	0.0122863		-0.163107	0.977862	0.675079	0.679769	0.0798486	0.99328	0.545107	0.814731		0.0452072	0.983147	0.883393	0.171	0.193226	0.914167	-0.402004	0.722267	-0.232197	0.90776	0.233061	0.889016
CT04_01728	expression library immunization antigen 1		Yes								0.752744	0.0835499	-1.81871	0.00549947	-2.19891	0.0168543	-0.237418	0.792917	-0.639644	0.211615	-0.550308	0.162071	-1.28314	0.117728	0.869201	0.10136		-1.39313	0.15373	1.27989	0.322294	0.943956	0.913557	1.08507	0.465128		-2.58233	0.00124536	0.0906946	0.933693	-0.374155	0.877942	-0.710094	0.574709	1.9872	0.150458	2.12832	0.0233699
CT04_01731	hypothetical protein										1.68279	9.07462e-05	1.84744	8.94088e-06	1.36012	0.00530716	1.23928	0.0272334	1.71476	2.99542e-05	1.69076	9.27069e-06	1.54919	0.00114508	0.968206	0.0621684		0.0331481	0.985318	-0.161671	0.886585	0.190867	0.940059	-0.270186	0.783837		0.172141	0.774448	-0.0226785	0.959156	-0.493028	0.250709	-0.14049	0.769615	-0.120764	0.873085	-0.581817	0.215031
CT04_01732	Bax inhibitor family protein							9.B.24			1.30881	0.141791	1.08711	0.191101	0.936495	0.445075	0.985008	0.465899	0.966554	0.26139	1.08289	0.140224	0.582797	0.678053	0.702888	0.603814		-0.339423	0.885628	0.00233133	0.998506	-0.347063	0.924824	-0.282818	0.845641		-0.218023	0.825792	0.123731	0.833598	-0.156214	0.879262	-0.505608	0.461476	0.0501314	0.966686	0.114376	0.927684
CT04_01736	pectate lyase		Yes						PL3_2		7.34493	1.56848e-05	7.58514	3.66123e-06	8.25474	3.84058e-06	12.5656	5.73251e-11	6.12387	0.000252561	9.41339	6.78326e-09	7.84662	1.06726e-05	11.0228	9.45556e-10		-1.20751	0.885628	1.81428	0.167608	-0.435691	0.967766	-1.54741	0.0229465		0.242253	0.942685	3.26404	0.00484429	0.673138	0.759004	-1.57683	0.23707	4.30684	1.62976e-05	3.19512	0.00367562
CT04_01739	cyclic nucleotide-binding domain-containing protein							1.A.1			-0.257297	0.700901	-0.571297	0.304174	0.00625273	0.994968	0.0795462	0.9371	-0.620528	0.274411	-0.523132	0.2184	-0.788321	0.357726	-1.04808	0.234217		-0.360143	0.957632	0.0422773	0.988403	-0.76806	0.909082	-1.12747	0.54021		-0.308954	0.852175	0.0934662	0.930748	0.570197	0.629731	-0.24014	0.863994	0.0810452	0.961372	-0.278367	0.885567
CT04_01740	serine/threonine protein kinase-like protein										1.34412	9.07919e-05	1.41715	1.09407e-05	0.849585	0.0613634	0.637081	0.229672	1.08537	0.000528358	1.37277	3.08756e-06	0.873948	0.0472939	0.570074	0.249108		-0.253163	0.956901	-0.0455878	0.984699	0.0189193	0.998223	-0.0710391	0.97853		0.0773887	0.951389	0.284963	0.585595	-0.567371	0.508907	-0.502864	0.499803	-0.213728	0.880767	-0.303686	0.803478
CT04_01741	peptide methionine sulfoxide reductase										-0.462984	0.33622	-0.213109	0.596372	-1.05127	0.0992029	-0.218946	0.757944	-0.193483	0.637684	-0.15192	0.634107	-0.529756	0.38697	-0.170698	0.793663		0.277427	0.962386	0.0630015	0.984507	0.522302	0.92741	0.0354976	0.989786		0.254292	0.873054	0.0398673	0.967179	-0.822822	0.4996	-0.363522	0.740859	0.833652	0.532153	0.346848	0.811764
CT04_01747	zinc finger protein 76 (expressed in testis)										2.12421	0.0032347	1.58682	0.0213572	1.80304	0.0285725	2.43486	0.00341998	2.27618	0.000808538	1.55442	0.0128859	1.84844	0.0222478	1.89813	0.0194235		0.143899	0.937235	-0.0306338	0.983025	0.0369155	0.988438	-0.550992	0.260752		-0.549053	0.0773222	-0.723586	0.000235054	0.220947	0.632108	0.288496	0.406081	0.648612	0.056305	0.0607044	0.92399
CT04_01748	hypothetical protein		Yes		CT04_01748						2.31024	0.000409787	3.29233	8.24783e-08	1.71829	0.0185825	1.55437	0.032458	3.14275	2.8344e-07	3.14277	1.40567e-08	3.07793	1.4829e-05	0.842251	0.279982		0.824088	0.853094	-0.151209	0.969384	1.30485	0.835546	-0.712119	0.814571		0.97465	0.497683	-0.000647077	0.999359	-1.55009	0.255259	-0.0940325	0.94855	-0.190506	0.940526	-2.20747	0.084807
CT04_01752	transcriptional regulatory protein ume6										0.076075	0.913596	-0.421587	0.466851	0.962208	0.114535	-0.177372	0.858294	0.439259	0.35962	0.210617	0.60706	-0.0922467	0.924304	0.445353	0.548905		0.340037	0.961553	0.634404	0.790676	-1.04615	0.845656	0.573119	0.814588		-0.522106	0.762986	-0.227739	0.795187	1.3916	0.171615	-0.288951	0.842487	-1.10207	0.413427	0.517201	0.734115
CT04_01754	ubiquitin carboxyl-terminal hydrolase family 1										-0.895805	0.41824	0.210402	0.797699	-1.02384	0.444656	0.636961	0.590729	0.129761	0.88278	0.520724	0.353827	-0.539008	0.686478	-0.813429	0.549683		0.975851	0.885628	0.311288	0.950453	0.397555	0.97097	-1.50758	0.584978		1.0576	0.630857	0.393041	0.732469	-1.1545	0.588377	-1.06823	0.508868	1.61687	0.415558	-0.288269	0.927262
CT04_01757	heat shock protein sti1 (tetratricopeptide )							8.A.28			1.14394	6.25184e-05	0.965955	0.000247742	0.53602	0.10403	0.254254	0.548603	1.10366	4.4579e-05	0.950595	8.84278e-05	0.372531	0.283215	0.421275	0.220311		-0.0469651	0.981771	-0.0138088	0.990129	-0.157435	0.956995	0.166524	0.872542		-0.184239	0.734638	-0.151083	0.624592	-0.433457	0.324539	-0.577083	0.122108	-0.279873	0.666801	0.0440857	0.960959
CT04_01758	peptidyl-prolyl cis-trans isomerase										0.48611	0.281658	0.240813	0.586244	-0.221555	0.733433	-0.0908449	0.898031	0.120247	0.8024	0.392325	0.283105	-0.0489759	0.94605	0.147337	0.813803		-0.36685	0.339394	0.145252	0.811858	0.181272	0.924824	0.233353	0.68714		-0.246472	0.435711	0.265631	0.11793	-0.463578	0.117575	-0.427558	0.0835654	0.13825	0.781049	0.190331	0.614081
CT04_01760	esterase family protein		Yes								0.840616	0.0843766	0.711627	0.0984917	0.28693	0.732479	1.03184	0.124288	0.605934	0.175384	0.673478	0.065751	0.195426	0.817771	0.482066	0.51422		-0.235612	0.968473	-0.0383319	0.987829	-0.0734233	0.99328	-0.554151	0.776136		-0.130376	0.934079	0.0669037	0.944323	-0.428297	0.749296	-0.463388	0.684262	0.760016	0.536505	0.279289	0.865576
CT04_01761	hypothetical protein										-4.01367	0.000230625	-3.43974	9.30281e-05	-3.89231	0.00175641	-5.41376	0.000252077	-2.84441	0.000145683	-4.0515	2.08556e-06	-3.74268	0.00255874	-4.07814	0.00146169		1.20256	0.715982	-0.621431	0.844395	0.235448	0.981436	1.32436	0.661813		0.615731	0.762158	-1.20826	0.0902705	-0.501242	0.801105	0.355637	0.84683	-1.48204	0.467792	-0.393128	0.868839
CT04_01762	hypothetical protein										0.674378	0.321321	0.584911	0.33222	0.706608	0.400857	0.901068	0.284881	0.641112	0.288642	0.610506	0.197052	-1.27263	0.140908	-0.286696	0.783324		-0.021591	0.997456	0.0312856	0.992415	-1.97619	0.721166	-1.20622	0.597115		-0.0825158	0.974887	-0.0296392	0.982603	0.122941	0.957586	-1.88454	0.134546	0.186287	0.929454	0.95626	0.619108
CT04_01765	Golgi to endosome transporter (epsin-3)										-0.274158	0.433238	-0.572726	0.0636905	-0.115299	0.823061	-0.933403	0.0882969	-0.534236	0.0811641	-0.371628	0.13697	-1.42076	0.00725182	-0.637347	0.179609		-0.259687	0.95955	0.194163	0.946645	-1.32275	0.703096	0.294328	0.88542		-0.29495	0.792947	0.1589	0.811532	0.45766	0.60361	-1.05925	0.207093	-0.817102	0.426013	0.799976	0.456451
CT04_01767	DUF1237 domain-containing protein		Yes						GH125		-0.827413	0.218104	-0.369257	0.487011	-0.88946	0.304226	0.0309604	0.974795	-0.817072	0.151247	-0.0105333	0.980847	-0.342794	0.685999	0.988305	0.0759412		-0.00453616	0.999423	0.352214	0.909706	0.520474	0.945522	0.949507	0.568801		0.446501	0.815404	0.803251	0.272356	-0.496163	0.778237	-0.327904	0.805784	0.906518	0.562773	1.33555	0.18119
CT04_01768	chitinase		Yes						CBM18-CBM18-GH18		1.16358	0.129106	0.528659	0.494958	0.790945	0.459342	0.636639	0.594976	0.692762	0.355278	0.767024	0.176327	1.40028	0.116591	-0.520504	0.710193		-0.482014	0.913925	0.24755	0.953228	0.631795	0.919177	-1.0855	0.634269		-0.656669	0.614514	0.0728957	0.948883	0.259361	0.881741	0.643606	0.491765	-0.176017	0.930149	-1.89331	0.118859
CT04_01769	LysM domain-containing protein		Yes						CBM50-CBM50-CBM50-CBM50-CBM50-CBM50		0.555643	0.249903	1.01927	0.00912015	0.602703	0.335898	-0.678312	0.446982	0.917311	0.0199254	0.75321	0.0305467	0.648571	0.286584	0.582962	0.359277		0.359504	0.890275	-0.27737	0.884008	0.0618417	0.992984	1.21272	0.460582		0.469283	0.593491	-0.16759	0.777911	-0.426029	0.635941	-0.0868179	0.92816	-1.22608	0.274096	-0.0752044	0.960959
CT04_01770	major facilitator superfamily transporter							2.A.1			-0.844845	0.282037	-0.830064	0.221396	-0.394594	0.704932	-1.20373	0.257399	-1.25748	0.0865155	-0.787936	0.124047	-0.769993	0.43788	0.0396668	0.970791		-0.398672	0.962386	0.0262703	0.992415	-0.334034	0.967766	1.18718	0.584978		0.0430514	0.987157	0.467994	0.657647	0.413017	0.807731	0.0527127	0.974083	-0.735337	0.687559	0.785877	0.577207
CT04_01771	hemerythrinHHE cation binding domain-containing protein										-3.56015	7.43976e-05	-3.50327	1.3051e-05	-4.92395	0.000148631	-3.40604	0.00214504	-3.281	1.24781e-05	-3.70687	2.31005e-07	-3.32465	0.000853551	-3.16146	0.00085799		0.266694	0.968473	-0.216083	0.969384	1.69863	0.786634	0.238407	0.93286		0.057773	0.978275	-0.425004	0.601678	-1.52127	0.314227	0.393439	0.756381	1.59578	0.305045	0.135556	0.94537
CT04_01772	ZIP Zinc transporter							2.A.5			-0.962079	0.159612	-0.753746	0.191793	-1.61717	0.0548086	-0.741603	0.387929	-0.495556	0.382572	-1.20848	0.0167686	-0.738285	0.36255	-0.185911	0.833275		0.457817	0.955095	-0.464735	0.893992	0.916861	0.913557	0.494486	0.840574		0.206899	0.930179	-0.715653	0.375294	-0.918764	0.566909	0.462832	0.733602	0.990126	0.56431	0.567751	0.704005
CT04_01773	hypothetical protein										0.420187	0.461091	1.39119	0.000779205	0.975968	0.110182	0.216348	0.815757	0.678075	0.128564	0.852217	0.0212146	0.145989	0.874497	0.432397	0.574956		0.254452	0.961553	-0.539702	0.558546	-0.811861	0.859893	0.226605	0.92079		0.962092	0.172092	0.167937	0.802171	-0.410418	0.637121	-0.682576	0.425381	-0.76378	0.475115	0.274686	0.852394
CT04_01782	26S proteasome regulatory subunit Rpn11 (Mov34/MPN/PAD-1 family protein)										-0.431131	0.22684	-0.501151	0.108639	-0.341277	0.46986	-0.726986	0.184659	-0.130255	0.693744	-0.257784	0.334196	-0.610311	0.195663	-0.692656	0.148298		0.303558	0.931744	0.256282	0.905732	-0.263217	0.956995	0.0363315	0.989224		-0.0790086	0.953312	-0.126285	0.838396	0.163645	0.885391	-0.355854	0.6643	-0.381039	0.748056	-0.0814902	0.957269
CT04_01785	lactose permease										3.2505	5.95583e-07	4.49877	1.00559e-10	4.30177	5.53048e-09	6.21554	5.29236e-13	3.17539	2.96447e-07	4.76023	6.42229e-12	4.37578	2.88707e-09	5.83674	8.7401e-13		-0.0738981	0.985066	0.242566	0.891769	0.0771912	0.98594	-0.367854	0.649211		1.26424	0.0526507	1.5807	0.000409048	-0.210952	0.833836	-0.376327	0.577943	1.91662	0.000198434	1.47157	0.00378498
CT04_01787	major facilitator superfamily transporter							2.A.1			2.62145	0.000415677	4.06344	9.06256e-09	2.8554	0.000461121	3.21591	0.000124797	2.70003	9.77077e-05	4.13398	2.65882e-10	4.21926	1.99104e-07	3.91771	1.05848e-06		0.0857536	0.990178	0.0633216	0.984735	1.27599	0.834862	0.612293	0.810554		1.46311	0.265347	1.44067	0.0525673	-1.12437	0.41168	0.0883002	0.947883	0.357019	0.870982	-0.306676	0.854812
CT04_01795	fungal specific transcription factor										0.691901	0.408025	0.937716	0.163565	1.17431	0.190929	0.386268	0.7213	0.460133	0.559258	0.992183	0.0632883	1.7088	0.0311175	0.327268	0.777654		-0.251704	0.977103	0.0587629	0.987829	0.533424	0.942909	-0.0610116	0.989254		0.219339	0.934079	0.529806	0.653534	0.242902	0.90966	0.717563	0.543511	-0.841108	0.670922	-1.43554	0.344183
CT04_01799	hypothetical protein										2.52485	3.78552e-05	2.83157	8.26906e-07	2.40399	0.00103345	2.98048	8.83788e-05	1.54595	0.0100405	2.84751	1.43319e-07	2.39955	0.000752272	2.12721	0.00465963		-0.979425	0.71774	0.0438202	0.987829	-0.027398	0.99769	-0.837459	0.639808		0.29191	0.84979	1.31515	0.0416136	-0.418324	0.759004	-0.489542	0.641491	0.563258	0.6861	-0.246803	0.8872
CT04_01800	fungal specific transcription factor domain-containing protein										-0.753468	0.187045	-0.300196	0.517956	-0.361133	0.634026	-0.564309	0.485039	-0.118629	0.806907	-0.464611	0.202254	-0.995312	0.183448	-0.69032	0.351731		0.645527	0.848574	-0.17162	0.969384	-0.597507	0.924824	-0.154435	0.956305		0.464787	0.734638	-0.35236	0.598988	-0.0732949	0.970431	-0.499182	0.679886	-0.160344	0.931358	0.282729	0.874163
CT04_01802	histone deacetylase Rpd3										-0.511	0.370466	-0.883875	0.0847658	-1.15817	0.158657	-1.15849	0.196807	-0.323983	0.501652	-0.705979	0.0814022	-0.339355	0.659059	-1.31491	0.112124		0.185998	0.968473	0.167412	0.958915	0.818488	0.839893	-0.165568	0.946119		-0.370508	0.721861	-0.389094	0.430382	-0.270282	0.834448	0.380794	0.614619	-0.000166901	0.999766	-0.984224	0.277224
CT04_01805	beta-glucosidase B								GH3		0.790094	0.285014	0.81276	0.213778	0.303379	0.775273	1.0273	0.235734	0.744012	0.262728	0.692196	0.195738	0.41059	0.676633	1.49617	0.0506593		-0.0395492	0.995914	-0.145466	0.980892	0.159097	0.988683	0.510891	0.867495		0.0593201	0.985184	-0.0465969	0.98025	-0.547407	0.822516	-0.242844	0.909037	0.695028	0.771265	1.04682	0.564024
CT04_01815	Zn(2)-C6 fungal-type DNA-binding domain protein										1.49388	0.0583829	1.32668	0.0707759	1.5411	0.0977333	2.08304	0.0256888	1.65296	0.0165888	1.65053	0.00433297	1.69346	0.0632578	1.05067	0.314031		0.153975	0.982158	0.298134	0.969384	0.201364	0.982512	-1.0812	0.71548		-0.132051	0.971205	0.0121078	0.99368	0.173896	0.952941	0.0771256	0.969223	0.568348	0.803499	-0.714219	0.752969
CT04_01816	nitrogen assimilation transcription factor Nit-4 (fungal specific transcription factor domain-containing)										2.92809	2.12078e-06	2.54927	8.42063e-06	2.86453	3.23855e-05	2.96759	4.74335e-05	2.09861	0.000286944	2.71539	1.14189e-07	2.41441	0.000511224	2.58764	0.000167971		-0.818113	0.830023	0.172373	0.969384	-0.438269	0.950064	-0.342778	0.892065		-0.380667	0.829346	0.609818	0.483147	0.313508	0.850923	-0.297134	0.834652	0.0763835	0.967034	0.171875	0.935466
CT04_01817	high-affinity nicotinic acid transporter							2.A.1			7.62469	2.09993e-14	6.77559	2.05252e-13	7.42812	2.55544e-13	8.78291	3.00787e-15	7.27606	3.42467e-14	8.38447	4.8574e-16	7.78172	4.20793e-14	7.56667	6.90949e-14		-0.355379	0.885628	1.60251	3.93723e-05	0.352684	0.924824	-1.21801	0.066968		-0.844671	0.178479	1.11322	0.000795706	0.64969	0.361352	-0.600135	0.219676	1.35564	0.00771328	-0.215053	0.806061
CT04_01818	F-box domain-containing protein										-0.828464	0.402831	-0.963271	0.271352	0.00220692	0.998566	-0.769466	0.537596	-1.06979	0.233763	-0.826171	0.221154	-0.867244	0.473709	-0.723028	0.565994		-0.230325	0.977103	0.13227	0.981474	-0.858071	0.917867	-0.0462685	0.991229		-0.111714	0.973437	0.250881	0.865494	0.956955	0.535409	-0.0333849	0.98719	-0.68347	0.73585	0.128333	0.965869
CT04_01819	short-chain dehydrogenase										3.66286	4.3827e-11	3.17399	4.15296e-10	3.00381	1.84762e-07	2.82724	4.56024e-06	3.14307	5.57153e-10	3.44663	1.14574e-11	2.90418	3.0257e-07	2.9174	2.11117e-07		-0.523317	0.767313	0.27935	0.874243	-0.108763	0.981436	0.0897027	0.964699		-0.487376	0.504037	0.315291	0.516732	-0.160785	0.885696	-0.548898	0.41601	-0.185703	0.887778	0.0127632	0.994187
CT04_01820	LysM domain-containing protein								CBM50		0.512526	0.541811	0.557595	0.415821	0.292979	0.802158	0.110943	0.934333	0.113132	0.897074	0.0705901	0.915841	1.16824	0.164481	-0.483887	0.700276		-0.405616	0.967855	-0.486465	0.901233	0.912793	0.911154	-0.665006	0.842874		0.0222035	0.992997	-0.0586451	0.974238	-0.296351	0.892837	1.10291	0.31536	-0.0703434	0.978087	-1.64814	0.291454
CT04_01821	4-coumarate:coenzyme A ligase										0.0829669	0.774614	0.327134	0.146946	-0.230417	0.479134	-0.18158	0.610048	-0.173286	0.488919	0.289079	0.148361	-0.320661	0.302694	-0.145665	0.669536		-0.252343	0.885628	-0.0425198	0.979321	-0.0827049	0.979449	0.0331126	0.982007		0.249824	0.628476	0.459647	0.0645148	-0.554749	0.195186	-0.594934	0.109853	0.0425396	0.957821	0.158357	0.81508
CT04_01822	4-coumarate-CoA ligase							4.C.1			4.01446	3.76266e-06	4.15409	2.82693e-07	4.0651	2.57149e-05	3.17914	0.00213689	3.68249	7.2893e-06	4.71311	1.06281e-09	3.83574	8.9896e-05	4.78389	3.91289e-07		-0.327921	0.968473	0.569181	0.821842	-0.173296	0.984026	1.52707	0.528416		0.128692	0.957265	1.02579	0.206429	-0.0696294	0.979093	-0.812106	0.561123	-0.806026	0.713629	0.894337	0.573006
CT04_01823	phenylacetone monooxygenase protein										0.610537	0.464147	1.10523	0.103977	0.706501	0.428801	3.60702	3.08142e-06	0.901458	0.205664	2.4659	3.08756e-06	2.21767	0.00352759	3.52913	9.47024e-07		0.310401	0.977103	1.3549	0.441539	1.52096	0.83537	-0.0687222	0.982007		0.525674	0.865694	1.57017	0.0900405	-0.404104	0.880755	-0.238041	0.881744	2.89874	0.0203877	1.30906	0.285541
CT04_01824	glycosyl hydrolase								GH43		1.79642	0.00232462	1.87486	0.000450488	1.94674	0.00442623	2.03984	0.00624276	1.83952	0.000528813	1.84418	5.00367e-05	1.9417	0.00418842	2.83868	9.52433e-06		0.0476986	0.991356	-0.0472233	0.987829	0.000688405	0.999544	0.784996	0.65544		0.100314	0.964311	0.0053925	0.996547	0.0412692	0.986597	0.089181	0.95069	0.12486	0.948723	0.909168	0.40276
CT04_01828	fungal cellulose binding domain-containing protein		Yes						CBM1-GH5_7		1.26238	0.00311002	2.14004	1.90603e-07	2.01251	3.48923e-05	4.18111	1.6656e-12	1.17153	0.00222151	2.19403	1.94048e-08	2.44777	4.78265e-07	4.46707	6.48611e-14		-0.0924114	0.981771	0.0392384	0.98668	0.436702	0.914519	0.293843	0.712497		0.881643	0.288475	1.01329	0.0279195	-0.133048	0.907991	0.264416	0.717728	2.17021	5.30881e-05	2.02735	1.83927e-05
CT04_01831	hypothetical protein										0.94677	0.110541	0.897808	0.0796533	0.406366	0.666988	-0.278638	0.801642	0.470791	0.422232	0.992575	0.0177095	0.992599	0.176786	-0.327899	0.75733		-0.483069	0.892667	0.0946408	0.980035	0.609521	0.924824	-0.132128	0.970705		-0.0551835	0.97687	0.522526	0.448937	-0.498398	0.712838	0.0164822	0.989539	-0.605891	0.738947	-1.34754	0.27408
CT04_01832	glycoside hydrolase		Yes						GH128		-1.1423	0.240563	-1.73096	0.0619942	-1.65172	0.237822	-0.367613	0.789137	-1.29474	0.140559	-1.81852	0.023404	-1.18241	0.348793	-0.712187	0.560367		-0.15132	0.968473	-0.0860177	0.978892	0.478334	0.913557	-0.347713	0.769852		-0.588904	0.468005	-0.523602	0.252127	0.0699836	0.961972	0.634335	0.314186	1.29687	0.0433649	0.470822	0.531799
CT04_01833	sexual development activator										1.07321	0.216593	1.27565	0.0975241	1.41374	0.142958	1.06311	0.356357	1.26473	0.103919	1.10399	0.112609	1.33414	0.16788	1.31492	0.180653		0.184143	0.947448	-0.176144	0.886585	-0.0740482	0.981436	0.25526	0.79256		0.19772	0.774448	-0.162566	0.663684	0.140184	0.827202	0.242279	0.599014	-0.357378	0.540643	-0.0280696	0.973341
CT04_01834	hypothetical protein										1.36585	0.0110702	1.64938	0.00054295	1.0906	0.113396	1.72093	0.0108285	1.47936	0.00220362	1.70268	2.91216e-05	1.97911	0.0010583	2.02354	0.0007138		0.14526	0.979094	0.0476741	0.987829	0.890249	0.890944	0.321651	0.885872		0.31789	0.854839	0.220304	0.805854	-0.55326	0.70293	0.289314	0.797304	0.603844	0.702155	0.0352461	0.985001
CT04_01835	C6 transcription factor (C6 zinc finger protein)										-0.149279	0.863415	0.398442	0.516673	-0.163131	0.88042	-0.469281	0.630919	0.672731	0.236824	0.319278	0.514011	0.335258	0.721303	-0.65308	0.513353		0.796076	0.885628	-0.0750071	0.98668	0.441475	0.967744	-0.0774363	0.988727		0.514405	0.834067	-0.356678	0.744639	-0.48032	0.828003	0.0361627	0.984875	-0.43583	0.868174	-0.954742	0.626467
CT04_01836	SNF2 family DNA-dependent ATPase										0.500276	0.460808	0.425307	0.480643	0.675636	0.427779	-0.101079	0.941002	0.4254	0.482203	0.699424	0.145342	0.0355145	0.978783	-0.192841	0.873981		-0.0794545	0.981971	0.272957	0.906642	-0.59752	0.913557	-0.0991389	0.972407		-0.075467	0.961664	0.276944	0.662925	0.252268	0.826606	-0.618209	0.499378	-0.774629	0.500552	-0.276248	0.859996
CT04_01838	glycogen phosphorylase								GT35		-1.57099	2.13819e-05	-1.67371	3.68248e-06	-2.30357	4.56766e-06	-2.0516	6.996e-05	-1.72507	2.65998e-06	-1.35263	1.01995e-05	-1.87475	2.23753e-05	-1.47665	0.000183233		-0.154187	0.949676	0.322825	0.523644	0.427373	0.848498	0.571741	0.392253		-0.10195	0.882103	0.375061	0.111693	-0.627144	0.145595	-0.522596	0.126851	0.251616	0.703872	0.395984	0.368702
CT04_01839	protein kinase domain-containing protein										0.135114	0.81003	-0.193976	0.688202	-0.556181	0.479731	-0.0419095	0.963949	-0.308178	0.526164	0.345294	0.338154	-0.737845	0.345773	-0.706586	0.369119		-0.44212	0.885628	0.542821	0.657235	-0.162554	0.981436	-0.648787	0.715892		-0.334207	0.770565	0.650734	0.193654	-0.348209	0.789643	-1.05358	0.215998	0.488606	0.713373	0.00237286	0.999123
CT04_01840	phosphatidylinositol 4-kinase (phosphatidylinositol 3)										-0.380612	0.401271	0.142303	0.698201	0.0660701	0.91672	0.0540925	0.941002	0.149648	0.684551	-0.0401376	0.903343	-0.83658	0.161803	0.0637927	0.924635		0.536662	0.849865	-0.18943	0.948835	-0.888853	0.848498	0.0200244	0.992869		0.532115	0.593844	-0.193977	0.761698	-0.0825334	0.955558	-0.781956	0.390267	-0.0102864	0.992174	0.898591	0.385511
CT04_01841	acyl-CoA desaturase										-4.02491	4.27568e-09	-4.55206	3.47198e-10	-4.41075	2.44063e-08	-4.88818	1.78741e-07	-4.11983	1.06177e-09	-4.48294	5.44562e-11	-4.71923	1.73035e-08	-4.45445	1.1768e-08		-0.0899122	0.981771	0.0718997	0.981305	-0.309376	0.952351	0.423218	0.814173		-0.523143	0.577473	-0.361331	0.524268	0.143541	0.91108	-0.237734	0.812679	-0.483189	0.69328	0.249405	0.848076
CT04_01842	cytoplasm protein (transporter Avl9)										0.241786	0.560421	-0.147621	0.713014	0.157031	0.799217	-0.456236	0.505936	0.399798	0.237301	0.327777	0.257814	-0.57256	0.345757	-0.982491	0.123138		0.159495	0.968473	0.469628	0.768976	-0.72339	0.900452	-0.538188	0.814173		-0.38217	0.735521	-0.0720368	0.927868	0.293331	0.807731	-0.899687	0.301463	-0.586374	0.654401	-0.401172	0.802976
CT04_01843	mitogen-activated protein kinase HOG1										0.0287382	0.956379	0.735205	0.0327208	0.356792	0.498704	0.727992	0.154353	0.131914	0.75162	0.737407	0.0171035	0.0972278	0.882824	0.0349042	0.956978		0.101334	0.977103	0.0156685	0.992	-0.257534	0.945522	-0.691511	0.487459		0.694447	0.262923	0.608782	0.0902486	-0.369119	0.596919	-0.642322	0.242336	0.372205	0.641032	-0.0617718	0.962121
CT04_01845	benzoate 4-monooxygenase cytochrome P450										3.3604	2.29382e-07	3.15644	1.99586e-07	2.35332	0.00302915	0.991619	0.346667	3.93326	1.22777e-09	3.58764	1.8112e-09	2.91539	8.64055e-05	2.60026	0.000606219		0.567118	0.736733	0.428227	0.72608	0.559821	0.91739	1.50764	0.427707		-0.208084	0.861491	-0.346975	0.420131	-0.795005	0.403369	-0.663411	0.357562	-1.26614	0.367788	-0.318316	0.798243
CT04_01850	aminopeptidase Y (peptidase family M28)		Yes			M28A					7.18233	4.59483e-10	6.77465	8.78975e-10	5.98137	2.1632e-07	8.40673	4.05351e-11	5.89295	3.97874e-08	6.59806	3.44657e-10	7.03654	3.4626e-09	6.40325	4.31901e-08		-1.28189	0.687854	-0.170895	0.973462	0.951583	0.909798	-1.98924	0.186574		-0.404456	0.829631	0.706543	0.497254	-0.705262	0.695375	0.417216	0.753014	2.32943	0.0374898	-0.611389	0.714946
CT04_01852	TAM domain methyltransferase										3.71217	4.9689e-07	2.84043	3.81013e-05	3.11926	0.000177523	4.07837	2.96162e-06	4.19122	2.2419e-09	3.89462	1.2565e-09	3.09337	0.000175193	3.44342	2.51633e-05		0.472036	0.890275	1.06462	0.351087	-0.0354935	0.997285	-0.651272	0.751038		-0.890554	0.486176	-0.297973	0.666993	0.272868	0.884797	-0.827242	0.42814	0.997533	0.435785	0.381755	0.82619
CT04_01854	glutathione S-transferase										-1.35799	0.120994	-0.446449	0.535547	-0.922649	0.369861	1.48328	0.0428567	-0.361258	0.61435	-1.20969	0.0546566	-0.648118	0.522113	1.46417	0.0228218		1.02835	0.859483	-0.780873	0.81347	0.158539	0.988438	-0.0307403	0.990432		0.967829	0.630207	-0.841398	0.4184	-0.421814	0.855873	0.517599	0.762276	2.33311	0.0511754	2.14383	0.0490748
CT04_01857	chitin deacetylase (polysaccharide deacetylase)		Yes						CE4		2.03257	0.000714856	2.46066	6.22723e-06	1.79159	0.0157871	2.15787	0.00481595	2.45903	5.68101e-06	2.02832	2.11653e-05	2.32638	0.000733635	0.762901	0.410345		0.432285	0.915022	-0.435509	0.82588	0.52251	0.924824	-1.38107	0.476209		0.437392	0.735521	-0.430402	0.498868	-0.650301	0.596919	0.307718	0.77789	0.338188	0.842727	-1.56539	0.197453
CT04_01859	hypothetical protein							2.A.1			2.05555	0.00406038	2.92014	3.57068e-06	2.04777	0.0144649	4.87885	1.79144e-09	2.78014	1.09815e-05	3.33504	1.04556e-08	2.07602	0.0125352	4.43732	3.7685e-09		0.727375	0.885628	0.412136	0.884008	0.0562478	0.995822	-0.443498	0.752503		0.868786	0.567881	0.553547	0.450041	-0.865276	0.560712	-1.22116	0.295489	2.83064	0.0033177	2.33089	0.0181888
CT04_01865	impB/mucB/samB family protein										-0.986888	0.170758	-1.24182	0.0594437	-0.29769	0.751784	-1.13943	0.2199	-0.809816	0.191891	-1.06302	0.0356554	-1.28718	0.149303	-1.0775	0.237409		0.191004	0.97796	0.180371	0.976175	-0.989267	0.906189	0.116141	0.978661		-0.243908	0.927768	-0.254541	0.831821	0.928654	0.524911	-0.240985	0.895111	-0.85735	0.636906	0.248058	0.921691
CT04_01866	mitochondrial deoxynucleotide carrier							2.A.29			1.7914	0.00384032	0.543211	0.429082	0.726604	0.42735	0.491825	0.604256	1.23139	0.0382807	0.799585	0.123274	0.509349	0.595739	0.18717	0.867262		-0.576231	0.897669	0.268095	0.969384	-0.179511	0.984428	-0.294895	0.942348		-1.26869	0.351994	-0.424361	0.695259	0.26833	0.908348	-0.179277	0.925434	-0.309416	0.900803	-0.424799	0.861749
CT04_01870	WSC domain-containing protein		Yes								1.13186	0.0010664	0.444854	0.182889	0.0491578	0.941503	0.316144	0.595651	0.862022	0.00540091	0.356464	0.190822	0.7507	0.0914527	-0.15582	0.807663		-0.272773	0.95615	-0.0889808	0.980035	0.67379	0.907607	-0.484131	0.818888		-0.689047	0.431066	-0.505255	0.336789	-0.390615	0.768378	0.372156	0.67506	0.277058	0.863678	-0.880863	0.40488
CT04_01871	hypothetical protein		Yes								2.52812	2.2524e-08	2.01913	6.17959e-07	2.24016	4.5742e-06	0.825764	0.203882	2.57848	4.00068e-09	2.76763	1.39275e-10	1.65484	0.0010915	0.860992	0.146689		0.041049	0.987828	0.744942	0.167608	-0.571631	0.897483	0.0608866	0.983556		-0.523694	0.471496	0.180199	0.712023	0.219809	0.816486	-1.09676	0.0649762	-1.42813	0.1075	-0.795609	0.423489
CT04_01872	uridine nucleosidase (inosine-uridine preferring nucleoside hydrolase)										0.65232	0.281867	0.785971	0.117731	-0.17435	0.867646	-0.565302	0.552718	0.553629	0.308107	0.629754	0.12887	0.370118	0.669247	0.889532	0.217275		-0.0889846	0.984535	-0.158633	0.969384	0.558649	0.926874	1.57874	0.396216		0.150015	0.931553	0.0803666	0.940074	-0.97255	0.430186	-0.255268	0.84683	-0.507676	0.797247	0.51242	0.703493
CT04_01874	NB-ARC domain-containing protein, partial										0.167771	0.62304	-0.0557058	0.866401	0.37217	0.336488	0.308519	0.498977	0.0617248	0.850667	-0.233664	0.365102	0.466311	0.202254	0.186315	0.670863		-0.100317	0.968962	-0.180835	0.918171	0.0957908	0.976016	-0.124467	0.927421		-0.219097	0.792701	-0.299615	0.458946	0.431135	0.463131	0.707761	0.102878	-0.0619862	0.948649	-0.282244	0.672338
CT04_01878	protein kinase-like domain protein		Yes								-0.0527438	0.922681	0.363694	0.369137	-0.0174665	0.980001	-0.368841	0.626045	0.123702	0.788072	0.231525	0.529212	0.156245	0.803022	-0.47638	0.464006		0.175426	0.960383	-0.135242	0.936408	0.172971	0.956995	-0.120505	0.93746		0.418734	0.459923	0.108066	0.804758	-0.380807	0.49285	-0.0725938	0.907366	-0.340166	0.658985	-0.633641	0.253169
CT04_01881	microsomal signal peptidase 12kDa subunit										0.323062	0.707131	0.476517	0.469892	0.133258	0.911353	-0.958488	0.399124	0.216895	0.778524	0.283633	0.608844	0.576543	0.556105	-0.637201	0.601742		-0.0900575	0.989827	-0.184333	0.973462	0.461437	0.967744	0.318197	0.946616		0.149918	0.953404	0.0556429	0.975048	-0.355187	0.877942	0.290582	0.864224	-1.06629	0.654401	-1.20953	0.532223
CT04_01882	proteophosphoglycan 5										1.1034	0.0887424	0.761747	0.214346	0.772252	0.420151	0.477998	0.684165	1.44013	0.0101844	1.05257	0.037241	1.37607	0.0673385	0.66187	0.510494		0.342271	0.890275	0.281006	0.891769	0.589362	0.900451	0.181496	0.938808		-0.33777	0.74123	-0.399035	0.38821	0.0164437	0.99427	0.3248	0.652812	-0.297859	0.832875	-0.705725	0.406648
CT04_01883	vacuolar amino acid transporter 1 (transmembrane amino acid transporter)							2.A.18			-0.40957	0.569933	0.411712	0.405718	-0.189731	0.849643	-0.670945	0.502707	-0.303423	0.613599	-0.588932	0.208927	-0.651153	0.479286	-0.281064	0.769463		0.104433	0.981771	-0.999992	0.0887642	-0.456953	0.926753	0.398278	0.842874		0.820038	0.332981	-0.284388	0.686216	-0.595604	0.52774	-0.0525645	0.96707	-0.497545	0.716632	0.357687	0.795811
CT04_01885	enolase-phosphatase E1										1.4854	5.50465e-05	1.49333	1.32093e-05	0.959118	0.0438712	0.314596	0.630526	1.5668	5.91452e-06	1.50428	1.98804e-06	0.872172	0.0659004	0.0136911	0.98553		0.082621	0.981771	0.00808718	0.996215	-0.0926334	0.98594	-0.270144	0.913152		0.00927698	0.993866	-0.0652568	0.925803	-0.545322	0.530211	-0.646043	0.371315	-0.652871	0.586767	-0.830382	0.43565
CT04_01887	CorA-like Mg2+ transporter							1.A.35			0.453402	0.227424	0.175755	0.634539	0.520344	0.25809	-0.891851	0.194159	0.206923	0.573795	0.158416	0.615752	0.218013	0.69081	-0.405867	0.512934		-0.256639	0.947448	-0.0119728	0.994766	-0.300788	0.933963	0.494579	0.79541		-0.288936	0.753948	-0.04427	0.950923	0.34329	0.660183	0.054475	0.954128	-1.41207	0.097322	-0.616701	0.479086
CT04_01889	serine threonine protein										0.903103	0.00833745	1.04869	0.0011321	0.469578	0.263491	-0.0284827	0.963085	0.814036	0.0112244	1.13774	0.000148483	0.554888	0.167636	0.451338	0.289526		-0.0895567	0.968473	0.0784319	0.958915	0.0800586	0.97601	0.481264	0.539206		0.153807	0.784438	0.321795	0.156435	-0.583259	0.130449	-0.581632	0.0705128	-0.498791	0.354311	-0.0975859	0.884785
CT04_01890	RING-box protein 1										-0.636977	0.173508	-0.789451	0.0532764	-0.67323	0.271464	-1.69705	0.0193312	-0.850686	0.0436991	-0.456205	0.136937	-0.312961	0.607045	-0.0311819	0.961819		-0.208725	0.968473	0.335889	0.90804	0.343585	0.959389	1.63174	0.38156		-0.15331	0.933294	0.391304	0.611235	0.132144	0.944563	0.13984	0.908864	-0.998357	0.516648	0.289799	0.838134
CT04_01893	peptidyl-prolyl cis-trans isomerase-like 2										-0.32514	0.711793	-0.912831	0.233484	-0.934657	0.386336	-0.714573	0.512848	-0.944036	0.229193	-0.536844	0.344791	-0.161628	0.891177	-0.822988	0.453076		-0.611768	0.92236	0.376918	0.937853	0.706521	0.924824	-0.19809	0.956781		-0.586682	0.762986	0.402004	0.734914	0.0644095	0.984059	0.394012	0.779701	0.223471	0.928792	-0.68114	0.690551
CT04_01894	hypothetical protein		Yes								-1.02687	0.0212013	-1.07209	0.00856815	-0.924811	0.0883396	-1.13484	0.0798488	-0.966124	0.0165232	-1.22971	0.00112635	-1.10005	0.0495044	-0.893901	0.097537		0.0644797	0.981771	-0.142901	0.954531	-0.170661	0.967744	0.252172	0.849112		-0.0493159	0.970645	-0.256696	0.584245	0.153206	0.871006	0.125446	0.876367	-0.218064	0.826198	0.204769	0.82619
CT04_01895	DUF185 domain-containing protein										-0.196609	0.794686	-0.845706	0.183111	-0.851441	0.349514	-0.758757	0.407509	0.077924	0.900847	-0.57062	0.230145	-1.13984	0.200434	-0.911493	0.319574		0.254041	0.968473	0.277428	0.969384	-0.310667	0.973378	-0.203503	0.956781		-0.672489	0.720704	-0.649102	0.434179	0.0674097	0.983248	-0.520686	0.763355	0.0741826	0.975923	0.181347	0.949273
CT04_01897	C2H2 finger domain protein		Yes								0.139916	0.762387	0.434021	0.231098	-0.0449085	0.941515	-0.526904	0.375328	0.230727	0.559258	0.532204	0.0911237	0.172849	0.748114	0.111405	0.846499		0.0827516	0.968962	0.0989548	0.950453	0.226902	0.924824	0.6357	0.427707		0.284293	0.591992	0.300496	0.259301	-0.468079	0.305025	-0.340132	0.394967	-0.487299	0.417436	-0.078501	0.916216
CT04_01899	C6 finger domain-containing protein										-1.22262	0.105495	-1.33955	0.0473313	0.0650618	0.944443	-0.0162703	0.987157	-1.14447	0.0808589	-0.735782	0.114752	-1.38033	0.127489	-0.471811	0.603813		0.0687806	0.991215	0.595949	0.856434	-1.45108	0.794553	-0.446199	0.849112		-0.120752	0.968588	0.406416	0.707995	1.38364	0.238311	-0.66339	0.651942	-0.0773729	0.966686	0.927512	0.5577
CT04_01900	integral membrane protein										-1.09004	0.0304059	-0.901322	0.0333198	-0.396937	0.524823	-0.805476	0.245566	-0.712763	0.0824357	-0.647864	0.050056	-0.730179	0.232866	-0.186222	0.774772		0.406479	0.945129	0.258421	0.942705	-0.331306	0.959389	0.633121	0.749424		0.21679	0.908315	0.068733	0.945973	0.492956	0.680856	-0.0967713	0.941881	-0.406838	0.794852	0.557588	0.641541
CT04_01903	short-chain dehydrogenase/reductase family										2.17646	9.37376e-05	2.2705	6.37716e-06	0.0924699	0.92738	1.41565	0.0651549	1.88415	0.0002188	2.31252	3.72849e-07	1.64881	0.0143257	1.9892	0.00229266		-0.298968	0.961553	0.0437661	0.98668	1.51484	0.793358	0.562394	0.79541		0.0863538	0.95641	0.429087	0.496245	-2.14754	0.0620681	-0.676468	0.467795	1.31013	0.381389	0.357685	0.80487
CT04_01904	BTB/POZ domain-containing protein										1.53587	0.0136939	1.15029	0.0459029	-0.977721	0.411803	1.352	0.13771	-0.19906	0.822049	2.69376	2.29157e-07	-0.402427	0.747126	1.12033	0.200005		-1.74601	0.261674	1.5407	0.00880812	0.522188	0.967744	-0.244814	0.931448		-0.389376	0.797087	2.89733	7.35642e-05	-2.07379	0.19164	-3.09231	0.00469107	2.2994	0.13368	1.5324	0.313088
CT04_01907	linoleate diol synthase										2.26891	4.62906e-05	2.95083	1.13762e-07	1.70626	0.0161192	2.11081	0.00419919	2.0564	8.16347e-05	2.73897	1.1195e-07	1.51388	0.0346874	2.52204	4.99189e-05		-0.209743	0.962151	-0.20633	0.905839	-0.202649	0.967766	0.414529	0.772668		0.679279	0.287485	0.682691	0.0779775	-1.22738	0.0674436	-1.22369	0.0507965	0.393038	0.725671	1.01022	0.174186
CT04_01908	C6 zinc finger domain protein										1.24524	0.0759847	1.15061	0.0651854	-0.411876	0.690812	0.726504	0.421746	0.118466	0.893405	1.83691	0.000159533	0.832532	0.350915	0.421849	0.681117		-1.13353	0.827821	0.697552	0.789263	1.21986	0.905995	-0.262241	0.946616		-0.117344	0.968187	1.71374	0.0601354	-1.54985	0.353744	-1.02754	0.44083	1.14219	0.576784	-0.339919	0.894429
CT04_01912	folate-binding protein YgfZ										-1.44218	0.145089	0.107911	0.885633	-0.399933	0.736635	0.400445	0.707543	-0.0888472	0.913133	-0.224582	0.698246	-0.874963	0.42104	0.0897187	0.940967		1.30908	0.803942	-0.336717	0.945923	-0.527122	0.959389	-0.289519	0.929658		1.50889	0.437602	-0.136906	0.924666	-0.537285	0.786285	-0.72769	0.6643	0.804686	0.673028	1.04229	0.560417
CT04_01914	kelch repeat protein		Yes								0.526658	0.415276	0.837698	0.0986522	0.587837	0.444524	1.67215	0.0121987	0.741305	0.162804	0.987508	0.0160241	0.73953	0.303894	1.07299	0.109048		0.188291	0.980907	0.174256	0.973462	0.169726	0.984026	-0.603626	0.805123		0.265398	0.915155	0.251363	0.831768	-0.254351	0.903734	-0.258881	0.876388	1.10633	0.462736	0.332981	0.869807
CT04_01915	periodic tryptophan protein 2										-1.13181	0.116057	-2.35118	0.00416119	0.379284	0.622029	-0.691334	0.468198	-0.540116	0.346281	-1.04084	0.0303715	-0.399786	0.644339	-0.834784	0.344685		0.605504	0.919455	1.25748	0.64788	-0.790735	0.907607	-0.175377	0.959588		-1.15576	0.582395	-0.503779	0.588556	2.67983	0.0246041	0.63161	0.61889	-1.04522	0.477713	-0.429864	0.825015
CT04_01916	farnesyl pyrophosphate synthetase										-0.494396	0.488754	-0.880971	0.171695	-0.377177	0.699027	-1.69829	0.0916128	-0.253086	0.67807	-0.697002	0.144867	-0.271993	0.769038	-1.17712	0.220314		0.250208	0.968473	0.168084	0.969384	0.088392	0.989802	0.537353	0.845641		-0.361367	0.836752	-0.443492	0.531349	0.476422	0.734987	0.396731	0.716729	-1.31948	0.361657	-0.870523	0.503255
CT04_01918	pyruvate dehydrogenase										-1.37919	0.00336476	-1.60974	0.000309913	-2.09629	0.00180974	-2.35575	0.00225176	-1.76252	0.000162367	-0.980258	0.00186405	-2.62797	0.000466336	-1.79583	0.00440492		-0.383666	0.933676	0.623448	0.617839	-0.481621	0.945522	0.574957	0.801912		-0.226537	0.880664	0.780577	0.134373	-0.510849	0.693731	-1.61592	0.084006	-0.251163	0.896279	0.805415	0.554629
CT04_01919	methionine adenosyltransferase 2 subunit beta (RmlD substrate binding domain-containing protein)										-1.78059	0.00518033	-1.63737	0.0028866	-2.80721	0.000715412	-1.69706	0.0311621	-1.26168	0.0108942	-1.60138	0.000335457	-1.51962	0.0323923	-0.877764	0.18634		0.49718	0.941719	0.0270578	0.992415	1.29475	0.859893	0.859692	0.684479		0.135823	0.953404	-0.334299	0.714061	-1.18586	0.455765	0.081824	0.960194	1.07011	0.540006	0.635053	0.64836
CT04_01920	NAP family protein										-0.898444	0.106953	-0.987177	0.0397132	-0.114814	0.877718	0.322251	0.641233	-0.845733	0.0747238	-1.32198	0.00183854	-0.358806	0.611514	-0.765277	0.274456		0.0513011	0.991215	-0.326997	0.937572	-0.197612	0.974899	-1.12473	0.512601		-0.0998008	0.966518	-0.478099	0.586959	0.857986	0.441413	0.987371	0.32283	0.49326	0.7163	-0.433862	0.788786
CT04_01921	20S cyclosome subunit (tetratricopeptide)										-0.662108	0.350454	-1.13669	0.0796064	-0.00474989	0.995944	-1.77417	0.0839505	-0.985867	0.118688	-1.15214	0.0252013	-1.25303	0.177795	-0.909956	0.327013		-0.329327	0.960383	-0.0159627	0.994766	-1.26204	0.76287	0.774883	0.7341		-0.47529	0.731879	-0.161926	0.868134	1.13668	0.20356	-0.1094	0.938991	-1.68956	0.140708	0.347367	0.834506
CT04_01922	ubiquitin-like protein										-1.20077	0.0194394	-1.66299	0.00140989	-1.0614	0.0988249	-2.31581	0.00828478	-1.1125	0.0110947	-1.23328	0.00118852	-1.75967	0.0144773	-1.28094	0.0528098		0.0924065	0.982518	0.417651	0.886585	-0.687879	0.915399	1.00656	0.649682		-0.443367	0.768494	-0.118122	0.90497	0.580916	0.646452	-0.524614	0.670748	-1.2251	0.408355	0.46933	0.766439
CT04_01923	cell division control protein 12 (septin)										0.909004	0.0420597	0.906073	0.0275581	0.595865	0.307855	-0.239939	0.793419	1.02549	0.0125866	0.971269	0.00873286	0.686897	0.216426	-0.0861507	0.919797		0.119024	0.968473	0.0603789	0.975878	0.0950432	0.974899	0.140842	0.930203		0.00362017	0.995643	-0.0550252	0.906744	-0.314615	0.580765	-0.27995	0.563098	-0.822479	0.211749	-0.77668	0.148318
CT04_01924	CFEM domain-containing protein										0.421705	0.544138	0.256447	0.690086	1.69867	0.00729411	1.26289	0.0825726	0.775646	0.158929	-0.591985	0.29922	1.17524	0.0858701	1.07146	0.127388		0.36741	0.968473	-0.835375	0.819696	-0.508318	0.93975	-0.164299	0.95701		-0.16267	0.953312	-1.36546	0.15194	1.44408	0.235172	1.77113	0.128106	-0.46248	0.789896	-0.118462	0.961
CT04_01925	C6 zinc finger domain protein										0.296826	0.524465	-0.0116277	0.982031	-0.124326	0.870178	1.21693	0.0159612	1.02932	0.00476904	-0.180828	0.63408	0.373173	0.522113	-0.768086	0.287439		0.721821	0.687854	-0.156095	0.969384	0.506165	0.924824	-1.99372	0.0760696		-0.328341	0.797087	-1.20626	0.00484429	-0.103729	0.949717	0.558531	0.488378	1.34815	0.0906452	-1.15174	0.269314
CT04_01926	ubiquitin carboxyl-terminal hydrolase										-0.615279	0.119997	-0.874743	0.0183573	-0.836231	0.0868189	-0.981582	0.0900687	-0.638382	0.0781808	-0.795882	0.0150242	-1.21254	0.0203939	-0.915606	0.0623993		-0.0227161	0.991215	0.0656699	0.976175	-0.372682	0.913557	0.0640403	0.965037		-0.248359	0.734638	-0.159973	0.714179	0.025697	0.981936	-0.412655	0.456047	-0.140511	0.882231	0.296211	0.688876
CT04_01929	transmembrane amino acid transporter							2.A.18			1.74233	0.0508753	1.35259	0.104458	1.38436	0.235101	0.616751	0.67653	2.15522	0.00311838	1.69194	0.0093507	2.31497	0.0151715	1.20398	0.328481		0.392349	0.949676	0.334671	0.929052	0.940991	0.88944	0.527034	0.85831		-0.403919	0.82252	-0.461597	0.503564	0.00584342	0.99677	0.612164	0.515889	-0.698089	0.71753	-1.11205	0.35961
CT04_01930	sporulation associated protein										1.25563	0.167006	1.81399	0.00993396	2.32365	0.0100075	3.67846	1.72936e-05	0.739802	0.414766	2.36002	8.22938e-05	0.832199	0.506136	4.02856	2.0076e-07		-0.519039	0.960383	0.527764	0.844395	-1.50991	0.810507	0.35273	0.820922		0.554259	0.784438	1.60106	0.0525522	0.507381	0.736209	-1.53029	0.240515	1.35576	0.180244	3.2184	0.00260319
CT04_01932	cytochrome P450								CE1-CBM1		3.99497	1.53312e-11	4.20178	1.40537e-12	3.98772	1.52239e-10	5.7893	1.04777e-14	4.11614	2.68146e-12	4.7812	1.44944e-14	4.86715	4.39956e-13	5.92671	2.15429e-15		0.126873	0.968473	0.57024	0.322294	0.876275	0.697949	0.140352	0.878092		0.211788	0.833533	0.655154	0.049026	-0.215321	0.809476	0.0907136	0.888077	1.81202	0.000132752	1.0761	0.0064214
CT04_01934	feruloyl esterase b (tannase and feruloyl esterase)		Yes								7.02272	1.3207e-12	8.04866	1.05866e-14	7.30151	3.75802e-12	7.55758	2.57276e-12	7.29438	1.54902e-13	8.00261	6.06274e-15	7.61812	5.41789e-13	7.93841	9.84215e-14		0.273645	0.957632	-0.0446608	0.984507	0.30116	0.945522	0.395374	0.784166		1.03268	0.0934902	0.71437	0.07494	-0.741873	0.325843	-0.396052	0.56208	0.234989	0.849936	0.329203	0.70671
CT04_01936	linoleate diol synthase										0.677819	0.400698	0.971098	0.120426	0.27132	0.832435	3.12005	1.76258e-05	0.0723908	0.938336	1.89745	0.000233023	-0.00200325	0.999197	2.87086	1.46977e-05		-0.616148	0.921716	0.904076	0.4758	-0.289284	0.97601	-0.252868	0.868018		0.288481	0.89558	1.8087	0.0103252	-0.703682	0.689965	-1.89704	0.110855	2.85476	0.00479739	2.89118	0.00576648
CT04_01939	dihydrolipoyl dehydrogenase										-2.00503	1.19336e-05	-2.43511	4.43845e-07	-2.85162	2.89609e-06	-2.82165	1.93493e-05	-2.30074	9.20252e-07	-2.44738	6.80864e-08	-2.57414	5.82943e-06	-2.51781	5.60146e-06		-0.293641	0.82994	-0.012354	0.992	0.275315	0.924824	0.303457	0.749507		-0.421981	0.336098	-0.140694	0.703229	-0.423661	0.403312	-0.135992	0.799704	0.0284338	0.974188	0.0565763	0.94537
CT04_01940	signal recognition particle 14kD protein										-0.981075	0.0812351	-0.354222	0.418014	-0.372485	0.608705	-0.941643	0.246683	-0.731145	0.110065	-0.418993	0.250733	-1.13686	0.125036	-0.673242	0.342889		0.250575	0.961553	-0.0645801	0.980542	-0.756339	0.859893	0.244155	0.90264		0.625162	0.467767	0.310006	0.556689	-0.00578169	0.996082	-0.697541	0.371315	-0.557721	0.605222	0.442774	0.679599
CT04_01941	Ras family protein										-0.371353	0.507765	0.174424	0.694793	0.0245978	0.973526	-2.44851	0.000961439	0.179167	0.690903	0.356706	0.262691	-0.65492	0.357476	-0.920833	0.196534		0.560412	0.890275	0.18437	0.969384	-0.619598	0.924824	1.52851	0.511794		0.555477	0.705424	0.179434	0.833018	-0.141298	0.93893	-0.945266	0.41096	-2.47969	0.049172	-0.331583	0.875416
CT04_01943	arginine N-methyltransferase skb1										-0.738337	0.288285	-1.19605	0.06672	-1.02694	0.254029	-2.37819	0.0121645	-0.869777	0.157328	-0.575796	0.197669	-1.81896	0.0502973	-0.765607	0.388562		-0.1232	0.981771	0.606502	0.820788	-0.820559	0.924824	1.60887	0.466439		-0.434491	0.826416	0.29521	0.760326	0.169602	0.941079	-1.25746	0.328389	-1.36537	0.413427	1.06406	0.499533
CT04_01944	myb-like DNA-binding domain-containing protein										0.569127	0.516805	0.0237722	0.981486	0.199201	0.878395	0.876003	0.405029	-0.0456847	0.964195	0.166791	0.807562	-0.868455	0.440952	-0.165185	0.905907		-0.599141	0.960383	0.12865	0.984699	-1.05169	0.924824	-0.954719	0.781265		-0.529137	0.855339	0.198653	0.918222	0.125641	0.971987	-1.0547	0.607686	0.677506	0.782834	0.774476	0.78768
CT04_01945	histidine acid phosphatase										4.73517	2.4631e-08	4.63429	1.2007e-08	4.83742	2.1632e-07	5.0636	2.46764e-07	5.02659	1.24371e-09	4.71617	1.18055e-09	3.92843	3.78822e-05	5.12895	2.75265e-08		0.291057	0.961553	0.0823793	0.981474	-0.866415	0.904195	0.0707763	0.980907		-0.0947769	0.95641	-0.303455	0.67129	0.203484	0.893698	-0.74531	0.529061	0.226137	0.887801	1.16333	0.329793
CT04_01947	ABC multidrug transporter							3.A.1			-0.400074	0.47533	-0.367175	0.42753	-0.277743	0.729577	-1.60989	0.0776331	0.312615	0.450979	-0.183411	0.634939	-0.0311071	0.973663	-0.944999	0.215989		0.704216	0.795196	0.179309	0.969384	0.250069	0.967766	0.619904	0.824177		0.0285396	0.987862	-0.496367	0.376351	0.0990642	0.957186	0.169824	0.882857	-1.29828	0.381389	-0.928442	0.43565
CT04_01949	deuterolysin metalloprotease		Yes			M35					6.24963	2.92313e-09	5.2688	1.39219e-07	4.75376	4.74272e-05	8.73927	1.14889e-12	5.28047	1.33582e-07	5.69324	1.67302e-09	4.47765	0.000136552	6.10226	6.33838e-08		-0.965628	0.79396	0.419231	0.919394	-0.275511	0.981436	-2.63134	0.00971332		-0.975973	0.498854	0.408886	0.71572	-0.518047	0.826606	-1.21279	0.449067	3.98002	0.000288555	1.62419	0.33389
CT04_01952											-1.08064	0.0925175	-0.608322	0.226471	-0.607099	0.43888	-1.71906	0.0524895	-0.724265	0.161874	-0.633275	0.110382	-0.360631	0.644339	-1.18674	0.138707		0.353095	0.962386	-0.0259814	0.992415	0.252557	0.967766	0.534896	0.855746		0.473459	0.784438	0.0943822	0.933467	0.00880747	0.996082	0.287346	0.8152	-1.12071	0.492095	-0.838373	0.549774
CT04_01955	pre-mRNA-splicing factor ATP-dependent RNA helicase prp43							3.A.14			0.074496	0.909712	-0.527981	0.340123	0.377506	0.610815	-1.28075	0.161351	0.306587	0.517401	-0.534093	0.206306	0.112895	0.896601	0.0578623	0.948251		0.230683	0.968473	-0.0159335	0.994766	-0.274783	0.967744	1.26382	0.527017		-0.594536	0.628025	-0.841153	0.117928	0.891195	0.36407	0.632345	0.490193	-1.57827	0.215654	-0.0396659	0.983367
CT04_01957	Skp1 family protein										-1.25344	0.0601211	-0.766335	0.163452	-1.2812	0.104074	-0.806483	0.313	-0.94912	0.0980224	-0.378105	0.347033	-0.553511	0.472058	0.211014	0.783324		0.32925	0.968473	0.386405	0.910938	0.635199	0.926874	1.05652	0.607113		0.510142	0.809222	0.567297	0.536127	-0.42746	0.832833	-0.178666	0.906992	0.352661	0.873136	0.77398	0.563945
CT04_01960	aldehyde dehydrogenase										4.29568	6.27909e-11	3.81571	3.82581e-10	3.86474	4.21413e-09	3.43381	1.48852e-07	4.63401	3.87079e-12	4.7207	4.91551e-13	4.2144	4.71583e-10	3.89948	2.28156e-09		0.327714	0.604798	0.887108	6.42428e-06	0.370412	0.834862	0.474456	0.472238		-0.486021	0.110543	0.0733726	0.755682	0.0415706	0.951052	-0.475125	0.0705128	-0.431572	0.360812	-0.327527	0.415263
CT04_01963	mRNA processing protein										-1.55758	0.00422561	-1.94875	0.000272788	-1.65236	0.0196239	-1.86757	0.0190823	-1.38043	0.00235523	-1.57914	0.000108202	-3.05639	0.000629464	-1.98029	0.0066884		0.180946	0.969573	0.371472	0.906642	-1.35523	0.839893	-0.112757	0.973209		-0.391272	0.815404	-0.200746	0.814686	0.335542	0.842274	-1.39116	0.284146	-0.251715	0.900803	0.990761	0.5577
CT04_01964	thiamine biosynthetic bifunctional enzyme										0.590235	0.372641	1.08757	0.0318934	0.93723	0.200994	0.235572	0.803182	0.58736	0.311828	0.96183	0.0224148	0.351011	0.694381	0.211752	0.827945		-0.00570866	0.999423	-0.121303	0.979321	-0.565333	0.943091	0.0998834	0.982007		0.49042	0.799653	0.374826	0.724418	-0.158706	0.940713	-0.602736	0.682083	-0.81414	0.658057	-0.148924	0.956832
CT04_01965	centromere binding protein B										0.0449078	0.898762	0.132318	0.643728	-0.432658	0.308348	-0.907652	0.0791756	0.242821	0.37179	0.0855694	0.731405	-0.41157	0.327485	-0.350721	0.415954		0.201997	0.957632	-0.0598843	0.980035	0.0299755	0.995497	0.544184	0.698584		0.101506	0.921084	-0.160375	0.735389	-0.582241	0.382348	-0.492381	0.41096	-0.455268	0.659183	0.0589409	0.963784
CT04_01966	pre-mRNA-splicing factor RSE1										-0.670049	0.0519007	-1.00512	0.00229555	-0.377775	0.38672	-2.61752	0.000440296	-0.454669	0.128979	-0.945942	0.000969988	-1.13312	0.0174724	-0.990345	0.033747		0.211176	0.960383	0.0640389	0.980872	-0.761626	0.794553	1.59563	0.23822		-0.338875	0.687132	-0.486012	0.210642	0.628093	0.319696	-0.197572	0.8152	-2.2065	0.0103765	0.150761	0.900297
CT04_01967	2Fe-2S iron-sulfur cluster binding domain-containing protein										-2.27465	0.00528215	-1.17264	0.0450427	-2.12255	0.0154174	-0.958213	0.268379	-0.922923	0.099448	-1.02963	0.0221831	-0.220449	0.790637	-0.792088	0.327191		1.31671	0.777183	0.145514	0.979321	2.0285	0.72013	0.125657	0.972749		1.06868	0.599983	-0.102518	0.941168	-1.05483	0.572501	0.828156	0.447758	1.31546	0.478842	-0.587384	0.709197
CT04_01968	H3 K56 histone acetylation protein KAT11										-1.57187	0.0156128	-0.734464	0.122702	-0.260933	0.732084	-1.94158	0.0187989	-0.8354	0.0863406	-0.971771	0.0147692	-1.05122	0.147305	-1.19973	0.102983		0.724815	0.885628	-0.238577	0.958915	-0.750967	0.913557	0.748207	0.79541		0.832347	0.593844	-0.131045	0.909289	0.457181	0.735077	-0.0552085	0.971654	-1.67742	0.23737	-0.178246	0.936176
CT04_01969	corticosteroid-binding protein										1.25652	0.00762204	1.10854	0.00947301	0.736282	0.28082	-0.983094	0.22664	0.867847	0.0508788	1.15342	0.0014506	0.758208	0.25284	0.172465	0.845419		-0.385399	0.941249	0.0415061	0.987829	0.0318073	0.997525	1.17972	0.630709		-0.141366	0.931553	0.285539	0.715495	-0.362661	0.80792	-0.37236	0.751416	-1.75787	0.233856	-0.609957	0.684891
CT04_01971	50S ribosomal protein L1							1.C.82			-0.947923	0.0385713	-1.78951	0.000324576	-1.66354	0.00831061	-3.30963	8.91746e-06	-1.23505	0.00433777	-1.22773	0.000469719	-1.58259	0.0098975	-0.686779	0.213612		-0.285752	0.968473	0.571041	0.821842	0.0774961	0.993772	2.61553	0.0807844		-0.854899	0.504037	0.00189423	0.998677	0.142945	0.948621	-0.3506	0.795318	-1.65399	0.240858	0.884051	0.476142
CT04_01973	hypothetical protein										-1.75754	7.42986e-05	-1.34976	0.00010737	-1.52702	0.00209163	-1.21355	0.0185407	-1.15664	0.000370916	-1.34096	7.22284e-06	-0.835096	0.046681	-0.341651	0.406342		0.605292	0.827821	0.00915856	0.996705	0.687302	0.890944	0.859578	0.492045		0.412992	0.731879	-0.183141	0.77947	-0.175524	0.897416	0.502619	0.484336	0.324639	0.812727	0.496916	0.545951
CT04_01977	fungal specific transcription factor domain-containing protein										-1.54407	0.0251404	-0.754857	0.136836	-0.900099	0.247704	-1.60533	0.0736754	-1.12021	0.0432046	-1.33765	0.00382327	-1.44953	0.0746068	-1.21925	0.1284		0.425981	0.949676	-0.587685	0.72608	-0.547754	0.924824	0.391985	0.878575		0.793964	0.521331	-0.219703	0.80685	-0.157733	0.921051	-0.117801	0.933726	-0.695616	0.646716	0.244122	0.892829
CT04_01978	malate synthase										-0.574084	0.176237	-1.51311	0.0010891	-0.588029	0.296694	-1.13963	0.0815595	-1.57585	0.000850342	-1.10701	0.000954625	-0.35581	0.507081	-2.00349	0.00304755		-1.00337	0.673107	0.396416	0.8985	0.194743	0.97097	-0.891321	0.695192		-0.936585	0.390295	0.4632	0.573817	0.92691	0.386167	0.725237	0.36694	-0.53675	0.723329	-1.62281	0.135745
CT04_01984	RNase III domain-containing protein										-0.206405	0.760308	-0.0931018	0.869905	-0.619178	0.475552	-0.936024	0.321544	-0.691128	0.230371	-0.373038	0.377479	-0.443103	0.607045	-0.580474	0.5078		-0.484339	0.890275	-0.28346	0.910938	0.173641	0.981436	0.300743	0.913152		0.116983	0.942685	0.317862	0.695259	-0.520204	0.685579	-0.0631027	0.963229	-0.264715	0.889932	-0.137612	0.942207
[truncated: 5,691 more rows]
