# Supplementary material for: Survival trade-offs in plant roots during colonization by closely related beneficial and pathogenic fungi
Source: Nat Commun. 2016 May 6;7:11362. doi: 10.1038/ncomms11362 (PMC4859067; doi:10.1038/ncomms11362)
Supplement: Supplementary Data Set 6 — Differential expression between C. tofieldiae (0861) and C. incanum orthologous genes [file ncomms11362-s7.xlsx]

## Sheet: Feuil1
Supplementary Data 6: Differential expression between C. tofieldiae (0861) and C. incanum orthologous genes
PairIDa)	Ct_Description		C. tofieldiaeb)									C. incanumb)									Orthologous gene differentially regulated between C. tofieldiae and C. incanum c)
			Ct_GeneID	Ct_ProtLen	Secreted	CSEPs	Sec_Protease	Sec_Inhibitor	Transporters	Cazymes		Ci_GeneID	Ci_ProtLen	Secreted	CSEPs	Sec_Protease	Sec_Inhibitor	Transporters	Cazymes		Ct10-Ci10.logFC	Ct10-Ci10.adjPVal	Ct24-Ci24.logFC	Ct24-Ci24.adjPVal	CtIvh-CiIvh.logFC	CtIvh-CiIvh.adjPVal
Pair_00001	phosphodiesterase		CT04_00002	200								CI_11422	200								1.10646	0.0258549	0.906073	0.306294	0.820539	0.00490488
Pair_00003	leucyl-tRNA synthetase		CT04_00004	1002								CI_06510	992								-0.374558	0.632983	-1.18462	0.315404	-1.73979	4.19729e-05
Pair_00004	PQ-loop repeat-containing protein		CT04_00005	293								CI_06513	373								0.867501	0.294982	1.09493	0.469048	0.438936	0.29596
Pair_00005	hypothetical protein		CT04_00006	353								CI_06512	353								0.969554	0.154701	0.00443276	0.999036	0.172598	0.608754
Pair_00006	methylenetetrahydrofolate reductase		CT04_00007	676								CI_06511	676								-0.511871	0.302595	-0.700439	0.428419	-0.561538	0.0215813
Pair_00007	phosphoribosylformylglycinamidine synthase		CT04_00008	1395								CI_06514	1414								-5.20996	1.86558e-07	-4.175	2.17039e-05	-5.00581	4.68071e-10
Pair_00008	nucleotide-binding domain-containing protein (CobW/HypB/UreG )		CT04_00009	363								CI_06509	363								-0.594392	0.46026	-0.442715	0.797299	-1.89056	1.23881e-05
Pair_00009	FAD binding protein		CT04_00010	386								CI_06506	386								-1.94156	0.00943095	-1.08656	0.394021	-0.363327	0.34945
Pair_00010	fungal specific transcription factor		CT04_00011	989								CI_04438	988								-1.73027	0.00214848	0.682341	0.412937	0.0158625	0.958941
Pair_00012	serum paraoxonase arylesterase family protein		CT04_00013	431	Yes							CI_08842	431	Yes							0.770715	0.20958	1.73797	0.0644707	1.00858	0.0188078
Pair_00019	GTP cyclohydrolase I		CT04_00024	314								CI_08837	314								-0.564879	0.544193	-0.961883	0.55058	0.0253409	0.953331
Pair_00023	AP-1 complex subunit mu-1		CT04_00029	448								CI_07577	448								-0.100567	0.858949	-0.310164	0.766259	-0.437759	0.101402
Pair_00028	transcription initiation factor TFIID subunit 11		CT04_00040	322								CI_08836	322								0.521591	0.625162	-1.54419	0.328576	0.207454	0.661612
Pair_00031	clock controlled protein (transcription factor Opi1)		CT04_00044	689								CI_08858	730								0.703229	0.331037	-0.241835	0.908283	-1.21681	0.03139
Pair_00032	GLC8 protein		CT04_00045	269								CI_07567	292								1.22714	0.000552409	0.427868	0.609527	-0.506985	0.048224
Pair_00035	ribosomal protein L27		CT04_00049	914								CI_07570	938								-0.731526	0.248849	-1.77191	0.0759641	-0.124143	0.709468
Pair_00036	RecQ family ATP-dependent DNA helicase		CT04_00050	753								CI_07553	753								-0.890801	0.250774	0.393537	0.81151	-0.0920837	0.801917
Pair_00037	C6 zinc finger domain-containing protein		CT04_00051	576								CI_08843	713								0.560692	0.267937	0.378377	0.745787	-0.449919	0.136199
Pair_00038	UV-damage endonuclease		CT04_00052	652								CI_08839	803								-0.743396	0.567784	1.89642	0.327638	2.85863	9.0519e-05
Pair_00042	prostacyclin synthase		CT04_00056	569								CI_08848	556								-0.631014	0.515846	-1.13536	0.438864	-0.930766	0.0309226
Pair_00049	arrestin		CT04_00063	495								CI_08644	495								0.394473	0.588993	-0.207022	0.909882	-1.48459	0.000525881
Pair_00051	endomembrane protein 70 (multispanning membrane)		CT04_00065	713					2.A.2			CI_08643	761					2.A.2			-0.00612939	0.988152	-0.155414	0.857624	-1.12553	4.42177e-05
Pair_00052	DNA-directed RNA polymerases II 24 kDa polypeptide (Rbp5)		CT04_00066	230								CI_08622	230								-0.433883	0.490933	-0.872047	0.415501	0.25763	0.440908
Pair_00053	serine threonine protein phosphatase		CT04_00067	261								CI_08624	259								0.0386471	0.965169	0.168328	0.932874	-0.20712	0.600159
Pair_00054	ABC multidrug transporter		CT04_00068	1508					3.A.1			CI_08642	1521					3.A.1			-3.94401	0.000157055	-2.67487	0.0337012	-3.48158	8.72491e-07
Pair_00055	C6 zinc finger domain-containing protein		CT04_00070	647								CI_08636	647								0.0963842	0.926122	-0.0580444	0.980674	0.873747	0.0297991
Pair_00058	class II aldolase Adducin domain-containing protein		CT04_00073	302								CI_08626	346								-0.48589	0.521828	-1.10393	0.39186	1.55467	0.0033784
Pair_00059	catechol o-methyltransferase		CT04_00074	288								CI_08633	288								-2.63328	0.000898647	0.164791	0.936242	-0.0242486	0.954468
Pair_00060	ZIP Zinc transporter		CT04_00075	412					2.A.5			CI_08645	418					2.A.5			-0.232282	0.665593	-0.223486	0.847783	0.910365	0.00115165
Pair_00061	integral membrane protein		CT04_00078	513								CI_08621	544								0.353896	0.610396	0.3812	0.801919	-1.7005	5.45704e-05
Pair_00062	obg family GTPase CgtA		CT04_00079	596					9.A.8			CI_08625	596					9.A.8			0.159383	0.886416	0.473379	0.808369	0.137411	0.743554
Pair_00063	mitochondrial carrier protein LEU5		CT04_00081	385					2.A.29			CI_08632	385					2.A.29			-0.418911	0.335862	0.101695	0.939835	-0.994543	0.000595753
Pair_00065	beta-tubulin cofactor d		CT04_00083	1285								CI_08620	1285								0.7127	0.388229	1.6868	0.170495	1.11721	0.00563689
Pair_00066	3-dehydroquinate synthase		CT04_00084	501								CI_08634	500								-6.28539	2.95013e-06	0.667846	0.752167	1.29003	0.105893
Pair_00067	ribosomal protein L23		CT04_00085	198								CI_08630	198								-0.4297	0.61091	-1.35982	0.272187	-0.0311216	0.936993
Pair_00069	C2 domain-containing protein		CT04_00089	1131								CI_00055	1159								0.277667	0.535335	0.942549	0.199072	-0.174744	0.543193
Pair_00070	ABC1 family protein		CT04_00090	625								CI_00064	618								-0.6392	0.327827	-0.408665	0.810054	-0.27303	0.441847
Pair_00071	proteasome subunit alpha type 6		CT04_00091	414								CI_00059	414								-0.0992573	0.9037	-0.150475	0.937115	0.17735	0.605632
Pair_00073	Pex19 family protein		CT04_00093	375					9.A.17			CI_00066	338					9.A.17			-0.551642	0.238543	-1.70069	0.0280041	-0.509029	0.0666332
Pair_00074	DNA repair and recombination protein Rhm52		CT04_00094	549								CI_00073	560								0.639465	0.409523	-0.499913	0.747022	0.952164	0.0070067
Pair_00075	methionine aminopeptidase		CT04_00095	465								CI_00054	465								-1.24903	0.0956892	-0.0572441	0.982284	-0.185962	0.694676
Pair_00076	SIS domain-containing protein (suger isomerase)		CT04_00096	416								CI_00056	417								-3.21876	0.00122872	-0.0178553	0.997475	-0.23984	0.629568
Pair_00078	RNA recognition domain-containing protein		CT04_00098	415								CI_00075	415								-0.73961	0.428932	-0.943927	0.577924	0.127997	0.777497
Pair_00080	conidiation-specific protein 6		CT04_00100	83								CI_00063	83								-10.199	3.15597e-07	-3.22206	0.0783635	6.31504	9.5441e-06
Pair_00083	SUMO-conjugating enzyme ubc9		CT04_00103	280								CI_00067	158								-1.49345	0.00668482	-0.754215	0.464494	-1.16343	0.00116619
Pair_00084	asparagine synthase		CT04_00104	621								CI_00068	580								-0.740495	0.101431	-0.673329	0.43582	-2.6153	2.4384e-08
Pair_00085	cytochrome P450 monooxygenase		CT04_00105	484								CI_00072	502								-0.903558	0.237209	0.793558	0.528368	-1.47714	0.00116272
Pair_00088	hypothetical protein		CT04_00111	440								CI_12042	419								5.41135	1.86558e-07	6.15154	7.69301e-06	8.37017	4.39388e-11
Pair_00090	SAM-dependent methyltransferase		CT04_00115	240								CI_04451	240								2.17499	0.00465868	0.160598	0.944261	-0.545843	0.467555
Pair_00091	hypothetical protein		CT04_00117	142	Yes							CI_04447	178								-2.36182	0.0150496	-1.3591	0.302724	2.00841	0.0963653
Pair_00092	hypothetical protein		CT04_00118	400								CI_04461	567								0.667168	0.0939075	0.0904278	0.944693	0.59875	0.0479757
Pair_00093	C6 zinc finger domain containing protein		CT04_00119	558								CI_04442	558								0.439838	0.407512	0.660048	0.532692	0.382347	0.208434
Pair_00096	C2H2 transcription factor		CT04_00123	719								CI_00695	692								-0.953088	0.0240548	-1.02893	0.162105	-0.625476	0.0278551
Pair_00098	hypothetical protein		CT04_00127	314								CI_04448	301								-3.23656	0.00389431	-1.91942	0.200944	1.4076	0.201848
Pair_00099	glycosyl hydrolase family 11 (endo-1,4-beta-xylanase 1)		CT04_00128	278	Yes					GH11-CBM1		CI_04457	285	Yes					GH11-CBM1		-0.058216	0.955363	-0.893266	0.342674	-3.34244	0.000648448
Pair_00100	glycoside hydrolase family 18 protein		CT04_00129	442	Yes					GH18		CI_04440	467	Yes					GH18		-1.67147	0.0903967	-0.338669	0.904714	-2.73448	0.000233156
Pair_00101	GDSL-like Lipase/Acylhydrolase		CT04_00131	260	Yes					CE12		CI_04450	260	Yes					CE12		-3.6657	0.000180714	-2.86749	0.00741574	-3.68476	5.67388e-05
Pair_00103	zinc-binding oxidoreductase		CT04_00134	401								CI_04444	389								-0.272856	0.792403	4.1191	0.000111628	5.9663	6.20222e-11
Pair_00104	DNA-directed RNA polymerase		CT04_00135	1391								CI_03954	1391								-0.66018	0.165955	0.301491	0.784401	-0.18939	0.477468
Pair_00105	glutamine amidotransferase class-I		CT04_00137	253								CI_03955	322	Yes		C26					1.3785	0.031808	0.684603	0.592674	-0.362901	0.267781
Pair_00107	ISWI chromatin-remodeling complex ATPase (SNF2 super family protein)		CT04_00139	1004								CI_11319	901								-1.13026	0.130815	-0.351818	0.865133	0.635318	0.125265
Pair_00111	S1/P1 nuclease		CT04_00146	289	Yes							CI_03951	289	Yes							0.0478293	0.967763	0.219804	0.938231	0.503369	0.484015
Pair_00112	ATPase synthesis protein mitochondrial		CT04_00147	610								CI_03952	610								-0.357703	0.658804	-0.214363	0.910605	0.103562	0.777682
Pair_00114	exopolyphosphatase		CT04_00149	401								CI_03953	464								1.01652	0.169252	0.733493	0.613155	-0.467758	0.176983
Pair_00116	methionyl-tRNA synthetase		CT04_00151	406								CI_11318	530								1.27269	0.195309	1.17423	0.584668	-0.0178706	0.977746
Pair_00117	trans-aconitate 2-methyltransferase (TAM domain-containing)		CT04_00152	335								CI_03949	387	Yes							1.4385	0.304271	1.61028	0.609789	3.40031	0.00203276
Pair_00118	alanyl-tRNA synthetase domain-containing protein		CT04_00154	353								CI_03940	462								1.09163	0.201405	0.521188	0.774142	-1.56891	0.000350721
Pair_00119	ATP-dependent RNA helicase DBP4 (DEAD/DEAH box helicase)		CT04_00156	810					3.A.18			CI_02744	825					3.A.18			-5.02994	0.000228222	-2.94916	0.0560966	-4.14025	4.72185e-05
Pair_00121	hypothetical protein		CT04_00159	280								CI_02750	271								-2.98805	8.39511e-05	-3.71182	0.000731653	-4.00451	4.20018e-08
Pair_00124	methyltransferase domain-containing protein		CT04_00162	404								CI_11181	404								0.527752	0.533737	1.42932	0.297247	4.74495	1.47521e-07
Pair_00126	quinone oxidoreductase (zinc-binding dehydrogenase)		CT04_00165	331								CI_02742	403								0.210745	0.869477	-0.0768563	0.979963	-0.412845	0.432219
Pair_00129	saccharopine dehydrogenase		CT04_00168	448								CI_02754	421	Yes							-0.441065	0.676923	-1.77961	0.147902	5.4389	1.07106e-08
Pair_00131	zinc-binding dehydrogenase		CT04_00171	356								CI_02720	389								-0.350913	0.717625	1.39669	0.264115	3.39488	1.50232e-06
Pair_00132	inositol polyphosphate multikinase		CT04_00172	396								CI_02731	402								0.0318417	0.970304	-0.577261	0.712556	-0.833916	0.0427192
Pair_00133	mRNA decapping enzyme		CT04_00173	325								CI_02710	325								-3.30968	0.000414103	-2.19778	0.038245	-3.35204	1.33181e-06
Pair_00136	integral membrane protein		CT04_00177	433								CI_02739	411								-1.79652	0.0741388	-1.3667	0.394833	-1.64513	0.0536667
Pair_00138	hexokinase family protein		CT04_00180	535								CI_02708	535								-0.0659851	0.939799	-0.906264	0.407711	-1.02481	0.0045219
Pair_00142	methyltransferase domain-containing protein		CT04_00184	333								CI_02735	318								-0.998832	0.36192	-1.64769	0.403558	-2.36338	0.00166649
Pair_00143	Zn(II)2Cys6 transcription factor (fungal specific transcription factor)		CT04_00185	656								CI_02704	671								0.26542	0.693332	1.09354	0.238112	0.154208	0.614127
Pair_00147	hypothetical protein		CT04_00189	426								CI_02707	426								0.404883	0.374115	0.119101	0.936846	-0.121968	0.702803
Pair_00148	GMC oxidoreductase		CT04_00190	609	Yes					AA3_2		CI_02722	609	Yes					AA3_2		-1.07783	0.231313	0.971285	0.525636	1.04296	0.0130803
Pair_00151	pre-mRNA cleavage complex II protein Clp1		CT04_00193	493								CI_02734	484								0.515589	0.313938	-0.13757	0.922675	-0.384491	0.152093
Pair_00152	gamma interferon inducible lysosomal thiol reductase		CT04_00194	574								CI_02709	324								-1.37198	0.0113425	-1.5811	0.0807183	-2.65974	1.51684e-06
Pair_00155	Reticulon-like protein 1 Cwl1		CT04_00198	465								CI_02737	479	Yes							-2.07632	0.0357423	2.73318	0.104965	-0.299214	0.760893
Pair_00156	HD domain-containing protein		CT04_00199	325								CI_02252	285								-0.212064	0.631365	0.229825	0.807083	-0.617118	0.00729993
Pair_00157	sarcosine oxidase (fructosyl amino acid oxidase)		CT04_00200	447								CI_10100	461								0.580739	0.166324	0.56176	0.507437	1.36582	0.109781
Pair_00159	ribosomal protein s21		CT04_00203	273								CI_02245	257								-0.0533377	0.953219	0.127789	0.947565	0.360712	0.302419
Pair_00163	glucose N-acetyltransferase		CT04_00208	386						GT8		CI_02248	360	Yes					GT8		0.397359	0.708866	1.69783	0.168103	-1.51917	0.000786758
Pair_00164	glycoside hydrolase family 43 protein (beta-xylosidase)		CT04_00209	602	Yes					GH43		CI_02254	602	Yes					GH43		3.05274	0.0612506	2.66318	0.390861	-0.564724	0.749886
Pair_00165	hypothetical protein		CT04_00210	748								CI_02244	749								-1.23641	0.0440716	-0.746642	0.503949	-0.678086	0.0270373
Pair_00168	high-affinity nicotinic acid transporter		CT04_00214	505					2.A.1			CI_10101	505					2.A.1			1.36713	0.146025	-1.24086	0.394833	1.46432	0.166569
Pair_00170	maltose permease MAL61		CT04_00216	560					2.A.1			CI_10102	560					2.A.1			0.026723	0.976366	-0.139091	0.939055	1.71948	0.198514
Pair_00176	ethyl tert-butyl ether degradation		CT04_00224	109								CI_05300	109								-1.42212	0.0392219	0.7188	0.608048	-2.95845	3.33608e-06
Pair_00178	arginine permease		CT04_00226	516					2.A.3			CI_05310	516					2.A.3			-0.356415	0.885137	0.368639	0.930989	-1.06516	0.109781
Pair_00179	integral membrane protein		CT04_00227	381								CI_05298	430								-0.0261991	0.986835	0.700377	0.760409	-2.56781	0.00266859
Pair_00181	hypothetical protein		CT04_00229	233	Yes	EFF						CI_05293	233	Yes	EFF						-2.93743	0.00534641	0.269996	0.879788	-0.320621	0.697174
Pair_00182	glycosyl hydrolase family protein		CT04_00231	430						GH43-CBM66		CI_05299	482						GH43-CBM66		1.16686	0.260624	1.39378	0.5372	6.67761	4.13857e-06
Pair_00183	hypothetical protein		CT04_00233	326	Yes							CI_05295	329	Yes							0.149492	0.923093	-0.842909	0.743458	2.5745	0.000299981
Pair_00185	NAD dependent epimerase/dehydratase		CT04_00235	298								CI_05290	298								-5.53672	6.22337e-06	-2.49019	0.0298218	6.4084	3.80335e-08
Pair_00187	fungal chitosanase		CT04_00238	294	Yes					GH75		CI_05304	288	Yes					GH75		-0.303285	0.820061	-0.0519969	0.984225	0.424215	0.360493
Pair_00190	hypothetical protein		CT04_00241	987								CI_05289	1002								-3.67906	0.000978565	-1.01032	0.534208	6.30988	2.36518e-08
Pair_00194	hypothetical protein		CT04_00246	810								CI_07678	811								0.393182	0.393311	-0.872825	0.280308	-0.57669	0.0244172
Pair_00195	peroxin 8		CT04_00247	687								CI_07662	687								-0.123494	0.885137	1.14938	0.270683	0.860482	0.0129451
Pair_00196	C2H2 transcription factor		CT04_00248	518								CI_07670	518								-0.608546	0.647658	0.716635	0.772817	1.8557	0.00273319
Pair_00197	phenylalanyl-tRNA synthetase (beta chain)		CT04_00249	610								CI_08179	625								0.687147	0.384951	0.554311	0.749584	-1.24043	0.0117917
Pair_00198	spindle pole body interacting protein		CT04_00250	836								CI_07674	836								-0.0569716	0.942622	0.328286	0.783958	0.550488	0.0871581
Pair_00200	MBOAT family protein		CT04_00252	517								CI_07665	517								-0.70928	0.222109	-0.114799	0.944357	-0.377682	0.235852
Pair_00201	DUF1941 family protein		CT04_00253	646								CI_08166	663								0.228349	0.688083	-0.81379	0.294951	1.18135	8.10574e-05
Pair_00202	S-adenosylmethionine-dependent methyltransferase-like protein		CT04_00254	943								CI_08183	999								-0.205755	0.688245	-0.718877	0.397379	0.176177	0.555954
Pair_00204	adaptor complexes medium subunit family protein		CT04_00257	515								CI_08174	543								0.17622	0.701987	1.25207	0.0418102	0.180801	0.466395
Pair_00205	galactoside O-acetyltransferase		CT04_00258	256								CI_07664	256								0.403781	0.607394	-0.747859	0.632729	-0.793235	0.0348266
Pair_00206	S-adenosylmethionine-dependent methyltransferase (seven beta-strand family)		CT04_00259	271								CI_08181	282								0.300259	0.84182	0.155754	0.960296	-0.985534	0.108135
Pair_00207	Mediator of RNA polymerase II transcription		CT04_00260	465								CI_07677	702								-2.00414	0.0183291	-0.97877	0.441949	-1.3065	0.00365211
Pair_00208	S-formylglutathione hydrolase		CT04_00261	295								CI_07673	294								-0.245935	0.734346	-0.586606	0.708034	0.0437931	0.929105
Pair_00209	asparaginyl-tRNA synthetase		CT04_00262	583								CI_08164	583								-0.0424337	0.958775	-0.151143	0.930686	-1.46589	0.000334172
Pair_00210	DUF803 domain membrane protein		CT04_00263	403					2.A.7			CI_08176	403					2.A.7			-0.204131	0.734346	-0.00446553	0.998585	0.329235	0.300031
Pair_00212	hypothetical protein		CT04_00265	237								CI_08170	237								1.64964	0.320017	-0.301235	0.953451	-0.318926	0.798388
Pair_00213	conserved glutamic acid-rich protein		CT04_00266	897								CI_08175	798								-0.759247	0.00337218	-1.21462	0.00211715	0.558925	0.00835233
Pair_00214	tetratricopeptide		CT04_00267	702					3.A.9			CI_07676	707					3.A.9			-0.132325	0.767203	-0.282678	0.747022	0.0257553	0.922524
Pair_00215	ZIP zinc transporter		CT04_00268	526					2.A.5			CI_07669	537					2.A.5			-0.45514	0.617086	-0.259905	0.897055	-1.4346	0.000693705
Pair_00216	protein phosphatase PP2A regulatory subunit A		CT04_00269	622								CI_08180	622								0.261722	0.751415	0.0162489	0.995219	-0.949127	0.0616588
Pair_00217	isoprenylcysteine carboxyl methyltransferase		CT04_00270	255								CI_07666	255								-1.11341	0.226752	-1.07268	0.54214	-0.928776	0.0569007
Pair_00219	Gtr1 G domain containing protein		CT04_00272	355								CI_08172	400								0.696404	0.233774	0.344664	0.797364	1.36161	0.000160335
Pair_00220	cell division control protein 42		CT04_00273	194								CI_08162	194								-0.515442	0.391929	-0.953283	0.393224	-1.51506	0.00087377
Pair_00222	negative regulator of differentiation 1 (RNA recognition domain-containing protein)		CT04_00275	791								CI_08165	790								1.42191	0.0604584	0.870586	0.5372	-1.00063	0.104451
Pair_00223	polyadenylation factor subunit 2 (WD domain-containing protein)		CT04_00276	633								CI_07667	707								0.208948	0.697696	-0.0354928	0.979963	-0.227961	0.337425
Pair_00226	amidophosphoribosyltransferase		CT04_00281	557								CI_02334	557								-0.194419	0.771212	-1.18007	0.204895	0.326444	0.253336
Pair_00227	MFS glucose transporter		CT04_00282	508					2.A.1			CI_04411	508					2.A.1			-0.0321041	0.965329	-0.148717	0.922675	0.717245	0.0328963
Pair_00228	serine/threonine-protein kinase SSN3		CT04_00283	449								CI_04408	520								0.0873469	0.885187	-0.234582	0.840241	1.00242	0.000991054
Pair_00230	hypothetical protein		CT04_00285	169								CI_04403	169								0.249938	0.848801	-0.891025	0.718786	-0.536448	0.322278
Pair_00231	PRELI-like family protein		CT04_00286	238								CI_04418	238								-0.492565	0.783093	-0.134852	0.977644	-1.01653	0.268357
Pair_00234	actin-like protein 2		CT04_00289	391								CI_04409	434								0.608834	0.0897495	0.449701	0.603414	-0.700014	0.00725973
Pair_00236	peptidyl-prolyl cis-trans isomerase Cyp6 (RNA recognition domain-containing protein )		CT04_00291	524								CI_04402	539								0.0970889	0.909254	-0.0801271	0.963638	0.63624	0.0626915
Pair_00237	serine carboxypeptidase S28		CT04_00292	537	Yes		S28					CI_04424	553	Yes		S28					-0.471982	0.513811	0.77518	0.461152	0.140433	0.785441
Pair_00239	NmrA-like family protein (isoflavone reductase family protein)		CT04_00294	315								CI_04412	315								-0.619551	0.447075	1.41663	0.273319	0.186644	0.64546
Pair_00241	hydantoin racemase		CT04_00296	264								CI_04410	264								0.303743	0.63571	-0.640433	0.52882	0.211374	0.452745
Pair_00242	aflatoxin biosynthesis ketoreductase Nor-1 (short-chain dehydrogenase)		CT04_00297	256								CI_04425	256	Yes							-0.0896795	0.928432	2.19519	0.0120582	3.62776	2.01544e-06
Pair_00243	DNA-dependent RNA polymerase I subunit A43		CT04_00298	493								CI_04413	495								-0.698959	0.514064	-1.65907	0.314167	0.24028	0.625827
Pair_00244	5-methyltetrahydropteroyltriglutamate-homocysteine methyltransferase		CT04_00299	415								CI_04420	415								0.883119	0.221438	0.866727	0.476033	3.61024	2.9835e-06
Pair_00245	F-box domain-containing protein		CT04_00300	451								CI_04419	455								-0.800395	0.479507	-0.728916	0.74937	0.571158	0.235484
Pair_00246	nuclear elongation and deformation protein 1		CT04_00302	770								CI_06712	769								0.120765	0.779178	-0.255511	0.769453	-0.352369	0.155389
Pair_00247	histone acetyltransferase subunit 3 (transcriptional regulator)		CT04_00303	699								CI_06695	654								-0.101183	0.928951	-1.13672	0.497988	0.480852	0.287588
Pair_00248	histidine biosynthesis trifunctional protein		CT04_00305	866								CI_06711	866								-0.213557	0.861284	-0.908326	0.662638	-2.07721	0.000193277
Pair_00249	raffinose synthase Sip1		CT04_00306	902						GH36		CI_06708	902						GH36		-0.64249	0.0840604	-0.611649	0.394833	0.380546	0.0824911
Pair_00250	succinate dehydrogenase cytochrome B small subunit (CybS protein)		CT04_00307	175					3.A.8			CI_06697	175					3.A.8			-0.412927	0.761415	-0.528536	0.865133	-1.62636	0.0557322
Pair_00252	urease		CT04_00309	835								CI_06694	835								1.60279	0.00704358	1.58436	0.0631621	0.630191	0.0280703
Pair_00253	adenine phosphoribosyltransferase		CT04_00310	223								CI_06707	277								1.29519	0.0121075	2.09142	0.0249589	2.14272	3.00162e-06
Pair_00254	transcription initiation factor TFIID subunit 9		CT04_00311	307	Yes							CI_06713	301								-0.11708	0.887463	-0.913606	0.437792	-0.132126	0.680215
Pair_00256	conserved fungal protein		CT04_00313	611								CI_06706	611								1.28909	0.0402327	0.599798	0.684775	0.237249	0.500735
Pair_00257	nucleoside-diphosphate-sugar epimerase		CT04_00314	365								CI_06709	351								-0.131106	0.886173	2.49672	0.0341802	3.68989	1.35536e-07
Pair_00258	zinc-binding dehydrogenase		CT04_00315	335								CI_06701	335								0.504407	0.202041	0.470589	0.573436	-0.0942989	0.74244
Pair_00259	peroxisomal biogenesis factor 2		CT04_00316	471								CI_06705	471								-0.733081	0.263383	-0.730549	0.572001	-0.847156	0.0129386
Pair_00260	tyrosyl-tRNA synthetase		CT04_00317	636								CI_06699	636								-0.24399	0.835841	-0.169552	0.944693	0.384632	0.373576
Pair_00262	DNA mismatch repair protein Msh-2		CT04_00319	935								CI_06582	846								-0.87434	0.167718	-1.2755	0.259375	0.126199	0.722377
Pair_00263	ubiquitin carboxyl-terminal hydrolase		CT04_00320	1250								CI_06583	1247								-0.558003	0.337133	0.0859919	0.960178	0.568715	0.10315
Pair_00264	rRNA processing protein		CT04_00321	707								CI_05198	707								-1.24126	0.359194	1.01364	0.671662	0.435887	0.430815
Pair_00265	eukaryotic and archaeal DNA primase small subunit		CT04_00322	518								CI_06579	517								0.438156	0.599437	-0.134624	0.946197	0.291531	0.389774
Pair_00267	transcription factor Prr1 (HSF-type DNA-binding protein)		CT04_00324	602								CI_07581	602								0.367449	0.300979	-0.122752	0.91387	-0.0865113	0.735946
Pair_00268	tRNA (guanine-N-)-methyltransferase		CT04_00326	464								CI_06580	471								-0.291643	0.820061	-0.313022	0.903342	-0.105446	0.825548
Pair_00269	Ras small monomeric protein		CT04_00327	264								CI_06585	264								0.519899	0.58688	1.63828	0.221107	1.90612	0.0003436
Pair_00270	NADH-ubiquinone oxidoreductase subunit (Tim17/Tim22/Tim23 family protein)		CT04_00329	209					3.D.1			CI_06581	196					3.D.1			-0.505441	0.403799	-0.235508	0.881585	-1.39334	0.00137155
Pair_00272	hsp90-like protein		CT04_00332	2505								CI_02295	2507								0.504794	0.318381	-0.228408	0.875867	0.946453	0.00853315
Pair_00273	UDP-galactopyranose mutase		CT04_00333	583								CI_02294	648								1.59282	0.00680201	0.388468	0.816867	-1.17292	0.00723203
Pair_00274	FAD dependent oxidoreductase		CT04_00334	563								CI_13005	562								-1.57528	0.221878	-1.74704	0.388806	-0.556885	0.36868
Pair_00275	hypothetical protein		CT04_00343	620								CI_13507	304								-2.50962	0.000180714	-2.73842	0.00380551	-0.0596097	0.868117
Pair_00278	enoyl-CoA hydratase/isomerase		CT04_00367	306								CI_06106	288								-0.065639	0.922483	-0.0284396	0.985057	0.600021	0.0644912
Pair_00279	inositol-pentakisphosphate 2-kinase		CT04_00368	455								CI_06101	437								-0.311824	0.741405	1.4378	0.273319	0.743092	0.0735973
Pair_00280	glycosyltransferase family 90 protein		CT04_00371	622	Yes					GT90		CI_06103	637						GT90		0.01803	0.977734	-0.552112	0.543852	0.492405	0.0569007
Pair_00281	alpha-actinin, sarcomeric (F-actin cross linking protein)		CT04_00372	823								CI_08364	823								1.19553	0.00473455	0.286311	0.810054	0.469913	0.0917572
Pair_00282	glycoside hydrolase family 16 protein		CT04_00374	265	Yes					GH16		CI_06092	265	Yes					GH16		-4.72112	0.000374087	-2.79024	0.0965473	-0.856102	0.234326
Pair_00283	ribosomal protein L19		CT04_00375	219								CI_08357	246								0.353004	0.867099	1.30467	0.674299	-0.296563	0.716557
Pair_00284	STE12-like transcription factor		CT04_00376	749								CI_06086	706								0.798652	0.298208	-0.0318428	0.985057	-0.923956	0.126242
Pair_00285	SYF2 splicing factor		CT04_00377	313								CI_06098	313								-5.16484	1.46471e-06	-2.53325	0.00920693	-9.32973	2.21314e-10
Pair_00286	CHY zinc finger protein		CT04_00378	122								CI_08360	122								-0.624519	0.310486	1.30063	0.118892	-0.670251	0.0212119
Pair_00288	D-lactate dehydrogenase 2 (FAD-linked oxidase)		CT04_00380	592								CI_08363	592								-0.100389	0.928918	0.992438	0.539733	0.695306	0.111305
Pair_00289	DNA repair helicase RAD25		CT04_00381	821								CI_08359	821								-0.137208	0.834673	0.355377	0.763633	1.13978	0.00131294
Pair_00290	nucleoside transporter		CT04_00382	459					2.A.57			CI_06102	527					2.A.57			0.55998	0.55559	-0.147064	0.954797	0.0370941	0.943688
Pair_00291	NAD dependent epimerase dehydratase family protein		CT04_00383	353								CI_06097	293								-2.48295	4.32467e-05	0.170937	0.903342	-0.697684	0.00844903
Pair_00292	mitochondrial distribution and morphology protein 34		CT04_00384	558								CI_06100	651								0.0371282	0.962842	-0.497795	0.74326	-1.54378	0.000693368
Pair_00293	hypothetical protein		CT04_00385	406								CI_08356	406								-0.0165342	0.985575	-0.983473	0.455439	-0.138332	0.7045
Pair_00294	phosphoribosylformimino-5-aminoimidazole carboxamide ribotide isomerase		CT04_00386	258								CI_06090	274								0.0918442	0.92379	0.0893581	0.960296	-0.250805	0.427192
Pair_00295	GTP-binding protein (PH-domain containing protein)		CT04_00387	1530								CI_06089	1532								1.12316	0.00312988	0.522614	0.512448	0.0821745	0.768316
Pair_00296	Trk family potassium uptake protein		CT04_00388	920					2.A.38			CI_08358	923					2.A.38			-0.712349	0.187445	-0.796324	0.455173	0.973928	0.00797569
Pair_00298	methylmalonate-semialdehyde dehydrogenase		CT04_00390	419								CI_06096	421								1.10339	0.26217	0.877674	0.701441	1.51648	0.0100947
Pair_00299	coronin-6 (WD repeat domain-containing protein )		CT04_00391	603								CI_06088	607								-0.00345885	0.995832	0.255509	0.856677	-0.742035	0.0329268
Pair_00300	proteasome component PRE6 (proteasome A-type and B-type)		CT04_00392	272								CI_08361	272								0.309004	0.405415	-0.293768	0.753151	-0.231251	0.31935
Pair_00301	hypothetical protein		CT04_00393	538								CI_10028	540								0.860339	0.197783	-0.93531	0.507437	-0.431882	0.402373
Pair_00302	sterol regulatory element binding protein sre1 (helix-loop-helix DNA-binding domain-containing)		CT04_00394	981								CI_10029	982								-0.254349	0.448741	-0.289724	0.667801	-0.158685	0.473862
Pair_00303	gluconate 5-dehydrogenase		CT04_00397	264								CI_10035	264								3.33732	0.000416372	1.63481	0.267071	3.07052	0.00362916
Pair_00306	ATP-dependent DNA helicase (UvrD/REP helicase)		CT04_00402	1054								CI_10027	1052								0.909309	0.0977583	-0.106393	0.947565	0.708492	0.0262447
Pair_00308	G1/S-specific cyclin Pcl5		CT04_00404	689								CI_04773	688								-0.332692	0.656345	-0.343114	0.809927	-3.27007	5.07643e-06
Pair_00309	inner membrane magnesium transporter Mrs2 (CorA-like Mg2+ transporter)		CT04_00405	574					1.A.35			CI_04775	570					1.A.35			-0.750804	0.265449	0.901339	0.404747	-0.542219	0.0978822
Pair_00311	DNA polymerase gamma		CT04_00407	1148								CI_03101	1158								0.00630056	0.995832	-0.281942	0.911157	0.669176	0.189162
Pair_00312	nuclear pore complex subunit		CT04_00408	1668								CI_03103	1685								-0.690129	0.266913	-0.631093	0.64717	0.175622	0.649603
Pair_00313	triosephosphate isomerase		CT04_00409	250								CI_03109	271								0.0447992	0.924129	0.224323	0.77938	0.488183	0.0458569
Pair_00314	C6 transcription factor		CT04_00410	471								CI_03113	575								1.97746	0.0193176	1.51818	0.298361	0.556183	0.219914
Pair_00315	pH signaling pathway protein		CT04_00413	739								CI_03119	738								0.0665974	0.920867	-0.394875	0.727686	-0.0649954	0.85859
Pair_00316	phosphatidylinositol 3 (ataxia telangiectasia mutated)		CT04_00415	2926								CI_03104	2926								0.248939	0.836327	-0.853715	0.680835	1.10205	0.0286053
Pair_00318	hypothetical protein		CT04_00417	349								CI_03114	366								0.505777	0.534102	-2.21484	0.0681465	-1.03037	0.0161495
Pair_00319	60S acidic ribosomal protein (ribosomal protein L10)		CT04_00418	249								CI_03106	255								0.587959	0.350838	0.153533	0.93718	1.20785	0.00220213
Pair_00321	ubiquitin ligase subunit (Cullin family protein)		CT04_00420	884								CI_03105	884								-0.505287	0.36152	-0.183365	0.904759	0.382293	0.233327
Pair_00322	sphingosine N-acyltransferase LAC1 (TLC domain-containing protein)		CT04_00421	494								CI_03120	494								1.44867	0.153419	-0.365377	0.892454	0.855391	0.122554
Pair_00323	mitochondrial 54S ribosomal protein MRPL51		CT04_00422	137								CI_03108	144								0.0258121	0.979081	0.52552	0.763532	0.426477	0.238062
Pair_00324	hypothetical protein		CT04_00423	829								CI_03115	731								-0.50904	0.174308	-0.5833	0.423293	-0.97735	0.000530609
Pair_00325	abhydrolase domain-containing protein		CT04_00424	236								CI_10694	306								1.11414	0.0804858	1.02189	0.268464	1.1909	0.000376936
Pair_00326	related to heterogeneous nuclear ribonucleoprotein g		CT04_00425	137								CI_10692	174								1.80553	0.000393553	1.5321	0.0542654	-1.54079	4.96127e-05
Pair_00327	hypothetical protein		CT04_00426	442								CI_02600	462								-2.39857	0.000422968	-0.913153	0.378449	-0.586724	0.0763109
Pair_00328	C6 transcription factor		CT04_00427	744								CI_02604	744								-0.19758	0.750267	-1.06363	0.251306	-0.640222	0.0331128
Pair_00329	protein tyrosine phosphatase		CT04_00428	268								CI_02607	225								-0.979102	0.029661	-0.624983	0.472596	0.443352	0.0556256
Pair_00330	tRNA pseudouridine synthase D		CT04_00429	761								CI_02609	757								-1.78657	0.0562704	-1.01013	0.533945	-1.62461	0.00194199
Pair_00331	2OG-Fe(II) oxygenase (thymine dioxygenase)		CT04_00431	338								CI_02608	338								-0.675183	0.495214	0.0494988	0.984635	0.307657	0.50651
Pair_00332	hypothetical protein		CT04_00432	523					1.A.26			CI_02610	524					1.A.26			0.641199	0.106749	0.583694	0.464036	0.115512	0.707203
Pair_00333	filamentation protein		CT04_00433	1215								CI_02601	1216								0.150827	0.816689	0.10797	0.943012	0.36854	0.223587
Pair_00334	PGAP1-like protein		CT04_00434	403								CI_02606	410								0.711575	0.255274	0.0341108	0.984635	0.770183	0.0194028
Pair_00335	hypothetical protein		CT04_00435	718								CI_12730	718								1.19251	0.0386851	0.167537	0.935995	-0.689191	0.129022
Pair_00336	small monomeric GTPase		CT04_00437	189								CI_12731	189								-0.0447857	0.944177	0.143735	0.91387	-0.953396	0.00975095
Pair_00337	patatin-like phospholipase		CT04_00438	798								CI_12732	800								0.0569798	0.952101	0.0484172	0.983646	-1.35164	0.00163187
Pair_00339	guanine nucleotide exchange factor-like protein		CT04_00440	590								CI_12310	642								0.271551	0.705651	-0.183213	0.920205	0.130155	0.722377
Pair_00341	tRNA exportin		CT04_00443	1023								CI_09579	1030								-0.179909	0.730592	-1.46596	0.0559475	-0.947917	0.00183118
Pair_00342	aspartyl aminopeptidase (zinc I metalloprotease)		CT04_00444	535								CI_12308	533								0.956041	0.0484751	0.27546	0.848044	-0.330382	0.335199
Pair_00343	DUF2347 superfamily protein		CT04_00445	618								CI_09580	618								0.560301	0.159404	-0.218895	0.83626	0.0817226	0.752979
Pair_00344	ADP-ribosylation factor (gelsolin)		CT04_00446	1652								CI_06208	1720								0.109574	0.884452	-0.323421	0.817926	-0.273744	0.396882
Pair_00345	hypothetical protein		CT04_00447	254								CI_12312	290								0.0722739	0.936073	-0.359734	0.817926	-0.113831	0.737789
Pair_00346	RTA1 like protein		CT04_00448	314					9.A.26			CI_12659	330					9.A.26			-2.06939	0.0355141	-0.289459	0.915384	1.38356	0.0179598
Pair_00347	hypothetical protein		CT04_00449	572								CI_09582	968					3.A.2			-5.59806	2.28168e-07	-3.96853	8.66224e-05	-7.9129	1.09958e-10
Pair_00349	protein YOP-1 (HVA22 family TB2/DP1 protein)		CT04_00453	165								CI_06111	207								1.25218	0.198468	0.997697	0.631999	-0.782063	0.302332
Pair_00350	RFX DNA-binding domain-containing protein		CT04_00454	803								CI_06110	803								0.295962	0.435626	-0.0147832	0.988895	-0.220818	0.326782
Pair_00351	BCAS2 family protein		CT04_00455	208								CI_10064	208								0.0476101	0.965462	-1.05086	0.461152	0.32447	0.36868
Pair_00352	APSES transcription factor (KilA-N domain-containing protein )		CT04_00456	724								CI_06380	737								-0.151707	0.844058	-0.419693	0.763633	-0.527392	0.245009
Pair_00353	STF2-like protein		CT04_00457	136								CI_10061	140								-0.557343	0.362147	-0.0348944	0.982284	-2.23364	7.99225e-05
Pair_00354	BAR domain-containing protein		CT04_00458	434					8.A.34			CI_10073	440					8.A.34			0.631061	0.0745334	0.488088	0.554171	-0.708167	0.00890886
Pair_00355	TPR domain-containing protein		CT04_00459	503								CI_06369	545								-0.634587	0.442327	0.0280109	0.988895	-0.115329	0.778909
Pair_00356	carboxymuconolactone decarboxylase		CT04_00460	196								CI_10069	238								1.12599	0.20978	-0.691408	0.762419	0.635469	0.232186
Pair_00357	mediator subunit Med1		CT04_00461	679								CI_06379	679								0.642521	0.365784	0.8362	0.488784	-0.0363118	0.920846
Pair_00358	LEM3/CDC50 family protein		CT04_00462	466					8.A.27			CI_10067	418					8.A.27			-0.486373	0.0540324	-0.0725066	0.926215	-0.382809	0.050233
Pair_00359	bZIP transcription factor		CT04_00463	219								CI_10059	252								-0.106099	0.949212	0.0568674	0.984635	1.66387	0.00327227
Pair_00360	mitosis inhibitor protein kinase Swe1		CT04_00464	1112								CI_06378	1420	Yes							0.0497404	0.955522	-0.263904	0.884635	-0.237369	0.535262
Pair_00361	NADH-ubiquinone oxidoreductase 24 kDa subunit		CT04_00465	263					3.D.1			CI_06374	263					3.D.1			-0.161995	0.923857	-0.353227	0.922858	-1.18171	0.112457
Pair_00362	transcriptional coactivator HFI1		CT04_00466	480								CI_06375	480								-0.271173	0.737082	-1.86617	0.106176	-0.720247	0.0596113
Pair_00363	4-coumarate-CoA ligase (AMP-binding enzyme)		CT04_00468	565					4.C.1			CI_06376	565					4.C.1			0.44245	0.464227	1.01192	0.324662	1.49437	0.00484191
Pair_00364	hypothetical protein		CT04_00469	255								CI_10070	255								-0.512683	0.453594	-1.21828	0.270813	-2.05518	1.06699e-05
Pair_00365	mismatched base pair and cruciform DNA recognition		CT04_00470	179								CI_10071	298								1.08017	0.115712	3.39533	0.00653166	-2.2949	0.000203399
Pair_00366	progesterone binding protein (cytochrome b5-like Heme/Steroid binding domain-containing)		CT04_00471	158								CI_06370	122								-0.691602	0.162332	-1.92016	0.0293415	-1.53696	0.000186409
Pair_00367	cAMP-dependent protein kinase regulatory subunit		CT04_00472	395					1.A.1			CI_10065	395					1.A.1			-0.929538	0.00727839	-0.717702	0.251306	0.018524	0.946227
Pair_00368	cysteine desulfurase		CT04_00473	507								CI_10072	507								-0.720096	0.0505683	-0.284582	0.759544	-0.884268	0.00436396
Pair_00369	transcription elongation complex subunit (FACT complex subunit SPT16)		CT04_00474	1034								CI_10068	1074								-0.0268212	0.949397	-1.27203	0.0194786	0.159685	0.467871
Pair_00370	nucleic acid-binding protein		CT04_00475	525								CI_10062	509								-2.53935	0.0030304	-1.85992	0.101094	1.99952	0.0261642
Pair_00371	kelch domain-containing protein		CT04_00476	569								CI_06373	569								0.218202	0.671565	-0.31916	0.774142	-0.26815	0.328078
Pair_00372	CFEM domain-containing protein		CT04_00477	445								CI_10063	445								0.651195	0.173436	-0.412923	0.760409	0.700028	0.212874
Pair_00373	C2H2 type zinc finger domain protein		CT04_00478	847								CI_06371	843								0.470398	0.448683	0.665117	0.606789	2.01503	0.00019649
Pair_00374	stress protein Ddr48 (mold-specific protein MS95)		CT04_00479	300								CI_09878	296								-0.927861	0.0869321	0.987594	0.412257	-0.210688	0.643683
Pair_00375	denitrification regulatory protein NirQ (ATPase)		CT04_00480	4971								CI_09886	4971								-0.3822	0.770226	-0.981499	0.64717	0.953873	0.0820094
Pair_00377	histidine acid phosphatase		CT04_00482	515								CI_09879	515								-1.02505	0.391897	-0.345232	0.917902	-0.90484	0.15648
Pair_00378	F-box and WDrepeat-containing protein		CT04_00483	673					2.A.6			CI_09883	673					2.A.6			-0.256906	0.425093	-0.738037	0.172132	-0.359391	0.105542
Pair_00379	ZIP zinc transporter		CT04_00484	406					2.A.5			CI_09884	385					2.A.5			-0.66077	0.177512	0.248471	0.835606	0.12733	0.638251
Pair_00380	DNA ligase		CT04_00485	930								CI_09881	929								-0.0425564	0.965169	0.673821	0.652875	-0.242139	0.473615
Pair_00381	pyruvate dehydrogenase E1 component subunit alpha		CT04_00486	441								CI_09882	409								0.40812	0.262294	-0.194622	0.816613	-0.195659	0.484737
Pair_00383	cAMP-dependent protein kinase catalytic subunit		CT04_00488	501					1.A.26			CI_09875	502					1.A.26			-1.06126	0.0791357	-0.657208	0.603476	0.0155535	0.974619
Pair_00384	magnesium transport protein transmembrane region		CT04_00489	504								CI_09876	480								-0.526676	0.507053	0.249648	0.897362	-0.239781	0.544396
Pair_00386	histone acetyltransferase type b catalytic subunit		CT04_00491	483								CI_09885	483								-0.327923	0.705832	-1.09426	0.417264	0.0331818	0.933607
Pair_00387	GDSL lipase/acylhydrolase family protein		CT04_00492	259								CI_09892	269	Yes							-0.127672	0.92379	0.0371115	0.988479	0.574601	0.15767
Pair_00388	related to bacillus licheniformis esterase		CT04_00493	838								CI_09880	838								-0.618465	0.426179	-0.677117	0.66204	0.4604	0.23027
Pair_00389	54S ribosomal protein L12		CT04_00494	214								CI_09887	214								0.317443	0.64083	-1.08853	0.349385	0.619445	0.0850386
Pair_00390	ubiquitin carboxyl-terminal hydrolase 19		CT04_00495	626								CI_09893	626								-0.354061	0.438386	-0.518977	0.561359	-0.221603	0.407242
Pair_00391	isochorismatase domain-containing protein		CT04_00496	239								CI_09894	239								0.439893	0.60205	0.490949	0.759003	0.51345	0.148469
Pair_00392	6-phosphogluconolactonase		CT04_00497	261								CI_09567	261								0.355267	0.734346	-0.139624	0.956188	-1.33956	0.00975715
Pair_00393	hypothetical protein		CT04_00499	449								CI_02467	449								-1.29505	0.166908	0.310352	0.893161	0.400533	0.340419
Pair_00394	hypothetical protein		CT04_00500	643								CI_09570	658								-1.28213	0.238175	-0.592333	0.821146	1.04917	0.0585202
Pair_00397	PT repeat family protein		CT04_00504	589								CI_09571	580								-0.937502	0.299293	-1.06295	0.554605	2.41423	0.00124106
Pair_00398	multidrug resistance protein fnx1 (MFS multidrug transporter)		CT04_00505	553					2.A.1			CI_09569	553					2.A.1			-1.15653	0.0422291	-0.64024	0.536563	-1.53163	3.85144e-05
Pair_00399	6-phosphogluconate dehydrogenase family protein (DNA binding regulatory protein)		CT04_00506	979								CI_09561	654								-2.09475	0.0169143	-1.5389	0.288249	-1.71023	0.000832223
Pair_00400	nuclear GTP-binding protein NUG1		CT04_00510	584								CI_09521	585								-0.529799	0.487642	0.956593	0.425392	0.929467	0.0129498
Pair_00401	alkaline serine protease		CT04_00511	725	Yes							CI_02201	722	Yes							-0.962166	0.239781	-0.420338	0.812271	0.615233	0.0974874
Pair_00402	homeobox transcription factor		CT04_00512	614								CI_09519	607								0.48649	0.1477	0.430961	0.539496	0.715666	0.00851906
Pair_00404	haloacid dehalogenase-like hydrolase		CT04_00514	247								CI_09520	247								-0.0840248	0.911221	-0.779131	0.473011	-1.52002	2.40849e-05
Pair_00405	hypothetical protein		CT04_00515	302	Yes							CI_09515	304	Yes							-5.55164	1.80508e-05	-2.53054	0.0495604	3.26522	0.00169708
Pair_00407	cyclin-like protein (meiotically up-regulated 80 protein)		CT04_00524	330								CI_03986	330								0.0715242	0.836327	-0.253413	0.688903	0.19945	0.331838
Pair_00408	isoleucyl-tRNA synthetase		CT04_00525	949								CI_07143	954								-0.335934	0.731996	-0.822853	0.611012	0.157193	0.69395
Pair_00409	glycoside hydrolase family 79 protein		CT04_00530	567	Yes					GH79		CI_07141	567	Yes					GH79		0.268914	0.791381	2.18974	0.0588029	-0.406774	0.323825
Pair_00410	UPF0183 domain-containing protein		CT04_00534	1252								CI_07137	1253								-0.197201	0.742079	0.0558256	0.970214	0.177579	0.538438
Pair_00411	GTP-binding protein ypt5		CT04_00536	292					9.A.50			CI_07135	221					9.A.50			-0.551617	0.320017	-0.676345	0.542263	-1.69082	0.000406964
Pair_00412	fungal transcription factor		CT04_00537	597								CI_07130	875								-0.319293	0.719915	-0.574616	0.66229	1.17986	0.00263949
Pair_00413	UPF0183 domain-containing protein		CT04_00538	514	Yes							CI_07138	580								0.836907	0.083719	-0.63179	0.592674	-0.544774	0.104188
Pair_00415	hypothetical protein		CT04_00541	725								CI_07136	731								1.16884	0.147385	0.163626	0.952318	-0.637508	0.269394
Pair_00416	NmrA-like family protein		CT04_00542	335								CI_11530	313								-0.353842	0.587795	0.981397	0.389658	0.504403	0.107048
Pair_00417	kinesin motor domain-containing protein		CT04_00543	1159								CI_07140	1159								2.25515	0.000182175	1.15202	0.201463	0.463579	0.124691
Pair_00419	pectate lyase (secredted)		CT04_00545	408	Yes					PL9_3		CI_11529	404	Yes					PL9_3		-1.81311	0.0101903	-0.41701	0.794348	5.98585	5.20673e-08
Pair_00421	hypothetical protein		CT04_00548	303								CI_07144	335								-2.37398	0.0142398	0.613417	0.739687	1.36139	0.00164212
Pair_00422	folylpolyglutamate synthase		CT04_00549	503								CI_07134	498								0.67821	0.495787	0.683742	0.734568	0.650807	0.134221
Pair_00423	hypothetical protein		CT04_00550	300								CI_07032	324								-0.11017	0.896631	-0.389282	0.810054	0.576568	0.142284
Pair_00425	DUF221 domain protein		CT04_00552	995								CI_07031	995								0.271218	0.690752	0.122839	0.944357	-0.436947	0.251817
Pair_00426	UPF0326 protein hag1		CT04_00554	250								CI_07042	253								0.892311	0.154701	-1.06454	0.323596	1.57855	0.000144025
Pair_00433	hypothetical protein		CT04_00562	1333								CI_07037	1333								0.249551	0.829965	0.22655	0.932387	0.185486	0.692126
Pair_00434	37S ribosomal protein S11		CT04_00563	237								CI_07043	237								0.718339	0.179069	0.70798	0.492857	-0.293573	0.311154
Pair_00436	transcription factor TFIIIC complex subunit		CT04_00565	739								CI_06261	740								-2.72987	0.0081948	-0.0611855	0.981753	-0.409034	0.333619
Pair_00437	dolichol-phosphate mannosyltransferase		CT04_00566	238						GT2		CI_07033	238						GT2		-0.320995	0.451522	-0.0905464	0.942817	0.510641	0.0420188
Pair_00438	Ran1-like protein kinase		CT04_00567	510								CI_06265	591								-0.822696	0.0895215	-1.58582	0.0290181	-0.708373	0.0744661
Pair_00440	hypothetical protein		CT04_00569	420								CI_07035	333								-0.396957	0.655692	-1.79867	0.12451	-0.821031	0.0299863
Pair_00441	serine/threonine-protein kinase PRP4		CT04_00570	950								CI_06264	851								0.184119	0.664119	-0.280331	0.760696	-0.47755	0.0583099
Pair_00443	oxidoreductase family protein		CT04_00572	379								CI_07039	379								-1.0766	0.443957	-0.621514	0.83626	-0.748029	0.237742
Pair_00447	NAD dependent epimerase/dehydratase		CT04_00578	341								CI_07310	376								0.410335	0.555184	1.17316	0.329169	0.225169	0.585213
Pair_00448	zinc finger protein 32		CT04_00579	444								CI_07308	436								0.907143	0.292009	0.590864	0.759954	-0.707387	0.267781
Pair_00449	UBA domain-containing protein Ucp14		CT04_00580	295								CI_08515	267								0.498031	0.207793	0.329178	0.717769	-0.206554	0.36959
Pair_00450	involucrin repeat protein		CT04_00581	944								CI_08516	951								-0.336004	0.529169	-0.815878	0.387985	0.330667	0.333628
Pair_00451	dehydrodolichyl diphosphate synthase (di-trans,poly-cis-decaprenylcistransferase)		CT04_00582	373								CI_08514	373								0.522268	0.260907	-0.11832	0.939297	-0.161394	0.553016
Pair_00452	PHD-finger domain-containing protein		CT04_00583	720								CI_08513	719								0.242655	0.675085	-0.424696	0.732282	-0.0901892	0.78374
Pair_00453	hypothetical protein		CT04_00584	616								CI_06057	616								-0.329961	0.741071	1.01044	0.413082	-1.61816	0.00175778
Pair_00454	hypothetical protein		CT04_00585	360								CI_06059	365								-0.970717	0.0703791	-0.0545462	0.97206	1.01588	0.00176221
Pair_00455	cytochrome P450 51b (eburicol 14-alpha-demethylase)		CT04_00586	530								CI_06058	533								0.98128	0.551142	1.37072	0.688318	0.415418	0.634694
Pair_00456	actin binding protein (SH3 domain-containing protein)		CT04_00587	785					8.A.34			CI_06062	786					8.A.34			0.0607614	0.885137	0.181244	0.826571	-0.428833	0.0633564
Pair_00457	kinesin-II 85 kda subunit		CT04_00588	966								CI_06056	979								0.59002	0.0553933	-0.46765	0.485701	-0.0661088	0.786248
Pair_00458	molybdenum cofactor sulfurase (MOSC N-terminal beta barrel domain-containing protein )		CT04_00589	849								CI_08933	822								0.0458978	0.954145	0.328794	0.812271	0.497681	0.105068
Pair_00459	CORD and CS domain-containing protein		CT04_00590	323								CI_08924	338								-0.0260732	0.970304	0.169141	0.909771	-0.232613	0.413235
Pair_00461	DNA-directed RNA polymerase II subunit Rpb7		CT04_00592	171								CI_08927	171								0.153732	0.830796	-0.0784477	0.963161	0.120696	0.709468
Pair_00463	HpcH/HpaI aldolase/citrate lyase family protein		CT04_00594	204								CI_08925	273								2.34463	2.12855e-06	1.65238	0.0067748	2.3638	3.86863e-08
Pair_00464	pH-response regulator protein PalF/RIM8 (arrestin)		CT04_00596	771								CI_13292	809								0.359258	0.320062	0.144195	0.891586	-0.0201226	0.937184
Pair_00465	cell division control protein		CT04_00597	618								CI_08934	617								0.0929122	0.934944	-0.118595	0.958108	0.567987	0.116153
Pair_00466	monothiol glutaredoxin-4		CT04_00598	262								CI_06061	326								0.115501	0.939363	0.00975372	0.998585	-0.971389	0.10315
Pair_00467	conidiation-specific expression protein		CT04_00599	69								CI_08931	110								-0.206699	0.889287	1.67488	0.382378	3.42305	0.000615924
Pair_00469	hypothetical protein		CT04_00601	195								CI_08928	195								0.499784	0.220065	-0.528797	0.534208	-1.03039	0.000388277
Pair_00470	sporulation protein RMD8		CT04_00604	628								CI_01576	622								-0.235683	0.750451	-1.88614	0.0724637	-0.2665	0.408475
Pair_00471	protein SPA2		CT04_00605	923								CI_01583	954								0.494936	0.41558	-0.845472	0.496846	0.52797	0.162749
Pair_00473	COP9 signalosome subunit 7 (PCI domain-containing protein)		CT04_00608	296								CI_01574	296								0.0634399	0.965834	-0.495769	0.857624	-0.533879	0.314121
Pair_00474	60S ribosomal protein L31		CT04_00609	123								CI_01572	123								0.283102	0.343555	0.0563152	0.944261	-0.362886	0.102512
Pair_00475	serine/threonine-protein kinase chk1		CT04_00610	540								CI_01570	540					1.A.26			1.01056	0.123306	-0.416253	0.78896	0.738616	0.0184666
Pair_00476	glutathione-dependent formaldehyde-activating enzyme		CT04_00611	171								CI_01581	171								-0.1236	0.901366	1.44571	0.139151	-2.14708	5.32496e-06
Pair_00478	heavy metal translocating P-type ATPase		CT04_00613	1168					3.A.3			CI_01575	1168					3.A.3			0.237729	0.618912	0.0006533	0.999518	-0.232849	0.400714
Pair_00479	RGS domain protein		CT04_00614	431								CI_01573	433								0.0709252	0.918266	-0.499883	0.693096	0.363156	0.284235
Pair_00480	3-oxo-5-alpha-steroid 4-dehydrogenase protein		CT04_00615	359								CI_01580	345								-0.534517	0.649084	1.31608	0.553682	3.00676	1.97152e-05
Pair_00481	ubiquitin-conjugating enzyme		CT04_00616	180					3.A.20			CI_01571	180					3.A.20			0.455819	0.346462	0.251723	0.816987	0.789986	0.00178357
Pair_00483	Hsp40 Co-chaperone (DnaJ domain-containing protein)		CT04_00618	309								CI_09612	315								-0.290335	0.620037	0.323761	0.808465	-0.343175	0.260865
Pair_00485	20S cyclosome subunit (apc1)		CT04_00620	1975								CI_07432	1975								-0.228139	0.709795	-0.304675	0.789591	0.201214	0.430562
Pair_00487	hypothetical protein		CT04_00622	650								CI_09610	685								1.7573	0.000935029	1.02267	0.298358	1.14391	0.0018056
Pair_00490	PET112 family protein		CT04_00625	631								CI_09611	627								0.64075	0.295624	0.460687	0.724077	-0.822669	0.00923562
Pair_00491	eukaryotic translation initiation factor 3 subunit E		CT04_00626	505								CI_07431	505								-0.554015	0.108895	-0.318559	0.700456	0.0397505	0.875955
Pair_00492	arid/bright DNA binding domain-containing protein		CT04_00627	1100								CI_07429	1094								-0.119927	0.909254	-1.09793	0.497665	-1.20267	0.0363841
Pair_00495	vacuolar assembly protein (WD domain-containing protein)		CT04_00630	1332								CI_07433	1387								0.0508624	0.928194	-0.0394763	0.978206	-0.177762	0.493423
Pair_00496	origin recognition complex subunit 2		CT04_00631	557								CI_04058	558								-1.12107	0.329486	0.628034	0.763633	-0.940429	0.083231
Pair_00499	3-dehydroshikimate dehydratase		CT04_00634	1744								CI_06463	1742								0.443694	0.469051	-0.0936644	0.960296	0.951755	0.0121107
Pair_00500	amino acid permease		CT04_00635	622					2.A.3			CI_06470	622					2.A.3			0.452847	0.30707	0.206913	0.845268	-0.1926	0.408553
Pair_00501	malic enzyme		CT04_00638	748								CI_06466	840								0.599598	0.251812	0.640536	0.525455	-1.75511	0.000213244
Pair_00502	fatty acid elongase (GNS1/SUR4 family protein)		CT04_00639	344								CI_04044	344								-0.686816	0.639319	-1.37178	0.654261	-2.03988	0.0269513
Pair_00503	hypothetical protein		CT04_00640	352								CI_04030	325								-0.588167	0.617649	1.10013	0.631059	0.244021	0.710864
Pair_00506	GAS2 domain-containing protein		CT04_00643	932								CI_06465	932								0.0892258	0.811707	-0.738096	0.165134	-0.452211	0.047293
Pair_00508	porphobilinogen deaminase		CT04_00645	347								CI_04048	347								0.616545	0.308686	-0.326316	0.81151	-1.19829	0.000379814
Pair_00510	septum-promoting GTP-binding protein 1		CT04_00647	302								CI_04046	322								-1.00999	0.258383	-1.76089	0.228139	-1.35886	0.00998368
Pair_00511	phosphatidate cytidylyltransferase		CT04_00648	890								CI_04059	890								-0.186375	0.824115	0.276497	0.87656	0.0581366	0.875388
Pair_00513	formate dehydrogenase		CT04_00650	448								CI_06469	428								-0.236255	0.656328	-0.662849	0.273319	-0.389068	0.310063
Pair_00514	NAP(P) transhydrogenase		CT04_00651	1109					3.D.2			CI_04050	1117					3.D.2			0.822134	0.15292	0.344681	0.804339	1.79634	0.00146195
Pair_00515	serine threonine-protein phosphatase 2B catalytic subunit		CT04_00653	601								CI_04031	599								0.339933	0.413594	0.334292	0.735065	-0.44175	0.120301
Pair_00517	trimethyllysine dioxygenase		CT04_00656	482								CI_04032	440								0.90128	0.294618	0.708948	0.609789	0.70807	0.0543856
Pair_00518	cytochrome c oxidase polypeptide Vi		CT04_00657	222					3.D.4			CI_04043	236					3.D.4			0.099869	0.849691	-0.215258	0.844017	-0.586421	0.0469913
Pair_00519	DUF1754-domain-containing protein		CT04_00658	156								CI_06471	202								0.609308	0.482365	2.10407	0.0463078	0.217832	0.566136
Pair_00520	hypothetical protein		CT04_00662	379								CI_13236	397								3.66088	4.7513e-07	3.65745	0.000190635	1.02763	0.0104329
Pair_00523	ACT-like protein		CT04_00674	391								CI_07966	395								0.869692	0.0132774	0.120285	0.917154	-0.480058	0.0687475
Pair_00524	GLE1-like protein		CT04_00676	540								CI_07970	540								-0.441612	0.577897	-0.671921	0.667801	0.522372	0.131433
Pair_00526	GATA transcription factor		CT04_00678	1287								CI_07963	1351								0.641083	0.113688	-0.134486	0.917148	0.142866	0.567916
Pair_00527	3-hydroxyisobutyryl-CoA hydrolase (enoyl-CoA hydratase/isomerase)		CT04_00679	502								CI_07962	502								-0.652006	0.150603	-0.592748	0.499397	-0.085744	0.770863
Pair_00528	dihydroxyacetone kinase (DAK2 domain-containing protein)		CT04_00680	614								CI_07961	592								-0.57254	0.304712	-1.26676	0.144283	0.989533	0.00302731
Pair_00529	glycine-rich cell wall structural protein 1		CT04_00682	349								CI_02130	381								-1.07998	0.101393	0.009055	0.997782	-3.07254	4.7292e-05
Pair_00530	eukaryotic translation initiation factor 3 135 kDa subunit		CT04_00683	1314								CI_10481	1314								-0.189696	0.824966	0.197801	0.922858	0.93432	0.0267238
Pair_00531	RING finger domain-containing protein		CT04_00684	357								CI_10488	358								1.18197	0.104238	0.193752	0.925421	-0.528618	0.142986
Pair_00532	PALB protein		CT04_00685	860								CI_10472	860								0.124329	0.841385	0.296613	0.769825	1.31941	5.22684e-05
Pair_00533	negative regulator of the PHO system		CT04_00686	321					9.B.45			CI_10486	359					9.B.45			-1.89201	0.00158816	-2.83835	0.00138266	-3.34605	8.92743e-09
Pair_00534	DUF895 domain membrane protein		CT04_00687	486								CI_10467	486								1.37976	0.150173	-0.00664507	0.999036	-0.913797	0.05872
Pair_00535	SAM domain-containing protein		CT04_00688	614								CI_10469	674								0.352399	0.648689	-0.270733	0.887116	-1.36512	0.0114788
Pair_00536	ferric reductase like transmembrane component		CT04_00690	590								CI_10479	590								-0.780819	0.0566132	-0.171696	0.86896	0.569385	0.042504
Pair_00538	hypothetical protein		CT04_00692	110								CI_10478	110								0.509131	0.0800849	-0.496837	0.448754	-1.2816	7.50215e-06
Pair_00539	tafazzin (acyltransferase)		CT04_00693	366								CI_10487	354								-0.686799	0.358292	0.323156	0.839105	0.923098	0.0074521
Pair_00540	poly(A) polymerase Pla1		CT04_00695	633								CI_10484	641								0.260705	0.60478	-0.340108	0.752254	0.372887	0.207636
Pair_00541	fork head domain-containing protein		CT04_00696	659								CI_10482	659								-0.851511	0.316895	-0.0101879	0.997782	0.205607	0.669378
Pair_00543	C6 zinc finger domain-containing protein		CT04_00698	542								CI_10491	591								-0.00248052	0.995732	-0.803866	0.18098	-0.0964182	0.686621
Pair_00544	nitrogen assimilation transcription factor nit-4 (fungal specific transcription factor)		CT04_00700	921								CI_02696	943								-0.599674	0.303276	0.141798	0.934099	-0.060252	0.887589
Pair_00545	ankyrin repeat protein		CT04_00701	779					1.A.4			CI_02697	785					1.A.4			-0.710493	0.280475	-0.403102	0.769852	1.61471	9.87838e-05
Pair_00546	RING finger protein		CT04_00702	695	Yes				3.A.20			CI_02698	644					3.A.20			-0.175457	0.675111	0.700889	0.283178	-1.43822	7.48793e-06
Pair_00547	PH domain-containing protein		CT04_00703	988								CI_09829	988								0.374413	0.220719	0.41114	0.512449	0.443861	0.0319907
Pair_00548	DNA polymerase zeta catalytic subunit (DNA polymerase family B)		CT04_00704	1720								CI_09828	1720								-0.0749924	0.962386	0.318335	0.917154	1.38239	0.00829779
Pair_00549	complex I intermediate-associated protein 30		CT04_00705	280								CI_09819	280								0.501755	0.463379	-1.61052	0.093176	0.0489621	0.877
Pair_00550	TRP-like ion channel (transient receptor potential ion channel)		CT04_00706	945								CI_09815	942								-1.0861	0.0605546	-0.985418	0.338319	-0.0270485	0.931035
Pair_00551	impB/mucB/samB family protein		CT04_00707	680								CI_10671	730								-1.2174	0.0243182	-0.195487	0.883869	0.427197	0.0968678
Pair_00552	anaphase-promoting complex protein		CT04_00708	794								CI_09820	794								-0.439969	0.669373	-0.146759	0.95124	0.736095	0.0609022
Pair_00553	autophagocytosis protein		CT04_00709	348								CI_09833	348								0.621363	0.0670748	0.384747	0.652875	0.357921	0.14042
Pair_00554	importin-beta domain-containing protein		CT04_00710	1053								CI_09811	1081								-0.0762302	0.867335	-0.344393	0.647713	0.291485	0.238117
Pair_00555	DNA lyase		CT04_00711	661								CI_09822	661								-0.270694	0.795608	-1.05803	0.461152	-0.190473	0.62933
Pair_00556	IMP-specific 5'-nucleotidase 1		CT04_00712	444								CI_11254	448								-2.00242	0.0197458	-1.66601	0.31845	-0.506607	0.340719
Pair_00557	palmitoyltransferase pfa5 (DHHC zinc finger protein)		CT04_00713	511					9.B.37			CI_10670	402					9.B.37			-0.0392844	0.966656	-0.444926	0.810054	-0.494926	0.173935
Pair_00559	hypothetical protein		CT04_00716	614								CI_11255	614								0.0547351	0.953219	0.0107969	0.997625	-2.28711	7.10504e-05
Pair_00560	60S ribosomal protein L21		CT04_00717	160								CI_09825	160								0.432848	0.19998	0.101428	0.908733	-0.25607	0.32592
Pair_00561	anucleate primary sterigmata protein A (PH domain-containing protein)		CT04_00718	1934								CI_09830	1916								-0.560492	0.509116	-0.665203	0.705394	-1.26308	0.0263711
Pair_00562	kinase domain containing protein		CT04_00719	735								CI_13184	735								-0.117771	0.72811	-0.805482	0.0859255	-1.89907	1.58674e-07
Pair_00563	sulfate adenylyltransferase		CT04_00720	574								CI_09814	683								0.0830495	0.923093	0.606612	0.642084	-1.32967	0.000561361
Pair_00564	aspartate-semialdehyde dehydrogenase		CT04_00721	376	Yes							CI_09816	378	Yes							-1.6892	0.0137603	-2.14523	0.0542039	-1.53962	0.000263976
Pair_00568	cytochrome C oxidase subunit VIa (384 nt)		CT04_00725	129					3.D.4			CI_09821	127					3.D.4			-0.58996	0.59699	0.263563	0.930816	-1.1315	0.103596
Pair_00569	methyltransferase domain-containing protein		CT04_00726	264								CI_11256	376								-2.3644	0.224783	-0.833594	0.816987	-5.86368	8.56538e-05
Pair_00570	nitrogen metabolite repression protein (NmrA-like family protein)		CT04_00728	479								CI_06085	480								0.122762	0.814565	-0.369059	0.707996	0.104522	0.746913
Pair_00571	3-5 exoribonuclease CSL4 (exosome component EXOSC1/CSL4)		CT04_00729	211								CI_07982	262								0.0979552	0.921245	0.862361	0.463944	-0.251998	0.436629
Pair_00572	C6 transcription factor (fungal specific transcriptin factor)		CT04_00730	565								CI_06083	912								0.632206	0.423169	-0.687561	0.64652	0.480335	0.174214
Pair_00573	C-8 sterol isomerase		CT04_00732	217								CI_07983	217								1.32221	0.125377	0.0554721	0.982896	-1.37186	0.00607532
Pair_00574	GARP complex subunit Vps53		CT04_00733	832								CI_01504	832								0.0187309	0.976206	-0.189429	0.878029	-0.565621	0.0310296
Pair_00575	cyclin domain-containing protein		CT04_00735	405								CI_01498	405								-2.41389	0.00330275	-3.01613	0.0226852	-2.75517	4.779e-05
Pair_00576	DUF1776-domain-containing protein		CT04_00736	488								CI_01503	494								-0.0324886	0.968025	0.541815	0.688903	-0.449662	0.197804
Pair_00578	ABC1 family protein		CT04_00738	686								CI_11484	686								0.0693591	0.920867	-0.0699252	0.961393	0.329385	0.229806
Pair_00579	Myb DNA-binding domain containing protein		CT04_00739	562								CI_12948	562								-0.854317	0.0287259	-0.431474	0.587367	0.11625	0.659776
Pair_00580	probable septin aspE		CT04_00740	514								CI_12945	515								0.706957	0.424809	-0.482433	0.827587	0.320136	0.545118
Pair_00581	40S ribosomal protein S4e		CT04_00741	262								CI_12949	262								0.389047	0.342688	0.180058	0.82622	0.339328	0.271594
Pair_00583	CDP-alcohol phosphatidyltransferase		CT04_00743	485								CI_11480	530								-0.517942	0.237383	-1.18979	0.150013	-0.550919	0.0511171
Pair_00584	coatomer subunit gamma		CT04_00744	966								CI_11481	948								-0.0653952	0.8655	-0.16028	0.824272	-0.0150749	0.949164
Pair_00585	Myb DNA-binding domain protein		CT04_00745	879								CI_12946	867								0.558043	0.362136	-1.57795	0.0802811	0.611595	0.0354676
Pair_00586	hypothetical protein		CT04_00746	158	Yes							CI_12947	161	Yes							-0.322865	0.671734	-0.235742	0.880971	0.506157	0.139043
Pair_00588	dienelactone hydrolase		CT04_00749	261								CI_02487	282								0.536751	0.425642	1.16499	0.198555	0.12209	0.718348
Pair_00589	alkaline serine protease Alp1		CT04_00750	419	Yes		S08A					CI_02486	419	Yes		S08A					-0.66192	0.623606	-0.0843319	0.981753	-0.913302	0.285832
Pair_00590	bZIP transcription factor		CT04_00751	498								CI_02485	515								-1.16677	0.257483	-0.392348	0.866433	0.337509	0.512527
Pair_00591	lipase 2		CT04_00752	357								CI_02475	361								1.27279	0.0336561	0.699686	0.567078	1.27354	0.00243131
Pair_00592	3-ketoacyl-acyl carrier protein (short chain dehydrogenase)		CT04_00755	285								CI_02472	279								0.555715	0.442327	-0.533925	0.719681	0.999695	0.0520826
Pair_00594	sugar transporter stl1		CT04_00761	490					2.A.1			CI_02473	490					2.A.1			5.12447	9.5454e-06	3.50756	0.000531545	4.99673	5.81373e-06
Pair_00595	SMP-30/gluconolaconase/IRE-like region		CT04_00762	333								CI_02474	333								2.71408	0.000621352	1.38336	0.260224	1.85632	0.000946904
Pair_00600	isoflavone reductase family protein		CT04_00767	299								CI_10399	361								-8.70264	7.32822e-08	-5.56543	3.96635e-05	0.956125	0.382872
Pair_00601	hypothetical protein		CT04_00768	305								CI_09798	475								2.8492	0.000156287	2.09555	0.021219	2.06936	1.91739e-06
Pair_00602	regulator of G protein		CT04_00769	456								CI_10393	492								0.327291	0.678582	-0.234725	0.880971	0.419974	0.487187
Pair_00603	HVA22 family TB2/DP1 protein		CT04_00771	348	Yes							CI_09799	375								0.44265	0.486433	-0.865607	0.509031	-0.354971	0.406764
Pair_00605	integral membrane protein		CT04_00774	518								CI_09795	518								0.516693	0.246091	-0.819554	0.273319	2.5868	2.64679e-05
Pair_00606	biotin-protein ligase ligase		CT04_00775	664								CI_09797	664								1.2409	0.0713147	1.26378	0.232836	0.548234	0.102852
Pair_00607	copper resistance protein crd2		CT04_00776	352								CI_09793	160								-4.29031	5.78993e-08	-2.40581	0.000478748	-3.94848	3.68022e-10
Pair_00608	riboflavin transporter MCH5		CT04_00777	468								CI_10400	472					2.A.1			-0.427395	0.62291	-1.76718	0.138841	1.51687	0.0305357
Pair_00609	metalloprotease 1		CT04_00778	294	Yes		M43B					CI_09805	387								-2.14337	0.110132	-0.263802	0.939055	-0.915347	0.294275
Pair_00610	major facilitator superfamily transporter		CT04_00779	492								CI_09802	500								1.33611	0.000641092	1.29505	0.0301308	-0.0365677	0.889096
Pair_00611	glutathione S-transferase		CT04_00780	332								CI_09796	332								-0.741549	0.335909	0.526783	0.78724	-0.520034	0.245811
Pair_00612	amino acid permease (LPXTG-domain-containing protein )		CT04_00781	540								CI_09800	540					2.A.3			1.40096	0.00742062	-0.306773	0.812788	2.4845	1.54601e-06
Pair_00614	hypothetical protein		CT04_00786	518	Yes				9.B.26			CI_12340	518	Yes				9.B.26			0.442651	0.154916	0.278465	0.710144	0.330194	0.125153
Pair_00615	histone-fold domain containing protein		CT04_00787	535								CI_11263	534								0.511838	0.524514	0.0427329	0.983646	0.196156	0.562907
Pair_00617	UBX domain-containing protein		CT04_00789	513								CI_11265	503								0.33252	0.555184	0.379986	0.740263	0.734186	0.01171
Pair_00619	protein transporter SEC61 subunit gamma		CT04_00792	70					3.A.5			CI_12339	70					3.A.5			-6.54334	3.94854e-07	-4.03786	0.000517901	-11.215	1.50226e-10
Pair_00620	hypothetical protein]		CT04_00793	418								CI_11268	420								-0.459321	0.605312	-0.941324	0.527119	-0.289823	0.476232
Pair_00621	transcription mediator subunit Med12		CT04_00795	1531								CI_12343	1539								-0.564666	0.178894	-0.787125	0.292886	-0.814727	0.00689922
Pair_00622	WD repeat-containing protein		CT04_00796	636								CI_12338	634								-0.496995	0.199791	-0.184672	0.865099	0.286129	0.259812
Pair_00624	Rho GTPase activator (RhoGAP domain-containing protein)		CT04_00799	787					9.A.1			CI_11258	783					9.A.1			0.214429	0.688012	-0.554677	0.559037	-0.34781	0.214757
Pair_00625	alcohol dehydrogenase		CT04_00800	351								CI_09759	356								0.648016	0.177285	0.51058	0.602369	1.32132	0.00415744
Pair_00626	CHCH domain protein		CT04_00801	158								CI_11266	158								-1.81209	0.379488	-2.79415	0.461152	-2.04984	0.079106
Pair_00629	S1/P1 Nuclease		CT04_00805	303	Yes							CI_09766	303	Yes							1.02759	0.0562704	0.180317	0.928246	-0.223002	0.560277
Pair_00630	urea transporter		CT04_00806	534								CI_09771	505								-0.841813	0.261897	-0.757018	0.632395	-1.04585	0.0157908
Pair_00634	hypothetical protein		CT04_00814	341	Yes							CI_09768	349	Yes							-6.86841	4.19126e-05	-3.16608	0.0638508	1.93212	0.008618
Pair_00635	hypothetical protein		CT04_00815	314								CI_09772	327								-0.115864	0.913857	-1.50975	0.215082	0.487683	0.160057
Pair_00636	hydroxyquinol-dioxygenase		CT04_00816	374								CI_09775	328								-0.887578	0.112579	-1.66301	0.0512405	0.158536	0.725103
Pair_00637	vacuolar membrane PQ-loop repeat protein		CT04_00817	328								CI_09765	328								0.789286	0.055071	0.689624	0.465959	0.132193	0.646589
Pair_00638	hypothetical protein		CT04_00821	185								CI_09769	157								-5.33143	6.27636e-06	-2.01684	0.119695	1.76404	0.00689819
Pair_00639	translation initiation factor		CT04_00822	114								CI_09774	210								1.02018	0.00981398	0.96766	0.165427	-0.77103	0.0139614
Pair_00640	MEI5 protein		CT04_00825	498								CI_07947	502								1.36717	0.0553933	0.228622	0.914934	2.54374	0.000605858
Pair_00641	2-amino-3-carboxymuconate-6-semialdehyde decarboxylase		CT04_00826	334								CI_08074	335								1.41201	0.0122557	1.27666	0.166599	2.5172	3.26249e-06
Pair_00644	major facilitator superfamily transporter		CT04_00829	705					2.A.1			CI_08071	706					2.A.1			1.03441	0.207968	0.027321	0.992087	-0.286322	0.598002
Pair_00645	60S ribosomal protein L37		CT04_00830	281								CI_08078	367								-2.96543	9.84137e-06	-3.37357	0.000194668	-4.11769	5.95011e-10
Pair_00646	DUF1687 domain containing protein		CT04_00832	145								CI_08064	145								0.785507	0.495214	0.738513	0.785219	-0.45179	0.505681
Pair_00648	glycoside hydrolase family 12 protein (endoglucanase-1)		CT04_00835	290	Yes					CBM1-GH12		CI_07948	311	Yes					CBM1-GH12		-0.999528	0.448864	-2.41271	0.072734	-0.186501	0.896396
Pair_00650	regulator of G protein signaling superfamily		CT04_00837	448								CI_03899	448								-3.57957	3.07229e-05	-2.19439	0.0192079	0.424725	0.473371
Pair_00651	RING-9 protein		CT04_00838	846	Yes		S08A					CI_08080	843	Yes							1.24547	0.00469018	0.205541	0.879659	-1.08854	0.00302775
Pair_00652	cbp4 domain-containing protein (assembly factor cbp4)		CT04_00839	123								CI_03893	162								0.962927	0.352694	1.11376	0.534979	1.51652	0.00225772
Pair_00653	pre-mRNA-splicing factor 38B		CT04_00840	396								CI_08079	395								0.180552	0.884452	-0.445418	0.816213	-0.390594	0.319116
Pair_00654	hypothetical protein		CT04_00841	164								CI_08065	115								-3.44187	0.0319177	0.265818	0.957871	-1.64116	0.0846656
Pair_00655	nascent polypeptide-associated complex subunit beta		CT04_00842	207								CI_03894	125								-1.09166	0.204047	-0.966533	0.54614	-2.66751	0.000542707
Pair_00656	DUF1348-domain-containing protein		CT04_00843	156								CI_03898	156								1.77507	0.0713228	2.66563	0.176837	-2.13305	0.00229089
Pair_00658	NADH-ubiquinone oxidoreductase subunit		CT04_00845	111					3.D.1			CI_08062	94					3.D.1			0.57671	0.529794	0.84736	0.632395	0.427164	0.331838
Pair_00659	60S ribosomal protein L24		CT04_00846	175								CI_03896	194								0.274741	0.628685	0.1565	0.90702	-0.622014	0.10199
Pair_00662	nascent polypeptide-associated complex subunit alpha		CT04_00852	204								CI_08067	204								0.21346	0.72811	-0.188565	0.893447	0.00313468	0.994336
Pair_00663	ATP synthase D chain		CT04_00853	336								CI_08069	336								0.688149	0.58688	-1.02845	0.618125	-0.625006	0.244966
Pair_00664	ribosomal protein L14		CT04_00854	147								CI_08066	147								0.103073	0.884452	-0.100813	0.94351	0.251003	0.532441
Pair_00665	ATP synthase subunit D		CT04_00855	173					3.A.2			CI_08068	173					3.A.2			-0.191561	0.59113	-0.189785	0.811845	-0.420318	0.0760334
Pair_00667			CT04_00860	647								CI_12589	474								-2.78716	0.0012345	-2.09458	0.0677629	-1.13162	0.0131543
Pair_00668	hypothetical protein		CT04_00861	313								CI_12586	367								-0.162519	0.816444	-0.0641241	0.968007	0.264528	0.373968
Pair_00671	serine threonine-protein kinase (camk protein kinase)		CT04_00865	631					1.A.26			CI_12585	631					1.A.26			0.0541177	0.966794	0.146966	0.952704	0.964808	0.0261398
Pair_00673			CT04_00868	167								CI_11630	206								6.07469	3.07229e-05	5.13481	0.00187428	5.50132	0.0001044
Pair_00675	extracellular proline-serine rich protein		CT04_00871	266	Yes							CI_03608	266	Yes							1.62929	0.143348	0.972078	0.674852	-2.42757	0.00513968
Pair_00677	maltose permease		CT04_00873	527								CI_11227	528								-1.75796	0.264207	1.35404	0.496934	2.58789	0.0520185
Pair_00681	C6 transcription factor		CT04_00879	709								CI_11226	718								1.08763	0.2148	1.33077	0.386755	0.111201	0.832314
Pair_00683	acyl-CoA dehydrogenase		CT04_00881	384								CI_11687	432								-4.48374	9.56312e-05	-3.98002	0.00160152	2.70036	0.0077752
Pair_00685	PTH11-like integral membrane protein		CT04_00883	337								CI_11224	320								-2.58924	5.20611e-05	-2.71261	0.00190229	5.7414	9.94793e-08
Pair_00688	allantoate permease		CT04_00888	504					2.A.1			CI_03612	404					2.A.1			-0.0246617	0.971116	0.419526	0.719681	-1.45568	0.000712586
Pair_00689	C2H2 type zinc finger domain protein		CT04_00889	536						CBM50		CI_03611	533						CBM50		-5.14789	2.98276e-06	-2.96022	0.00476611	-1.56908	9.48617e-05
Pair_00690	DNA polymerase		CT04_00892	824								CI_10422	819								1.10607	0.214379	0.280765	0.904121	1.96157	0.000271895
Pair_00691	mediator of RNA polymerase II transcription subunit 16		CT04_00894	968								CI_09414	1011								0.292872	0.755384	0.032091	0.988895	0.225381	0.618333
Pair_00692	arginine N-methyltransferase		CT04_00895	346								CI_10423	436								0.138911	0.914639	0.27233	0.920148	-0.67825	0.210973
Pair_00693	C6 transcription factor		CT04_00896	731								CI_04477	792								-2.08238	0.00657538	-1.88097	0.106176	-2.82382	3.63939e-06
Pair_00694	tartrate dehydrogenase		CT04_00897	370								CI_04474	370								-2.0348	0.0510995	-1.3893	0.465163	-1.9565	0.0128414
Pair_00695	maleylacetoacetate isomerase		CT04_00898	221								CI_04479	221					1.A.12			-0.101772	0.882218	-1.34228	0.139151	5.00516	2.98525e-07
Pair_00698	fungal fucose-specific lectin protein		CT04_00903	522	Yes							CI_04482	521	Yes							1.66702	0.0496541	0.965943	0.54993	1.79793	0.000745768
Pair_00701	glycosyl hydrolase family 61		CT04_00907	234	Yes					AA9		CI_04490	234	Yes					AA9		-0.424611	0.441259	0.793905	0.215316	3.65879	0.000270465
Pair_00702	DUF1446 domain-containing protein		CT04_00909	612								CI_04485	614								-0.0712751	0.926122	-0.441413	0.708034	1.43721	0.0276602
Pair_00704	poly(A) RNA polymerase Cid11		CT04_00914	1321								CI_02495	1323								-0.503542	0.247563	-1.01841	0.191179	0.0788471	0.800098
Pair_00705	short-chain dehydrogenase		CT04_00915	269								CI_02493	269								0.990129	0.231011	0.369389	0.856677	0.625732	0.130033
Pair_00706	hypothetical protein		CT04_00916	935								CI_02494	920								-0.588064	0.385513	-0.375725	0.812788	2.41188	1.19514e-05
Pair_00707	cytochrome P450		CT04_00917	544	Yes							CI_04766	523	Yes							-0.495332	0.466877	-1.05482	0.262422	2.22729	5.5046e-06
Pair_00708	hypothetical protein		CT04_00918	409								CI_04763	409								-0.87239	0.00941868	-0.422006	0.5372	-0.830076	0.00178409
Pair_00709	ser/thr protein phosphatase (calcineurin-like phosphoesterase)		CT04_00920	624	Yes							CI_12159	632	Yes							0.264506	0.707079	0.869237	0.477828	-0.0279918	0.939276
Pair_00710	hypothetical protein		CT04_00921	607								CI_02490	606								1.90883	0.000366526	0.9519	0.323649	-0.451902	0.187421
Pair_00711	glutamate decarboxylase		CT04_00922	571								CI_04770	603	Yes							-0.0846501	0.920287	2.61966	0.0115632	0.829154	0.0295545
Pair_00712	ATP-dependent rna helicase (DEAD/DEAH box helicase)		CT04_00923	433					3.A.18			CI_04772	391					3.A.18			-0.0401106	0.929239	-0.459702	0.462226	-0.850773	0.00172441
Pair_00716	hypothetical protein		CT04_00928	262								CI_12154	263								-0.468439	0.410877	1.51588	0.15246	-0.365742	0.282985
Pair_00718	ADP-ribose pyrophosphatase (NUDIX domain-containing protei)		CT04_00930	201								CI_07021	206								0.938864	0.249903	-0.047543	0.984635	-0.175597	0.674754
Pair_00720	hypothetical protein		CT04_00932	377								CI_07019	377								0.139555	0.898284	0.314466	0.888512	-0.0263394	0.949876
Pair_00722	TATA-binding protein-associated phosphoprotein CBF NF-Y family transcription factor)		CT04_00935	135								CI_12151	135								-0.0790934	0.925432	0.325931	0.812788	-0.716514	0.0234816
Pair_00723	cytochrome c oxidase-assembly factor COX16		CT04_00936	117								CI_12155	145								-0.287408	0.668515	-1.7839	0.0448048	-0.544492	0.0493312
Pair_00726	homoserine O-acetyltransferase		CT04_00940	519								CI_07020	519								-1.27229	0.201286	-0.15265	0.953825	-1.43784	0.00295453
Pair_00727	Sir2 family protein		CT04_00941	609								CI_07023	529								-0.52993	0.391879	-0.784647	0.505143	-1.72254	0.000123796
Pair_00729	glutamyl-tRNA amidotransferase subunit A		CT04_00943	511					3.A.9			CI_12148	537					3.A.9			-0.258117	0.808183	-0.979808	0.506827	0.127484	0.737706
Pair_00734	hypothetical protein		CT04_00951	76								CI_12157	76								-1.51811	0.0711437	0.422225	0.816867	1.35787	0.0098731
Pair_00737	ferric reductase transmembrane component 7		CT04_00955	852								CI_06984	853								1.81587	0.00525008	-0.0705003	0.974518	0.569169	0.251233
Pair_00739	beige/BEACH domain-containing protein		CT04_00957	2635								CI_06998	2636								0.293836	0.483571	0.271378	0.782529	0.292897	0.267698
Pair_00740	hypothetical protein		CT04_00958	465								CI_07004	465								-0.428888	0.588059	0.691583	0.616911	0.172912	0.651918
Pair_00743	membrane protein		CT04_00961	147								CI_06989	147								-0.45121	0.765655	0.879066	0.721878	-0.0610051	0.926822
Pair_00748	phospholipid-binding protein		CT04_00967	496								CI_07005	495								1.12	0.0777341	-0.373964	0.811845	-0.514193	0.116795
Pair_00749	DUF636 domain protein (glutathione-dependent formaldehyde-activating enzyme)		CT04_00968	136								CI_06987	169								1.38577	0.000898147	1.17735	0.0465382	2.6646	1.7708e-06
Pair_00750	acyl-protein thioesterase 1		CT04_00969	237								CI_07003	331	Yes		S09X					0.842719	0.500835	0.661598	0.818815	0.493734	0.412309
Pair_00754	NADH-ubiquinone oxidoreductase 9.5 kDa subunit		CT04_00973	79								CI_06999	79								-0.00637772	0.992755	-0.615797	0.549491	-0.643793	0.0248324
Pair_00756	transcriptional protein		CT04_00976	257								CI_06979	257								-0.00783301	0.994075	0.95588	0.438609	-2.38394	3.92218e-05
Pair_00757	proline rich protein 5MeD		CT04_00978	205								CI_06996	205								-7.55958	1.86558e-07	-3.66393	0.0017897	1.47089	0.128773
Pair_00758	ferric reductase like transmembrane component		CT04_00979	628								CI_08723	628								0.761314	0.281527	1.77364	0.152229	0.302721	0.463
Pair_00760	hypothetical protein		CT04_00981	248								CI_08727	175								-1.0373	0.00286909	-0.750327	0.165484	-0.96661	0.000329442
Pair_00762	importin subunit beta-1		CT04_00983	910								CI_08721	930								-0.0820537	0.918592	-0.0382169	0.982284	-0.76893	0.0835211
Pair_00763	polysaccharide lyase family 4 protein (rhamnogalacturonate lyase)		CT04_00984	580	Yes					PL4_5		CI_08719	586	Yes					PL4_5		-0.316811	0.809509	0.716848	0.686511	-0.678333	0.22228
Pair_00764	short chain dehydrogenase reductase family protein		CT04_00985	337								CI_08711	350								-0.908747	0.288199	-0.0883349	0.968395	0.933147	0.0641272
Pair_00765	2-isopropylmalate synthase		CT04_00986	585								CI_08722	626								-1.0694	0.573928	-0.467247	0.917902	-2.90943	0.00678516
Pair_00766	hypothetical protein		CT04_00988	116	Yes							CI_08709	130	Yes							5.95593	0.0110964	3.33961	0.358953	-5.67044	0.00659723
Pair_00767	hypothetical protein		CT04_00989	726								CI_08715	726								-1.17864	0.236117	-0.684201	0.7501	0.671436	0.140438
Pair_00768	related to TOL protein		CT04_00991	394								CI_08732	393								-2.11203	0.0336045	-2.94229	0.0437899	0.323127	0.553016
Pair_00769	fungal specific transcription factor		CT04_00992	277								CI_06975	843								2.5382	0.00533739	2.36803	0.046948	1.81865	0.0014665
Pair_00770	glyoxylate reductase (D-isomer specific 2-hydroxyacid dehydrogenase )		CT04_00993	314								CI_08707	342								-1.15879	0.327856	-2.10395	0.257008	-0.99756	0.0825044
Pair_00771	hypothetical protein		CT04_00994	400								CI_08714	445								-0.544919	0.523718	-0.143566	0.944261	2.01764	0.000243508
Pair_00772	palmitoyltransferase ERF2 (DHHC zinc finger domain-containing protein)		CT04_00995	930					9.B.37			CI_08729	689					9.B.37			-0.871712	0.0403162	-0.980553	0.201576	-1.97971	1.01581e-05
Pair_00773	WD repeat-containing protein (ribosomal assembly complex component)		CT04_00997	440								CI_08716	486								-1.01127	0.333402	-1.30498	0.454857	0.0166005	0.974223
Pair_00774	hypothetical protein		CT04_00998	172	Yes							CI_06978	172	Yes							-4.58819	0.00522215	-2.32416	0.348926	-0.701941	0.528267
Pair_00776	DUF1690 domain-containing protein		CT04_01000	163								CI_08724	163								0.0153199	0.981774	0.371518	0.746847	0.0343463	0.909097
Pair_00778	phosphoserine phosphatase SerB		CT04_01002	492					3.A.3			CI_08728	496					3.A.3			-1.09835	0.00979783	-0.96543	0.169379	-0.82823	0.00185945
Pair_00779	iron-sulfur cluster biosynthesis protein isd11 (complex 1 protein)		CT04_01003	114								CI_08717	144								0.351998	0.749994	0.152426	0.954092	0.242396	0.588693
Pair_00781	beta-lactamase		CT04_01005	393								CI_03009	393								-5.91965	0.000277088	-3.72756	0.0335644	4.76039	2.91994e-06
Pair_00782	tyrosinase central domain protein		CT04_01006	438								CI_03008	410	Yes							0.841092	0.391626	0.660276	0.701441	4.96233	1.56913e-07
Pair_00784	GTPase-activating protein		CT04_01008	779								CI_11872	779								-0.281674	0.526881	-0.486788	0.560859	-0.564902	0.0446304
Pair_00785	pumilio domain-containing protein		CT04_01010	1191								CI_05458	1170								-0.364106	0.703238	-0.554464	0.772168	-1.6434	0.00990417
Pair_00786	branched-chain-amino-acid aminotransferase-like protein 2		CT04_01011	307								CI_05455	312								1.3816	0.328098	-0.262085	0.950059	-0.974732	0.183912
Pair_00787	hypothetical protein		CT04_01012	286								CI_05456	286								0.874907	0.179388	-1.54129	0.226164	0.258129	0.505384
Pair_00789	ste/ste11 protein kinase		CT04_01014	899								CI_05453	950								-0.271384	0.53833	-0.905139	0.198664	0.183187	0.461046
Pair_00790	PHD-finger domain-containing protein		CT04_01015	1161								CI_05459	1161								-0.573238	0.0912261	-0.346793	0.640917	0.308838	0.140438
Pair_00791	curved DNA-binding protein		CT04_01016	513								CI_05460	414								-0.342194	0.513811	-0.882329	0.307249	-1.18485	0.00293617
Pair_00795	calmodulin-binding protein kinase (Serine/threonine-protein kinase domain protein)		CT04_01025	746								CI_11625	763					1.A.26			0.559456	0.512525	0.873737	0.516067	-3.44133	8.40952e-07
Pair_00796	gephyrin (molybdenum cofactor synthesis domain-containing protein)		CT04_01026	691								CI_05572	693								-1.09393	0.0105236	-0.140776	0.903342	-0.268965	0.222617
Pair_00797	glycosyl hydrolase		CT04_01028	395	Yes					GH76		CI_05578	395	Yes					GH76		-0.104571	0.920554	-0.844484	0.529851	1.13397	0.00563075
Pair_00800	WD repeat containing protein 36		CT04_01033	1045								CI_05580	1067								-0.583375	0.536086	0.333806	0.875867	0.418256	0.335199
Pair_00801	transcription initiation factor IIA		CT04_01034	115								CI_05570	115								0.0619174	0.951362	-0.610825	0.708034	-0.106581	0.783013
Pair_00802	cysteine dioxygenase type I		CT04_01035	215								CI_05558	221								0.143393	0.885137	0.597816	0.772663	6.65927	2.61821e-09
Pair_00803	rad5-like protein (SNF2 family domain-containing protein)		CT04_01037	905					3.A.20			CI_05557	905					3.A.20			-1.05478	0.254779	-1.7414	0.243626	0.408717	0.368731
Pair_00805	phosphoinositide 3-kinase regulatory subunit 4		CT04_01039	1534								CI_05566	1827					9.A.14			-0.319513	0.696145	0.0610788	0.979115	0.25468	0.553693
Pair_00806	dynein heavy chain		CT04_01040	4349								CI_05554	4352								0.101995	0.84182	-0.132084	0.90168	-0.133624	0.661829
Pair_00807	exocyst complex component exo84		CT04_01041	687								CI_05562	687								-0.506675	0.292142	-0.36467	0.730124	-0.496538	0.0661017
Pair_00808	lysophospholipase NTE1		CT04_01042	1520								CI_05575	1544								0.472666	0.138186	0.536004	0.373226	-0.397536	0.10273
Pair_00809	zinc finger protein		CT04_01043	978								CI_05552	1022								0.338554	0.448314	-0.356643	0.735065	1.13594	0.000189876
Pair_00810	SH3 domain-containing protein		CT04_01045	610								CI_05565	610								0.552027	0.0779658	0.0782428	0.943801	-0.809281	0.0020214
Pair_00811	vacuolar ATP synthase 20 kDa proteolipid subunit C		CT04_01046	200					3.A.2			CI_05571	200					3.A.2			0.023323	0.955778	0.567825	0.277046	-0.449082	0.0208336
Pair_00812	serine/threonine-protein phosphatase PP2A catalytic subunit (calcineurin-like phosphoesterase)		CT04_01047	328								CI_05563	328								0.0580093	0.938039	-0.277788	0.851967	-0.871165	0.0216465
Pair_00813	flavodoxin and radical SAM domain protein (wyosine base formation)		CT04_01048	783								CI_05561	783								-0.887931	0.358172	-0.825721	0.652875	-0.22509	0.635578
Pair_00814	sulfite transporter Ssu2		CT04_01049	366					2.A.16			CI_05559	457					2.A.16			-0.773102	0.573426	-0.638408	0.797364	2.12675	0.000340189
Pair_00815	bZIP transcription factor		CT04_01051	251								CI_11550	414								0.743417	0.211433	0.112707	0.947565	0.756311	0.0242315
Pair_00816	quinone oxidoreductase (alcohol dehydrogenase GroES-like domain-containing protein)		CT04_01052	348								CI_05838	348								0.244269	0.844062	0.907634	0.538197	1.58072	0.0526652
Pair_00817	FAD dependent oxidoreductase		CT04_01054	464	Yes							CI_05835	464	Yes							-4.67257	8.29773e-05	0.19423	0.933627	-3.41883	0.00102914
Pair_00818	C6 transcription factor		CT04_01055	713								CI_11015	765								0.687772	0.499695	-0.0948069	0.970559	0.234927	0.602267
Pair_00825	heat shock protein 30 (bacteriorhodopsin)		CT04_01064	293					3.E.1			CI_05847	293					3.E.1			-1.95579	0.0128109	3.14413	0.038245	6.42507	2.48841e-06
Pair_00826	NADH:ubiquinone oxidoreductase 20.1kD subunit		CT04_01066	172								CI_05839	172								0.0418741	0.933033	0.0935037	0.93718	-0.272294	0.264179
Pair_00828	DUF221 domain-containing protein		CT04_01069	845								CI_03647	844								0.579022	0.170415	0.199341	0.891497	-0.836095	0.00752242
Pair_00829	D-isomer specific 2-hydroxyacid dehydrogenase		CT04_01071	361								CI_03648	361								0.589186	0.366071	-0.141448	0.944357	1.65431	0.000263025
Pair_00830	glutamyl endopeptidase		CT04_01072	308	Yes		S01X					CI_03653	309	Yes		S01B					-1.44706	0.261519	-1.70093	0.244965	3.46758	0.00509623
Pair_00832	major facilitator superfamily transporter		CT04_01074	601					2.A.1			CI_03649	602					2.A.1			4.21794	0.00703204	6.24966	0.0226852	-3.37403	0.000388455
Pair_00833	nicotinamide mononucleotide adenylyl transferase		CT04_01075	264								CI_11548	306								0.0438641	0.969185	0.186625	0.944357	-1.08596	0.0618776
Pair_00834	retinal pigment epithelial membrane protein		CT04_01076	622								CI_05848	623								-1.40645	0.127168	2.73301	0.0738753	5.31804	3.77207e-05
Pair_00835	polyketide synthase protein		CT04_01078	147								CI_11014	147								4.56892	0.00118451	1.76014	0.493678	-1.44372	0.310326
Pair_00837	pyridine nucleotide-disulfide oxidoreductase		CT04_01080	739	Yes							CI_03651	739	Yes							0.585312	0.592076	-0.244085	0.935077	0.373408	0.439817
Pair_00839	mitogen-activated protein kinase		CT04_01083	381								CI_00900	381								1.01277	0.00340253	0.0505718	0.960296	-0.174581	0.512398
Pair_00840	oxidation resistance protein 1		CT04_01084	330								CI_00899	330								0.382199	0.603909	0.703039	0.639991	0.258337	0.49723
Pair_00841			CT04_01086	128								CI_03286	176								0.305819	0.643004	1.40184	0.187628	-3.09847	2.99435e-06
Pair_00843	pantothenate kinase		CT04_01088	507								CI_03282	507								0.907617	0.175497	0.543116	0.759003	-0.625141	0.172187
Pair_00845	transcription factor iws1		CT04_01090	476								CI_03279	476								0.347096	0.532371	0.0654825	0.966986	0.0629587	0.850219
Pair_00846	homeobox and C2H2 transcription factor		CT04_01092	516								CI_07705	540								0.183404	0.876839	-0.20839	0.94351	-1.76129	0.0057225
Pair_00848	ankyrin repeat and zinc finger domain-containing protein		CT04_01094	647								CI_03285	643								-0.243787	0.755384	0.564207	0.654738	-3.63895	3.69785e-09
Pair_00850	protein kinase dsk1		CT04_01097	528								CI_03280	609								0.374122	0.152009	-0.231683	0.708034	0.486384	0.0207073
Pair_00851	hypothetical protein		CT04_01099	457								CI_07709	504								-3.6479	0.00134017	-0.466525	0.841219	1.81064	0.00115431
Pair_00852	nuclear envelope protein (Di-sulfide bridge nucleocytoplasmic transport domain-containing protein)		CT04_01100	489								CI_03278	502								0.172929	0.860733	0.821591	0.534589	-0.350398	0.323295
Pair_00854	60S ribosomal protein L26		CT04_01102	146								CI_06956	158								-0.0245757	0.96144	-0.413657	0.561135	-0.270499	0.306229
Pair_00855	amine oxidase		CT04_01103	530								CI_06957	1068					3.D.4			2.12006	6.17858e-05	2.0459	0.00500443	0.947179	0.000592041
Pair_00857	FAD binding domain protein		CT04_01107	713								CI_08748	713								-3.40273	0.00150856	-2.07654	0.119059	3.12912	0.000136286
Pair_00858	MFS transporter		CT04_01108	478					2.A.1			CI_08750	555					2.A.1			-0.241209	0.88851	0.0702797	0.983646	5.01216	4.95748e-05
Pair_00859	FYVE zinc finger protein		CT04_01109	729								CI_08746	627								0.103623	0.859637	-0.696291	0.455439	-1.10304	0.000731784
Pair_00860	C6 transcription factor		CT04_01110	968								CI_08751	968								-0.0427732	0.966265	-0.00202724	0.999036	1.45085	0.000731324
Pair_00861	histidyl-tRNA synthetase		CT04_01111	622								CI_08754	623								-0.269844	0.518868	-0.0761018	0.944357	-0.493133	0.0235584
Pair_00862	hypothetical protein		CT04_01112	396								CI_08755	396								-0.0224364	0.981662	-0.305878	0.862394	-2.21299	2.99266e-05
Pair_00864	short-chain dehydrogenase		CT04_01114	297								CI_08749	250	Yes							-1.26815	0.0306488	-0.919006	0.358465	0.164493	0.632202
Pair_00865	high-affinity glucose transporter		CT04_01116	510					2.A.1			CI_02055	587					2.A.1			-0.319488	0.854807	2.19877	0.302724	-0.401353	0.601688
Pair_00866	MFS drug transporter (multidrug resistance protein FNX1)		CT04_01119	473					2.A.1			CI_02051	576					2.A.1			-0.940094	0.801715	-3.9944	0.200944	-7.016	0.00155967
Pair_00867	major facilitator superfamily transporter		CT04_01120	615					2.A.1			CI_02060	615								-2.49831	0.000140406	-0.295252	0.809675	3.70348	0.000123395
Pair_00869	DJ-1/PfpI family protein		CT04_01122	229								CI_02050	247								-0.975219	0.416838	0.941549	0.712122	-2.22564	0.0134944
Pair_00870	cysteine synthase		CT04_01123	543								CI_02052	543								-4.22491	0.243732	-6.23328	0.0911144	-10.0475	0.000948045
Pair_00874	GNAT family acetyltransferase		CT04_01128	251								CI_02058	306								-0.595187	0.701987	0.156191	0.963462	-1.15535	0.116635
Pair_00875	CAP-Gly domain-containing protein		CT04_01137	240								CI_08821	240								1.47273	0.0187035	1.38874	0.170511	-0.00218904	0.995385
Pair_00876	myb DNA-binding domain-containing protein		CT04_01138	408								CI_08822	409								-0.625473	0.305589	-0.221551	0.893161	0.426569	0.167941
Pair_00877	NACHT and TPR domain-containing protein		CT04_01139	1442								CI_08611	1442								-0.569916	0.724013	-0.73962	0.829248	1.61514	0.0187669
Pair_00878	DNA repair helicase		CT04_01140	895								CI_08613	895								0.252504	0.799315	-0.624158	0.745349	0.748967	0.0717871
Pair_00880	UDP-glucose:sterol glycosyltransferase (glycosyltransferase family 28 domain-containing protein)		CT04_01142	1456						GT1		CI_12871	1463						GT1		0.05802	0.901503	0.203831	0.822889	0.567423	0.0240115
Pair_00881	cell cycle protein		CT04_01143	496								CI_08615	744								0.946389	0.148603	1.24964	0.221609	0.701147	0.0280703
Pair_00882	hypothetical protein		CT04_01146	189								CI_08607	189								-3.13894	0.000160468	-1.78094	0.040067	1.56195	0.00515445
Pair_00883	endo-1,4-beta-xylanase (glycosyl hydrolase family 43 )		CT04_01147	1048	Yes					GH43-GH43		CI_08605	1048	Yes					GH43-GH43		-2.95374	0.000413893	-0.784964	0.48992	2.68887	0.000907882
Pair_00885	glycosyl hydrolase family 11		CT04_01149	225	Yes					GH11		CI_08610	225	Yes					GH11		-1.143	0.519371	0.295331	0.944261	-1.52251	0.0504249
Pair_00886	condensin complex subunit 1		CT04_01151	1239								CI_03126	1243								0.750025	0.184138	1.00542	0.330627	0.195864	0.549974
Pair_00887	pectate lyase		CT04_01152	273	Yes					PL3_2		CI_08604	236	Yes					PL3_2		-0.978502	0.22895	-0.710186	0.473782	1.46432	0.233901
Pair_00888	60S ribosomal protein L27a		CT04_01153	148								CI_08614	206								1.24146	0.000223414	0.926034	0.0426303	0.0967024	0.686966
Pair_00889	homeobox domain-containing protein		CT04_01155	407								CI_13181	407								2.70613	0.00205869	1.44932	0.387016	0.541485	0.408475
Pair_00890	DUF300 domain-containing protein		CT04_01156	575								CI_03734	575								0.894876	0.343282	0.303399	0.909882	-1.18283	0.0305192
Pair_00892	C6 finger domain-containing protein		CT04_01160	1074								CI_03747	1094								0.948808	0.0526437	1.2438	0.0924779	0.534422	0.0463927
Pair_00894	homoserine O-acetyltransferase		CT04_01162	491								CI_03736	500								-0.807168	0.314644	-1.74382	0.153359	-0.0451222	0.90782
Pair_00896	choline transporter (amino acid permease)		CT04_01165	532					2.A.3			CI_03750	532					2.A.3			-0.162566	0.896631	0.752079	0.652875	-0.0662183	0.872604
Pair_00898	THO complex subunit 2		CT04_01167	2441								CI_03735	2433								0.0746679	0.885137	0.58575	0.416629	0.497469	0.0562339
Pair_00899	hypothetical protein		CT04_01169	1068								CI_03744	1069								0.224101	0.723425	0.469919	0.692081	-0.0141993	0.963077
Pair_00901	spo7-like protein		CT04_01172	459								CI_07298	459								0.455297	0.67576	-1.07081	0.611177	-0.540303	0.277091
Pair_00903	deoxyhypusine hydroxylase		CT04_01175	342								CI_07285	342								-0.961455	0.425253	-0.82822	0.708034	-0.830702	0.12904
Pair_00905	hypothetical protein		CT04_01178	200								CI_07301	252								2.15129	0.00130289	1.0436	0.324662	3.40681	1.24958e-06
Pair_00907	major facilitator superfamily transporter		CT04_01184	598					2.A.1			CI_03753	598					2.A.1			-2.14335	0.00396593	-0.158572	0.932387	0.809112	0.131138
Pair_00908	fatty acid synthase beta subunit dehydratase (acyl transferase )		CT04_01185	2103								CI_07305	2137								-0.394122	0.587953	-0.475778	0.732663	0.954042	0.0639986
Pair_00909	Ras-like protein		CT04_01186	240								CI_07289	261								0.365319	0.135991	0.0893741	0.892428	0.0326717	0.873935
Pair_00911	cytosolic Fe-S cluster assembly factor NBP35		CT04_01188	343					3.A.1			CI_07287	343					3.A.1			0.659318	0.198895	0.512601	0.587367	-0.334805	0.176083
Pair_00913	alpha/beta hydrolase fold containing protein		CT04_01191	514								CI_07299	581								-1.4858	0.134242	-0.073736	0.979963	-0.533852	0.347028
Pair_00914	hypothetical protein		CT04_01192	1232								CI_07282	1230								0.129675	0.783142	0.014389	0.991126	-0.497983	0.0562339
Pair_00915	molybdopterin binding domain-containing protein		CT04_01193	364								CI_07288	339								-0.593349	0.207968	-0.328727	0.780665	0.023875	0.937808
Pair_00916	guanine deaminase		CT04_01194	482								CI_03761	482								-0.0609353	0.901625	0.168615	0.870375	0.65253	0.00722188
Pair_00917	SAD1/UNC domain-containing protein		CT04_01197	915	Yes							CI_10972	917	Yes							-0.0664071	0.932572	0.234581	0.86896	0.696241	0.0359125
Pair_00919	MBOAT family protein		CT04_01199	554								CI_10958	539								0.88659	0.0324809	0.603738	0.506747	0.16617	0.594632
Pair_00920	Xaa-Pro aminopeptidase		CT04_01200	673								CI_10965	673								-0.0891413	0.885187	0.088022	0.948792	-0.320002	0.2875
Pair_00921	vacuolar protein sorting-associated protein 45 (Sec1 family protein)		CT04_01201	664								CI_10954	584								-0.73833	0.195224	-1.6526	0.0722327	-0.611232	0.043502
Pair_00922	tryptophanyl-tRNA synthetase		CT04_01202	378								CI_10967	378								0.731707	0.193131	1.32944	0.0988924	1.2839	6.7603e-05
Pair_00923	Der1-like family protein		CT04_01204	270					3.A.16			CI_10962	284					3.A.16			0.63863	0.147385	1.27372	0.0561052	0.372914	0.132468
Pair_00924	retinol dehydrogenase 8 (short-chain dehydrogenase)		CT04_01205	399								CI_10960	356								-0.603959	0.197783	-1.05804	0.143878	-0.408011	0.111159
Pair_00925	ARD/ARD' family protein		CT04_01206	216								CI_10961	226								0.439373	0.537256	0.59781	0.708034	-0.333724	0.407053
Pair_00927	nuclear transcription factor Y subunit C-4 (histone-like transcription factor)		CT04_01208	283								CI_10970	283								0.0913965	0.941003	-0.34316	0.897416	-1.93305	0.00214296
Pair_00929	Glucose inhibited division protein A (tRNA uridine 5-carboxymethylaminomethyl modification enzyme)		CT04_01211	690								CI_10953	690								1.66852	0.0345288	0.853372	0.553463	0.687246	0.0699739
Pair_00930	NCS1 nucleoside transporter		CT04_01212	563					2.A.39			CI_11462	563					2.A.39			1.13497	0.0529203	1.17511	0.214884	3.02728	2.19846e-06
Pair_00931	hydantoin racemase family (Asp/Glu/Hydantoin racemase)		CT04_01213	261								CI_11461	261								-2.32166	0.000639013	-1.16859	0.249699	4.00171	6.35676e-06
Pair_00932	hypothetical protein		CT04_01214	214								CI_13117	215								-2.6654	0.0099677	-0.708908	0.732282	-0.670163	0.440908
Pair_00933	beta-alanine hydrolase (N-carbamoyl-L-amino acid hydrolase)		CT04_01215	457								CI_05382	481								-0.0668044	0.963679	-0.684326	0.747098	1.29543	0.0145865
Pair_00934	high-affinity methionine permease (amino acid permease)		CT04_01216	538					2.A.3			CI_13115	583					2.A.3			0.632904	0.561448	1.17055	0.502922	-1.28633	0.0718239
Pair_00938	hypothetical protein		CT04_01221	103								CI_13116	92								-8.63078	7.24103e-08	-1.2463	0.436714	3.47971	0.0016212
Pair_00939	C6 transcription factor		CT04_01222	621								CI_11460	621								0.40046	0.584649	0.312961	0.854824	0.379944	0.348648
Pair_00942	acetolactate synthase		CT04_01227	561								CI_01924	561								0.168742	0.836073	1.55775	0.185037	-1.37633	0.00110789
Pair_00943	hypothetical protein		CT04_01228	302	Yes							CI_05131	355	Yes							1.86438	0.0231844	2.25584	0.0631621	-0.996447	0.0673379
Pair_00944	cell wall protein		CT04_01229	205	Yes							CI_01922	205	Yes							-1.80394	0.0968674	0.686206	0.798387	-4.05696	3.03055e-06
Pair_00951	glutathione S-transferase domain-containing protein		CT04_01237	236					1.A.12			CI_01925	241					1.A.12			-0.200546	0.845397	0.184304	0.94351	-0.991095	0.111305
Pair_00954	carbohydrate-binding module family 1 protein (fungal cellulose binding domain-containing)		CT04_01240	323	Yes					AA9-CBM1		CI_05135	319	Yes					AA9-CBM1		-5.68544	0.00115606	-3.26526	0.134933	-9.48662	1.68148e-06
Pair_00955	hypothetical protein		CT04_01241	300								CI_05132	271								0.336286	0.529218	0.159783	0.893447	0.5624	0.0320359
Pair_00957	Apc13 domain-containing protein		CT04_01245	113								CI_05128	113								-0.824321	0.236117	-1.70974	0.0627203	0.42216	0.180899
Pair_00958	hypothetical protein		CT04_01246	164								CI_05125	164								-1.78085	0.0477983	-1.46256	0.369162	-0.524004	0.303072
Pair_00959	pyruvate decarboxylase (thiamine pyrophosphate enzyme )		CT04_01247	586								CI_01921	497								3.50591	9.88357e-06	2.82691	0.00925483	2.68004	7.23319e-06
Pair_00960	berberine-like protein		CT04_01248	503	Yes					AA7_dist		CI_01947	503	Yes					AA7_dist		-4.52809	4.71596e-07	-1.86198	0.0228553	1.21411	0.0127966
Pair_00961	aspartic-type endopeptidase		CT04_01249	555	Yes							CI_12981	758	Yes							-3.62841	0.00516601	0.955974	0.654244	-5.92694	6.86615e-07
Pair_00962	alpha-acetolactate decarboxylase		CT04_01250	241								CI_01923	241								1.03248	0.183425	1.59903	0.21594	-1.16185	0.0048585
Pair_00965	trafficking protein particle complex subunit 5		CT04_01253	218								CI_05129	218								0.342425	0.566777	0.954146	0.260784	0.235552	0.353606
Pair_00970	C6 zinc finger domain containing protein		CT04_01260	669								CI_01932	688								1.18189	0.216881	-0.767294	0.781416	-5.41838	0.00166361
Pair_00971	hypothetical protein		CT04_01261	273	Yes							CI_01928	305								-2.10442	0.0403162	-2.38852	0.0533805	4.28443	1.06224e-05
Pair_00973	HIT zinc finger		CT04_01263	338								CI_09036	337								3.49956	6.27459e-05	3.78012	0.00268679	3.94151	2.06436e-07
Pair_00974	Thioredoxin-like protein		CT04_01264	321								CI_09035	322								-0.229386	0.645302	-0.0686849	0.960296	0.03042	0.911278
Pair_00975	hypothetical protein		CT04_01265	360								CI_09037	361								-5.71949	6.98069e-05	-3.69777	0.0138815	-9.48786	6.40817e-08
Pair_00976	PSP1 domain-containing protein		CT04_01266	903								CI_09033	896								0.830165	0.0879622	0.665029	0.507437	1.62364	0.000445172
Pair_00979	beta-xylosidase (glycosyl hydrolase)		CT04_01270	598	Yes					GH43		CI_03681	598	Yes					GH43		-1.65502	0.184138	-0.166324	0.952607	-2.42087	0.0423421
Pair_00980	hypothetical protein		CT04_01271	255								CI_07089	254								3.84535	0.000122526	1.96907	0.118158	-1.0166	0.0116655
Pair_00985	mannan endo-1,4-beta-mannosidase (glycosyl hydrolase family 26)		CT04_01276	472	Yes					CBM35-GH26		CI_11235	479	Yes					CBM35-GH26		0.837021	0.0348666	0.716722	0.176191	-0.608382	0.387662
Pair_00986	glycosyl hydrolase family 20		CT04_01277	710	Yes					GH20		CI_11237	726	Yes					GH20		-0.0728695	0.949161	-1.39682	0.385293	0.297463	0.590649
Pair_00987	polyamine transporter TPO5		CT04_01278	525					2.A.3			CI_13242	525					2.A.3			0.954214	0.166986	1.29067	0.345377	-1.32615	0.00420469
Pair_00988	endopolygalacturonase		CT04_01279	362	Yes					GH28		CI_03679	362	Yes					GH28		-2.7582	0.206551	-2.2138	0.514343	-4.97282	4.03201e-05
Pair_00989	dockerin type 1		CT04_01280	463								CI_03655	463								-0.512726	0.454731	0.270895	0.857624	3.70825	1.34214e-05
Pair_00990	cytochrome P450 monooxygenase		CT04_01281	517								CI_11234	514								1.27301	0.03742	2.02226	0.0168338	0.30077	0.322162
Pair_00994	cytochrome P450 family protein		CT04_01287	548								CI_11232	1081								1.95906	0.000937886	1.58892	0.0438553	4.19503	6.57767e-10
Pair_00996	hypothetical protein		CT04_01290	640								CI_11236	640								0.243953	0.669401	0.759906	0.310791	-1.3627	9.83951e-06
Pair_00997	NADH kinase pos5 (ATP-NAD kinase)		CT04_01291	466								CI_04759	466								0.298027	0.733277	0.341	0.855791	-0.282883	0.453584
Pair_00998	ATP-binding cassette sub-family F member 2 (ABC transporter)		CT04_01292	613					3.A.1			CI_03676	613					3.A.1			-0.489343	0.253003	-0.565392	0.505143	-0.530936	0.0796484
Pair_01001	FAD binding domain-containing protein (isoamyl alcohol oxidase)		CT04_01297	630	Yes							CI_04762	630	Yes							-1.45165	0.00416829	0.801765	0.273157	3.28258	9.18154e-08
Pair_01002	hypothetical protein		CT04_01298	267								CI_03675	293								0.0128569	0.992653	-0.280253	0.913274	0.957304	0.04303
Pair_01004	lysocardiolipin acyltransferase		CT04_01300	494								CI_03669	433								-0.407982	0.480984	-0.512134	0.69151	-0.60456	0.108102
Pair_01007	glycoside hydrolase family 6 protein		CT04_01307	386	Yes					GH6		CI_11233	386	Yes					GH6		1.77089	0.00203012	1.72357	0.0183778	4.23273	2.60752e-05
Pair_01009	hypothetical protein		CT04_01309	371								CI_03674	369								-0.399868	0.584921	0.263578	0.854888	0.476404	0.113223
Pair_01012	hexose transporter protein		CT04_01313	524					2.A.1			CI_03656	524					2.A.1			0.758985	0.329236	1.00224	0.355079	2.17574	0.0101789
Pair_01017	oxidoreductase domain-containing protein		CT04_01318	431								CI_03658	1007								0.782523	0.478946	0.604519	0.801919	2.29245	0.000115779
Pair_01020	anaphase-promoting complex subunit (Cullin family protein)		CT04_01326	924								CI_05529	921								0.141643	0.859932	-0.0469108	0.979672	0.267325	0.360399
Pair_01021	transcription factor C2C2 protein		CT04_01327	447								CI_05530	482								-0.575496	0.391929	-0.943439	0.373058	-1.41363	0.000146541
Pair_01022	Sir2 family protein		CT04_01328	397								CI_03062	397								-0.259485	0.799703	0.767386	0.649865	0.649949	0.104227
Pair_01023	cell division-associated protein bimB (peptidase family C50)		CT04_01329	2139								CI_03063	2136								1.14755	0.0283518	0.00638161	0.998149	0.289173	0.305148
Pair_01024	lysine methyltransferase		CT04_01330	457								CI_03053	487								0.203403	0.833344	0.542559	0.714535	1.4078	0.00524504
Pair_01025	yap-binding protein		CT04_01332	605								CI_03055	605								0.0948876	0.908929	-0.82715	0.502849	-1.01432	0.0113982
Pair_01027	hypothetical protein		CT04_01334	186								CI_03051	186								0.890967	0.203279	-0.0113343	0.997625	-2.26621	0.000251735
Pair_01028	Ras family protein		CT04_01340	268								CI_03068	268					9.A.50			0.146322	0.793427	-0.363944	0.750553	-0.0459953	0.893775
Pair_01029	oxoglutarate iron-dependent oxygenase		CT04_01341	505								CI_03054	581								1.6769	0.00549429	0.745797	0.475186	0.973784	0.00194065
Pair_01030	spo76 protein		CT04_01342	1514								CI_03057	1511								0.311254	0.354707	0.327007	0.662638	0.0584251	0.794181
Pair_01031	D-xylulose kinase		CT04_01343	567	Yes							CI_03059	578								0.103783	0.884452	-0.23159	0.843918	0.402782	0.109373
Pair_01032	MOZ protein represents a chromatin-associated acetyltransferase		CT04_01344	402								CI_03048	407								-0.412829	0.632983	-0.535884	0.74326	-1.20291	0.00306645
Pair_01033	hypothetical protein		CT04_01345	236								CI_03061	208								-1.05482	0.121869	-2.45869	0.0145792	-1.55273	0.000160335
Pair_01034	FYVE zinc finger		CT04_01346	285								CI_04729	285								-0.967357	0.24632	-0.606167	0.759544	-1.02257	0.0670033
Pair_01037	pH-responsive PacC/RIM1		CT04_01352	585								CI_10371	597								0.347101	0.761776	-0.629867	0.781636	-0.550741	0.477325
Pair_01039	hypothetical protein		CT04_01355	133	Yes	EFF						CI_10370	132	Yes	EFF						-5.7481	2.69001e-07	-1.25398	0.126798	4.78691	1.6156e-05
Pair_01041	protein stb3 like protein		CT04_01358	347								CI_10380	347								0.0171276	0.972569	-0.291106	0.759544	-0.284201	0.294037
Pair_01042	MFS allantoate transporter		CT04_01359	548					2.A.1			CI_10368	514					2.A.1			-1.82147	0.0777341	-1.70766	0.259567	-0.828628	0.160401
Pair_01045	DNA replication regulator sld3		CT04_01365	939								CI_09419	933								-0.401943	0.655911	-0.481297	0.778134	0.450319	0.202532
Pair_01046	Sir2 family protein		CT04_01366	693								CI_09415	693								-0.219652	0.924129	0.143451	0.977857	-1.2405	0.227163
Pair_01047	translation initiation factor RLI1		CT04_01367	608					3.A.1			CI_09417	608					3.A.1			-0.206931	0.883438	-0.529941	0.847783	-1.33869	0.0601432
Pair_01048	hypothetical protein		CT04_01368	636								CI_09420	633								0.13443	0.925255	1.0749	0.585217	0.063189	0.905818
Pair_01049	SNARE domain-containing protein		CT04_01369	319								CI_02621	323								0.0188196	0.964368	0.312364	0.639614	-0.176576	0.374321
Pair_01050	ATP-dependent helicase NAM7		CT04_01370	1086								CI_02623	1086								0.304198	0.423402	0.289235	0.732282	0.159357	0.525839
Pair_01051	mitochondrial precursor proteins import receptor		CT04_01371	631					3.A.8			CI_02620	631					3.A.8			-0.160835	0.798282	-0.698299	0.51024	-0.552406	0.0845856
Pair_01052	U3 small nucleolar ribonucleoprotein imp4 (BRIX domain-containing protein)		CT04_01372	298								CI_02622	298								-1.10742	0.0864089	-0.975382	0.413722	-0.595926	0.0833403
Pair_01053	40S ribosomal protein S29		CT04_01373	56								CI_01999	56								0.600053	0.164095	0.0444791	0.974821	-0.854499	0.0120288
Pair_01054	heat shock factor binding protein 1		CT04_01374	77								CI_01997	77								0.603239	0.618651	2.00701	0.23307	0.508057	0.29173
Pair_01056	C-4 methylsterol oxidase (atty acid hydroxylase)		CT04_01376	245								CI_01995	269								2.70641	3.32494e-06	2.52608	0.00500443	2.25204	7.35802e-06
Pair_01057	RING finger ubiquitin ligase		CT04_01377	849					3.A.20			CI_01996	849					3.A.20			-0.723343	0.101148	-0.318843	0.774621	-0.0382999	0.883646
Pair_01058	disulfide-isomerase erp38		CT04_01378	371	Yes							CI_01998	371	Yes							0.512282	0.501208	0.661069	0.688903	-0.944597	0.054686
Pair_01059	translation elongation factor Tu		CT04_01379	514								CI_02000	526								-0.374228	0.528427	0.424952	0.739842	-0.329085	0.360195
Pair_01061	Epl1 protein (cerato-platanin)		CT04_01381	138	Yes					EXPN		CI_10053	138	Yes					EXPN		-2.35379	0.000377393	0.241529	0.866433	-0.649965	0.103382
Pair_01062	phosphoglycerate mutase family protein		CT04_01382	365	Yes							CI_07986	508	Yes							1.16795	0.114078	1.40512	0.206312	2.81015	3.7885e-07
Pair_01063	hypothetical protein		CT04_01383	460								CI_07987	469								-0.625147	0.703238	-1.03122	0.708034	0.67956	0.283143
Pair_01064	karyopherin kap123		CT04_01384	1072								CI_10054	1072								0.152918	0.929861	-1.13134	0.712556	-1.23435	0.123111
Pair_01065	poly(a)+ RNA export protein (WD repeat domain-containing protein)		CT04_01385	358					9.A.14			CI_10048	358					9.A.14			0.328016	0.516299	-0.688353	0.457745	-0.133369	0.629906
Pair_01067	hypothetical protein		CT04_01387	571								CI_10058	570								1.04178	0.275846	0.0549181	0.982422	-1.2031	0.110729
Pair_01068	multicopper oxidase		CT04_01388	617	Yes				9.A.10	AA1		CI_10056	627	Yes				9.A.10	AA1		4.92442	5.68556e-06	2.82471	0.0230871	3.34804	6.31228e-05
Pair_01069	branched-chain amino acid aminotransferase		CT04_01389	423								CI_12558	515								-0.897918	0.435189	0.978214	0.693096	-1.03412	0.127873
Pair_01070	homoserine kinase		CT04_01390	359								CI_10052	359								0.060241	0.973959	-0.204414	0.958751	-1.22803	0.0751531
Pair_01071	hypothetical protein		CT04_01391	215								CI_10049	277								-0.385328	0.79481	-0.359084	0.921316	-0.517589	0.577932
Pair_01074	cell wall glycosyl hydrolase		CT04_01394	389	Yes					GH105		CI_02838	380	Yes					GH105		-0.0727291	0.931695	-0.462323	0.635948	3.47729	5.45704e-05
Pair_01075	integral membrane protein		CT04_01395	434								CI_02837	434								-0.060804	0.966408	0.183043	0.955985	-1.11999	0.142457
Pair_01079	CFEM domain-containing protein		CT04_01399	225								CI_02839	323								-3.71881	0.000132291	-0.337832	0.851085	7.1839	1.38099e-08
Pair_01084	short-chain dehydrogenase reductase family (retinol dehydrogenase 12)		CT04_01404	339								CI_10739	339								-1.60654	0.00898126	-0.38465	0.739802	-1.22	0.000372845
Pair_01086	SH3 domain-containing protein		CT04_01406	2058								CI_02836	2058								-0.00943766	0.986089	-0.128787	0.912876	-0.68812	0.0208572
Pair_01087	cytochrome P450		CT04_01407	537								CI_02850	548								2.89165	0.0081948	1.95822	0.298051	-0.261452	0.711943
Pair_01088	cysteine desulfurase (aminotransferase class-V)		CT04_01408	505								CI_02851	482								0.419294	0.750451	0.135514	0.968272	0.554424	0.403092
Pair_01091	cytochrome p450		CT04_01411	524	Yes							CI_02856	524	Yes							-1.1997	0.207375	-0.856147	0.609789	2.31311	0.00626718
Pair_01096	phosphatidylinositol-specific phospholipase C		CT04_01417	574								CI_08950	574								0.200004	0.707697	-0.309383	0.801919	1.0868	0.00141712
Pair_01099	NAD dependent epimerase/dehydratase		CT04_01420	261								CI_08954	260								0.734168	0.0913241	2.09911	0.0304546	-1.10623	0.00269218
Pair_01100	carrier protein (ADP,ATP carrier protein )		CT04_01421	315					2.A.29			CI_08960	315					2.A.29			0.28416	0.445807	0.054357	0.944693	-0.49935	0.0792856
Pair_01101	centromere protein X		CT04_01422	146								CI_08961	213								-0.231901	0.835422	-0.991876	0.45735	0.0624133	0.869433
Pair_01104	flavin-containing monooxygenase		CT04_01426	636								CI_10731	636								0.915589	0.111412	0.997116	0.48471	5.07596	1.6156e-05
Pair_01105	NCS1 nucleoside transporter family protein		CT04_01428	553					2.A.39			CI_10734	553					2.A.39			-1.89663	0.00617225	-0.959989	0.372284	-1.21669	0.000355747
Pair_01106	cofilin tropomyosin-type actin-binding protein (adf-like domain-containing protein)		CT04_01429	303								CI_10738	146								-1.69371	8.4188e-05	-2.37319	0.000335898	-1.92017	3.31012e-07
Pair_01107	ketose-bisphosphate aldolase class-II family protein		CT04_01430	1135								CI_08940	1133								-0.941854	0.135821	-1.03645	0.328576	1.38815	0.00551164
Pair_01108	fungal specific transcription factor domain-containing protein		CT04_01433	512								CI_10732	699								-0.925277	0.366071	-1.18393	0.406456	-1.18837	0.0040993
Pair_01112	ATP-dependent Zn protease (ATPase)		CT04_01437	509					3.A.16			CI_10733	509					3.A.16			0.0100352	0.992641	-0.405079	0.841219	3.2613	1.45892e-06
Pair_01115	glucan 1,3-beta-glucosidase		CT04_01440	492						GH5_22		CI_08945	1137						GH5_22		1.75474	0.0106054	1.85555	0.0460078	1.9775	7.43055e-05
Pair_01116	tetraspanin Tsp3		CT04_01443	289	Yes							CI_08948	290	Yes							0.48592	0.452873	-0.296695	0.872294	1.65056	0.00549295
Pair_01117	fungal specific transcription factor		CT04_01446	642								CI_08939	667								0.184911	0.825046	-0.0922918	0.962463	0.808327	0.0491206
Pair_01118	fumarylacetoacetate hydrolase		CT04_01447	294								CI_10737	294								-1.86486	0.0203237	-1.66213	0.160689	-1.02495	0.0105492
Pair_01119	hypothetical protein		CT04_01452	448								CI_06931	431								-0.048386	0.928036	0.65819	0.245109	0.630681	0.0206714
Pair_01120	endoglucanase IV precursor (glycosyl hydrolase family 61)		CT04_01453	255	Yes					AA9		CI_06930	255	Yes					AA9		1.17757	0.100609	2.59283	0.018109	1.67513	0.206036
Pair_01122	DNA mismatch repair protein Msh6 (MutS domain V)		CT04_01455	1242								CI_08342	1241								0.433919	0.302595	0.6637	0.420003	0.315364	0.202849
Pair_01123	vacuolar-sorting protein Snf7		CT04_01458	254								CI_00034	254								0.686413	0.171277	0.337979	0.810054	-0.0392051	0.92392
Pair_01124	hypothetical protein		CT04_01460	176								CI_09838	211								3.03257	6.35143e-07	1.78368	0.00987388	1.02122	0.000803361
Pair_01125	thioredoxin reductase		CT04_01461	330								CI_01528	373								-0.41828	0.701987	0.620556	0.769453	-1.42901	0.00640779
Pair_01128	hypothetical protein		CT04_01464	91								CI_01519	91								-1.51823	0.0110281	0.610708	0.662276	-1.51225	0.00221994
Pair_01129	integral membrane protein Mpv17/PMP22 (sym-1 )		CT04_01465	171	Yes							CI_01534	176	Yes							-0.286043	0.571496	0.0466492	0.976097	0.292297	0.218605
Pair_01130	nuclear movement protein NudC (CS domain-containing protein)		CT04_01466	191								CI_01515	191								0.470833	0.340667	0.64847	0.493678	-0.249362	0.371091
Pair_01131	ANTH domain-containing protein		CT04_01467	638								CI_01516	651								0.229066	0.768379	-0.633629	0.674184	-1.36775	0.00232552
Pair_01132	glycoside hydrolase family 31 protein		CT04_01468	1070						GH31		CI_01512	1084						GH31		-0.535113	0.487058	-0.330708	0.885116	2.11141	0.000176125
Pair_01133	glycoside hydrolase family 18 protein		CT04_01469	416	Yes					GH18		CI_01505	368						GH18		0.866052	0.0836749	-0.257413	0.866433	1.374	0.000423823
Pair_01134	nucleolar ATPase		CT04_01470	1069								CI_01531	1080								-0.794359	0.431127	-0.0708082	0.979672	0.439649	0.351698
Pair_01135	phytanoyl-CoA dioxygenase		CT04_01471	293								CI_01533	293								-0.462515	0.689384	-0.933099	0.644385	-0.809092	0.138893
Pair_01136	P450 monooxygenase		CT04_01472	608								CI_01514	604								-0.207042	0.828289	-0.135622	0.950732	0.338205	0.372283
Pair_01137	hypothetical protein		CT04_01473	603								CI_01537	173								9.22048	3.48438e-07	5.82377	0.000858573	6.55026	6.01941e-06
Pair_01141	hypothetical protein		CT04_01478	264	Yes							CI_01524	308	Yes							0.211559	0.807161	0.145169	0.938244	0.432859	0.17971
Pair_01148	vesicle transport V-SNARE protein		CT04_01485	228								CI_06958	228								-0.330347	0.701987	-0.59406	0.747935	-0.659277	0.164213
Pair_01151	TPS-inducible protein		CT04_01489	650								CI_06973	662								0.130921	0.802368	0.450197	0.602369	-0.0952475	0.700776
Pair_01152	vacuolar amino acid transporter 2		CT04_01490	566								CI_06966	566					2.A.18			0.105632	0.862753	0.0841585	0.954092	-0.203071	0.426695
Pair_01153	carbon-nitrogen hydrolase		CT04_01491	299	Yes							CI_06974	420								-2.75105	9.56312e-05	-0.380637	0.759544	0.990735	0.00411872
Pair_01154	vacuolar ATP synthase 98 kDa subunit (V-type proton ATPase subunit A)		CT04_01493	879					3.A.2			CI_06971	863					3.A.2			-0.0403341	0.91906	-0.128683	0.862742	0.0834707	0.7045
Pair_01155	CHD5 domain-containing protein		CT04_01495	253								CI_06970	265								0.897261	0.252478	0.0681383	0.979672	0.805074	0.0548301
Pair_01156	glucan 4-alpha-glucosidase-like protein		CT04_01496	446								CI_06963	445								1.99214	0.0463761	-0.197171	0.947565	0.339778	0.555475
Pair_01158	C2 domain-containing protein		CT04_01498	1213					9.A.48			CI_06962	1219					9.A.48			-0.928949	0.199226	0.00595331	0.999036	-2.14875	0.000340189
Pair_01159	fungal specific transcription factor		CT04_01499	657								CI_06965	675								-0.194385	0.877325	-1.09761	0.498395	0.232446	0.61367
Pair_01160	proteasome component c5 (proteasome A-type and B-type)		CT04_01500	263								CI_09498	263								0.380113	0.408146	-0.0456443	0.976748	0.21237	0.479658
Pair_01161	hypotheticl protein		CT04_01501	675								CI_09509	683								0.307563	0.750166	-1.14208	0.472596	-0.217444	0.583045
Pair_01162	30 kDa heat shock protein (hsp20-like protein)		CT04_01502	228								CI_09500	226								0.0304449	0.976875	0.454401	0.826571	-4.14942	5.71915e-08
Pair_01163	YT521-B-like splicing factor		CT04_01503	662								CI_09499	642								0.577497	0.551142	-0.384205	0.878859	1.58794	0.00596892
Pair_01164	6,7-dimethyl-8-ribityllumazine synthase		CT04_01504	198								CI_11272	198								-0.694966	0.577897	-0.393198	0.897233	-0.302915	0.643616
Pair_01165	vacuolar ATP synthase subunit H		CT04_01505	525					3.A.2			CI_09506	479					3.A.2			-0.281695	0.598988	-0.0515117	0.972604	-0.554717	0.0827143
Pair_01166	ribulose-phosphate 3 epimerase		CT04_01506	326								CI_09507	251								-1.01028	0.0035574	-0.870912	0.123168	-1.05988	0.000208438
Pair_01167	phosphoribosylglycinamide formyltransferase		CT04_01507	228								CI_09495	266								-1.32117	0.078926	-1.54334	0.183527	0.433691	0.217435
Pair_01168	60S ribosomal protein L9		CT04_01508	193								CI_09504	225								0.725116	0.0451185	0.486372	0.462226	0.170454	0.559009
Pair_01169	DNA repair protein rad51		CT04_01509	1179								CI_09502	1179								-0.697521	0.190955	0.0348024	0.982816	-0.160397	0.600159
Pair_01170	DNA repair protein rad51 (DNA repair protein rhp51)		CT04_01510	373								CI_09501	373								-0.0685175	0.942005	0.919297	0.421458	1.47048	0.000264485
Pair_01171	calcineurin-like phosphoesterase		CT04_01511	718								CI_09510	721								0.400887	0.465332	0.328578	0.811845	0.570555	0.132697
Pair_01172	integral membrane protein		CT04_01512	1185								CI_11274	1271								-0.617213	0.265631	0.307529	0.805457	-0.0364983	0.917962
Pair_01173	phosphatidylinositol 3-kinase 3		CT04_01513	1935								CI_09497	1934								0.140357	0.762085	-0.586969	0.470272	0.35809	0.176817
Pair_01174	vacuolar protein sorting-associated protein 26		CT04_01514	322								CI_09503	322								0.491543	0.374885	0.608743	0.556779	0.159127	0.599404
Pair_01175	cysteine desulfurase (aminotransferase class-V)		CT04_01515	404								CI_09508	403								-0.469172	0.366071	-1.15986	0.219361	-0.701629	0.0344253
Pair_01176	glycine cleavage system T protein		CT04_01516	479								CI_09511	479								-0.405179	0.664461	0.156925	0.944693	0.652109	0.137674
Pair_01178	hypothetical protein		CT04_01518	974								CI_11271	977								0.011096	0.974344	0.0428778	0.957747	-0.275813	0.150321
Pair_01179	RNA recognition domain-containing protein		CT04_01520	313								CI_07643	352								0.112181	0.923093	0.349565	0.888348	-1.54091	0.0183859
Pair_01182	hypothetical protein, partial		CT04_01523	73								CI_13267	72								-3.54227	0.00496782	-3.98913	0.021012	-3.42005	2.40849e-05
Pair_01183	poly(A) RNA polymerase cid14		CT04_01524	763								CI_09788	759								0.702113	0.213857	-1.01824	0.3191	-0.403754	0.15424
Pair_01186	hypothetical protein		CT04_01527	352								CI_07637	346								0.775207	0.216164	2.99679	0.0203306	-1.05068	0.035058
Pair_01187	hypothetical protein		CT04_01528	379								CI_07636	377								0.300152	0.685905	0.450159	0.750553	0.397023	0.233327
Pair_01188	glucose transporter		CT04_01529	532					2.A.1			CI_09787	532					2.A.1			-0.353629	0.698099	-1.07942	0.503949	-1.24533	0.0280703
Pair_01189	dihydrodipicolinate synthetase		CT04_01530	318								CI_07650	318								0.103007	0.939387	0.693153	0.701461	0.493829	0.359256
Pair_01191	mitochondrial import inner membrane translocase subunit Tim16		CT04_01532	192					3.A.8			CI_09789	207					3.A.8			0.815636	0.391929	0.63077	0.74937	1.49609	0.00229089
Pair_01192	regulatory protein alcR (C6 zinc finger domain-containing protein)		CT04_01533	798								CI_07632	765								0.41502	0.577897	-0.586937	0.667801	0.404626	0.700776
Pair_01193	integral membrane protein		CT04_01534	392								CI_07649	392								-3.90913	8.67333e-05	-0.619955	0.678383	2.26718	0.000330305
Pair_01194	C6 transcription factor (fungal specific transcription factor)		CT04_01535	724								CI_07647	738								-1.43957	0.199866	0.405547	0.862315	1.25089	0.00866904
Pair_01195	pectate lyase L		CT04_01536	390	Yes					PL9_3		CI_09790	390	Yes					PL9_3		-0.425699	0.537256	-0.308034	0.764189	2.95566	5.02118e-06
Pair_01196	beta-lactamase family protein		CT04_01537	413								CI_07633	431								0.174605	0.832169	-0.587014	0.713076	1.94214	0.124311
Pair_01198	hypothetical protein		CT04_01541	197								CI_07638	197								2.25144	0.00339153	3.47688	0.00727509	0.537264	0.203718
Pair_01199	hypothetical protein		CT04_01542	122								CI_07639	132								0.153799	0.859384	3.08714	0.0295482	-0.783181	0.110113
Pair_01200	hypothetical protein		CT04_01543	65								CI_07642	104								-0.262204	0.831932	2.25297	0.169379	-0.0149394	0.980058
Pair_01201	LEA domain-containing protein		CT04_01544	409								CI_07640	409								0.954007	0.0184537	2.3947	0.00259912	-1.00379	0.000951026
Pair_01202	steroid monooxygenase (HK97 family phage prohead protease)		CT04_01546	574								CI_07634	574								6.88242	1.63417e-06	4.38226	0.000609266	-3.93772	0.000340983
Pair_01204	saccharopine dehydrogenase		CT04_01548	499								CI_07630	487								-1.94153	0.000686215	-1.37106	0.0802487	-0.38818	0.211771
Pair_01205	hypothetical protein		CT04_01549	135	Yes							CI_07631	182	Yes							-3.83973	0.000594265	0.415184	0.857171	1.46964	0.0495301
Pair_01207	short-chain dehydrogenase/reductase family		CT04_01552	377								CI_09786	359	Yes							2.03645	0.017051	2.01615	0.167016	2.48893	0.000467096
Pair_01213	superoxide dismutase		CT04_01558	208								CI_05748	208								-0.97406	0.696145	-3.9981	0.0892504	-7.60234	1.69706e-05
Pair_01214	hypothetical protein		CT04_01559	575								CI_05745	568								1.63951	0.0447797	-1.85169	0.129255	3.56668	0.000644437
Pair_01215	DNA-binding protein		CT04_01562	423								CI_05759	423								-0.599105	0.401579	0.616251	0.66204	1.223	0.00155967
Pair_01216	surface protein SP1		CT04_01563	322	Yes							CI_05751	322	Yes							-2.38191	0.00177307	-0.0611354	0.974243	-4.50192	2.47673e-10
Pair_01217	hypothetical protein		CT04_01564	154								CI_05749	154								-0.751702	0.799703	-3.7854	0.107574	-8.0019	3.5708e-05
Pair_01226	FAD-dependent oxidoreductase-like enzyme		CT04_01581	593								CI_08889	594								0.525069	0.416084	-0.963655	0.405327	-0.175644	0.639634
Pair_01227	class II Aldolase and Adducin domain-containing protein		CT04_01582	261								CI_08872	261								0.800047	0.324049	1.31413	0.315076	2.65595	9.33039e-05
Pair_01230	choline transport protein (amino acid permease )		CT04_01585	516					2.A.3			CI_08873	516					2.A.3			0.383444	0.736331	-0.686317	0.667801	1.12895	0.143739
Pair_01231	3-oxoadipate enol-lactonase		CT04_01586	286								CI_08888	286								-0.625508	0.243732	-0.486344	0.688903	-0.583953	0.0579848
Pair_01232	C6 zinc finger domain protein		CT04_01587	557								CI_08875	672								0.339206	0.755384	-1.00479	0.517786	-1.4338	0.0388321
Pair_01233	trafficking protein particle complex subunit 2		CT04_01588	163								CI_00972	163								-0.0598514	0.956421	1.38929	0.236919	0.182806	0.629906
Pair_01234	DUF788 domain-containing protein		CT04_01589	160								CI_00976	160								-0.193741	0.898108	-0.803352	0.744369	-0.744559	0.179949
Pair_01235	nuclear CAP binding protein subunit 2 (RNA recognition domain-containing protein)		CT04_01590	204					3.A.18			CI_00970	204					3.A.18			0.373982	0.523115	-0.162685	0.917154	0.623466	0.020128
Pair_01238	protein PBN1		CT04_01594	506								CI_00965	506								0.648642	0.460086	0.353535	0.854888	0.57289	0.117384
Pair_01240	20S cyclosome subunit ( tetratricopeptide)		CT04_01596	830								CI_00974	830								-0.576023	0.313729	-0.437448	0.73471	0.28469	0.373222
Pair_01241	nuclear pore complex protein An-Nup82		CT04_01597	941								CI_00969	909								-0.228814	0.694559	0.276238	0.812788	0.240467	0.385624
Pair_01242	phosphatidylinositol 3		CT04_01598	996								CI_00978	996								-0.458147	0.410359	-0.905112	0.378449	0.00926744	0.979965
Pair_01243	arylacetamide deacetylase		CT04_01599	415								CI_00980	419	Yes		S09X					-0.130422	0.883043	-0.709937	0.611012	2.8959	3.2244e-07
Pair_01244	tyrosine-protein phosphatase non-receptor type 6		CT04_01600	1113								CI_00964	1119								0.447318	0.53833	0.425163	0.774164	0.697356	0.042887
Pair_01245	hypothetical protein		CT04_01601	212								CI_00975	210								1.96321	0.0029801	1.85725	0.0694623	1.40407	0.000219167
Pair_01246	sorting nexin-41		CT04_01604	1056								CI_00982	668								-1.1675	0.000331317	-1.51396	0.00262729	-1.71936	4.16321e-07
Pair_01247	synaptobrevin		CT04_01605	358								CI_00986	358								-0.108522	0.9037	-0.165714	0.930361	-0.322475	0.297134
Pair_01248	glucooligosaccharide oxidase (FAD binding domain-containing protein)		CT04_01607	505	Yes					AA7_dist		CI_01022	505	Yes					AA7_dist		-2.12335	0.00188313	-0.209838	0.893967	3.67887	6.8096e-05
Pair_01249	zeta toxin family protein		CT04_01608	318								CI_00993	318								-1.11771	0.0299888	-1.04508	0.190046	-0.387295	0.157142
Pair_01250	ornithine aminotransferase		CT04_01609	445								CI_00989	463								1.80523	0.000118647	0.859851	0.177516	0.0566772	0.871425
Pair_01251	short-chain dehydrogenase		CT04_01610	347								CI_00999	380								-0.361111	0.587171	-0.309116	0.824272	-0.798864	0.0109606
Pair_01252	neutrophil cytosol factor 2 protein		CT04_01611	190								CI_01011	270								-0.218393	0.749775	0.9484	0.268167	0.490664	0.0730949
Pair_01253	eukaryotic translation initiation factor 3 subunit 8		CT04_01612	872								CI_01010	871								-0.246644	0.522388	-0.199537	0.812262	-0.363426	0.161391
Pair_01254	glycoside hydrolase family 43 protein		CT04_01613	537						GH43		CI_01023	537						GH43		-0.249294	0.875225	-0.224245	0.939055	0.985974	0.175914
Pair_01255	serine threonine-protein kinase ATG1		CT04_01614	962								CI_00990	978								0.60385	0.0861273	-0.679225	0.337804	0.1708	0.555277
Pair_01257	DUF543 domain protein		CT04_01616	100								CI_01001	100								-0.0383356	0.965475	0.341949	0.821871	0.457475	0.160165
Pair_01258	organic hydroperoxide resistance protein		CT04_01617	234								CI_00992	237								-1.74996	0.0469908	0.703678	0.749584	1.74769	0.00296762
Pair_01259	iron-sulfur cluster assembly accessory protein		CT04_01618	247								CI_01003	298								0.998929	0.179347	0.361984	0.859671	0.570949	0.115077
Pair_01260	hypothetical protein		CT04_01619	682								CI_01013	734								0.247477	0.711919	-0.106378	0.944569	1.44565	0.000207897
Pair_01262	A49-like RNA polymerase I associated factor		CT04_01621	503								CI_00995	440								-0.531774	0.62291	-1.14917	0.531008	0.601109	0.198513
Pair_01263	DNA repair and recombination protein rad26 (SNF2 super family protein)		CT04_01622	1145								CI_01006	1144								0.296726	0.783592	0.792499	0.631929	1.79508	0.000264868
Pair_01265	peroxin 11C		CT04_01624	335								CI_01012	333								0.406465	0.723425	-0.546209	0.825112	-0.134765	0.828982
Pair_01267	Urb2/Npa2 family protein		CT04_01626	1403								CI_01000	1386								0.366928	0.823648	0.513501	0.864164	1.09508	0.0596113
Pair_01269	60S ribosomal protein L7		CT04_01628	256								CI_01004	284								0.443321	0.374122	0.368996	0.714964	-0.288615	0.431458
Pair_01271	Alg9-like mannosyltransferase		CT04_01630	617						GT22		CI_00988	653						GT22		-0.214952	0.912463	-0.950442	0.782529	-1.32883	0.131072
Pair_01272	myb DNA-binding domain-containing protein		CT04_01631	235								CI_01008	235								-2.33591	0.0171411	-1.90966	0.219119	2.11772	0.000305835
Pair_01273	extracellular aldonolactonase protein (YkgB )		CT04_01632	401	Yes							CI_01021	401	Yes							-4.55169	3.80276e-06	-2.18624	0.0191826	0.104598	0.886655
Pair_01275	sphingolipid c9-methyltransferase		CT04_01634	842								CI_00997	842								-5.68953	4.56926e-07	-2.43371	0.0113739	-3.8158	1.79511e-08
Pair_01276	Sas10/Utp3 family protein		CT04_01635	618								CI_00998	617								-0.224012	0.82828	-0.648911	0.703285	0.585099	0.161141
Pair_01280	carbohydrate-binding module family 1 protein		CT04_01641	290	Yes					CBM1		CI_08435	290	Yes					CBM1		2.58751	0.00451949	2.56923	0.0119546	2.13475	0.0644912
Pair_01282	WD repeat domain-containing protein		CT04_01643	972					3.A.20			CI_08437	973					3.A.20			-0.263349	0.553105	-0.534183	0.528695	-0.0385898	0.890573
Pair_01284	acyl-CoA thioesterase II		CT04_01645	372								CI_08426	372								1.48558	0.00884188	1.50551	0.117042	1.46559	0.00448438
Pair_01285	hypothetical protein		CT04_01646	398								CI_08427	298								0.427922	0.201405	-0.0767359	0.947666	0.98506	0.0454906
Pair_01287	ribosome assembly protein rrb1 (WD repeat domain-containing protein)		CT04_01648	499								CI_08433	498								0.144561	0.9037	-0.35443	0.865099	-0.580863	0.176983
Pair_01288	Carboxy-cis,cis-muconate cyclase		CT04_01649	401	Yes							CI_08422	455	Yes							1.67284	0.00506914	1.08531	0.20207	0.799	0.00808649
Pair_01290	thioredoxin-like protein		CT04_01651	170					5.A.1			CI_08438	171					5.A.1			-0.00734727	0.99486	-0.688387	0.676385	-0.394739	0.297723
Pair_01291	cell cycle control protein		CT04_01652	477								CI_08430	477								0.506702	0.329394	-0.163816	0.915673	-0.131188	0.65651
Pair_01292	flavin containing amine oxidoreductase		CT04_01653	478	Yes							CI_08428	474								0.0548894	0.93901	0.278866	0.812883	0.638936	0.0191733
Pair_01293	cullin binding protein (TATA-binding protein interacting)		CT04_01655	1359								CI_05116	1359								-0.3655	0.594828	-0.0760917	0.968272	0.355958	0.353779
Pair_01294	protein transport protein SEC61 alpha subunit (preprotein translocase)		CT04_01656	476					3.A.5			CI_05121	476					3.A.5			0.19428	0.905082	-0.0396663	0.991126	-1.79766	0.057909
Pair_01295	tRNA isopentenyltransferase		CT04_01657	487								CI_05120	554								-0.42936	0.29269	-0.366429	0.662673	-0.173978	0.399542
Pair_01296	signal recognition particle 68 kDa protein		CT04_01660	629								CI_01112	630								0.288388	0.685329	-0.0915113	0.961056	0.406476	0.266299
Pair_01297	WD domain containing protein		CT04_01661	738								CI_01109	738								-0.0692208	0.922483	-1.30096	0.177516	-0.137348	0.682743
Pair_01298	serine esterase family protein		CT04_01663	1113								CI_01108	1109								0.605307	0.220339	-0.163202	0.916405	0.579635	0.0588353
Pair_01299	NAD dehydrogenase (FAD dependent oxidoreductase)		CT04_01664	408								CI_01110	408								-0.800536	0.197119	1.02556	0.313042	-1.57655	2.6233e-05
Pair_01300	CoxI translation protein CYA5 (pentatricopeptide repeat domain-containing protein)		CT04_01666	1201								CI_01113	1152								-0.80694	0.407229	-1.02722	0.609366	0.404702	0.393279
Pair_01301	protein RDS1		CT04_01667	468	Yes							CI_12531	468	Yes							-1.077	0.391626	3.56633	0.0908657	4.4292	2.31852e-05
Pair_01303	hypothetical protein		CT04_01669	325								CI_09974	325								2.13935	0.0119137	0.463953	0.82622	1.26725	0.0144162
Pair_01304	alpha-galactosidase precursor		CT04_01670	550	Yes					GH27-CBM35		CI_12535	550	Yes					GH27-CBM35		-0.659536	0.521088	0.0480432	0.981753	0.362173	0.747937
Pair_01306	short-chain dehydrogenases		CT04_01672	263								CI_12537	263								-5.37571	9.72647e-07	0.88215	0.526834	-1.22295	0.0763227
Pair_01307	elongation factor G 1		CT04_01673	803								CI_09979	806								-0.461551	0.8143	0.0119598	0.998585	-1.25943	0.112605
Pair_01308	oligopeptide transporter protein (OPT family small oligopeptide transporter)		CT04_01674	884					2.A.67			CI_12302	901					2.A.67			0.383751	0.5519	-1.3896	0.189556	5.87616	3.03133e-07
Pair_01309	major facilitator superfamily transporter		CT04_01677	543								CI_09973	639								0.950561	0.058723	2.21777	0.00507127	0.940041	0.00172797
Pair_01310	pre-mRNA-processing factor 17 (WD repeat domain-containing protein)		CT04_01678	529					3.A.20			CI_12295	560					3.A.20			0.182114	0.757516	0.32303	0.769453	-0.214291	0.376008
Pair_01311	methionine aminopeptidase		CT04_01679	456								CI_12297	456								-0.41457	0.584921	-0.58731	0.731379	0.260573	0.520303
Pair_01313	ER-derived vesicles protein Erv14 (cornichon protein)		CT04_01681	138								CI_12296	166								-0.308191	0.497304	-0.465806	0.631999	-0.887914	0.00226913
Pair_01316	unsaturated glucuronyl hydrolase		CT04_01688	533						GH88		CI_10281	516						GH88		0.0131931	0.988113	0.852692	0.357587	0.0135759	0.978115
Pair_01317	minor allergen Alt a 7		CT04_01690	204						AA6		CI_09976	252	Yes					AA6		-1.11618	0.0261028	-0.326582	0.792899	0.815589	0.0116546
Pair_01323	short-chain dehydrogenase		CT04_01697	303								CI_10269	319								3.29308	9.03532e-05	2.3232	0.0364986	-2.74675	3.44289e-05
Pair_01324	major facilitator superfamily transporter		CT04_01698	456					2.A.1			CI_09977	454					2.A.1			3.00729	0.00125806	2.11365	0.0888009	0.255788	0.512527
Pair_01326	isocitrate/isopropylmalate dehydrogenase		CT04_01700	557								CI_09980	580								0.829981	0.649701	-0.721044	0.86743	-0.770645	0.358147
Pair_01328	arginase family protein (proclavaminate amidinohydrolase)		CT04_01702	325	Yes							CI_09968	351	Yes							0.0844595	0.941003	-1.59859	0.220788	2.28756	0.00010734
Pair_01329	hypothetical protein		CT04_01703	374								CI_12534	374								1.39036	0.002701	0.767172	0.4466	4.0898	6.88293e-07
Pair_01332	hypothetical protein		CT04_01706	722	Yes							CI_10278	722	Yes							0.412449	0.505364	1.0466	0.1341	-1.56208	0.00975095
Pair_01335	MFS monocarboxylic acid transporter		CT04_01710	592								CI_05633	592								-0.226993	0.799146	-1.2722	0.399864	-1.73585	0.00052126
Pair_01337	hypothetical protein		CT04_01715	331	Yes							CI_05632	331	Yes							-0.0485477	0.949212	-0.740854	0.488746	0.920953	0.00554756
Pair_01338	hypothetical protein		CT04_01716	367								CI_05626	367								0.473672	0.37176	0.0182489	0.991126	-0.601446	0.0888512
Pair_01339	HET domain-containing protein		CT04_01717	653								CI_05635	602								0.770846	0.52838	-0.29278	0.925421	0.924722	0.105281
Pair_01341	secreted protein		CT04_01719	211	Yes							CI_05629	211	Yes							-3.8002	0.34403	-3.72911	0.488669	-2.31678	0.287588
Pair_01342	F-box domain-containing protein		CT04_01720	637								CI_05634	670								0.0546981	0.965458	0.268082	0.914298	1.38526	0.00895982
Pair_01344	UBX domain-containing protein		CT04_01723	577								CI_11542	530								-0.0156313	0.977839	0.576538	0.48158	-0.538035	0.0369106
Pair_01345	GAT domain-containing protein		CT04_01724	521								CI_11541	532								0.994974	0.00190176	-0.0496024	0.962821	-0.351511	0.120364
Pair_01346	F-box domain-containing protein		CT04_01725	523								CI_10658	523								-1.09161	0.155763	-1.54779	0.245304	1.05393	0.0711985
Pair_01347	glycosyl hydrolase family 18		CT04_01727	490	Yes					GH18-CBM18		CI_05202	545	Yes					GH18-CBM18		-3.90767	0.00555033	-1.13274	0.640477	-3.94849	6.18565e-06
Pair_01348	beta-mannosidase MndA		CT04_01730	173	Yes							CI_08252	173	Yes							-2.30313	0.00699757	-0.727102	0.681491	0.571662	0.286794
Pair_01349	hypothetical protein		CT04_01731	416								CI_08240	417								0.527429	0.310965	-0.00230016	0.999036	-0.69109	0.08551
Pair_01350	Bax inhibitor family protein		CT04_01732	351					9.B.24			CI_08256	365					9.B.24			0.447399	0.738257	0.595109	0.854888	-1.28954	0.121826
Pair_01353	pectate lyase		CT04_01736	239	Yes					PL3_2		CI_08248	239	Yes					PL3_2		0.0276923	0.980112	-0.528713	0.720472	1.67513	0.229773
Pair_01354	exo-rhamnogalacturonase b		CT04_01738	249	Yes					GH28		CI_08247	446	Yes					GH28		-0.952758	0.473235	-0.198124	0.944156	-1.9857	0.0686438
Pair_01355	cyclic nucleotide-binding domain-containing protein		CT04_01739	979					1.A.1			CI_08253	979					1.A.1			-0.492136	0.512415	-1.05096	0.421458	0.967169	0.0178988
Pair_01356	serine/threonine protein kinase-like protein		CT04_01740	625								CI_08239	625								0.968451	0.0182207	1.27285	0.123013	1.08035	0.00101103
Pair_01357	peptide methionine sulfoxide reductase		CT04_01741	207								CI_08257	207								-1.27529	0.00848862	-0.27614	0.830573	0.752861	0.0164954
Pair_01361	related to small S protein		CT04_01746	1015								CI_08259	1172								0.204482	0.886124	-0.205911	0.944261	1.94621	0.00140167
Pair_01362	zinc finger protein 76 (expressed in testis)		CT04_01747	546								CI_08237	326								-0.260549	0.828764	-0.193523	0.932387	-3.00879	0.000516041
Pair_01363	hypothetical protein		CT04_01748	107	Yes	EFF						CI_08255	108	Yes	EFF						0.179312	0.873065	-2.32587	0.0776091	0.146458	0.821886
Pair_01366	transcriptional regulatory protein ume6		CT04_01752	700								CI_11091	704								1.10146	0.0584905	0.870575	0.378449	-0.315977	0.295466
Pair_01368	ubiquitin carboxyl-terminal hydrolase family 1		CT04_01754	251								CI_08265	251								1.30336	0.123681	0.0305911	0.991126	2.31722	0.000111002
Pair_01371	heat shock protein sti1 (tetratricopeptide )		CT04_01757	1872					8.A.28			CI_08266	1879					8.A.28			0.598552	0.140152	0.731687	0.324662	-0.0520905	0.880267
Pair_01372	peptidyl-prolyl cis-trans isomerase		CT04_01758	249								CI_11093	237								0.34053	0.543187	-0.203389	0.841219	-1.11748	0.00873849
Pair_01374	hypothetical protein		CT04_01762	439								CI_06533	439								1.28934	0.129204	0.368004	0.865816	2.00744	0.000268977
Pair_01376	Golgi to endosome transporter (epsin-3)		CT04_01765	542								CI_11092	560								-0.160508	0.678582	-0.379012	0.610044	-0.00143792	0.995385
Pair_01377	DUF1237 domain-containing protein		CT04_01767	697	Yes					GH125		CI_08268	697	Yes					GH125		-0.652725	0.592635	0.271534	0.928663	1.09693	0.115937
Pair_01378	LysM domain-containing protein		CT04_01769	660	Yes					CBM50-CBM50-CBM50-CBM50-CBM50		CI_06532	573	Yes					CBM50-CBM50-CBM50-CBM50-CBM50		6.42017	1.63417e-06	6.37911	3.96635e-05	3.86159	2.14587e-07
Pair_01379	hemerythrinHHE cation binding domain-containing protein		CT04_01771	343								CI_08264	346								-0.494271	0.581442	-0.00925637	0.997782	-1.19884	0.00530252
Pair_01380	ZIP Zinc transporter		CT04_01772	462					2.A.5			CI_11095	483					2.A.5			-1.12106	0.081808	-0.272647	0.859671	0.344547	0.28411
Pair_01386	26S proteasome regulatory subunit Rpn11 (Mov34/MPN/PAD-1 family protein)		CT04_01782	385								CI_10542	337								-0.135289	0.721955	-0.234331	0.774734	-0.575214	0.0133019
Pair_01395	hypothetical protein		CT04_01799	140								CI_11103	140								0.675487	0.138294	2.07668	0.0249589	-0.661195	0.0569007
Pair_01396	fungal specific transcription factor domain-containing protein		CT04_01800	957								CI_10561	963								0.0296332	0.969936	0.107748	0.952318	0.453712	0.166571
Pair_01397	hypothetical protein		CT04_01801	232								CI_11097	270								-3.40755	0.000257242	-2.15014	0.0610936	-3.92183	2.51902e-08
Pair_01398	histone deacetylase Rpd3		CT04_01802	678								CI_10541	680								-0.183176	0.816297	-0.948553	0.436714	0.341213	0.368627
Pair_01399	PAF-acetylhydrolase family member		CT04_01803	550								CI_11099	551								-1.19488	0.174308	-0.63516	0.735065	-1.51461	0.00147716
Pair_01402	NUDIX domain-containing protein		CT04_01813	179								CI_10560	185								0.616006	0.326231	0.643594	0.552159	-1.69042	5.24574e-06
Pair_01404	Zn(2)-C6 fungal-type DNA-binding domain protein		CT04_01815	597								CI_08345	597								0.264954	0.793289	0.0851953	0.972057	4.90651	2.33739e-06
Pair_01405	nitrogen assimilation transcription factor Nit-4 (fungal specific transcription factor domain-containing)		CT04_01816	1004								CI_10170	1007								-0.312306	0.62793	-0.702718	0.504256	2.54103	5.26549e-05
Pair_01406	high-affinity nicotinic acid transporter		CT04_01817	491					2.A.1			CI_08343	491					2.A.1			-0.485081	0.0833645	-2.4816	2.48081e-05	3.114	2.29523e-05
Pair_01407	F-box domain-containing protein		CT04_01818	401								CI_10172	401								-0.0228347	0.985575	0.383575	0.866433	0.205337	0.638408
Pair_01408	short-chain dehydrogenase		CT04_01819	324								CI_08346	324								0.33203	0.409617	0.24524	0.815686	3.20131	6.51453e-07
Pair_01409	LysM domain-containing protein		CT04_01820	186						CBM50		CI_08349	186						CBM50		0.693232	0.514539	0.538263	0.816213	0.0850254	0.862918
Pair_01410	4-coumarate:coenzyme A ligase		CT04_01821	106								CI_08350	106								0.544914	0.734812	-0.00150236	0.999518	5.59037	7.37401e-05
Pair_01411	4-coumarate-CoA ligase		CT04_01822	583					4.C.1			CI_08353	557					4.C.1			0.632535	0.220768	0.448784	0.692081	5.11706	7.10116e-07
Pair_01412	phenylacetone monooxygenase protein		CT04_01823	598								CI_08352	598								0.345258	0.676245	1.40649	0.177903	2.99952	7.0319e-05
Pair_01413	glycosyl hydrolase		CT04_01824	561						GH43		CI_08344	702	Yes					GH43		0.715548	0.249903	1.15144	0.191179	2.99859	5.1417e-06
Pair_01415	fungal cellulose binding domain-containing protein		CT04_01828	433	Yes					CBM1-GH5_7		CI_08348	433	Yes					CBM1-GH5_7		0.167356	0.762737	-0.00238979	0.999036	5.53162	3.11233e-08
Pair_01417	hypothetical protein		CT04_01830	200								CI_08347	195								-0.797619	0.425015	0.178352	0.94493	0.0870168	0.854089
Pair_01418	hypothetical protein		CT04_01831	474								CI_08814	474								1.24308	0.0667774	0.190332	0.932387	-0.177786	0.656236
Pair_01419	glycoside hydrolase		CT04_01832	381	Yes					GH128		CI_08817	379	Yes					GH128		-1.26443	0.247616	-0.813402	0.705095	-2.13937	0.00439812
Pair_01420	sexual development activator		CT04_01833	546								CI_08813	596								-0.296353	0.82414	0.0658764	0.982422	-1.85638	0.0252169
Pair_01421	hypothetical protein		CT04_01834	418								CI_08819	418								0.886091	0.144436	0.34453	0.796691	2.09962	4.72185e-05
Pair_01422	C6 transcription factor (C6 zinc finger protein)		CT04_01835	450								CI_08816	514								0.875431	0.258561	1.01862	0.496846	2.86195	4.7743e-06
Pair_01423	SNF2 family DNA-dependent ATPase		CT04_01836	1200								CI_03869	1212								0.624894	0.364866	-0.371828	0.847269	0.0368633	0.941997
Pair_01424	hypothetical protein		CT04_01837	159								CI_03868	159								-1.13835	0.216881	-1.58757	0.289973	1.03395	0.0308681
Pair_01425	glycogen phosphorylase		CT04_01838	887						GT35		CI_03876	887						GT35		-0.865559	0.061503	-0.314626	0.759544	-0.890312	0.0198745
Pair_01426	protein kinase domain-containing protein		CT04_01839	965								CI_03871	969								1.18182	0.0115924	0.138718	0.934106	-0.181447	0.573057
Pair_01427	phosphatidylinositol 4-kinase (phosphatidylinositol 3)		CT04_01840	799								CI_03867	788								0.143141	0.806446	0.13126	0.922675	0.740751	0.0119169
Pair_01428	cytoplasm protein (transporter Avl9)		CT04_01842	820								CI_03874	820								0.0890469	0.856692	-0.875613	0.24346	0.355633	0.164268
Pair_01429	mitogen-activated protein kinase HOG1		CT04_01843	397								CI_03875	357								-0.879099	0.0484256	-0.579481	0.56792	-0.963229	0.00974974
Pair_01431	benzoate 4-monooxygenase cytochrome P450		CT04_01845	526								CI_08446	526								1.82031	0.00157959	0.512974	0.716279	-3.08635	5.1094e-07
Pair_01434	beta-lactamase family protein		CT04_01848	417								CI_02915	403								-2.33607	0.000981035	-2.68077	0.00504098	-1.40541	0.000155356
Pair_01435	aminopeptidase Y (peptidase family M28)		CT04_01850	498	Yes		M28A					CI_02912	498	Yes		M28A					-2.65783	6.2189e-05	-2.92285	0.00122006	-0.0380507	0.962994
Pair_01436	TAM domain methyltransferase		CT04_01852	356								CI_02916	367								0.639804	0.321488	0.520457	0.728401	-2.00035	0.000128379
Pair_01437	glutathione S-transferase		CT04_01854	238								CI_02909	649								0.314998	0.748991	3.13875	0.00258953	3.35389	3.41713e-07
Pair_01439	chitin deacetylase (polysaccharide deacetylase)		CT04_01857	402	Yes					CE4		CI_02900	402	Yes					CE4		1.77042	0.0592387	0.482618	0.846707	2.12327	0.00220992
Pair_01441	hypothetical protein		CT04_01859	576					2.A.1			CI_02906	587					2.A.1			-0.405799	0.465566	-0.874961	0.234096	6.14505	9.63244e-08
Pair_01445	impB/mucB/samB family protein		CT04_01865	1169								CI_10979	1150								-0.0704277	0.952101	-0.122164	0.958056	0.838893	0.0373585
Pair_01446	mitochondrial deoxynucleotide carrier		CT04_01866	321					2.A.29			CI_10976	321					2.A.29			-0.163713	0.891044	-0.549635	0.782954	-0.430635	0.327404
Pair_01450	WSC domain-containing protein		CT04_01870	164	Yes							CI_10980	202								1.40772	0.00980428	0.47133	0.688903	0.34362	0.220393
Pair_01451	hypothetical protein		CT04_01871	399	Yes							CI_10975	399	Yes							1.07364	0.00328292	-1.76288	0.00912392	0.798693	0.00888193
Pair_01452	uridine nucleosidase (inosine-uridine preferring nucleoside hydrolase)		CT04_01872	393								CI_10977	393								0.713199	0.331417	1.32817	0.251306	0.0279111	0.947335
Pair_01453	RED-like protein		CT04_01873	529								CI_10978	529								-0.864513	0.0941355	-0.379058	0.727531	0.12158	0.630244
Pair_01454	NB-ARC domain-containing protein, partial		CT04_01874	895								CI_11989	259								-0.216387	0.876465	2.78047	0.181217	1.29252	0.0763227
Pair_01456	microsomal signal peptidase 12kDa subunit		CT04_01881	196								CI_11946	206	Yes							0.743387	0.356139	-0.574693	0.74326	-0.0993909	0.809991
Pair_01457	proteophosphoglycan 5		CT04_01882	379								CI_11948	381								0.601061	0.482329	0.0398936	0.988366	-1.8682	0.00159906
Pair_01458	vacuolar amino acid transporter 1 (transmembrane amino acid transporter)		CT04_01883	679					2.A.18			CI_13074	679					2.A.18			0.0319845	0.973959	0.130413	0.948272	0.325222	0.414382
Pair_01459	ubiquitin interaction domain-containing protein		CT04_01884	706								CI_11949	697								-0.390233	0.654817	0.76012	0.526955	1.28439	0.000597301
Pair_01460	enolase-phosphatase E1		CT04_01885	241								CI_11941	241								2.38938	8.33058e-05	0.542025	0.667801	-1.01716	0.00271077
Pair_01462	serine threonine protein		CT04_01889	643								CI_11940	643								0.787828	0.0353049	-0.236347	0.754801	-1.13942	0.00106387
Pair_01463	RING-box protein 1		CT04_01890	118								CI_11947	118								-0.24771	0.574687	0.200506	0.838778	-0.484992	0.0395622
Pair_01464	mitochondrial import inner membrane translocase subunit Tim8 (Tim10/DDP family zinc finger)		CT04_01891	94					3.A.8			CI_11944	94					3.A.8			-0.12786	0.891463	-0.238214	0.893447	0.221217	0.474869
Pair_01466	peptidyl-prolyl cis-trans isomerase-like 2		CT04_01893	569								CI_01625	569								0.222914	0.841385	-0.893596	0.567121	0.53473	0.183322
Pair_01467	hypothetical protein		CT04_01894	288	Yes							CI_01620	288	Yes							0.0860912	0.898634	0.651972	0.512741	-0.0771646	0.833127
Pair_01468	DUF185 domain-containing protein		CT04_01895	524								CI_01622	524								-0.106901	0.896771	-0.691108	0.5372	-0.0925417	0.762181
Pair_01470	C2H2 finger domain protein		CT04_01897	834	Yes							CI_01628	821								0.268674	0.584921	-0.136501	0.903342	-0.306147	0.375261
Pair_01472	C6 finger domain-containing protein		CT04_01899	674								CI_01624	674								-0.455728	0.545545	-0.105713	0.956627	1.06835	0.00534788
Pair_01473	integral membrane protein		CT04_01900	537								CI_01623	537								-0.530116	0.231114	-0.0353472	0.979963	0.290851	0.27897
Pair_01476	short-chain dehydrogenase/reductase family		CT04_01903	649								CI_04353	649								-2.70016	6.45182e-06	-2.73013	0.00060121	8.47526	8.01997e-10
Pair_01477	BTB/POZ domain-containing protein		CT04_01904	355								CI_04349	349								2.70226	0.00022366	0.973463	0.496846	9.77237	6.04859e-09
Pair_01480	CFEM domain-containing protein		CT04_01911	430								CI_04350	493								-3.59501	0.000166456	-1.82422	0.0818383	0.620653	0.348648
Pair_01481	folate-binding protein YgfZ		CT04_01912	404								CI_02615	404								0.186196	0.818705	0.741622	0.522966	0.207967	0.515741
Pair_01483	kelch repeat protein		CT04_01914	616	Yes							CI_02616	622	Yes							0.393266	0.564913	-0.372317	0.767586	-0.614831	0.0510861
Pair_01484	periodic tryptophan protein 2		CT04_01915	894								CI_10568	894								-0.603757	0.476077	-0.36188	0.854888	0.456773	0.266743
Pair_01485	farnesyl pyrophosphate synthetase		CT04_01916	368								CI_10579	366								-0.175941	0.888634	-0.778933	0.708034	-1.70488	0.00152649
Pair_01486	glycoside hydrolase family 16 protein (endo-beta-glucanase)		CT04_01917	489						GH16		CI_10573	525						GH16		-1.44743	0.0431495	-2.46914	0.0220276	2.48847	1.81539e-06
Pair_01487	pyruvate dehydrogenase		CT04_01918	403								CI_10570	403								0.515611	0.21168	-0.38134	0.708034	-0.752905	0.00435114
Pair_01488	methionine adenosyltransferase 2 subunit beta (RmlD substrate binding domain-containing protein)		CT04_01919	317								CI_10577	317								-0.0876136	0.91123	0.20415	0.883583	-0.178308	0.519145
Pair_01489	NAP family protein		CT04_01920	433								CI_10566	340								-1.34897	0.00938424	-0.968109	0.236117	-0.145615	0.617591
Pair_01490	20S cyclosome subunit (tetratricopeptide)		CT04_01921	661								CI_10580	661								0.628808	0.575964	1.14719	0.530632	0.941792	0.0479694
Pair_01491	ubiquitin-like protein		CT04_01922	989								CI_10578	1197								-0.118682	0.836376	-0.103877	0.941054	1.22087	0.000150491
Pair_01492	cell division control protein 12 (septin)		CT04_01923	385								CI_10569	385								0.963594	0.0834028	-0.351165	0.82334	-1.09308	0.0160345
Pair_01493	CFEM domain-containing protein		CT04_01924	437								CI_10576	470								-1.16544	0.168648	-0.647875	0.652824	-2.5817	2.90167e-06
Pair_01494	C6 zinc finger domain protein		CT04_01925	740								CI_10565	749								0.16525	0.725736	0.0331736	0.981753	0.825319	0.0039271
Pair_01495	ubiquitin carboxyl-terminal hydrolase		CT04_01926	1174								CI_10571	1174								-0.0213877	0.970239	-0.270611	0.796691	-0.0227259	0.947689
Pair_01496	mitochondrial import inner membrane translocase subunit Tim-22		CT04_01927	227					3.A.8			CI_10572	211	Yes				3.A.8			-1.22043	0.165438	-1.01828	0.5372	-0.618562	0.151196
Pair_01497	transmembrane amino acid transporter		CT04_01929	602					2.A.18			CI_04496	595					2.A.18			-0.497336	0.632983	-0.407438	0.875574	-0.55584	0.342701
Pair_01499	cytochrome P450		CT04_01932	1132						CE1-CBM1		CI_04494	403	Yes		S09C			CE1-CBM1		-1.42835	0.00108173	-2.58035	3.09701e-05	2.67049	2.08316e-05
Pair_01501	related to chitinase		CT04_01935	297								CI_04497	343								-1.23912	0.132822	1.24539	0.426381	2.34817	0.00104699
Pair_01503	dihydrolipoyl dehydrogenase		CT04_01939	509								CI_12091	509								0.206181	0.710943	0.342918	0.74326	0.974848	0.00875771
Pair_01504	signal recognition particle 14kD protein		CT04_01940	134								CI_12093	168								1.09612	0.0485418	0.738192	0.5372	1.14616	0.00283047
Pair_01505	Ras family protein		CT04_01941	288								CI_07330	288					9.A.50			0.789633	0.0515002	0.131373	0.921818	-0.27746	0.222617
Pair_01506	arginine N-methyltransferase skb1		CT04_01943	771								CI_07326	771								0.461181	0.541301	-0.153133	0.938486	-1.03792	0.00476927
Pair_01507	myb-like DNA-binding domain-containing protein		CT04_01944	879								CI_07334	886								-0.398917	0.646772	-0.836945	0.559037	0.423686	0.268618
Pair_01508	histidine acid phosphatase		CT04_01945	592								CI_07339	587								-0.489039	0.444538	-0.0510675	0.979115	2.9849	0.00111585
Pair_01510	deuterolysin metalloprotease		CT04_01949	351	Yes		M35					CI_06929	355	Yes		M35					-1.4594	0.0715785	-1.66533	0.188935	4.1941	0.00199723
Pair_01514	Skp1 family protein		CT04_01957	112								CI_07329	116								-0.217728	0.785978	0.32728	0.825112	-0.141668	0.680034
Pair_01515	aspartate aminotransferase (class I and II)		CT04_01958	407								CI_07337	407								-0.617976	0.597654	0.0681117	0.982284	4.60716	8.74301e-07
Pair_01517	mRNA processing protein		CT04_01963	508								CI_12543	512								0.262168	0.647242	0.216725	0.879788	-0.344041	0.205039
Pair_01518	thiamine biosynthetic bifunctional enzyme		CT04_01964	277								CI_12545	299								0.506767	0.500525	-0.298481	0.866433	1.88616	0.000131042
Pair_01519	centromere binding protein B		CT04_01965	582								CI_12541	582								0.886332	0.0047741	-0.0784227	0.939055	0.656289	0.00653506
Pair_01520	pre-mRNA-splicing factor RSE1		CT04_01966	1218								CI_12544	1218								-0.238475	0.610774	-0.451297	0.61473	0.14697	0.60273
Pair_01521	H3 K56 histone acetylation protein KAT11		CT04_01968	583								CI_07536	583								0.00551551	0.993507	-0.186256	0.889652	0.796289	0.0038504
Pair_01522	corticosteroid-binding protein		CT04_01969	377								CI_07538	377								1.8268	0.0037574	1.12836	0.310584	0.482962	0.149091
Pair_01524	50S ribosomal protein L1		CT04_01971	297					1.C.82			CI_07541	297					1.C.82			0.11026	0.900844	0.19523	0.904759	0.179104	0.578412
Pair_01526	hypothetical protein		CT04_01973	772								CI_07548	809	Yes							0.601925	0.304712	1.91439	0.0243753	1.35077	0.000258244
Pair_01527	fungal specific transcription factor domain-containing protein		CT04_01977	707								CI_08768	762								-0.486849	0.626332	-0.589704	0.761164	1.45834	0.00327845
Pair_01530	oligomeric Golgi complex subunit 2 protein		CT04_01981	301								CI_07542	300								0.389415	0.527866	0.093319	0.953825	0.0759996	0.797243
Pair_01532	cell wall glycosyl hydrolase (glycosyl hydrolase family 88)		CT04_01983	396	Yes					GH105		CI_07546	396	Yes					GH105		-2.78898	0.069581	-2.95901	0.118892	-1.17286	0.151006
Pair_01533	RNase III domain-containing protein		CT04_01984	278								CI_07534	278								0.784565	0.312998	0.404997	0.826571	-0.133815	0.747978
Pair_01535	fungal hydrophobin		CT04_01986	110	Yes							CI_12638	110	Yes							-7.14161	4.03063e-05	-2.88174	0.134933	-1.8865	0.202331
Pair_01536	hypothetical protein		CT04_01987	1733								CI_07544	1792								0.501895	0.210965	0.45471	0.622718	0.467704	0.101194
Pair_01537	mitochondrial fusion protein		CT04_01989	495								CI_12646	495								-0.646678	0.414988	-0.416248	0.839105	-0.550421	0.213472
Pair_01538	glutamyl-tRNA synthetase		CT04_01990	634								CI_07540	634								0.578327	0.334665	0.7243	0.533672	-0.608829	0.0824911
Pair_01542	UMTA methyltransferase family protein		CT04_02002	374								CI_12408	368								0.756144	0.145119	-0.694432	0.538331	-0.65254	0.0420011
Pair_01549	hypothetical protein		CT04_02013	255								CI_05392	294								1.60057	0.00798622	-0.294758	0.866433	0.901986	0.143987
Pair_01552	fungal specific transcription factor		CT04_02016	701								CI_05391	678								-0.113256	0.85927	-0.628847	0.525435	0.0631942	0.826064
Pair_01553	hypothetical protein		CT04_02017	406								CI_05386	414								-1.11314	0.0329995	-0.680074	0.547829	-7.83464	1.33849e-10
Pair_01554	glycoside hydrolase family 11 protein (endo-1,4-beta-xylanase)		CT04_02018	239	Yes					GH11		CI_05399	235	Yes					GH11		-0.830678	0.270156	-1.09485	0.232166	1.37801	0.222617
Pair_01555	aquaporin (MIP family channel protein)		CT04_02019	302					1.A.8			CI_05384	292					1.A.8			-2.28287	0.00129568	-0.220556	0.912815	5.47653	1.24873e-06
Pair_01558	phosphatidylserine decarboxylase		CT04_02025	1124					8.A.30			CI_05368	1124					8.A.30			-0.412132	0.499256	0.136633	0.939055	-0.0909495	0.838227
Pair_01560	cell wall biogenesis protein Mhp1		CT04_02027	1177								CI_05367	1173								-0.0376075	0.952992	0.341522	0.744704	-0.989558	0.00320448
Pair_01562	SAM domain-containing protein		CT04_02029	946								CI_05362	1018								-0.559885	0.243149	0.00686512	0.997625	-0.0560717	0.862344
Pair_01563	60S ribosomal protein L5		CT04_02030	295								CI_05366	307								0.235605	0.471413	0.11965	0.866635	-0.481256	0.0427033
Pair_01565	hypothetical protein, partial		CT04_02032	821								CI_05370	821								1.84146	0.00146471	-0.477091	0.713318	0.980002	0.0276865
Pair_01566	haloacid dehalogenase-like hydrolase		CT04_02034	286								CI_05365	286								-0.338353	0.640725	-1.35552	0.245109	-1.20313	0.00369488
Pair_01567	2,3-diketo-5-methylthio-1-phosphopentane phosphatase		CT04_02035	323								CI_05371	323								-1.23754	0.0137178	-1.62878	0.0820631	1.76801	0.000911062
Pair_01568	sulfate transporter		CT04_02036	448					2.A.53			CI_05377	448					2.A.53			2.03239	0.0177743	1.84712	0.348926	-0.796276	0.219581
Pair_01569	coatomer subunit epsilon		CT04_02037	322								CI_05372	319								0.783522	0.233774	0.726328	0.64717	0.497221	0.242459
Pair_01571	STE12 interacting protein		CT04_02039	73								CI_05369	79								0.584777	0.738328	0.737828	0.826114	-1.7256	0.0127111
Pair_01572	transport protein Yif1		CT04_02040	373								CI_06021	321								0.42518	0.305589	-0.285894	0.782954	-0.312823	0.198725
Pair_01573	Mpv17/PMP22 family protein		CT04_02041	229								CI_06022	229								0.138981	0.842259	0.80443	0.388806	0.149901	0.60546
Pair_01574	amidohydrolase domain containing protein		CT04_02044	442								CI_06016	446								-0.0365112	0.977554	0.677214	0.74937	1.38353	0.00588865
Pair_01575	importin beta-2		CT04_02047	940								CI_02567	940								0.0994099	0.875225	-0.401227	0.731086	0.409451	0.194625
Pair_01576	glycosyl transferase		CT04_02050	526	Yes					GT71		CI_05940	512	Yes					GT71		0.146999	0.911279	-0.33629	0.89196	-1.45018	0.00465988
Pair_01577	cell wall protein		CT04_02052	252	Yes							CI_07183	278	Yes							3.56757	3.03145e-05	2.39154	0.0241486	5.27348	3.52377e-06
Pair_01578	SnoaL-like polyketide cyclase		CT04_02053	354								CI_08233	355								1.09862	0.0103229	1.12547	0.182882	0.759724	0.0110502
Pair_01579	alkaline proteinase (subtilase)		CT04_02055	400	Yes		S08A					CI_07174	400	Yes		S08A					-0.589029	0.0759121	-2.50128	0.000248676	-0.193326	0.751603
Pair_01580	glycoside hydrolase family 61 protein		CT04_02056	232	Yes					AA9		CI_07170	232	Yes					AA9		-1.9801	0.00170694	-1.44957	0.0422073	1.46432	0.130885
Pair_01585	hypothetical protein		CT04_02063	597								CI_05925	592								-2.206	0.021611	-2.83072	0.058717	-0.373791	0.563804
Pair_01587	periplasmic beta-glucosidase/beta-xylosidase		CT04_02065	630	Yes					GH3		CI_05938	630	Yes					GH3		0.527848	0.243532	0.215749	0.870741	3.82656	4.4543e-05
Pair_01590	CAMK/CAMK1 protein kinase		CT04_02070	632								CI_05929	621								-0.813281	0.0438629	-0.164946	0.890252	-0.0127652	0.96908
Pair_01591	mitochondrial external NADH dehydrogenase protein		CT04_02071	418								CI_07173	418								-2.85752	0.000282794	-0.690056	0.696596	0.199432	0.785347
Pair_01593	NAD dependent epimerase dehydratase family protein		CT04_02073	418								CI_05939	418								-0.762414	0.506469	3.06756	0.0646388	4.23671	0.000164346
Pair_01596	integral membrane protein		CT04_02076	344								CI_05934	344								0.381588	0.449932	0.741332	0.496846	2.98209	9.49061e-08
Pair_01599	myb-like DNA-binding domain-containing protein		CT04_02080	1153								CI_04147	1169								-0.262983	0.813651	0.783755	0.640477	0.759716	0.0941624
Pair_01600	ABC transporter		CT04_02081	1380					3.A.1			CI_04150	1380					3.A.1			-0.400943	0.430071	-0.28763	0.769453	1.61696	4.30759e-06
Pair_01601	hypothetical protein		CT04_02082	537								CI_02414	539								0.303122	0.701731	0.485221	0.767586	0.00911374	0.98386
Pair_01603	decaprenyl-diphosphate synthase subunit 1		CT04_02085	455								CI_04161	455								0.476178	0.545257	0.861252	0.573436	0.123929	0.758503
Pair_01604	allantoinase		CT04_02086	552								CI_04160	552								1.7553	0.000857621	1.4745	0.0490223	-0.566171	0.042887
Pair_01606	coagulation factor 5/8 type domain-containing protein		CT04_02089	304	Yes							CI_02416	304	Yes							1.55518	5.09725e-06	1.04125	0.0179805	2.81089	5.40934e-05
Pair_01612	glycoside hydrolase family 79 protein		CT04_02096	610	Yes					GH79		CI_04173	611	Yes					GH79		0.0342195	0.971614	0.968954	0.493678	-0.648903	0.0846009
Pair_01613	uracil phosphoribosyltransferase		CT04_02097	246								CI_02422	246								0.65775	0.648905	-1.08319	0.699672	-1.05234	0.130663
Pair_01618	acetylxylan esterase precursor (cutinase)		CT04_02102	332	Yes					CE5-CBM24-CBM24		CI_04172	332	Yes					CE5-CBM24-CBM24		-2.8979	0.0341216	0.00797251	0.999036	-1.36599	0.0142565
Pair_01619	para-nitrobenzyl esterase (carboxylesterase)		CT04_02103	544	Yes		S09X					CI_04164	547	Yes		S09X					-3.75857	0.00519662	-2.14792	0.267071	0.0859961	0.925898
Pair_01620	POTfamily protein		CT04_02104	607					2.A.17			CI_02419	605					2.A.17			0.226043	0.740459	0.410529	0.746154	-1.75529	1.83168e-05
Pair_01623	vacuolar H+-ATPase assembly protein		CT04_02107	565								CI_04162	295								-1.47661	0.0211003	-2.24458	0.0243753	-1.41648	0.000656087
Pair_01624	glycoside hydrolase family 31 protein		CT04_02108	665						GH31		CI_04166	665						GH31		0.275487	0.758116	0.318592	0.832942	1.66049	0.000942151
Pair_01626	hypothetical protein		CT04_02114	172								CI_01757	159								1.38385	0.250682	-0.268613	0.944253	0.407526	0.62217
Pair_01627	methionine-R-sulfoxide reductase (SelR domain-containing protein)		CT04_02115	214								CI_01767	214								-1.06984	0.0144801	0.10019	0.944261	0.237019	0.409449
Pair_01628	RSC complex subunit RSC9 (arid/bright DNA binding domain-containing protein)		CT04_02116	955								CI_01765	955								0.526659	0.58204	0.164725	0.946383	0.647915	0.167941
Pair_01629	mitochondrial Rho GTPase 1		CT04_02117	627								CI_01747	629								0.478477	0.245115	0.266728	0.797657	-0.533385	0.0274216
Pair_01630	PN26S proteasome regulatory subunit Rpn7		CT04_02118	489								CI_01761	546								0.315263	0.281836	0.341953	0.592334	0.0398018	0.846458
Pair_01631	Mediator of RNA polymerase II transcription subunit 13		CT04_02119	1516								CI_01755	1516								-0.0277821	0.979081	-0.245212	0.912726	1.12699	0.017288
Pair_01632	ribosomal protein L33		CT04_02120	58								CI_01759	158								2.27126	0.0230228	2.65882	0.0520469	3.14827	1.49184e-06
Pair_01633	alanine aminotransferase (class I and II)		CT04_02121	485								CI_01760	560								-0.178748	0.741405	-0.386328	0.722988	-1.15255	0.00063256
Pair_01634	D-arabinitol 2-dehydrogenase (short-chain dehydrogenase)		CT04_02122	360								CI_01764	407								-0.482119	0.624164	-1.22323	0.538924	-1.21095	0.075046
Pair_01635	mRNA capping enzyme		CT04_02123	545								CI_01762	492								0.175253	0.783093	-0.510515	0.64717	-0.512098	0.0754618
Pair_01636	WD repeat containing protein		CT04_02124	641								CI_01756	641								-1.78223	0.0990308	-0.76177	0.74326	-0.416441	0.413189
Pair_01637	arrestin domain-containing protein		CT04_02125	609								CI_01749	609								-0.377814	0.687718	-0.343294	0.865099	-1.51846	0.000951026
Pair_01638	PH domain-containing protein		CT04_02126	533								CI_01750	505								0.527873	0.231233	1.128	0.199633	-0.387856	0.253439
Pair_01641	catabolite repression protein creC (WD domain-containing protein)		CT04_02129	624	Yes				2.A.6			CI_01748	668					2.A.6			-0.150803	0.755384	-0.418653	0.631999	0.217102	0.422002
Pair_01643	tyrosyl-tRNA synthetase		CT04_02131	399								CI_01753	399								0.088005	0.948442	0.191273	0.944693	-0.853614	0.081783
Pair_01644	methylthioadenosine phosphorylase		CT04_02133	329								CI_01754	306								6.66059e-05	0.999838	-0.168527	0.893447	-1.05897	0.000277747
Pair_01645	dehydrogenase E1 component		CT04_02134	464								CI_01741	464								-0.409037	0.603475	1.12779	0.405327	-0.32667	0.388238
Pair_01646	HECT-domain-containing protein		CT04_02135	1914								CI_01740	1929								0.0295419	0.94756	0.387327	0.534979	0.701773	0.00636371
Pair_01647	glucosamine-6-phosphate deaminase		CT04_02136	418								CI_01732	418								-0.070437	0.884452	-0.886039	0.194295	2.84765	3.60012e-06
Pair_01648	telomere silencing protein		CT04_02137	916								CI_01745	912								-0.0124215	0.986835	-0.200729	0.903342	-0.249841	0.525002
Pair_01650	50S ribosomal protein 27		CT04_02140	103								CI_01723	103								0.120426	0.888641	-0.953979	0.43582	-0.186741	0.576487
Pair_01651	pre-rRNA-processing protein TSR2		CT04_02141	226								CI_01721	201								-4.85467	8.57668e-06	-2.83252	0.00721772	-9.4682	5.29132e-10
Pair_01652	transcription factor PAP1		CT04_02142	570								CI_01719	569								-0.392818	0.460007	-1.05614	0.223459	-2.08653	1.9862e-05
Pair_01654	glycoside hydrolase family 31 protein		CT04_02145	763						GH31		CI_01727	763						GH31		-0.496887	0.449932	-0.0510114	0.976427	0.906556	0.0136144
Pair_01655	short-chain oxidoreductase/dehydrogenase		CT04_02146	367								CI_01746	341								0.178409	0.753997	0.276306	0.826571	0.4114	0.165305
Pair_01656	lipase esterase family protein		CT04_02147	873								CI_01722	871								-1.15512	0.0824721	-1.6112	0.180082	-0.766143	0.0584632
Pair_01657	hexokinase-1		CT04_02148	541								CI_01733	551								0.21597	0.670378	-0.689027	0.454857	1.25466	0.00208738
Pair_01658	ubiquinone biosynthesis methyltransferase COQ5		CT04_02149	314								CI_01743	352								0.247734	0.867335	0.884875	0.696357	0.250848	0.612395
Pair_01659	BSD domain-containing protein		CT04_02150	429								CI_01720	419								0.110842	0.8391	-0.143597	0.912726	-0.14745	0.627828
Pair_01660	acid phosphatase (NDT80/PhoG like DNA-binding family protein)		CT04_02151	512								CI_01731	527								-0.307572	0.734812	-2.11294	0.127591	0.421736	0.357368
Pair_01661	N-acetylglucosamine-6-phosphate deacetylase		CT04_02152	441						CE9		CI_01730	439						CE9		-0.300881	0.588059	-1.93941	0.057415	0.774589	0.0763227
Pair_01662	zinc-regulated transporter 2		CT04_02153	455					2.A.5			CI_01725	422					2.A.5			-1.66764	0.00135356	-0.107833	0.935077	1.75393	1.06937e-05
Pair_01663	AGC/YANK protein kinase		CT04_02154	540								CI_10134	544								0.00309865	0.993803	-0.428979	0.456768	-0.166521	0.451369
Pair_01666	hypothetical protein		CT04_02157	275								CI_07861	275								0.63424	0.174384	0.628271	0.51444	-0.3487	0.197402
Pair_01668	F-box protein POF7		CT04_02159	511								CI_07857	511								-0.117965	0.942974	0.253703	0.938486	-1.82023	0.0023233
Pair_01669	COM1 regulatory protein		CT04_02160	696								CI_07191	696								-1.03111	0.0452452	-0.58109	0.582081	-1.29503	0.000605326
Pair_01670	FRG1-like family protein		CT04_02161	272								CI_07852	310								0.771439	0.364079	-0.57996	0.750727	0.183323	0.646589
Pair_01671	ubiquitin-protein ligase Sel1		CT04_02162	840	Yes							CI_07853	840	Yes							0.328205	0.600641	0.016997	0.993058	0.160214	0.669465
Pair_01672	peptidyl-prolyl cis-trans isomerase		CT04_02163	182								CI_07185	182								-0.222958	0.806221	-0.140264	0.944253	0.289364	0.393857
Pair_01673	transcription factor		CT04_02164	931								CI_07187	982								-7.25354	3.83842e-06	-1.87009	0.197645	1.61879	0.00171064
Pair_01674	RING-8 protein		CT04_02165	498	Yes							CI_12933	497								0.417941	0.309299	-0.0521269	0.966788	-0.44474	0.153011
Pair_01676	Golgi complex component (vacuolar assembly/sorting protein VPS8)		CT04_02167	1597								CI_12931	1587								-0.153481	0.782776	0.242537	0.826114	0.356261	0.186082
Pair_01677	hypothetical protein		CT04_02168	739								CI_07859	738								-0.768603	0.526813	-1.46096	0.508428	-1.10654	0.0881775
Pair_01678	morphogenesis protein		CT04_02169	1032								CI_07854	1032								-0.00756931	0.992653	-1.12228	0.373226	-1.38982	0.00469378
Pair_01681	MBOAT family protein		CT04_02172	624					2.A.50			CI_07860	643					2.A.50			0.247599	0.885137	-0.429443	0.903283	-0.968783	0.20772
Pair_01682	rhamnogalacturonase B (rhamnogalacturonan lyase)		CT04_02173	526	Yes					PL4_1		CI_12930	562	Yes					PL4_1		-4.63389	4.00291e-05	-3.767	0.00125921	-2.14726	0.000255027
Pair_01683	uracil-DNA glycosylase		CT04_02175	352								CI_07855	352								-0.479755	0.365784	-0.404816	0.758919	0.399779	0.168907
Pair_01684	mitochondrial carrier		CT04_02176	466					2.A.29			CI_07856	485					2.A.29			-0.674712	0.384591	-0.398125	0.838486	-2.15097	2.56103e-05
Pair_01685	paired amphipathic helix protein		CT04_02178	286	Yes							CI_07849	293								-0.44011	0.652741	0.451853	0.808465	-0.424019	0.280091
Pair_01686	GARP complex component		CT04_02183	1130								CI_10583	1156								-0.0171237	0.974344	-0.373522	0.688135	-0.128533	0.607485
Pair_01687	DNA replication licensing factor MCM5		CT04_02184	721								CI_10584	750								0.291077	0.686348	-0.595699	0.682735	0.124797	0.706782
Pair_01688	mediator of RNA polymerase II transcription subunit 19 (Rox3 mediator complex subunit)		CT04_02185	353								CI_10585	353								-0.47833	0.0738171	-0.706368	0.126345	-0.581883	0.00581388
Pair_01689	DNase1 protein		CT04_02186	184	Yes							CI_10582	183	Yes							-0.953269	0.404324	1.21549	0.457784	0.355092	0.410811
Pair_01691	kinetochore protein Spc24		CT04_02191	227								CI_02700	201								-0.573555	0.372871	0.852256	0.468779	-1.10939	0.00169034
Pair_01692	Cut9 interacting protein		CT04_02192	406								CI_02703	406								0.945538	0.111935	1.65713	0.0959252	-0.596299	0.0636965
Pair_01693	hypothetical protein		CT04_02193	243	Yes							CI_02701	243	Yes							-0.459969	0.409706	0.0350042	0.98449	-1.34958	0.00150367
Pair_01695	early growth response protein 1 (egr-1)		CT04_02196	694								CI_03471	759								2.06564	0.00553838	2.83893	0.00645805	2.89879	2.9827e-06
Pair_01697	mitochondrial protein		CT04_02199	402								CI_03480	417								0.553933	0.176098	-0.512154	0.554201	-0.133779	0.587671
Pair_01699	glycosyltransferase family 20		CT04_02201	1033						GT20		CI_03466	1027						GT20		0.916278	0.387144	0.839799	0.712556	-1.10123	0.162319
Pair_01703	kinesin motor domain-containing protein		CT04_02205	762					3.A.11			CI_03479	731					3.A.11			0.751809	0.501765	0.721476	0.759003	0.0776439	0.879229
Pair_01712	cytochrome P450 4V3		CT04_02218	494								CI_03503	514								8.57864	8.85646e-09	5.0026	4.30952e-05	2.14954	0.000340189
Pair_01714	glucose sorbosone dehydrogenase		CT04_02220	492	Yes					AA12		CI_03499	463	Yes					AA12		-0.20731	0.823852	-1.434	0.307736	1.5693	0.00247335
Pair_01715	lipase 1 (carboxylesterase)		CT04_02221	571	Yes		S09X					CI_03519	571	Yes		S09X					-4.17147	8.41953e-05	-0.316648	0.831392	-4.3697	1.44833e-05
Pair_01717	FAD binding domain-containing protein		CT04_02225	642								CI_03516	642								-0.294401	0.66627	-0.420778	0.759003	1.49688	0.000771201
Pair_01718	hypothetical protein		CT04_02226	330	Yes							CI_03498	329	Yes							-0.173054	0.890001	-0.777694	0.742334	2.27229	0.000976765
Pair_01720	zinc-binding dehydrogenase		CT04_02228	381								CI_03517	368								-1.07845	0.260733	1.36289	0.455208	0.771693	0.0861503
Pair_01721	SMP-30/Gluconolaconase/LRE-like region		CT04_02230	433								CI_03513	433								-0.55837	0.362692	-0.0518371	0.978854	2.09544	2.33752e-05
Pair_01724	amino acid permease		CT04_02233	534					2.A.3			CI_03512	581					2.A.3			-1.53343	0.0298652	-0.387944	0.827799	-1.73841	0.00271077
Pair_01725	hypothetical protein		CT04_02234	133	Yes	EFF						CI_03500	159	Yes	EFF						-3.54525	0.0111062	-1.20945	0.652875	-2.69507	0.000370229
Pair_01731	alpha-L-arabinofuranosidase B domain protein		CT04_02248	508	Yes					GH54-CBM42		CI_12417	508	Yes					GH54-CBM42		2.58017	0.0146692	5.20671	0.000102689	1.40988	0.152427
Pair_01733	pisatin demethylase (benzoate 4-monooxygenase cytochrome P450)		CT04_02250	531								CI_08333	544								-0.770803	0.258452	-0.209864	0.893447	0.68118	0.47064
Pair_01735	RNA-dependent RNA polymerase		CT04_02252	1366								CI_08331	1366								2.74862	0.00424036	0.463307	0.840241	3.37559	3.33161e-06
Pair_01736	leucine-rich repeat-containing protein 40		CT04_02254	1166								CI_08338	1186								-0.180106	0.868267	-1.204	0.486739	-0.666359	0.183161
Pair_01739	maltose permease MAL31 (sugar porter family MFS transporter)		CT04_02257	560					2.A.1			CI_12411	618					2.A.1			0.451869	0.529794	0.95537	0.310393	0.227986	0.741557
Pair_01740	protein phosphatase 2C		CT04_02258	500	Yes							CI_08330	505	Yes							-0.0378547	0.965292	0.499897	0.700909	0.655123	0.0440533
Pair_01742	para-nitrobenzyl esterase (carboxylesterase)		CT04_02260	513	Yes		S09X					CI_12410	534	Yes		S09X					-0.0215454	0.989627	0.37602	0.88571	-1.32473	0.12076
Pair_01743	Zn(II)2Cys6 transcription factor		CT04_02261	489								CI_08334	519								0.793707	0.0564661	-0.0887168	0.947645	0.554997	0.0855803
Pair_01748	meiotic chromosome segregation protein		CT04_02270	301								CI_08861	301								2.2413	0.00636432	1.70486	0.297428	-0.92124	0.0854923
Pair_01750	C6 zinc finger domain protein		CT04_02272	637								CI_08310	492								-5.31265	3.33264e-06	-3.1419	0.00727509	-0.507731	0.216335
Pair_01754	major facilitator superfamily transporter		CT04_02276	558								CI_08323	558								-1.04902	0.0696582	-0.799336	0.462093	0.901097	0.00870439
Pair_01756	hypothetical protein		CT04_02278	221								CI_08314	221								-4.69364	2.36818e-05	-1.01381	0.488669	0.182149	0.857184
Pair_01758	glycosyl hydrolase family 43 protein		CT04_02282	1262								CI_08306	1262								-0.0365317	0.96144	-0.535145	0.654738	-1.2691	0.00285091
Pair_01760	cytochrome P450		CT04_02285	464								CI_08312	464								-0.882597	0.0854333	-1.77689	0.0874275	5.35369	3.18407e-08
Pair_01762	ligninase h2 precursor (peroxidase)		CT04_02287	421	Yes					AA2_dist		CI_08864	421	Yes					AA2_dist		3.44232	0.0265329	1.57105	0.640984	3.57728	0.00920702
Pair_01766	short-chain dehydrogenase/reductase family oxidoreductase		CT04_02294	344								CI_08859	384								4.23402	0.00155514	4.99668	0.00249615	3.35422	0.000546915
Pair_01767	hypothetical protein		CT04_02295	95								CI_08860	95								-0.658067	0.787633	-0.779226	0.854888	-1.3006	0.127015
Pair_01769	glycosyltransferase family 71 protein		CT04_02297	522	Yes					GT71		CI_08865	522	Yes					GT71		-1.41617	0.0180892	-0.583474	0.564459	1.82844	0.0237903
Pair_01771	lipoxygenase 1		CT04_02299	725								CI_08863	725								-8.47119	2.23971e-09	-3.2686	0.000168157	-1.21739	0.0366716
Pair_01772	FAD binding domain-containing protein		CT04_02302	617								CI_02557	617								-1.13538	0.246473	0.27117	0.917154	-1.12924	0.0289498
Pair_01773	hypothetical protein		CT04_02303	615								CI_02551	616								-0.0962442	0.815827	-1.17122	0.0453162	-0.476506	0.0302905
Pair_01774	nitroreductase		CT04_02304	204								CI_02558	204								-0.647313	0.529878	-0.823521	0.64717	-1.31239	0.0359399
Pair_01775	F-box domain-containing protein		CT04_02305	869								CI_02541	867								-0.338245	0.635292	-1.21786	0.252849	-0.889648	0.0117511
Pair_01776	G-protein coupled receptor		CT04_02306	446								CI_02544	446								1.4126	0.00750372	1.64429	0.0404079	0.289974	0.552867
Pair_01777	malate dehydrogenase		CT04_02307	316	Yes							CI_02539	316	Yes							2.07096	0.0978569	0.0783156	0.985057	-0.695025	0.461046
Pair_01778	SPRY domain-containing protein (ssh-4)		CT04_02308	488	Yes					GH18		CI_02562	1208	Yes					GH18		2.44097	0.000283822	1.98734	0.0448028	2.42077	1.62707e-06
Pair_01779	nicotinamide N-methyltransferase		CT04_02309	304								CI_02536	304								0.729273	0.405005	1.22963	0.385522	-0.273755	0.479706
Pair_01780	ubiquitin family protein		CT04_02310	729								CI_02560	728								-0.457377	0.543334	-0.326692	0.853394	-0.0320183	0.939748
Pair_01781	Golgi membrane protein		CT04_02311	739								CI_02538	740								0.140111	0.885385	0.191899	0.925903	1.08977	0.0093637
Pair_01782	methyltransferase family		CT04_02312	411								CI_02554	408								-1.79569	0.143315	0.0278261	0.993058	0.234501	0.655077
Pair_01783	endosomal SPRY domain-containing protein		CT04_02313	402								CI_02552	402								0.93752	0.00315956	0.840226	0.1301	-0.0494545	0.813538
Pair_01784	phosphatidylserine decarboxylase proenzyme		CT04_02314	510								CI_02559	509								0.00325111	0.995723	0.448878	0.611252	-0.362576	0.120374
Pair_01785	hypothetical protein		CT04_02315	250								CI_02549	250								0.312825	0.607394	0.226388	0.904714	-1.70899	0.000774849
Pair_01786	TGFbeta receptor associated protein		CT04_02317	1192								CI_02537	1194								-0.523149	0.481173	-0.716935	0.631999	0.460396	0.221822
Pair_01787	hypothetical protein		CT04_02318	622								CI_02545	648								0.573139	0.378982	1.56834	0.164021	1.8138	0.00038394
Pair_01788	ent-kaurene oxidase (cytochrome P450 )		CT04_02319	508								CI_02556	520								-1.58863	0.00756619	-0.221817	0.867024	0.997228	0.00817577
Pair_01789	60S ribosomal protein L17		CT04_02320	187								CI_02540	233								0.762174	0.220339	0.424603	0.759003	-0.322519	0.502167
Pair_01790	hypothetical protein		CT04_02321	484								CI_02553	473								-0.756037	0.0181715	-1.11745	0.0352291	-1.12244	6.97422e-05
Pair_01792	endonuclease/exonuclease/phosphatase family protein		CT04_02323	426								CI_02550	300								-1.05246	0.0683069	-2.52208	0.00671803	-0.282085	0.36646
Pair_01795	ABC transporter		CT04_02327	1199					3.A.1			CI_12792	1200					3.A.1			-2.32071	0.0219424	-0.00967343	0.998585	0.62182	0.253825
Pair_01796	cAMP-mediated signaling protein sok1 (T-complex protein 11)		CT04_02329	670								CI_08517	670								1.0373	0.00564173	0.889217	0.210556	0.330849	0.232501
Pair_01797	glycoside hydrolase family 32 protein		CT04_02334	659	Yes					GH32		CI_11662	684	Yes					GH32		0.0365253	0.967763	-0.643028	0.701441	-1.82403	0.00136242
Pair_01799	diphosphomevalonate decarboxylase		CT04_02336	391								CI_02217	415								0.252032	0.890958	-0.87621	0.772168	-2.0501	0.00610015
Pair_01800	cytochrome c1 heme lyase		CT04_02338	396								CI_09379	357								-2.28769	0.0733418	-0.293951	0.930361	-2.63397	0.00136242
Pair_01803	HET domain-containing protein		CT04_02341	708								CI_02215	682								5.61711	4.56648e-06	3.46046	0.00489128	-0.32673	0.717923
Pair_01806	uncharacterized protein		CT04_02346	129								CI_09373	129								0.772417	0.408163	1.52384	0.278229	1.6729	0.0013998
Pair_01808	ankyrin-like protein		CT04_02354	187					1.A.1			CI_09377	185					1.A.1			-0.783982	0.273928	-0.403072	0.81151	-0.787244	0.0436528
Pair_01810	serine carboxypeptidase (KEX1)		CT04_02356	620	Yes		S10					CI_00025	620	Yes		S10					0.294163	0.391929	0.0778838	0.94351	0.49843	0.0424789
Pair_01811	gamma-glutamyltranspeptidase		CT04_02357	610								CI_00030	617								0.473748	0.363902	0.78771	0.381153	1.10119	0.0014665
Pair_01812	pantothenate transporter liz1		CT04_02359	514					2.A.1			CI_00031	514					2.A.1			0.35645	0.567784	0.850545	0.35333	4.86087	1.34567e-07
Pair_01813	small S protein		CT04_02360	988								CI_00028	1119								-0.445538	0.638319	-0.730185	0.612971	0.887502	0.0334684
Pair_01814	DUF1680 domain-containing protein		CT04_02361	667						GH127		CI_00027	667						GH127		1.47228	0.0916287	1.94161	0.134933	4.05176	4.05287e-05
Pair_01815	monothiol glutaredoxin		CT04_02362	156								CI_00029	182								0.795934	0.413123	0.229969	0.935164	-0.546373	0.27481
Pair_01816	mitochondrial ATPase (AFG1-like ATPase)		CT04_02363	666								CI_05325	655								-1.53303	0.0286734	-1.0351	0.38058	0.831367	0.0115531
Pair_01817	arginine-tRNA-protein transferase 1		CT04_02364	425								CI_09046	453								-0.0610479	0.957464	0.140645	0.947565	-1.05017	0.0082677
Pair_01818	glycoside hydrolase family 63		CT04_02365	1027								CI_09040	1128								-1.10286	0.0403162	-0.255933	0.866433	0.0124549	0.97388
Pair_01819	bacterial transferase hexapeptide		CT04_02366	672								CI_05330	668								0.105805	0.884452	-1.11908	0.278229	-2.44038	2.9245e-06
Pair_01820	fungal specific transcription factor domain-containing protein		CT04_02367	678								CI_05329	790								0.540266	0.461337	-0.114827	0.955627	0.499788	0.186805
Pair_01821	RasGEF domain-containing protein		CT04_02368	1020								CI_09038	1036								-0.110344	0.761925	0.00774765	0.993906	0.0751063	0.748129
Pair_01822	SWR1-complex protein 4		CT04_02369	638								CI_05331	638								-0.979064	0.0750311	-1.02485	0.251306	0.531395	0.0672441
Pair_01823	exosome complex exonuclease RRP4		CT04_02370	353								CI_05320	344								0.100571	0.916451	-0.808201	0.538924	0.389431	0.222967
Pair_01824	exosome complex exonuclease		CT04_02371	98								CI_05321	98								0.108031	0.920287	-1.59505	0.177903	-0.497523	0.143739
Pair_01825	six-hairpin glycosidase-like protein		CT04_02372	701	Yes							CI_09043	706	Yes							1.03332	0.360267	0.298487	0.904446	1.46098	0.0148266
Pair_01826	LSM domain-containing protein		CT04_02373	177								CI_09044	177								-0.332244	0.435626	0.416354	0.592307	0.0378885	0.871787
Pair_01827	adaptor complexes medium subunit family protein		CT04_02374	543								CI_05322	543								0.138548	0.847711	-0.73007	0.492762	-0.722041	0.016292
Pair_01828	transmembrane emp24 domain-containing protein 9 (emp24/gp25L/p24 family/GOLD)		CT04_02375	219	Yes							CI_05332	273								0.761152	0.0623112	0.727608	0.341036	0.510613	0.0443141
Pair_01829	glutamate-cysteine ligase modifier subunit		CT04_02376	345	Yes							CI_05319	327								-1.48138	0.022931	-0.448407	0.749584	-1.95799	1.07588e-05
Pair_01830	nuclear pore complex subunit nup133		CT04_02377	1375								CI_05326	1375								0.467393	0.361704	0.259592	0.851762	0.764893	0.0321645
Pair_01831	maintenance of ploidy protein Mob1		CT04_02378	283								CI_09042	283								0.0453149	0.956608	-2.2092	0.0433756	0.186155	0.598296
Pair_01832	casein kinase I		CT04_02380	452								CI_05327	455								0.452404	0.195224	-0.184796	0.837595	-0.633029	0.0235316
Pair_01833	NUDIX domain-containing protein		CT04_02381	161								CI_09045	208								-0.399797	0.622943	-1.10676	0.385609	-3.94888	1.21299e-08
Pair_01834	malonyl CoA-acyl carrier protein transacylase		CT04_02382	443								CI_05323	443								-0.29514	0.439847	-0.474241	0.534979	-1.16243	4.1378e-05
Pair_01836	delta-aminolevulinic acid dehydratase		CT04_02384	383								CI_07054	383								0.22612	0.55631	0.777872	0.193387	0.201303	0.40348
Pair_01837	dual specificity protein kinase pom1		CT04_02385	1349								CI_07046	1391								0.0897209	0.889287	-0.650359	0.527119	-0.297484	0.379703
Pair_01838	protein ORM1 (ORMDL family protein)		CT04_02386	337								CI_07066	337								0.622926	0.197818	0.234011	0.877141	0.0038079	0.992205
Pair_01840	related to hard surface induced protein 3 (acyltransferase)		CT04_02389	519								CI_07052	559								-1.62763	0.0211088	-1.48905	0.174075	0.710104	0.105272
Pair_01842	F-box domain-containing protein		CT04_02392	705								CI_07154	751								-0.515144	0.465608	-1.59294	0.112045	1.28509	0.000276488
Pair_01844	mitogen-activated protein kinase MAF1		CT04_02394	371								CI_05318	483								0.939092	0.0151454	0.741332	0.327786	-0.802092	0.00576189
Pair_01845	voltage-gated potassium channel beta subunit		CT04_02395	374					8.A.5			CI_07060	374					8.A.5			0.56227	0.201405	0.864379	0.298717	0.799959	0.0148558
Pair_01846	O-methyltransferase family protein		CT04_02396	250								CI_07065	250								0.65085	0.271213	0.945099	0.310791	0.260515	0.426313
Pair_01850	nuclear migration protein		CT04_02401	1365								CI_07147	1365								1.40565	0.0149407	0.39474	0.798393	-1.33146	0.00453664
Pair_01851	hypothetical protein		CT04_02402	669								CI_05316	666								1.44023	0.0134759	0.573087	0.700612	-1.30748	0.00563181
Pair_01852	2-nitropropane dioxygenase		CT04_02403	357	Yes							CI_07152	357	Yes							-0.246169	0.657985	-0.0919338	0.947565	-1.32854	0.000322919
Pair_01853	cell division control protein 14		CT04_02404	318	Yes							CI_07050	341								0.261122	0.867335	-1.02372	0.716279	-1.14449	0.0891928
Pair_01854	Ras-2 protein		CT04_02405	243								CI_04644	243								0.634181	0.147042	-0.455858	0.686368	-1.17451	0.00094334
Pair_01855	serine racemase (pyridoxal-phosphate dependent enzyme)		CT04_02406	417								CI_07151	410								0.980869	0.00913923	0.357852	0.688318	-1.1513	2.44112e-05
Pair_01857	NIMA interactive protein		CT04_02408	808								CI_07155	825								0.530973	0.458475	0.497837	0.742544	0.032275	0.932943
Pair_01858	OTU domain-containing protein		CT04_02409	317								CI_07150	318								-0.376463	0.541432	0.217621	0.872353	0.477542	0.070417
Pair_01859	amidohydrolase 3		CT04_02410	570	Yes							CI_07059	570	Yes							-0.741307	0.335024	-0.986859	0.4466	-0.840545	0.0168281
Pair_01862	bZIP transcription factor		CT04_02413	384								CI_07660	394								-0.717638	0.0364366	-1.1052	0.0725507	-0.291495	0.267939
Pair_01865	thyroid receptor-interacting protein 13		CT04_02416	176								CI_03646	158								-3.40949	6.98695e-05	-3.46076	0.0024374	-1.36761	0.00556029
Pair_01866	glycosyltransferase family 20 protein		CT04_02417	903						GT20		CI_03641	906						GT20		-0.324817	0.373332	-0.510855	0.477744	-1.40585	4.23599e-05
Pair_01867	branched-chain amino acid aminotransferase		CT04_02418	400								CI_03643	481								-0.0273072	0.981662	0.541675	0.777001	-0.765258	0.0822902
Pair_01868	DNA replication licensing factor MCM3		CT04_02419	906								CI_05677	906								0.311672	0.506114	0.843386	0.289973	-0.00768663	0.979415
Pair_01869	DUF455 domain-containing protein (endonuclease/exonuclease/phosphatase)		CT04_02420	1193								CI_05674	1194								2.31032	0.0306419	2.6767	0.109046	-2.50526	8.80977e-05
Pair_01870	hypothetical protein		CT04_02421	349								CI_05672	202								-1.75504	0.00502603	-1.27595	0.236919	-3.90361	4.59329e-07
Pair_01871	related to poly(A) polymerase		CT04_02422	407								CI_05673	407								-0.997787	0.189574	-0.276083	0.897055	0.971201	0.0248854
Pair_01872	exocyst complex protein Exo70		CT04_02423	656								CI_05675	637								0.984409	0.0538388	1.12389	0.249699	1.02433	0.00660633
Pair_01874	tRNA methyltransferase complex GCD14 subunit		CT04_02426	490								CI_01475	490								-0.225592	0.841385	-1.06138	0.479028	-0.431841	0.270059
Pair_01875	hypothetical protein		CT04_02427	371								CI_01478	370								2.35121	0.000500281	2.61151	0.00381751	4.12348	1.49853e-09
Pair_01876	major facilitator superfamily transporter		CT04_02428	560								CI_01480	560								1.46463	0.0130482	1.95832	0.0223544	3.12906	8.92743e-09
Pair_01877	small secreted protein		CT04_02429	166	Yes							CI_01952	166	Yes							-1.7723	0.00594738	-0.0981168	0.951554	1.84717	0.000628513
Pair_01878	hypothetical protein		CT04_02430	148	Yes							CI_01488	148	Yes							-3.92298	0.0153081	0.103335	0.981753	-4.39871	0.00115971
Pair_01881	heterokaryon incompatibility protein		CT04_02435	667								CI_01471	667								1.15294	0.167903	1.43423	0.24346	1.5026	0.000853055
Pair_01883	maltose permease		CT04_02440	532					2.A.1			CI_01954	532					2.A.1			0.771475	0.377583	-0.944532	0.531975	6.16265	6.29463e-07
Pair_01884	C6 transcription factor		CT04_02441	700								CI_01485	702								-0.521987	0.493405	-0.460662	0.798393	1.10924	0.00920702
Pair_01885	hypothetical protein		CT04_02442	265								CI_12873	321								-0.862502	0.226038	-0.322888	0.840241	-1.74976	3.52969e-05
Pair_01886	C4-dicarboxylate transporter/malic acid transporter		CT04_02445	451					2.A.16			CI_01470	451					2.A.16			2.73882	0.0264431	-0.311294	0.939297	-0.829224	0.2724
Pair_01887	ABC-type nitrate sulfonate bicarbonate transport systems periplasmic components-like protein		CT04_02446	298								CI_01474	300								0.445008	0.49211	0.207137	0.903342	-0.0181208	0.960565
Pair_01888	hypothetical protein		CT04_02447	388	Yes							CI_01490	388	Yes							-1.39989	0.0170566	-1.82937	0.0560966	-2.54005	0.000186551
Pair_01889	amidohydrolase 2		CT04_02448	371	Yes							CI_01482	371	Yes							4.24516	1.10149e-05	3.51104	0.00443685	5.91087	7.29932e-08
Pair_01890	carbonic anhydrase		CT04_02449	272	Yes							CI_01489	284	Yes							-3.05938	0.00651514	-1.45844	0.397379	-2.79178	0.0100263
Pair_01891	endothelin-converting enzyme (peptidase family M13)		CT04_02450	757								CI_01469	757								0.657066	0.145517	1.46081	0.065422	1.34639	0.000682075
Pair_01892	cysteinyl-tRNA synthetase		CT04_02451	833								CI_01476	833								0.00131515	0.998365	-1.0711	0.270275	-2.04689	4.96071e-06
Pair_01893	CHRD superfamily protein		CT04_02452	214	Yes							CI_01958	248	Yes							2.36316	9.63837e-07	1.50439	0.00672223	3.50163	0.000133822
Pair_01895	dockerin type 1		CT04_02454	454	Yes							CI_01484	454	Yes							-0.0252576	0.97836	1.43587	0.0204225	7.14201	1.77036e-08
Pair_01896	CFEM domain-containing protein		CT04_02455	452								CI_01467	470								-6.2128	0.00120854	-1.44831	0.508423	2.10638	0.02428
Pair_01897	hypothetical protein		CT04_02457	120								CI_01477	120								-0.419447	0.752635	-0.447659	0.840765	-1.37184	0.0243536
Pair_01899	dual specificity protein phosphatase		CT04_02461	506								CI_02194	505								-0.356961	0.657544	0.776222	0.581924	-0.61536	0.0798172
Pair_01902	hypothetical protein		CT04_02469	765								CI_03578	406								0.399076	0.774529	-1.781	0.486739	0.0560784	0.95162
Pair_01904	rossmann-fold NAD (+)-binding protein		CT04_02471	604								CI_02141	605								0.713247	0.588903	0.705323	0.785219	0.545729	0.321317
Pair_01905	WD domain-containing protein (guanine nucleotide-binding protein subunit beta)		CT04_02472	321								CI_02138	321								0.594037	0.0911484	0.205872	0.783429	-0.489342	0.0838974
Pair_01906	MBOAT family protein		CT04_02473	645								CI_02146	669								-2.39422	0.0225006	0.621512	0.747935	-1.46787	0.00418513
Pair_01908	dolichyl-diphosphooligosaccharide-protein glycotransferase (OST3/OST6 family protein)		CT04_02476	330					9.A.45			CI_02140	330					9.A.45			-0.0424163	0.94378	0.731861	0.307314	-0.264906	0.310947
Pair_01909	60S ribosomal protein L18		CT04_02477	215								CI_02143	248								0.486589	0.556897	0.429871	0.794071	-0.552613	0.336902
Pair_01910	solute carrier family 25 member 42		CT04_02478	339					2.A.29			CI_02144	339					2.A.29			-0.901521	0.240191	-0.996245	0.50997	-1.11513	0.0146184
Pair_01911	serine/threonine protein kinase		CT04_02479	444								CI_02136	444								-1.86107	0.0415463	-1.40987	0.306294	1.26354	0.00394275
Pair_01912	isochorismatase family protein family		CT04_02480	1072								CI_02135	961								0.362966	0.500738	-0.152981	0.917154	1.08382	0.000561361
Pair_01914	hypothetical protein		CT04_02482	427								CI_00273	491								-0.457245	0.687248	-1.28266	0.52882	-1.96765	0.00797569
Pair_01915	pentatricopeptide repeat-containing protein		CT04_02483	703								CI_05333	769								-0.293687	0.762249	-1.23248	0.371406	0.672505	0.0791854
Pair_01916	hypothetical protein		CT04_02484	204	Yes							CI_05355	202	Yes							-4.10942	1.41133e-05	0.534683	0.712556	0.1692	0.672216
Pair_01917	multiple ankyrin repeats single KH domain-containing protein		CT04_02485	1878					1.A.1			CI_05344	1879					1.A.1			0.549985	0.646202	1.77791	0.248013	2.41087	0.000105752
Pair_01919	WD repeat-containing protein 2		CT04_02487	651	Yes				3.A.20			CI_05347	606	Yes				3.A.20			0.357427	0.495408	0.08281	0.960178	0.396847	0.188797
Pair_01920	RTA1 domain-containing protein		CT04_02488	450								CI_05358	409								-1.2484	0.582472	0.480533	0.923742	1.07276	0.263696
Pair_01921	MIZ/SP-RING zinc finger protein		CT04_02489	1315								CI_05361	1286								-0.106037	0.891044	-0.63227	0.603414	0.269845	0.431458
Pair_01922	hypothetical protein		CT04_02490	337								CI_05334	339								-0.111724	0.903723	0.00307837	0.999036	-0.346948	0.286749
Pair_01923	arrestin		CT04_02491	555								CI_05360	553								-0.00350309	0.995832	0.985714	0.223339	1.44549	1.69245e-05
Pair_01925	triacylglycerol lipase		CT04_02493	344								CI_05359	344								-0.796728	0.161962	-0.20519	0.893161	0.533372	0.0689318
Pair_01928	C-1-tetrahydrofolate synthase (formate-tetrahydrofolate ligase)		CT04_02496	1113								CI_05351	1102								-0.371545	0.514064	-0.660506	0.5372	-1.18947	0.00193832
Pair_01929	integral membrane protein		CT04_02497	402								CI_05356	397								-5.27689	7.38404e-06	-2.84792	0.0138815	6.52878	8.77443e-08
Pair_01930	R3H domain-containing protein		CT04_02498	804								CI_05336	827								0.0963489	0.93901	-0.502562	0.836649	-0.809188	0.173915
Pair_01932	hypothetical protein		CT04_02500	270								CI_05349	359	Yes							0.690558	0.325595	1.24168	0.25033	0.371054	0.265193
Pair_01934	GDSL-like lipase/acylhydrolase		CT04_02504	174								CI_06029	323								0.656676	0.391626	0.859684	0.486014	-0.145565	0.681792
Pair_01935	repetitive proline-rich cell wall protein		CT04_02505	413	Yes							CI_09809	413	Yes							0.409394	0.132652	1.04799	0.00727509	4.45051	2.63736e-11
Pair_01936	hypothetical protein		CT04_02506	501								CI_11760	508								1.16037	0.0515534	0.419134	0.811845	1.62684	0.00360319
Pair_01937	ALKBH6 protein (calpain)		CT04_02507	243								CI_11755	252								0.742836	0.453402	1.30101	0.373058	0.962362	0.0242854
Pair_01938	triose-phosphate transporter		CT04_02508	360								CI_11759	360								0.630587	0.553437	-1.03269	0.688318	-0.661842	0.295729
Pair_01939	peptidoglycan binding domain containing protein		CT04_02511	535								CI_11757	538								-0.0658307	0.967427	0.621065	0.83626	1.01675	0.0880896
Pair_01940	hypothetical protein		CT04_02512	516	Yes							CI_11758	532								0.273304	0.654817	-0.0835305	0.957747	-0.19416	0.524971
Pair_01941	GTP-binding protein RBG1		CT04_02513	406					9.A.8			CI_11753	367					9.A.8			-0.0722746	0.85984	0.146602	0.862394	-0.343533	0.0845156
Pair_01942	3-oxo-5-alpha-steroid 4-dehydrogenase		CT04_02514	315	Yes							CI_11756	306	Yes							0.558588	0.202434	1.36117	0.046948	2.15829	4.60008e-08
Pair_01943	hypothetical protein		CT04_02515	611								CI_06009	611								-1.12231	0.106395	-1.54821	0.198555	-0.863315	0.0345752
Pair_01944	molybdenum cofactor biosynthesis protein C		CT04_02516	244								CI_06007	244								1.37139	0.0596852	1.25707	0.387875	-0.913667	0.0428065
Pair_01945	YkgB protein		CT04_02517	396	Yes							CI_09345	396	Yes							-0.268728	0.701987	-0.618209	0.55395	-0.855315	0.307938
Pair_01947	squalene synthetase		CT04_02519	464								CI_12757	561								1.49858	0.0104792	1.00046	0.386755	0.203311	0.615347
Pair_01949	glycylpeptide N-tetradecanoyltransferase (alpha/beta hydrolase fold family )		CT04_02521	351								CI_09352	351								-0.734633	0.131168	-0.390202	0.72486	-0.282253	0.279732
Pair_01951	GPI mannosyltransferase (FHA domain-containing protein)		CT04_02523	1175						GT50		CI_10264	1238						GT50		0.23328	0.795929	0.0846179	0.966181	1.48162	0.000340189
Pair_01955	glycylpeptide N-tetradecanoyltransferase		CT04_02527	564								CI_09351	564								0.472043	0.31557	0.576561	0.525887	-0.577672	0.0365533
Pair_01956	DnaJ domain-containing protein		CT04_02529	521					3.A.5			CI_12755	522					3.A.5			0.382903	0.55078	-0.340407	0.83626	-0.903951	0.0165348
Pair_01957	cytochrome b5-like heme steroid binding domain-containing protein		CT04_02530	380								CI_10265	381								-1.78131	0.105832	-0.880045	0.680198	-1.27147	0.0232384
Pair_01958	EF hand domain-containing protein		CT04_02531	946	Yes				5.B.1			CI_09350	932	Yes				5.B.1			-0.0256552	0.980112	0.0529686	0.982284	0.397263	0.336467
Pair_01959	abhydrolase domain-containing protein		CT04_02532	452								CI_09353	402	Yes		S09C					-0.858416	0.228644	-0.921267	0.49243	-0.276897	0.410237
Pair_01961	periplasmic nitrate		CT04_02534	849					5.A.3			CI_06005	968					5.A.3			-6.25875	6.171e-07	-3.9386	0.000681115	0.0789046	0.907653
Pair_01963	hypothetical protein		CT04_02540	582								CI_07627	536								-4.94369	0.00153936	-0.359241	0.916883	-1.26207	0.0345881
Pair_01965	GPR/FUN34 family protein (GPR1/FUN34/yaaH family protein)		CT04_02544	311					2.A.96			CI_12833	405					2.A.96			1.13997	0.00753505	0.655602	0.270317	-1.16793	0.00177482
Pair_01966	glycosyltransferase family 2		CT04_02545	836						GT2		CI_07624	839						GT2		0.316643	0.669373	0.581925	0.710144	-0.311354	0.493561
Pair_01967	threonine ammonia-lyase		CT04_02547	813								CI_09360	806								-0.326963	0.685905	-1.13579	0.397956	-0.528738	0.162286
Pair_01973	xyloglucan-specific endoglucanase		CT04_02554	329	Yes					GH12		CI_12796	329	Yes					GH12		0.680076	0.296193	0.871688	0.522634	0.527004	0.176983
Pair_01974	alpha/beta hydrolase (arylesterase)		CT04_02555	267								CI_04635	267								-3.86636	5.40845e-05	-0.694291	0.692081	4.63526	1.55569e-05
Pair_01977	glutathione-dependent formaldehyde-activating (GFA family) protein		CT04_02559	258								CI_09367	258								-2.57784	0.0151532	2.09985	0.210692	4.21008	1.63409e-05
Pair_01979	TLDc domain containing protein 2 (Restriction of telomere capping protein 5)		CT04_02561	605								CI_09358	624								-1.16002	0.170896	-1.13089	0.528695	-0.454992	0.295729
Pair_01980	mitochondrial hypoxia responsive domain-containing protein		CT04_02562	251								CI_09359	278								0.0394644	0.967763	-0.139411	0.949632	0.896531	0.019434
Pair_01983	major facilitator superfamily protein		CT04_02565	507					2.A.1			CI_04633	529					2.A.1			-0.716689	0.561867	-0.52027	0.82968	0.0128638	0.993121
Pair_01984	guanine nucleotide-binding protein alpha-3 subunit (G-protein alpha subunit)		CT04_02568	355								CI_03877	355								-0.238145	0.685905	-0.0405926	0.98052	0.477381	0.19911
Pair_01985	hypothetical protein		CT04_02569	234								CI_03881	181								-0.829621	0.0261028	-0.310624	0.727686	-1.64949	5.50991e-07
Pair_01987	peroxisome biosynthesis protein (pas10 peroxin-12)		CT04_02572	440								CI_03885	438								-0.495126	0.38671	-0.0813654	0.958108	-0.0674519	0.835283
Pair_01988	C2H2 finger domain-containing protein		CT04_02573	1037								CI_03882	1037								0.750115	0.0472877	-0.0270476	0.983646	-0.868259	0.00457963
Pair_01989	F-box domain-containing protein		CT04_02574	757								CI_03883	757								-0.174107	0.761776	-1.02228	0.196515	0.084946	0.785367
Pair_01991	ubiquitin carboxyl-terminal hydrolase		CT04_02576	2569								CI_12119	2586								-0.0715418	0.893376	0.124869	0.912876	1.37619	3.51278e-05
Pair_01995	ubiquitin fusion degradation protein		CT04_02581	441								CI_04363	441	Yes							0.622119	0.406129	-0.557565	0.785795	-2.10383	0.000586161
Pair_01996	C2H2 zinc finger protein (SIP5)		CT04_02582	876								CI_04366	881								-0.477606	0.391879	-0.428064	0.734213	-1.59661	0.000226392
Pair_01997	fungal specific transcription factor domain-containing protein		CT04_02583	701								CI_09898	683								-0.33584	0.73223	0.419838	0.829248	-0.582461	0.19547
Pair_01998	hypothetical protein		CT04_02584	258	Yes							CI_04361	258	Yes							-4.09483	0.000156519	0.486965	0.833184	2.47949	0.000286531
Pair_01999	oligonucleotide transporter		CT04_02586	645					2.A.67			CI_09902	721					2.A.67			1.28632	0.142359	4.77209	0.00595345	0.408147	0.466761
Pair_02000	ubiquitin fusion degradation protein		CT04_02587	758								CI_04362	758								-1.09159	0.0601487	-1.12866	0.271736	-3.1578	2.71705e-08
Pair_02001	actin-like protein arp-6		CT04_02588	448								CI_04364	481								-1.63596	0.060796	-1.45852	0.275359	-0.322268	0.432456
Pair_02003	hypothetical protein		CT04_02590	110								CI_09904	110								1.1373	0.00174613	0.211013	0.810054	-0.772567	0.00990567
Pair_02004	kynureninase 2		CT04_02591	493								CI_09901	493								-0.937132	0.514064	-0.448151	0.909882	-3.30525	0.00222663
Pair_02005	hypothetical protein		CT04_02592	224	Yes	EFF						CI_09903	224	Yes	EFF						-5.62931	4.75e-06	-2.91689	0.0119109	4.15982	0.000121406
Pair_02006	aldo/keto reductase		CT04_02593	444								CI_09899	534								-3.0572	0.000782163	-0.256434	0.893161	-1.52195	0.00450031
Pair_02007	mitochondrial intermembrane space import and assembly protein 40 protein		CT04_02595	177								CI_11776	203	Yes							0.966573	0.0113188	1.35295	0.0542533	-1.97093	2.91002e-06
Pair_02008	proline-specific amino acid permease		CT04_02596	555					2.A.3			CI_07526	555					2.A.3			0.265372	0.660432	-1.11342	0.280308	-0.86312	0.040179
Pair_02009	malate dehydrogenase		CT04_02598	333								CI_11768	333								0.152671	0.818242	-0.160742	0.906849	-0.35957	0.370856
Pair_02012	vesicle transport V-SNARE protein		CT04_02601	287								CI_11778	266								-0.805546	0.276998	-1.15911	0.360717	-0.871695	0.0216968
Pair_02014	NAD-dependent epimerase/dehydratase		CT04_02603	262								CI_07523	262								-2.05375	0.00575387	-0.506217	0.765765	0.0411595	0.922861
Pair_02016	Hst3 protein		CT04_02605	1128								CI_12691	1128								0.364434	0.644742	-0.60787	0.702676	0.825155	0.0228531
Pair_02017	aminotransferase family protein		CT04_02606	462								CI_11774	462								-0.55414	0.372334	0.165769	0.912726	-4.79413	7.84284e-11
Pair_02018	cation-transporting ATPase 4		CT04_02607	1334					3.A.3			CI_11767	1321					3.A.3			0.387882	0.310043	0.479779	0.531082	-0.0939301	0.730629
Pair_02020	C2HC5 finger protein		CT04_02609	526								CI_11769	515								-0.532231	0.515952	-0.802231	0.608185	-3.26038	1.14645e-07
Pair_02021	hypothetical protein		CT04_02610	585								CI_11770	646								0.659599	0.589548	-0.0790398	0.982018	-1.06887	0.0794606
Pair_02022	hypothetical protein		CT04_02611	423								CI_11775	440								-6.49681	9.42674e-08	-4.09704	0.000102689	-10.7931	6.20222e-11
Pair_02023	general alpha-glucoside permease (sugar porter family MFS transporter)		CT04_02612	548					2.A.1			CI_12689	561					2.A.1			0.902077	0.304671	-0.473556	0.824749	0.340178	0.62496
Pair_02024	hypothetical protein		CT04_02613	139								CI_07527	132								1.49626	0.241304	2.87644	0.152053	3.38507	3.85395e-05
Pair_02026	duf636 domain protein (glutathione-dependent formaldehyde-activating enzyme)		CT04_02615	369								CI_11781	369								0.225201	0.833344	-0.409009	0.83626	4.37895	1.66319e-06
Pair_02027	tetratricopeptide repeat protein 1		CT04_02617	282								CI_05248	311								0.744778	0.405005	0.664434	0.712556	0.0037775	0.993121
Pair_02029	C6 zinc finger domain-containing protein		CT04_02619	878	Yes							CI_05246	877	Yes							0.368245	0.754755	0.562827	0.812883	0.232281	0.689884
Pair_02031	enoyl-CoA hydratase/isomerase family protein		CT04_02622	276								CI_04275	276								-0.102741	0.924191	0.31608	0.866635	-0.47389	0.407135
Pair_02032	short-chain dehydrogenase/reductase SDR		CT04_02623	254	Yes							CI_04279	254								-3.73289	0.000137628	1.72138	0.158236	1.38676	0.120302
Pair_02033	protamine P1		CT04_02624	1002								CI_04272	1007								-1.0498	0.225219	-0.89842	0.584919	0.591346	0.149374
Pair_02035	lipoate-protein ligase A		CT04_02627	424								CI_04268	422								-0.686308	0.34353	-1.90811	0.0631621	-0.792055	0.0262582
Pair_02036	salicylate hydroxylase		CT04_02628	498								CI_04278	475	Yes							1.7669	0.00116769	2.11835	0.0111494	-0.210527	0.493063
Pair_02037	xaa-Pro aminopeptidase family enzyme		CT04_02631	456								CI_04269	456								0.634205	0.356331	1.4208	0.169379	1.66899	0.000103748
Pair_02039	conserved leucine-rich repeat protein (WD repeat domain-containing protein)		CT04_02633	1843								CI_04273	1833								0.763894	0.337155	0.598056	0.716279	0.777718	0.037367
Pair_02040	TBC domain-containing protein		CT04_02634	1060								CI_04274	1068								0.0820081	0.916758	-0.345848	0.807259	0.201321	0.544696
Pair_02041	phosphoglycerate mutase		CT04_02635	302								CI_04287	317								0.284794	0.727577	-0.254047	0.884053	1.60752	0.000382751
Pair_02044	chorismate synthase		CT04_02638	408								CI_04270	408								-0.0165978	0.994547	-0.183674	0.9718	-1.6959	0.0587561
Pair_02045	short chain dehydrogenase/reductase		CT04_02639	297								CI_04285	299	Yes							-1.49535	0.142166	-0.52395	0.82895	-2.0302	0.00154318
Pair_02046	glycosyltransferase family 4 protein		CT04_02640	477						GT4		CI_04276	506						GT4		0.392058	0.671719	-0.45288	0.810054	-0.0217213	0.959935
Pair_02047	cytidylyltransferase family protein		CT04_02641	356								CI_04277	355								0.168952	0.939363	0.137823	0.976587	0.705137	0.354151
Pair_02049	cAMP-independent regulatory protein pac2		CT04_02643	474								CI_06421	476								-0.893863	0.407229	-0.128097	0.965753	-0.305675	0.644157
Pair_02050	hypothetical protein		CT04_02644	862								CI_05948	862								0.588405	0.0921	0.137871	0.893885	-0.433932	0.0952606
Pair_02051	protein phosphatase 2C		CT04_02645	689								CI_05952	607								-0.166159	0.690253	-0.81099	0.185861	-0.644087	0.0166473
Pair_02052	related to glucan 4-alpha-glucosidase		CT04_02646	798								CI_12030	798								-0.829911	0.0846223	-0.336296	0.769638	0.15529	0.567382
Pair_02054	NADPH-dependent 1-acyldihydroxyacetone phosphate reductase (short-chain dehydrogenase )		CT04_02649	328								CI_12038	300								-1.68133	0.00300618	0.0490513	0.97206	0.935957	0.00552422
Pair_02055	benzoate 4-monooxygenase		CT04_02650	506								CI_12031	506								2.93013	1.3058e-07	0.823581	0.212437	-1.55588	8.76018e-05
Pair_02056	internalin protein		CT04_02651	140	Yes							CI_12036	167	Yes							-2.59812	0.000127286	-1.73512	0.0165885	-1.06629	0.086862
Pair_02057	short-chain dehydrogenase/reductase family		CT04_02652	323								CI_08827	343	Yes							-2.45295	0.0135171	-0.729053	0.708034	0.769039	0.110278
Pair_02058	20S-pre-RNAa D-site endonuclease NOB1		CT04_02653	463								CI_12034	457								0.0881003	0.926122	-0.991549	0.435878	0.194367	0.61352
Pair_02059	thymidylate kinase		CT04_02654	397								CI_08825	572								0.689593	0.407229	-0.474542	0.838778	0.327931	0.577616
Pair_02060	thymidylate kinase		CT04_02655	270								CI_08824	270								0.82262	0.0680392	0.251307	0.826326	1.15729	7.11913e-05
Pair_02062	cytosolic Fe-S cluster assembling factor cfd-1		CT04_02658	443					3.A.1			CI_12029	302					3.A.1			-1.73842	0.00519662	-1.34398	0.152053	-1.03918	0.00292512
Pair_02063	S-adenosylmethionine decarboxylase proenzyme		CT04_02659	390								CI_12027	388								-3.96959	0.00513067	-1.55764	0.505143	1.20911	0.0609581
Pair_02064	S-adenosylmethionine decarboxylase proenzyme		CT04_02660	521								CI_12028	521								-0.686889	0.67785	-0.83527	0.816213	-1.85922	0.0446668
Pair_02065	related to nitrate assimilation regulatory protein NIRA		CT04_02661	790								CI_12032	790								-0.128762	0.75556	-0.242688	0.780837	0.516704	0.0404703
Pair_02066	tat pathway signal sequence		CT04_02662	279								CI_12035	164								-5.79116	4.43392e-06	-3.97069	0.000750749	1.37065	0.0740174
Pair_02067	tat pathway signal sequence		CT04_02664	287								CI_08826	287								-3.73653	0.000302118	-1.6342	0.169379	6.27807	1.41008e-06
Pair_02068	para-nitrobenzyl esterase		CT04_02665	391	Yes		S09X					CI_08823	547	Yes		S09X					-3.26039	0.00251814	-1.58343	0.251306	2.50253	0.00103562
Pair_02069	homoserine dehydrogenase		CT04_02674	367								CI_11729	365								0.35551	0.446377	-0.263399	0.82334	-0.382555	0.13999
Pair_02070	fructose-1,6-bisphosphatase		CT04_02675	345								CI_11731	345								0.0239524	0.954145	-1.1522	0.0154983	-1.72861	9.56566e-07
Pair_02071	peroxisomal biogenesis factor 11		CT04_02676	234								CI_11733	234								0.173393	0.617161	-0.374335	0.539762	0.566287	0.0170313
Pair_02072	DUF1295-domain-containing protein		CT04_02677	327	Yes							CI_11730	327								-2.05179	0.00116663	0.88613	0.443756	1.55489	0.000250377
Pair_02073	complex I intermediate-associated protein 30		CT04_02678	251								CI_11728	226								-0.996862	0.240191	-1.53266	0.260622	-1.57071	0.00108968
Pair_02074	transcription factor bZIP		CT04_02679	274								CI_11727	274								-0.244068	0.844062	-0.385842	0.876785	0.268219	0.63835
Pair_02075	hypothetical protein		CT04_02680	356								CI_10186	356								-1.9207	0.0410055	-1.51253	0.266716	1.24459	0.0160125
Pair_02076	beta-eliminating lyase		CT04_02683	895								CI_10190	926								-1.64415	0.00213821	-0.155504	0.91387	-0.692539	0.0127111
Pair_02077	aldehyde reductase (aldo/keto reductase)		CT04_02684	326								CI_10199	326								-0.910683	0.479198	0.869602	0.750727	-2.23156	0.00774398
Pair_02079	integral membrane protein		CT04_02689	121								CI_10185	121								0.332666	0.623759	1.22611	0.187637	0.477242	0.13583
Pair_02080	alkyl hydroperoxide reductase subunit C thiol specific antioxidant		CT04_02690	207								CI_10189	207								-0.986558	0.379373	1.93622	0.297247	-0.619035	0.247955
Pair_02082	TPR repeat-containing protein		CT04_02694	1025								CI_10188	1025								0.217525	0.828764	-0.222703	0.909089	-0.962878	0.00825044
Pair_02084	cupin 2 conserved barrel domain-containing protein		CT04_02696	130								CI_12011	130								-4.11598	0.048093	-1.19731	0.769453	3.18491	0.00211922
Pair_02085	amidohydrolase family protein		CT04_02697	515								CI_12009	491								-1.31627	0.0801905	0.843285	0.512741	2.83199	2.36384e-06
Pair_02086	CCCH zinc finger DNA binding protein		CT04_02698	458								CI_09301	439								2.78013	0.00162918	3.78259	0.00529223	3.57838	3.62752e-05
Pair_02088	Cas1 appressorium specific protein		CT04_02700	249	Yes							CI_12006	253	Yes							-1.01297	0.657368	-1.59771	0.640477	-3.27688	0.0740122
Pair_02091	dihydrodipicolinate synthetase family protein		CT04_02703	334								CI_12070	334								-2.49858	0.0494999	-1.64327	0.423293	0.0390397	0.948942
Pair_02092	oxidoreductase		CT04_02705	225								CI_12000	225								-0.853222	0.207247	0.0708912	0.969072	-2.39618	8.64282e-07
Pair_02093	short-chain dehydrogenase		CT04_02706	259								CI_12013	259								-0.992408	0.0514416	-0.583328	0.560603	1.49305	0.0001422
Pair_02094	sugar transporter family protein (H+ symporter family protein)		CT04_02707	529					2.A.1			CI_12012	540					2.A.1			-0.107576	0.934007	0.202008	0.939055	0.906937	0.199423
Pair_02097	AAA family ATPase		CT04_02710	968								CI_12004	978								1.73148	0.154093	0.407529	0.918168	-1.42282	0.0686115
Pair_02099	hypothetical protein		CT04_02713	242								CI_12005	236								4.62488	1.61055e-08	2.73835	0.000102689	-1.8487	0.0363373
Pair_02101	2-dehydropantoate 2-reductase (ketopantoate reductase family)		CT04_02715	324								CI_12068	324								-2.00724	0.0326156	-0.47399	0.812262	-1.60614	0.0602633
Pair_02102	hard-surface induced protein		CT04_02716	352								CI_10180	299	Yes							-5.1287	3.84834e-05	-1.35767	0.244154	7.00222	1.43328e-08
Pair_02104	hypothetical protein		CT04_02720	318								CI_12069	346								-0.481806	0.767182	-0.171029	0.960296	2.06491	0.003119
Pair_02105	fasciclin domain family protein		CT04_02721	435	Yes							CI_09280	434	Yes							-1.24183	0.0693182	1.31572	0.212437	4.6074	1.14236e-07
Pair_02107	hypothetical protein		CT04_02723	1381								CI_09296	1341								1.96989	0.006657	-0.548667	0.74937	3.55243	4.52135e-05
Pair_02108	fungal specific transcription factor		CT04_02725	696								CI_09285	932								0.596632	0.376572	0.693154	0.640477	-0.47266	0.323295
Pair_02110	Zn(II)2Cys6 transcription factor (C6 transcription factor)		CT04_02727	794								CI_09284	808								-1.07646	0.0317583	0.223409	0.832391	2.47922	8.52188e-08
Pair_02113	ferric reductase transmembrane component		CT04_02730	831								CI_09294	735								-3.10724	0.0952255	-4.0483	0.0426303	3.09185	0.000438252
Pair_02116	hypothetical protein		CT04_02733	534								CI_09282	534								-7.70321	9.22229e-07	-2.62113	0.0156901	8.93799	5.91805e-08
Pair_02121	C6 zinc finger domain-containing protein (fungal specific transcription factor)		CT04_02742	851								CI_10129	894								-1.18446	0.112616	0.427631	0.790739	1.60431	0.000117909
Pair_02123	dihydrolipoamide acetyltransferase component		CT04_02744	457								CI_10127	457								0.183256	0.795608	-0.0914849	0.958056	-0.0599564	0.896396
Pair_02125	nucleoporin NUP49/NSP49		CT04_02747	510								CI_10123	517								-0.493382	0.31959	-1.22084	0.0983692	-1.0885	0.000224862
Pair_02128	hypothetical protein		CT04_02751	351								CI_10125	351								1.21683	0.240782	1.79889	0.327307	0.423478	0.393133
Pair_02130	DUF890 domain-containing protein		CT04_02753	824								CI_12437	813								1.1736	0.00153936	1.31534	0.0418102	0.849425	0.000520836
Pair_02132			CT04_02756	362	Yes					GH5_31		CI_10120	362	Yes					GH5_31		-0.680683	0.302595	1.79225	0.0140626	1.48218	0.0578866
Pair_02134	hypothetical protein		CT04_02758	186	Yes							CI_12440	186	Yes							-1.00521	0.349483	1.11846	0.622943	1.93969	0.00561889
Pair_02135	guanyl-nucleotide exchange factor (Sec7 domain-containing protein)		CT04_02759	1860								CI_10126	1864								-0.155518	0.728726	-0.666861	0.354051	-0.105878	0.675369
Pair_02136	inositol oxygenase		CT04_02760	316								CI_10132	316								-0.440326	0.682958	-1.16342	0.514534	-1.23684	0.0906081
Pair_02139	XAP5 domain-containing protein		CT04_02763	363								CI_12438	409								-0.782874	0.374116	-0.438241	0.818302	-0.150721	0.719002
Pair_02140	ArcA-like protein		CT04_02765	538								CI_07169	642								0.963941	0.142137	0.433221	0.767586	-0.134855	0.736676
Pair_02142			CT04_02767	148	Yes							CI_10128	151	Yes							1.75196	0.502332	2.40937	0.584668	-2.32361	0.115854
Pair_02147	Appr-1-p processing enzyme family protein		CT04_02774	607								CI_07163	609								-0.860008	0.193131	0.482538	0.741597	3.97929	5.56989e-05
Pair_02151	nucleoside-diphosphate-sugar epimerase		CT04_02780	255								CI_10750	255								-4.59564	0.000448047	-1.9338	0.210167	-1.90032	0.00240699
Pair_02152	short-chain dehydrogenase/reductase family		CT04_02781	297								CI_07480	297								1.59173	0.017422	0.718414	0.56112	1.43322	0.00247064
Pair_02156	hypothetical protein		CT04_02786	336	Yes							CI_10746	336	Yes							-0.654221	0.243444	-0.394648	0.760738	-2.61451	9.00956e-07
Pair_02158	major facilitator superfamily transporter		CT04_02788	467					2.A.1			CI_10749	467					2.A.1			0.3372	0.926122	-1.60988	0.766255	-0.804629	0.552972
Pair_02160	CFEM domain protein		CT04_02791	231	Yes							CI_07161	231	Yes							-2.25427	0.0221761	-0.300058	0.894703	-0.922234	0.092169
Pair_02163	cutinase transcription factor 1 beta (C6 transcription factor)		CT04_02795	758								CI_10742	751								-0.962629	0.0622968	-0.443393	0.677745	1.44294	0.000272202
Pair_02168	cytochrome P450		CT04_02800	443								CI_11842	482	Yes							-3.24521	0.00124944	-0.970426	0.538437	-0.916455	0.0638565
Pair_02169	ankyrin repeat-containing protein		CT04_02801	241					8.A.28			CI_09271	219					8.A.28			-1.11479	0.114078	-0.892585	0.495713	-1.08683	0.0050303
Pair_02172	glycosyl hydrolase family		CT04_02807	326	Yes					GH43		CI_10516	326	Yes					GH43		0.614851	0.251381	1.32168	0.0576646	1.0857	0.00230527
Pair_02173	hypothetical protein		CT04_02810	846								CI_10513	812								-0.556599	0.0901548	-0.298655	0.684775	-0.662667	0.00450647
Pair_02175	isoamyl alcohol oxidase/dehydrogenase		CT04_02813	536	Yes							CI_05258	536	Yes							1.83296	0.0857848	2.0617	0.153082	-5.8064	1.60174e-09
Pair_02176	mannose-6-phosphate isomerase		CT04_02814	406								CI_05256	406								-1.07398	0.332712	-0.291523	0.925427	-1.45864	0.0126716
Pair_02180	methyltransferase-like protein		CT04_02819	294								CI_05252	294								0.551231	0.568276	0.449894	0.826326	2.69542	1.82403e-05
Pair_02181	related to MUC1 extracellular alpha-1,4-glucan glucosidase		CT04_02820	683	Yes							CI_05259	685	Yes							1.79362	0.0621133	1.72689	0.328274	-3.61581	8.16167e-05
Pair_02182	HET-C2 protein (glycolipid transfer protein)		CT04_02822	256								CI_05253	321								1.05328	0.0306468	0.390494	0.757802	-0.647338	0.0834838
Pair_02184			CT04_02825	185								CI_09691	192								3.60625	7.15478e-05	3.83415	0.000432552	3.42624	1.18811e-06
Pair_02185	hypothetical protein		CT04_02827	812								CI_03826	809								-0.547239	0.473235	-0.476205	0.774142	-0.516536	0.149968
Pair_02186	carboxypeptidase S1 (serine carboxypeptidase)		CT04_02830	667	Yes		S10					CI_03824	678	Yes		S10					1.10058	0.286781	0.997897	0.611012	0.38499	0.46106
Pair_02188	formamidopyrimidine-DNA glycosylase		CT04_02832	418								CI_03822	424								0.0192906	0.982575	1.29596	0.238431	1.16729	0.0013519
Pair_02189	potassium channel		CT04_02834	758					1.A.1			CI_03829	754					1.A.1			2.5091	0.00950887	1.18842	0.542421	-0.355712	0.576487
Pair_02191	toxin biosynthesis protein		CT04_02837	429								CI_03812	429								-0.408961	0.495787	0.417731	0.734213	0.953618	0.00420385
Pair_02192	Rxt2-like protein		CT04_02838	494								CI_03810	834								-0.758254	0.292566	-1.55238	0.207157	-0.750734	0.050916
Pair_02193	farnesyltransferase subunit beta (prenyltransferase and squalene oxidase)		CT04_02840	481								CI_03805	498								0.0336998	0.970698	0.183417	0.922675	0.777223	0.0205385
Pair_02194	hypothetical protein		CT04_02844	662								CI_03815	658								-0.910775	0.124149	0.0153156	0.993058	-0.162354	0.618333
Pair_02196	RING-10 protein (Zn-finger in ubiquitin-hydrolase)		CT04_02846	727								CI_03809	729								0.442639	0.588059	0.187084	0.933106	0.462199	0.202513
Pair_02197	general negative regulator of transcription subunit 4 (CCR4-NOT core complex subunit)		CT04_02847	1605								CI_03828	1605								0.288862	0.461137	-0.259498	0.790018	0.105164	0.686642
Pair_02198	C6 finger domain-containing protein		CT04_02848	825								CI_03808	925								1.7233	0.000341509	1.04972	0.0726414	0.167223	0.647213
Pair_02200	cupin 2 conserved barrel domain protein		CT04_02850	160								CI_03821	155								-0.740205	0.0513295	1.02409	0.131803	1.57531	4.87105e-06
Pair_02201	oxidoreductase FAD-binding domain-containing protein		CT04_02851	627								CI_03819	627								-0.341075	0.740085	-0.156818	0.948792	1.10675	0.0243799
Pair_02202	pheromone-regulated membrane protein		CT04_02852	609								CI_03818	609								0.187832	0.901625	-0.0353721	0.993058	-0.099716	0.906515
Pair_02204	vivid PAS protein WD		CT04_02854	224								CI_03820	243					1.A.1			-2.08118	0.00129474	-1.30292	0.232836	-1.66442	0.000928323
Pair_02207	amidohydrolase family protein		CT04_02861	346								CI_00935	356								-0.448125	0.644674	-0.111135	0.961384	-1.03244	0.0260428
Pair_02208	hypothetical protein		CT04_02862	78								CI_00944	78								-1.87655	0.00251199	-0.850766	0.437792	1.74413	0.00268984
Pair_02209	endoplasmic reticulum vesicle protein 25		CT04_02863	277								CI_00949	226								-0.0687338	0.897244	-0.296611	0.747022	-0.644176	0.0153173
Pair_02210	SpoU rRNA methylase		CT04_02864	590								CI_00955	587								-0.444707	0.663663	-1.1236	0.510468	0.248255	0.566136
Pair_02211	replication factor-A protein 1		CT04_02865	619								CI_00960	607								-0.5221	0.396651	-0.101238	0.952704	0.686585	0.0382399
Pair_02212	hypothetical protein		CT04_02866	273								CI_00938	273								1.44571	0.0164691	0.610336	0.677934	1.56416	0.000184553
Pair_02213	hypothetical protein		CT04_02868	1034								CI_00951	1031								0.478259	0.442038	-0.484603	0.747022	0.588118	0.130311
Pair_02214	cyclopropane-fatty-acyl-phospholipid synthase		CT04_02869	641	Yes							CI_00942	641	Yes							-3.85401	9.74759e-06	-4.7735	0.000208881	-0.464902	0.269547
Pair_02215	GTP-binding protein		CT04_02870	302								CI_00936	300								1.72097	0.089751	0.161668	0.944569	0.796415	0.365724
Pair_02216	dihydroorotase		CT04_02871	362								CI_00958	392								0.801256	0.449055	-0.440421	0.854888	-0.188791	0.695453
Pair_02218	glutathione S-transferase		CT04_02874	346								CI_00946	357								0.15712	0.868267	-0.373217	0.817926	0.785129	0.0406203
Pair_02219	SNF2 family domain-containing protein		CT04_02875	1638								CI_00956	1807								0.423493	0.544193	-0.712538	0.545438	0.935587	0.00630376
Pair_02220	COP9 signalosome complex subunit 3		CT04_02876	485								CI_00959	485								-0.472755	0.407229	-0.627963	0.54132	-0.251826	0.361953
Pair_02221	HD domain-containing protein		CT04_02877	210								CI_00937	210								1.01945	0.102704	0.234687	0.872353	0.120118	0.677375
Pair_02222	AMP-binding enzyme		CT04_02878	698								CI_06382	705								0.914554	0.0611129	-1.83465	0.0526002	1.58335	0.00115165
Pair_02223	dienelactone hydrolase		CT04_02879	337								CI_00961	383								0.646612	0.0692951	0.626003	0.401548	-0.267849	0.236457
Pair_02224	glutamate-5-semialdehyde dehydrogenase		CT04_02880	488	Yes							CI_00933	485	Yes							-1.10829	0.119953	-1.66717	0.136951	-0.736794	0.0571626
Pair_02226	agmatinase 1		CT04_02883	398	Yes							CI_00952	419								-2.20922	0.00261237	-1.46749	0.165226	0.873895	0.0138168
Pair_02229	bZIP transcription factor		CT04_02886	530								CI_00947	532								-0.113922	0.8135	0.94358	0.13733	-1.47047	5.25839e-05
Pair_02230	hypothetical protein		CT04_02888	118	Yes	EFF						CI_06864	115	Yes	EFF						-4.79675	2.8104e-05	-1.77147	0.158449	3.66446	3.19786e-06
Pair_02231	3' exoribonuclease family protein		CT04_02889	307								CI_06866	307								-0.425046	0.428061	-1.02843	0.267004	-0.593815	0.102852
Pair_02232	exosome complex exonuclease rrp41 (3' exoribonuclease family protein)		CT04_02890	288								CI_06867	266								-2.1497	0.000785633	-0.650614	0.507138	-0.622579	0.0269479
Pair_02233	secreted aspartic proteinase precursor (endothiapepsin)		CT04_02891	410	Yes		A01A					CI_06855	428	Yes		A01A					-0.745122	0.414167	1.5399	0.137421	-0.22186	0.794013
Pair_02234	vacuolar protein sorting-associated protein vta1 like protein		CT04_02893	439								CI_06869	456								0.888079	0.0592672	0.328428	0.769852	-0.357336	0.163684
Pair_02235	hypothetical protein		CT04_02894	505								CI_06845	505								-0.799527	0.431449	-0.644808	0.74937	-0.383204	0.389774
Pair_02236	GTP-binding protein YPT4 (Ras family protein)		CT04_02895	333					9.A.50			CI_06834	333					9.A.50			0.150385	0.822443	-0.460351	0.70086	-0.735179	0.00974976
Pair_02237	C2H2 finger domain-containing protein		CT04_02897	348								CI_06852	348								0.300352	0.568878	0.6353	0.519469	0.428148	0.133844
Pair_02239	alcohol dehydrogenase (GroES-like domain-containing protein)		CT04_02900	340								CI_06871	340								-1.90244	4.82246e-06	-0.404938	0.502849	1.79066	3.03055e-06
Pair_02240	chromosome-associated kinesin kif4 (kinesin motor domain-containing protein)		CT04_02901	1108								CI_06854	1120								1.21568	0.00602635	0.588006	0.517786	0.157208	0.519711
Pair_02244	glycoside hydrolase family 16		CT04_02905	325						GH16		CI_12524	332						GH16		-0.507798	0.338216	-0.489534	0.689532	0.946327	0.00502726
Pair_02248	hypothetical protein		CT04_02909	432								CI_06847	432								0.0118275	0.98733	-0.29255	0.840241	0.588446	0.0801892
Pair_02250	protein cgi121		CT04_02911	195								CI_06859	312								-0.126877	0.955778	0.39779	0.917266	0.126645	0.868465
Pair_02252	six-hairpin glycosidase		CT04_02915	694								CI_06879	694								-0.744017	0.155822	-1.77287	0.0233832	3.5693	7.86788e-07
Pair_02256	proline oxidase/dehydrogenase		CT04_02919	476								CI_06860	531								-0.495515	0.761925	0.510545	0.885173	0.130147	0.848848
Pair_02257	transcription factor		CT04_02921	895								CI_06858	913								-0.420187	0.354496	-0.877596	0.226356	0.0533273	0.835283
Pair_02258	3-hydroxyacyl-CoA dehydrogenase (short-chain dehydrogenase )		CT04_02922	262								CI_06833	262								0.608762	0.462412	0.413652	0.812788	-0.127692	0.788699
Pair_02259	short chain dehydrogenase		CT04_02923	263								CI_06870	245								-1.11753	0.172217	0.746821	0.659806	-2.12201	0.000558606
Pair_02260	hypothetical protein		CT04_02924	224								CI_06861	201								-0.310991	0.729499	-1.5126	0.173952	-0.851468	0.0158003
Pair_02261	integral membrane protein		CT04_02925	405								CI_06877	406								1.55413	0.0103592	0.65628	0.631999	2.54709	6.97791e-06
Pair_02263	mitochondrial import inner membrane translocase subunit Tim-50 (NLI interacting factor-like phosphatase)		CT04_02928	547					3.A.8			CI_06865	547					3.A.8			-0.124127	0.835841	0.377524	0.737409	0.0130823	0.965202
Pair_02264	xylitol dehydrogenase (alcohol dehydrogenase GroES-like domain-containing protein)		CT04_02929	382								CI_06837	411								-0.641941	0.541342	0.926279	0.616264	-1.47839	0.0125339
Pair_02265	hypothetical protein		CT04_02930	446								CI_06851	436								-1.41801	0.0575877	-1.78081	0.0839833	-1.77084	4.00024e-05
Pair_02268	glycerol-3-phosphate acyltransferase		CT04_02936	824								CI_05244	824								0.163056	0.850835	0.0813488	0.970214	0.095476	0.829444
Pair_02274	pantoate-beta-alanine ligase		CT04_02943	372								CI_05245	374								-0.586629	0.261519	0.145172	0.916076	-1.18354	0.000208438
Pair_02275	hypothetical protein		CT04_02944	430								CI_05242	430								-2.21048	0.00074686	-3.05424	0.00262729	0.436651	0.177398
Pair_02283	acetyl esterase		CT04_02964	344	Yes					CE16		CI_05496	367	Yes					CE16		1.94443	0.000170859	1.64971	0.0202662	-3.00381	1.62345e-06
Pair_02284	hypothetical protein		CT04_02965	217	Yes							CI_12375	251								0.765931	0.0726595	-0.164787	0.90702	-0.326424	0.229969
Pair_02285	large conductance mechanosensitive channel protein		CT04_02966	195					1.A.22			CI_12377	231					1.A.22			-0.61959	0.405005	-1.22741	0.261761	2.30169	0.000344853
Pair_02286	complex I intermediate-associated protein 84 (pentatricopeptide repeat domain-containing protein )		CT04_02967	809								CI_11210	791								-0.772171	0.431139	0.215401	0.934393	0.249565	0.602507
Pair_02287	fatty acid-binding protein (SCP-2 sterol transfer family protein )		CT04_02968	126								CI_00003	126								0.102366	0.873	0.279876	0.807413	0.0850019	0.844736
Pair_02289	nitrilase family protein (carbon-nitrogen hydrolase)		CT04_02970	305								CI_00001	305								0.204619	0.835465	-0.550118	0.782731	-0.581106	0.185746
Pair_02291	U3 small nucleolar ribonucleoprotein imp3		CT04_02972	185								CI_11212	183								-0.471658	0.599239	-0.26363	0.903342	0.590324	0.149035
Pair_02292	guanine nucleotide-binding protein alpha-2 subunit		CT04_02973	397								CI_11222	426								-1.02415	0.13714	-0.253909	0.88746	-0.755136	0.0504673
Pair_02294	spermidine synthase		CT04_02975	344								CI_11221	344								0.370611	0.690253	0.280638	0.909364	-0.440013	0.445089
Pair_02295	LETM1-like protein		CT04_02976	345								CI_11218	367								-0.0558528	0.965028	0.07462	0.979672	0.555593	0.204202
Pair_02296	ribosomal protein S18		CT04_02977	207								CI_11211	206								-0.574357	0.658561	0.260661	0.930989	-0.761354	0.147044
Pair_02297	dienelactone hydrolase family protein		CT04_02978	312								CI_11219	322								0.484727	0.407229	1.7481	0.0438553	0.560515	0.124384
Pair_02298	sulfur controller 2 (sulfur metabolite repression control protein)		CT04_02979	784					2.A.6			CI_08370	779					2.A.6			-0.0415881	0.955522	-0.0945246	0.955627	-1.18829	0.00494781
Pair_02299	succinate fumarate mitochondrial transporter		CT04_02981	351					2.A.29			CI_02690	216					2.A.29			-0.462686	0.372871	-1.54419	0.064364	-0.238845	0.643616
Pair_02307	cofilin/tropomyosin-type actin-binding protein		CT04_02995	345								CI_02689	348								0.73032	0.641893	-0.0419966	0.992671	-1.303	0.0948595
Pair_02309	C2H2 type zinc finger domain protein		CT04_02997	899								CI_02688	869								-0.634869	0.451381	-0.905628	0.52955	-0.451752	0.276988
Pair_02314	3-hydroxy-3-methylglutaryl-coenzyme A reductase		CT04_03007	401					2.A.6			CI_02667	401					2.A.6			-0.436334	0.658804	-0.609457	0.731072	3.6854	0.000507727
Pair_02316	capsule polysaccharide biosynthesis protein		CT04_03009	357								CI_09472	357								-0.097955	0.940751	-0.315179	0.893161	-0.293346	0.498854
Pair_02317	MAP kinase		CT04_03010	419					1.A.26			CI_09469	419					1.A.26			-0.2108	0.678521	-0.693896	0.415501	0.469446	0.136233
Pair_02318	phosphotyrosine protein phosphatase		CT04_03012	192								CI_09470	171	Yes							-1.32213	0.0746023	-0.908569	0.525455	-0.568442	0.138578
Pair_02319	hypothetical protein		CT04_03013	350								CI_09456	348								-0.55177	0.523998	-0.103388	0.961056	0.231938	0.55434
Pair_02320	DUF6 domain-containing protein		CT04_03016	542								CI_09460	541								-0.0213704	0.970239	-0.78715	0.295768	-0.0726303	0.792368
Pair_02324	aflatoxin b1 aldehyde reductase member 2 (aldo/keto reductase)		CT04_03021	350								CI_09459	350								-1.31589	0.0125313	0.142208	0.922675	0.347405	0.28945
Pair_02325	SnoaL-like polyketide cyclase family protein		CT04_03022	163	Yes							CI_09463	163	Yes							-2.34677	0.00769838	3.32442	0.00266052	0.690342	0.519711
Pair_02326	hypothetical protein		CT04_03023	589								CI_07829	588								0.508898	0.548368	-0.0262921	0.990903	-1.4913	0.000580584
Pair_02328	hypothetical protein, partial		CT04_03034	474								CI_03098	475								-5.00424	5.2805e-07	-3.49053	0.000216335	-8.00148	2.51718e-10
Pair_02331	ceramide glucosyltransferase		CT04_03040	562						GT21		CI_01452	609						GT21		0.0651141	0.930151	-0.333531	0.808369	1.0894	0.00114363
Pair_02332	lanosterol synthase (squalene/oxidosqualene cyclase )		CT04_03041	794								CI_01457	766								0.235652	0.617086	-0.0830198	0.951052	0.959733	0.00101336
Pair_02333	mitochondrial carrier protein		CT04_03042	410								CI_01448	441					2.A.29			-0.488628	0.546422	-0.780481	0.5782	-0.196444	0.612395
Pair_02334	SGT1 and CS domain containing protein		CT04_03043	439								CI_01455	489								0.38777	0.648905	0.907402	0.545489	0.925497	0.0208867
Pair_02338	gamma-butyrobetaine dioxygenase (TfdA family Taurine catabolism dioxygenase)		CT04_03047	504								CI_01456	503								1.19729	0.0206749	-1.50711	0.110074	1.99536	5.51525e-05
Pair_02339	glycoside hydrolase family 31 protein		CT04_03048	982	Yes					GH31		CI_01439	982	Yes					GH31		0.0060839	0.992755	-0.0595237	0.971602	0.445899	0.157175
Pair_02340	tRNA-splicing endonuclease subunit		CT04_03049	874								CI_01453	874								-0.845715	0.142137	0.0839513	0.958056	1.05374	0.00226028
Pair_02346	zinc CHH2 type domain containing protein		CT04_03055	1051								CI_01461	845								-1.1117	0.0586855	-0.297771	0.839456	-1.74156	5.57541e-05
Pair_02347	hypothetical protein		CT04_03056	968	Yes							CI_01417	966								-1.46055	0.153419	-0.643422	0.785219	0.420374	0.415174
Pair_02348	hypothetical protein		CT04_03057	255								CI_01415	296								0.769736	0.269159	0.347301	0.828914	0.268538	0.422167
Pair_02351	GPI-anchored cell wall beta-1,3-endoglucanase		CT04_03062	311	Yes					GH17		CI_01432	311	Yes					GH17		-1.1393	0.0565392	1.42278	0.180702	-1.48108	5.96555e-05
Pair_02356	ubiquitin-conjugating enzyme		CT04_03067	166								CI_01421	172								0.40659	0.769092	-0.039821	0.989628	-1.19103	0.0356113
Pair_02357	phosphotransferase enzyme family protein		CT04_03069	340								CI_01413	394								-3.03504	0.0959509	-1.3258	0.72486	-0.37476	0.657233
Pair_02358	hypothetical protein		CT04_03070	654								CI_01422	654								-0.0572677	0.943523	-0.155837	0.922675	0.20274	0.473371
Pair_02359	RTA1 like protein		CT04_03071	297								CI_01427	331					9.A.26			-4.63435	0.00882556	-0.415634	0.928246	1.88521	0.0329624
Pair_02360	amidohydrolase family protein		CT04_03072	504	Yes							CI_01410	535	Yes							-1.56565	0.0459403	0.0153965	0.995109	-2.73781	0.000184553
Pair_02362	UBA/TS-N domain-containing protein		CT04_03074	899								CI_01420	900								-0.418535	0.506233	-0.0148962	0.993058	0.663062	0.0382916
Pair_02363	FPD1 benzoylformate decarboxylase		CT04_03075	315								CI_01416	317								0.705297	0.40086	-0.76168	0.641117	0.095333	0.801917
Pair_02365	pyrroline-5-carboxylate reductase (NADP oxidoreductase coenzyme F420-dependent )		CT04_03077	299								CI_01411	285								-0.454417	0.419201	-0.0297297	0.98449	-0.498182	0.0677513
Pair_02369	hypothetical protein		CT04_03081	205								CI_01409	202								1.14571	0.1485	-0.709231	0.637824	-0.894783	0.214757
Pair_02373	glycoside hydrolase family 18 protein		CT04_03089	1701	Yes					CBM18-CBM18-GH18		CI_09104	1192	Yes					CBM18-CBM18-GH18		4.52032	0.00678885	4.79808	0.0104103	11.4744	8.80026e-08
Pair_02374	nitrate reductase		CT04_03090	1036								CI_01380	1037								-1.96021	0.24735	-1.71975	0.603831	0.0774157	0.947689
Pair_02377	glycoside hydrolase family 16 protein		CT04_03096	255	Yes					GH16		CI_01391	270	Yes					GH16		0.952221	0.0759082	0.61726	0.496934	4.31253	1.50232e-06
Pair_02378	WSC domain-containing protein		CT04_03097	1546	Yes							CI_01386	1546	Yes							0.250052	0.714788	0.482232	0.712556	0.509431	0.167101
Pair_02381	UbiD family decarboxylase		CT04_03100	1170								CI_01393	1234								-0.465362	0.391929	-0.508883	0.581057	-0.213786	0.367093
Pair_02382	uncharacterized protein		CT04_03101	112								CI_01381	112								3.75639	0.0401973	1.59002	0.665681	-1.34408	0.13183
Pair_02386	EXS family protein		CT04_03107	1067					2.A.94			CI_02115	1035					2.A.94			-0.305578	0.715721	-1.4927	0.251306	0.00917338	0.984059
Pair_02387	hypothetical protein		CT04_03108	527	Yes							CI_08820	525	Yes							-0.276164	0.745733	-0.414993	0.817926	0.255972	0.543385
Pair_02388	C6 transcription factor		CT04_03109	545								CI_02106	528								1.496	0.0293928	0.00568319	0.998585	3.0645	1.86796e-06
Pair_02390	vacuolar aminopeptidase 1 (aminopeptidase I zinc metalloprotease)		CT04_03116	597								CI_02116	597								-0.254736	0.833344	-0.449735	0.858485	-2.23094	0.000414222
Pair_02391	hypothetical protein		CT04_03117	351								CI_01374	351								-0.890263	0.0752364	0.388808	0.74326	1.11797	0.000498402
Pair_02394	DNA-binding protein		CT04_03121	305								CI_02110	356								-2.19058	0.0703051	-0.101008	0.979672	0.848768	0.195479
Pair_02396	cytochrome P450		CT04_03123	560								CI_02113	558								0.488002	0.580065	0.660841	0.667655	1.20139	0.00275538
Pair_02397	DUF1275 domain protein		CT04_03124	304								CI_02112	280								0.980149	0.0474539	0.290968	0.848996	-0.082619	0.850219
Pair_02399	metalloprotease MEP1		CT04_03126	397								CI_01379	409								-2.93183	0.00142766	0.266402	0.922675	2.94516	0.00203354
Pair_02401	C6 zinc finger domain-containing protein		CT04_03129	636								CI_02105	651								2.22102	0.00680201	2.77801	0.0156901	3.11273	4.098e-07
Pair_02402	hypothetical protein		CT04_03130	156								CI_02127	156								-1.15399	0.0338112	1.47827	0.134933	1.00081	0.0477483
Pair_02403	leucine rich repeat domain-containing protein		CT04_03134	714	Yes							CI_12621	671								0.794565	0.0409992	0.311901	0.719696	-1.3299	0.000349037
Pair_02404	glycoside hydrolase family 16 protein		CT04_03135	308	Yes					GH16		CI_09032	281	Yes					GH16		-5.34301	3.74242e-05	-0.596418	0.767586	-0.755324	0.0976876
Pair_02405	meiotic recombination protein DMC1		CT04_03136	277								CI_13215	277								-0.221605	0.713818	0.133507	0.928663	0.408285	0.190916
Pair_02406	WD repeat-containing protein		CT04_03137	356								CI_09029	373								-0.385606	0.708866	-0.874782	0.609789	0.130805	0.768388
Pair_02407	hypothetical protein		CT04_03138	431								CI_09024	423								-0.838151	0.401822	-1.26382	0.469216	1.22806	0.00864837
Pair_02408	WSC domain protein		CT04_03139	494	Yes							CI_13213	465	Yes							-3.92697	0.0265565	-1.74072	0.493678	-3.37363	0.000679345
Pair_02409	kinetochore protein		CT04_03140	249								CI_09026	249								1.46865	0.131767	2.57609	0.101094	2.30227	3.85177e-05
Pair_02410	Bet3 family protein (transporter particle component)		CT04_03141	192								CI_09030	189								1.46471	0.0444921	1.25841	0.390559	1.37795	0.00411412
Pair_02411	TOM core complex subunit		CT04_03142	73								CI_13214	62								-0.315541	0.78962	-0.195984	0.944357	-0.864544	0.123111
Pair_02412	methyltransferase domain-containing protein (UMTA)		CT04_03144	411	Yes							CI_11034	387								0.0635965	0.981662	-0.3459	0.954797	3.87596	0.00128231
Pair_02413	ubiquitin homeostasis protein lub1		CT04_03145	767								CI_11022	841								0.478601	0.191677	0.424806	0.596746	-0.13222	0.59031
Pair_02416	mitochondrial chaperone BCS1 (ATPase)		CT04_03150	495					3.A.20			CI_11036	497					3.A.20			-0.483836	0.682843	-0.353583	0.893447	0.830489	0.0867864
Pair_02417	alpha/beta hydrolase fold-3 domain protein		CT04_03151	330								CI_11020	330								-0.0445479	0.966924	1.56382	0.15406	-2.06825	8.83052e-05
Pair_02418	signal peptide protein		CT04_03152	232	Yes							CI_11023	232	Yes							1.41803	0.011582	0.444457	0.732127	1.56264	0.00161053
Pair_02420	NAD dependent epimerase dehydratase family protein		CT04_03154	347								CI_11031	347								-4.93588	1.26204e-05	2.46711	0.0526282	4.68273	1.87124e-05
Pair_02422	alpha-L-rhamnosidase (RhaA is able to hydrolyze alpha-1)		CT04_03157	800						GH78		CI_11028	800						GH78		0.874822	0.0922767	0.722541	0.415501	2.18034	1.57441e-06
Pair_02423	C2H2 type zinc finger domain protein		CT04_03159	856								CI_11029	845								0.441254	0.340848	1.11787	0.0997308	0.702118	0.0077497
Pair_02424	N-alkane-inducible cytochrome P450		CT04_03167	552								CI_10394	561								-1.70909	0.0151888	-0.46664	0.74937	-0.357352	0.259371
Pair_02426	ABC transporter		CT04_03190	655					3.A.1			CI_02382	655					3.A.1			0.204674	0.799703	-1.44599	0.165226	-0.512141	0.0947367
Pair_02427	hypothetical protein		CT04_03191	277								CI_02384	278								-0.123243	0.759671	-0.615732	0.325425	-0.345998	0.142457
Pair_02429	proteasome maturation factor UMP1		CT04_03193	147								CI_02383	147								0.417274	0.379488	0.318012	0.797322	0.46082	0.109247
Pair_02430			CT04_03194	208								CI_05547	212								0.174567	0.852597	0.932389	0.475821	-0.467629	0.210436
Pair_02431	acetyltransferase		CT04_03196	495								CI_05550	366								-0.961049	0.140204	-0.565141	0.686901	-0.918902	0.0186576
Pair_02432	nitrogen permease reactivator protein		CT04_03197	834								CI_05546	859								-1.58485	9.63418e-05	-1.10636	0.0375591	-1.91419	2.09286e-07
Pair_02433	survival factor 1		CT04_03199	381								CI_05548	381								0.51915	0.101851	0.209984	0.816987	-0.193955	0.407576
Pair_02434	histone H4		CT04_03200	143								CI_05549	142								-0.224261	0.798875	-0.658416	0.623971	0.726954	0.0235577
Pair_02437	60S ribosomal protein L44		CT04_03206	106								CI_04661	141								1.30528	0.000126246	0.901806	0.0352	0.226701	0.323568
Pair_02439	RING-15 protein		CT04_03208	659								CI_04653	657								-0.506101	0.48056	-0.643297	0.671064	-0.483276	0.229422
Pair_02441	carbohydrate-binding module family 48 protein		CT04_03210	591						CBM48		CI_04654	600						CBM48		0.115919	0.937684	0.204762	0.947565	-1.37228	0.0882938
Pair_02442	LIM domain-containing protein		CT04_03212	682								CI_04668	696								1.59458	0.00232119	-0.443319	0.70401	-0.429177	0.111305
Pair_02444	C2H2 finger domain-containing protein		CT04_03214	1028								CI_04655	1029								-1.83961	0.0833645	-0.247307	0.937115	-1.16622	0.0267888
Pair_02445	ureidoglycolate hydrolase		CT04_03215	384								CI_04662	384								-0.536517	0.37892	-1.69883	0.0460078	0.165338	0.538384
Pair_02446	mannan polymerase complexes MNN9 subunit		CT04_03216	372						GT62		CI_07101	372						GT62		0.157292	0.770019	0.253335	0.827033	0.397729	0.158763
Pair_02447	ATP-binding endoribonuclease		CT04_03217	834								CI_07112	833								0.120051	0.896409	0.390287	0.796583	0.403373	0.196284
Pair_02448	hypothetical protein		CT04_03218	698								CI_07109	705								1.36995	9.56312e-05	0.685873	0.202317	0.480134	0.0342803
Pair_02450	V-type ATPse C subunit family protein		CT04_03220	502								CI_07104	531								-1.16238	0.0791848	-0.14344	0.935077	-1.30112	0.00028931
Pair_02451	DNA-binding protein smubp-2		CT04_03221	690								CI_07110	705								1.12296	0.0308596	0.448455	0.727686	0.930673	0.00427936
Pair_02452	valyl-tRNA synthetase		CT04_03223	1140								CI_07105	1169								-0.314029	0.632983	-0.271945	0.856386	-1.73795	0.000161793
Pair_02454	ubiquitin-conjugating enzyme		CT04_03225	268					3.A.20			CI_07100	214					3.A.20			-2.5135	0.000137628	-2.29278	0.00811226	-2.46458	3.70143e-07
Pair_02455	hypothetical protein		CT04_03226	142								CI_07103	251								0.485824	0.573426	0.00761908	0.998149	1.26511	0.00327076
Pair_02456	small nucleolar ribonucleoprotein complex subunit (WD domain-containing protein)		CT04_03227	536					3.A.20			CI_00052	535					3.A.20			-2.17679	0.0857848	-1.37609	0.527119	0.396827	0.509025
Pair_02458	hypothetical protein, partial		CT04_03229	813								CI_00050	832								0.62589	0.522079	-0.384578	0.890252	1.65847	0.00544802
Pair_02461	hypothetical protein		CT04_03234	483								CI_02212	425	Yes							3.31267	9.94965e-05	4.75262	0.000248676	1.93491	1.10086e-05
Pair_02466	ascus development protein		CT04_03249	543					2.A.1			CI_04370	548					2.A.1			-0.843831	0.318321	0.153834	0.944693	0.802263	0.0688862
Pair_02474	cytochrome P450		CT04_03262	513								CI_13070	514								-0.105066	0.895872	0.40441	0.759544	2.89268	1.7112e-05
Pair_02475	metalloprotease		CT04_03263	278	Yes		M43B					CI_13071	278	Yes		M43B					-4.17178	1.22625e-05	-1.39163	0.144391	0.427804	0.706765
Pair_02476	1-phosphatidylinositol phosphodiesterase		CT04_03264	351	Yes							CI_03732	351	Yes							0.575433	0.699963	0.0542979	0.988895	0.339113	0.623954
Pair_02478	Zn(II)2Cys6 transcription factor		CT04_03268	603								CI_03725	618								-0.891918	0.419843	-2.09011	0.166289	0.189607	0.812531
Pair_02481	dihydroxyacetone kinase		CT04_03272	591	Yes							CI_03726	597	Yes							0.154846	0.884452	-0.482053	0.826571	0.963976	0.379137
Pair_02482	sorbose reductase sou1 (short-chain dehydrogenase)		CT04_03273	290								CI_03722	290								-0.391198	0.632983	1.00301	0.488784	5.66153	8.67613e-07
Pair_02483	2-haloalkanoic acid dehalogenase		CT04_03274	243								CI_04297	243								-3.07369	0.00215278	0.142381	0.944357	1.54102	0.0655947
Pair_02484	IQ calmodulin-binding motif domain protein		CT04_03275	1010								CI_04304	1010								1.25573	0.000766581	0.761542	0.249952	0.41602	0.0928259
Pair_02485	26S protease regulatory subunit 8		CT04_03277	389					3.A.16			CI_04302	389					3.A.16			0.189119	0.810045	0.0448616	0.982284	-0.710715	0.0872116
Pair_02486	fungal specific transcription factor domain-containing protein		CT04_03279	785								CI_04299	785								-0.706569	0.281549	-0.500187	0.727531	0.11753	0.74297
Pair_02488	protein-tyrosine phosphatase		CT04_03283	968								CI_04303	988								0.234708	0.75449	0.362347	0.826114	-0.291014	0.513291
Pair_02489	PAP2 superfamily protein		CT04_03284	593								CI_04307	593								-0.768731	0.142659	-0.218639	0.867855	-0.0527186	0.85941
Pair_02490	WD domain-containing protein (ribosomal L32p family protein)		CT04_03285	136								CI_04315	136								0.855878	0.301988	0.127807	0.954092	0.0871134	0.827099
Pair_02491	DNA damage-responsive transcriptional repressor RPH1 (JmjC domain-containing protein)		CT04_03286	1726								CI_04306	1763								-0.0472622	0.938885	0.199484	0.859215	1.36762	2.40849e-05
Pair_02492	meiotic recombination protein rec14 (WD repeat domain-containing protein)		CT04_03289	321								CI_04312	321								0.206493	0.807129	0.288463	0.866433	-0.656246	0.0583099
Pair_02497	50S ribosomal protein L30		CT04_03294	86								CI_04324	86								0.107853	0.92981	-0.800854	0.649833	0.16431	0.694091
Pair_02498	cell division control protein 10 (septin)		CT04_03295	335								CI_04316	345								0.751844	0.373173	0.0983761	0.9718	-0.748137	0.218295
Pair_02500	major facilitator superfamily transporter (polyamine transporter)		CT04_03297	568					2.A.1			CI_04331	578					2.A.1			1.81596	7.4017e-05	1.07641	0.140051	1.60334	6.1017e-05
Pair_02503	prefoldin subunit 4		CT04_03300	136								CI_04332	164								0.826913	0.407096	0.682551	0.723633	0.771144	0.0672519
Pair_02504	guanylate kinase		CT04_03302	194								CI_04317	227								0.457676	0.551142	-0.757961	0.567052	-0.3594	0.266282
Pair_02505	hypothetical protein		CT04_03303	1097								CI_04329	1058								-0.56743	0.398019	-0.365944	0.774429	-0.203093	0.509937
Pair_02506	putatuive ATP-citrate lyase subunit		CT04_03304	489								CI_04319	489								0.436694	0.316895	0.20049	0.858893	0.749828	0.0249674
Pair_02509	3-oxoadipate enol-lactonase 2		CT04_03308	537								CI_04520	537								1.10799	0.18776	0.330227	0.904759	1.86576	0.00348949
Pair_02510	ribosomal protein S15		CT04_03309	320								CI_04549	320								-5.41981	2.17406e-06	-3.339	0.00192248	-10.6508	1.33849e-10
Pair_02511	nucleolar protein NOP58-like protein (NOSIC domain-containing protein)		CT04_03310	624								CI_04547	623								-0.224202	0.770498	-0.737649	0.584919	0.337771	0.436716
Pair_02512	metalloprotease 1		CT04_03311	282	Yes		M43B					CI_04537	282	Yes		M43B					0.763729	0.0211945	1.02543	0.0173611	3.3932	4.23437e-06
Pair_02513	guanine nucleotide exchange factor LTE1 (RasGEF domain-containing protein)		CT04_03312	1811								CI_04551	1809								0.737289	0.0959509	0.132331	0.923888	0.303414	0.343125
Pair_02515	ATP-dependent rRNA helicase spb4 (DEAD/DEAH box helicase)		CT04_03314	633								CI_12329	632								-0.973508	0.430071	-0.883554	0.698443	-0.578622	0.263214
Pair_02516	stomatin-like protein (SPFH domain/Band 7 family protein)		CT04_03315	415					8.A.21			CI_12334	415					8.A.21			0.626591	0.361784	0.86797	0.476541	0.492571	0.329506
Pair_02523	glycoside hydrolase (glycosyl hydrolase family 20)		CT04_03324	716	Yes					GH20		CI_04524	910	Yes					GH20		-2.20249	0.00675598	-3.15047	0.00843729	-2.53514	0.00124774
Pair_02524	phosphatidate cytidylyltransferase		CT04_03325	404								CI_12330	404								0.496958	0.448314	-0.0668254	0.976427	-0.585698	0.165259
Pair_02525	hypothetical protein		CT04_03326	201								CI_12333	201								0.283741	0.833344	0.372676	0.890497	1.4757	0.0169914
Pair_02526	R3H domain-containing protein		CT04_03327	597								CI_04539	597								0.490276	0.366071	-0.0133224	0.99571	0.880402	0.0226079
Pair_02527	RNA-dependent RNA polymerase		CT04_03328	1314								CI_04521	1349								0.157437	0.86092	-0.252499	0.88379	-0.0701812	0.84233
Pair_02528	vesicular-fusion protein sec18 (ATPase)		CT04_03329	780					1.F.1			CI_04340	800					1.F.1			-0.0401871	0.955778	0.0180786	0.991126	-0.141313	0.692126
Pair_02529	glycoside hydrolase family 43 (arabinosidase)		CT04_03330	331	Yes					GH43		CI_04525	331	Yes					GH43		0.451218	0.669373	1.96159	0.0507135	1.19626	0.221709
Pair_02530	integral membrane protein		CT04_03332	399								CI_04528	406								-2.11905	0.00203809	-0.900709	0.421458	3.38077	3.455e-05
Pair_02531	F-box domain-containing protein		CT04_03333	632								CI_04541	644								0.173469	0.859312	-0.0939898	0.968272	0.699227	0.140335
Pair_02532	MFS transporter		CT04_03334	556								CI_04532	593					2.A.1			-2.77394	0.000271888	-1.4839	0.137266	-4.39218	1.17873e-09
Pair_02533	aldo/keto reductase		CT04_03335	332					8.A.5			CI_04523	608								1.6506	0.00421964	1.53582	0.144897	2.18502	1.74721e-05
Pair_02535	FAD synthetase (phosphoadenosine phosphosulfate reductase)		CT04_03338	298								CI_04529	283								0.44075	0.362692	-0.0841351	0.947565	-0.361636	0.149311
Pair_02537	glycoside hydrolase		CT04_03341	119	Yes							CI_04546	119	Yes							-1.31764	0.152527	0.882883	0.579956	0.69383	0.472456
Pair_02539	vacuolar ATP synthase subunit D		CT04_03343	397					3.A.2			CI_04548	396	Yes				3.A.2			0.0717331	0.883438	-0.136582	0.900201	-0.217434	0.37336
Pair_02544	C2H2 type zinc finger domain-containing protein		CT04_03349	686								CI_10439	686								0.261937	0.680317	0.297421	0.850696	-1.21753	0.00410568
Pair_02545	alternative oxidase		CT04_03350	364								CI_10438	361								-0.378934	0.741487	-0.243668	0.923742	-1.79157	0.000262981
Pair_02546	mitochondrial distribution and morphology protein		CT04_03351	756								CI_10436	759								-1.10967	0.102639	-0.151275	0.944261	-0.31072	0.40592
Pair_02547	response regulator receiver RIM15p		CT04_03353	1888								CI_10430	1925								0.279939	0.425319	0.187704	0.814482	0.738338	0.00631688
Pair_02548	1-acyl-sn-glycerol-3-phosphate acyltransferase		CT04_03354	303								CI_10433	303	Yes							-0.330232	0.446062	0.469217	0.587402	0.791427	0.00269843
Pair_02551	ankyrin repeat protein		CT04_03358	899								CI_11148	880								1.49634	0.0326077	0.679756	0.70086	2.57069	2.7177e-05
Pair_02552	hypothetical protein		CT04_03359	393								CI_03290	393								-1.06657	0.286152	-0.360064	0.878182	-0.421592	0.415954
Pair_02553	peptidase C1-like family protein		CT04_03360	506								CI_11147	506								-0.419675	0.793289	-1.8812	0.469048	-5.07887	1.05369e-05
Pair_02554	plasma membrane iron permease		CT04_03361	346					9.A.10			CI_08495	421					9.A.10			1.68145	0.0857827	0.569289	0.807259	0.0614322	0.914495
Pair_02555	hypothetical protein		CT04_03362	429								CI_11156	457								-2.53683	0.0220994	-0.104791	0.971085	-0.178594	0.817103
Pair_02559	C6 zinc finger domain-containing protein		CT04_03368	469								CI_08497	469								-5.77659	2.82913e-07	-0.918174	0.421458	-5.43298	6.16767e-10
Pair_02560	ribosomal protein L24E		CT04_03370	746								CI_03289	750								-0.81091	0.197818	-1.15582	0.307736	-1.82732	0.000646681
Pair_02561	hypothetical protein		CT04_03371	638								CI_11149	630								-0.00669916	0.995087	-0.0746215	0.973509	1.5832	0.000771962
Pair_02562	methyltransferase domain-containing protein		CT04_03372	443								CI_11157	442								-1.34613	0.00498413	-1.51997	0.0293415	3.36853	8.80026e-08
Pair_02567	palmitoyl-protein thioesterase 1		CT04_03377	331	Yes							CI_01355	331	Yes							0.442246	0.267409	0.437929	0.638084	0.355678	0.200814
Pair_02568	S4 domain-containing protein		CT04_03378	538								CI_02691	537								-0.157141	0.824388	-0.495052	0.710578	-0.0851605	0.790906
Pair_02569	cytosolic phospholipase A2 zeta		CT04_03379	820								CI_01365	821								0.513587	0.507053	0.264483	0.897233	0.769882	0.0470354
Pair_02570	hypothetical protein		CT04_03380	78								CI_01352	78								1.03394	0.407049	0.979821	0.721222	2.44494	0.00759915
Pair_02571			CT04_03381	163								CI_01363	144								0.381917	0.53669	0.392651	0.77968	0.174324	0.630271
Pair_02573	transcription factor Tos4		CT04_03383	640								CI_01353	708								0.531146	0.475892	0.434943	0.785219	0.841966	0.0167542
Pair_02574	54S ribosomal protein L3		CT04_03384	429								CI_01364	426								-0.48871	0.501208	-0.152389	0.943594	0.0993319	0.781494
Pair_02575	transcriptional activator XlnR		CT04_03386	989								CI_02695	953								0.166482	0.743841	-0.238193	0.81442	-1.19338	0.000386188
Pair_02576	C-type cyclin		CT04_03388	646								CI_01357	631								-0.888804	0.207515	0.824836	0.475579	-0.032051	0.933534
Pair_02577	carbonyl reductase (short chain dehydrogenase)		CT04_03389	250	Yes							CI_02693	250								-4.72869	0.000149823	-2.28203	0.117754	0.495189	0.525839
Pair_02578	cell division control protein 3 (septin)		CT04_03390	574								CI_01366	364								1.05394	0.0135509	0.0519809	0.966788	0.932468	0.00914016
Pair_02581	conserved serine-threonine rich protein		CT04_03394	1093								CI_01351	1086								-0.687345	0.486617	-0.732963	0.737409	1.56588	0.0228374
Pair_02582	T-complex protein 1 subunit alpha		CT04_03395	566								CI_01311	566								-0.0924797	0.879047	-0.200999	0.872729	-0.249473	0.386673
Pair_02584	hypothetical protein		CT04_03397	200								CI_01343	200								0.512536	0.599437	-0.879298	0.62449	0.628769	0.157266
Pair_02585	isochorismatase hydrolase		CT04_03398	190								CI_01336	190								0.836232	0.0219666	0.925142	0.0392517	-0.35023	0.505681
Pair_02587	SAFF domain-containing protein		CT04_03400	870								CI_01347	869								-0.248225	0.721946	-0.461487	0.739478	-0.643868	0.0751106
Pair_02589	pisatin demethylase (cytochrome P450)		CT04_03402	521								CI_01303	510								1.44619	0.140152	0.554804	0.810054	3.21419	0.00420088
Pair_02591	GPR1/FUN34/YaaH-class plasma membrane protein		CT04_03404	311					2.A.96			CI_01321	313					2.A.96			2.47683	1.81425e-06	0.453896	0.576333	-1.85589	6.31552e-05
Pair_02592	dual specificity phosphatase		CT04_03406	621								CI_01332	621								0.832138	0.141694	0.515965	0.759344	0.382715	0.317656
Pair_02593	endoplasmic reticulum protein		CT04_03407	334	Yes							CI_01333	376								1.0218	0.0862255	0.636277	0.655606	-0.784387	0.100788
Pair_02598	prolyl-tRNA synthetase		CT04_03414	559								CI_01313	602								0.315535	0.595368	-0.146695	0.930816	-0.534464	0.135188
Pair_02600	glycosyltransferase family 22 (Alg9-like mannosyltransferase)		CT04_03416	600						GT22		CI_01334	604						GT22		0.526584	0.280512	0.558626	0.613919	0.898415	0.00389385
Pair_02601	spindle assembly checkpoint component MAD1		CT04_03417	860								CI_01346	864								1.2413	0.038218	0.53436	0.694084	0.353626	0.265554
Pair_02602	hypothetical protein		CT04_03418	400								CI_01328	422								-0.867412	0.211619	0.486513	0.737409	0.597886	0.226724
Pair_02603	proline oxidase/dehydrogenase		CT04_03419	487								CI_01335	506								0.433682	0.302595	0.860604	0.178211	1.47324	0.000697466
Pair_02604	myosin regulatory light chain cdc4		CT04_03420	147					9.A.14			CI_01323	147					9.A.14			0.296152	0.727577	0.0303543	0.988895	-0.913501	0.0644399
Pair_02606	GNAT family protein (acetyltransferase)		CT04_03422	294								CI_01304	230								-1.30678	0.0756063	-0.952121	0.476577	-3.45929	7.65062e-07
Pair_02608	C6 zinc finger domain protein		CT04_03426	397	Yes							CI_01337	491								-0.943977	0.215244	-0.697705	0.664338	-1.5788	0.040179
Pair_02609	DNA damage-binding protein 1 (CPSF A subunit region)		CT04_03427	1163								CI_01306	1190								-0.848663	0.0777326	0.203183	0.881318	0.295768	0.311154
Pair_02610	methyltransferase domain-containing protein		CT04_03428	308								CI_01322	333								0.817064	0.466877	0.57926	0.811845	-0.338659	0.580294
Pair_02612	lysine acetyltransferase (GNAT family protein)		CT04_03430	379								CI_01312	379								-7.86338	5.44379e-08	-5.17821	2.84693e-05	-9.71489	7.45601e-10
Pair_02614	cytochrome b-c1 complex subunit Rieske (ubiquinol-cytochrome c reductase)		CT04_03432	238					1.A.24			CI_01307	277					1.A.24			0.135679	0.823648	0.0127856	0.993906	0.443708	0.171262
Pair_02616	glycoside hydrolase family 78 protein (bacterial alpha-L-rhamnosidase domain-containing protein)		CT04_03436	520	Yes					GH78		CI_01342	583	Yes					GH78		1.66487	0.106597	2.03743	0.169379	2.0494	0.00436532
Pair_02618	proline iminopeptidase		CT04_03441	470								CI_04264	470								0.855407	0.122774	0.672521	0.531008	0.799194	0.0182454
Pair_02619	hypothetical protein		CT04_03442	300								CI_04232	306								-0.214202	0.822781	0.905382	0.462722	0.166745	0.656236
Pair_02620	pentatricopeptide repeat domain-containing protein		CT04_03443	850								CI_04246	850								0.240553	0.862753	-0.877938	0.68532	0.846867	0.0762191
Pair_02621	cytoskeleton-associated protein		CT04_03444	369								CI_04249	373								0.113428	0.857917	-0.916697	0.305671	0.514112	0.0606464
Pair_02623	hypothetical protein		CT04_03446	150								CI_04239	150								-3.74178	0.00286909	0.297867	0.930536	0.94136	0.19663
Pair_02624	MutS domain V		CT04_03447	1023								CI_04255	1022								-0.317126	0.692204	0.755133	0.546101	-1.17383	0.00117217
Pair_02626	proteasome component pre4 (proteasome A-type and B-type)		CT04_03449	299								CI_00684	314								0.178451	0.850522	-0.182654	0.941816	-0.3937	0.435703
Pair_02627	SMR domain-containing protein		CT04_03450	728								CI_04261	743								0.133476	0.810709	-0.122315	0.928246	-0.293789	0.270704
Pair_02628	replication factor C		CT04_03451	383								CI_04234	383								0.451603	0.588903	-0.532058	0.740373	0.318346	0.337425
Pair_02629	DUF1746-domain-containing protein		CT04_03452	345								CI_04244	345								0.962675	0.0804297	0.653874	0.57791	0.298997	0.340719
Pair_02630	3-oxoacyl-(acyl-carrier-protein) reductase		CT04_03453	270								CI_04258	300								-0.0372806	0.953964	0.114973	0.939055	-0.501201	0.125602
Pair_02631	Rho-type GTPase-activating protein 1 (RhoGAP domain-containing protein)		CT04_03454	1185								CI_00688	1188								0.494869	0.200901	-0.116556	0.930536	0.265445	0.332442
Pair_02632	TLG2-vesicle protein of 38 kDa		CT04_03455	417								CI_04262	426								-0.0302975	0.965169	0.0808823	0.954092	0.524309	0.0428869
Pair_02633	NPL4 family protein (nuclear protein localization protein 4)		CT04_03456	649					3.A.16			CI_04241	649					3.A.16			-0.310907	0.529169	-0.0014674	0.999036	-0.574549	0.0385412
Pair_02634	CAP-Gly domain containing protein		CT04_03457	832								CI_04250	861								1.12593	0.00976224	0.281728	0.797364	-0.315447	0.262739
Pair_02635	PWWP domain-containing protein		CT04_03458	663								CI_04237	644								-0.398083	0.521088	-0.165356	0.923483	0.185934	0.659519
Pair_02636	origin recognition complex subunit		CT04_03459	708								CI_04238	708								0.259428	0.76465	0.854867	0.523765	1.08125	0.0024883
Pair_02637	serine/threonine protein kinase		CT04_03460	469								CI_04251	439								-1.26182	0.191677	-0.885414	0.647992	0.0850658	0.864568
Pair_02638	integral membrane protein		CT04_03461	621								CI_04230	555								-2.1875	0.00157064	0.135358	0.944261	1.15058	0.00856664
Pair_02641	hypothetical protein		CT04_03466	320								CI_04253	318								-0.349246	0.718135	1.06345	0.399864	-1.32786	0.000701268
Pair_02642	Nop14-like family protein		CT04_03467	911								CI_04248	911								-0.481169	0.63553	-0.221002	0.930816	0.744299	0.123284
Pair_02643	phenylalanyl-tRNA synthetase alpha chain		CT04_03468	514								CI_04243	531								-0.361086	0.66627	-0.957542	0.523184	-0.0901816	0.852119
Pair_02644	DnaJ domain-containing protein		CT04_03469	421					3.A.5			CI_04257	421					3.A.5			0.624468	0.138256	0.311384	0.759003	0.201479	0.543193
Pair_02645	hypothetical protein		CT04_03470	167								CI_04231	391								1.10704	0.206551	0.358323	0.866433	4.09299	3.74866e-06
Pair_02646	carboxylesterase		CT04_03471	544	Yes		S09X					CI_04265	544	Yes		S09X					-0.206658	0.873921	-1.22792	0.485701	1.35324	0.065115
Pair_02647	sterol-4-alpha-carboxylate 3-dehydrogenase		CT04_03472	377	Yes							CI_00687	377	Yes							0.898904	0.302767	1.72569	0.244154	-0.956999	0.0710737
Pair_02648	RNA-3'-phosphate cyclase family protein (18S rRNA biogenesis protein RCL1 )		CT04_03473	402								CI_04245	402								0.0143406	0.992641	-0.544052	0.813331	0.870923	0.0666329
Pair_02649	oxysterol-binding protein		CT04_03474	578								CI_07091	606								-0.146739	0.695016	0.387248	0.59224	0.128793	0.583331
Pair_02650	HMG box protein		CT04_03475	383								CI_00685	306								-0.513825	0.628204	-1.02645	0.616911	-1.04094	0.046167
Pair_02651	ubiquitin-conjugating enzyme		CT04_03477	448								CI_04233	448								0.160937	0.829965	-0.209105	0.904759	0.656227	0.0664773
Pair_02652	hypothetical protein		CT04_03479	1109								CI_07090	1109								0.567246	0.223731	-0.236857	0.847783	0.207717	0.473893
Pair_02653	hypothetical protein		CT04_03480	579								CI_04263	575								-0.165894	0.734906	0.403365	0.648175	-1.091	0.000129419
Pair_02655	hormone-sensitive lipase		CT04_03483	726								CI_07742	726								0.127499	0.896409	-0.405375	0.837363	-0.46493	0.404955
Pair_02656	eukaryotic translation initiation factor subunit		CT04_03484	554								CI_07732	554								0.117135	0.861302	0.437065	0.701712	-0.316493	0.279027
Pair_02657	fungal specific transcription factor		CT04_03485	861								CI_07745	861								0.353088	0.522079	0.281932	0.832854	2.0274	9.54602e-06
Pair_02658	acetylornithine aminotransferase		CT04_03486	484								CI_07737	484								-0.61351	0.19831	-0.379291	0.688903	-1.15183	3.30567e-05
Pair_02659	leucine rich repeat domain containing protein		CT04_03488	822								CI_07730	818								1.96045	0.0144962	3.54386	0.00480079	0.90349	0.0134098
Pair_02661	zinc finger protein odd-paired-like		CT04_03490	417								CI_07731	416								-4.48165	6.17858e-05	-0.572446	0.757824	1.39429	0.00249928
Pair_02665	glycoside hydrolase family 12 protein (endoglucanase a precursor )		CT04_03495	274	Yes					GH12		CI_07729	244	Yes					GH12		-1.61422	0.00469018	-0.288118	0.748204	7.93666	2.82152e-08
Pair_02667	peroxin 22-like protein		CT04_03499	404	Yes							CI_07733	404	Yes							0.7148	0.124249	-0.0615819	0.969072	-0.170794	0.574911
Pair_02670	fungal Zn binuclear cluster domain containing protein		CT04_03502	617								CI_12087	699								1.7204	1.27138e-05	1.01442	0.0228553	0.0125792	0.964422
Pair_02671	mitochondrial phosphate carrier protein		CT04_03503	324	Yes				2.A.29			CI_12085	408					2.A.29			0.0566229	0.965458	0.192178	0.944745	-0.323476	0.647672
Pair_02672	pathway-specific nitrogen regulator		CT04_03504	1024								CI_12086	1059								0.951027	0.0223869	0.304978	0.782731	-0.298121	0.252878
Pair_02675	hypothetical protein		CT04_03514	110								CI_07722	110								-4.54135	0.000318479	2.09258	0.305671	0.238362	0.826779
Pair_02678	NAPP-dependent L-serine/L-allo-threonine dehydrogenase ydfG		CT04_03517	268								CI_11331	290								-2.94251	7.12355e-05	-1.25111	0.180702	0.000382971	0.999144
Pair_02679	catechol 1,2-dioxygenase 1		CT04_03518	319								CI_12777	343								0.467439	0.663004	-0.0891735	0.977644	0.18477	0.826693
Pair_02682	bZIP transcription factor		CT04_03521	571								CI_07719	573								-0.0400181	0.965169	-0.0350994	0.984635	-0.22241	0.668473
Pair_02683	SDA1 domain-containing protein		CT04_03522	742								CI_12570	751								-0.319461	0.798282	-0.723302	0.74326	0.646687	0.169326
Pair_02684	hypothetical protein		CT04_03523	525	Yes							CI_12089	551	Yes							0.267998	0.743751	-0.00866088	0.997625	0.91662	0.0131655
Pair_02692	lipase esterase family protein		CT04_03532	139	Yes							CI_12567	221								-0.509031	0.733277	0.830497	0.686901	-1.63051	0.078731
Pair_02695	checkpoint protein		CT04_03536	904					9.B.45			CI_01173	843								0.4549	0.372222	0.241672	0.854553	-0.465216	0.0719626
Pair_02696	nuclear fragile X mental retardation-interacting protein 1		CT04_03537	653								CI_01176	672								0.184844	0.757916	0.202276	0.87656	-0.223397	0.424357
Pair_02697	transmembrane protein 111		CT04_03538	262	Yes							CI_01178	300								1.36953	0.0237926	-0.189479	0.91679	0.511151	0.110031
Pair_02698	DNA repair transcription protein		CT04_03539	1241								CI_01180	1259								-0.898937	0.333894	-0.799688	0.700635	-0.273129	0.534888
Pair_02699	ribosomal large subunit (ribosome biogenesis protein nsa-2 )		CT04_03540	260								CI_01171	260								-0.717909	0.354718	-1.09987	0.443229	0.00244133	0.995493
Pair_02704	methylenetetrahydrofolate dehydrogenase/cyclohydrolase		CT04_03545	343								CI_01181	354								-0.999661	0.0998062	1.54026	0.0694623	0.253989	0.331103
Pair_02705	hypothetical protein		CT04_03546	865								CI_01182	865								-0.0511773	0.957768	0.272624	0.880027	1.25496	0.00379972
Pair_02706	signal peptidase complex (microsomal signal peptidase 25 kDa subunit)		CT04_03547	256								CI_01179	216	Yes							-0.607344	0.346097	0.146625	0.932387	-0.419659	0.200505
Pair_02707	RNA polymerase III subunit Rpc25		CT04_03548	196								CI_01177	208								0.411161	0.632983	-0.318288	0.862315	0.318254	0.348648
Pair_02709	peroxisomal membrane protein		CT04_03550	226								CI_01169	226								-0.0655422	0.938757	-0.424775	0.760409	-2.00616	0.000340983
Pair_02710	galactokinase		CT04_03551	526								CI_06303	684								2.09161	0.142914	1.79486	0.502849	0.218968	0.793723
Pair_02712	PAF acetylhydrolase family protein		CT04_03553	367	Yes							CI_09931	372	Yes							1.7247	0.0423479	-0.0238559	0.993058	2.91957	0.000169912
Pair_02713	hsp90-like protein		CT04_03554	1487								CI_06899	1490								-0.131671	0.819292	0.0933301	0.944693	0.309334	0.335489
Pair_02714	small secreted protein		CT04_03555	96					3.D.1			CI_06906	96					3.D.1			0.51829	0.305324	0.487783	0.681193	0.771433	0.0160575
Pair_02715	60S ribosomal protein L8		CT04_03556	262								CI_06908	262								0.31083	0.804226	0.00923626	0.998391	-1.65372	0.0354676
Pair_02717	mucin		CT04_03558	403								CI_06889	403								-1.68696	0.00291194	-0.918836	0.289097	-0.243087	0.409449
Pair_02718	2-dehydropantoate 2-reductase		CT04_03559	356								CI_06898	356								-0.193886	0.726305	-0.246451	0.832391	-0.964927	0.000575893
Pair_02719	carbonic anhydrase		CT04_03560	316	Yes				2.A.53			CI_06909	340	Yes				2.A.53			-3.79915	0.0101496	-1.90476	0.366922	5.16442	3.75691e-06
Pair_02720	CCR4-NOT transcription complex subunit		CT04_03561	2207								CI_06894	2207								0.0402681	0.93432	-0.00684392	0.996303	0.221001	0.400875
Pair_02721	Rad4 transglutaminase-like domain-containing protein		CT04_03562	946								CI_06895	1137								0.557115	0.525811	-0.0571854	0.982284	0.593092	0.163856
Pair_02722	beta-lactamase-type transpeptidase fold domain containing protein		CT04_03565	587								CI_06892	620								0.113644	0.770755	-0.344948	0.637824	-0.307868	0.163328
Pair_02723	IMPACT protein		CT04_03566	546								CI_06891	553								0.407343	0.533709	0.280835	0.85242	0.851564	0.0102412
Pair_02724	methyltransferase OMS1		CT04_03567	351								CI_06890	403								0.880704	0.193272	0.65957	0.609789	-0.116954	0.739718
Pair_02725	copper fist DNA binding domain-containing protein		CT04_03568	433								CI_06897	433								0.366627	0.277053	0.0336002	0.976427	0.229583	0.376008
Pair_02726	ENTH domain-containing protein		CT04_03569	559								CI_06904	559								-0.841135	0.0414443	-0.887763	0.231747	-1.43207	3.03233e-05
Pair_02727	nuclear transport factor 2		CT04_03570	118								CI_06910	118								0.335686	0.33165	0.218066	0.788489	0.115381	0.65308
Pair_02728	ATP-binding domain-containing protein 3 (PP-loop family protein)		CT04_03571	395								CI_06907	395								-2.12725	0.0359737	-0.722347	0.71833	-2.58927	1.9477e-05
Pair_02729	NAD-binding rossmann fold oxidoreductase family protein		CT04_03572	434								CI_00592	434								-0.0602485	0.955778	0.369889	0.811845	3.81163	0.00012834
Pair_02731	riboflavin kinase (NB-ARC domain protein)		CT04_03574	792								CI_00580	788								0.278991	0.783093	-0.836778	0.590906	-0.504539	0.17661
Pair_02733	hypothetical protein		CT04_03576	531								CI_00583	457								0.548204	0.603909	-0.604754	0.760409	-2.47564	1.82589e-05
Pair_02734	hypothetical protein		CT04_03579	687								CI_00578	688								2.21776	0.0251369	2.81386	0.0377388	3.1496	0.000198013
Pair_02737	kinase activator		CT04_03583	538								CI_00576	523								-0.849206	0.0564661	-1.25237	0.117042	0.494543	0.0963653
Pair_02738	zinc carboxypeptidase A		CT04_03585	431	Yes		M14A					CI_00587	440	Yes		M14A					1.81884	4.32467e-05	1.92474	0.000517901	1.85651	0.019118
Pair_02741	CFEM domain-containing protein		CT04_03588	149	Yes							CI_13186	259	Yes							1.98818	0.00142766	1.31192	0.234356	2.01425	7.34441e-05
Pair_02743	related to acetate regulatory DNA binding protein		CT04_03590	724								CI_11110	721								-2.21204	0.00336174	-2.08757	0.105724	-2.14985	6.37414e-05
Pair_02744	2OG-Fe(II) oxygenase superfamily protein		CT04_03591	414								CI_11111	407								-0.933467	0.0798915	0.435023	0.747022	-0.829914	0.0407572
Pair_02747	hypothetical protein		CT04_03594	231	Yes							CI_11314	231	Yes							-0.147121	0.844058	-0.655487	0.627244	0.122993	0.773787
Pair_02748	histidine acid phosphatase		CT04_03595	484	Yes							CI_11310	493	Yes							0.263562	0.498325	0.681026	0.28296	-1.23174	0.000105512
Pair_02749	hypothetical protein		CT04_03596	186								CI_11118	186								-0.615422	0.607103	-0.54668	0.809675	-1.31235	0.0266671
Pair_02750	Mn2+ homeostasis protein		CT04_03597	344	Yes							CI_11313	333								0.144	0.768379	0.590001	0.443622	-0.191176	0.447516
Pair_02751	major facilitator superfamily transporter		CT04_03598	598								CI_11116	583								-0.503496	0.254312	-1.56829	0.0494551	-2.01711	6.01355e-06
Pair_02752	sporulation protein SPS19 (short-chain dehydrogenase)		CT04_03599	317								CI_11311	317								-2.64007	7.54245e-06	-0.673921	0.308417	0.112464	0.665097
Pair_02753	C6 zinc finger domain protein		CT04_03600	719								CI_11112	732								-0.73793	0.169378	-0.587987	0.609789	-0.896293	0.00853165
Pair_02754	DUF803 domain membrane protein		CT04_03601	676					2.A.7			CI_09076	676					2.A.7			0.246176	0.582472	-0.00112448	0.999036	0.261962	0.258405
Pair_02755	transcriptional repressor RCO-1 (WD domain-containing protein)		CT04_03602	622								CI_13076	600								-0.608687	0.0180558	-0.539267	0.188145	-0.176699	0.379588
Pair_02756	Bet3 family protein (transporter particle component)		CT04_03603	247	Yes							CI_09070	247	Yes							0.0100675	0.99032	-0.304721	0.811514	-0.275903	0.295466
Pair_02757	MIZ/SP-RING zinc finger protein		CT04_03604	547					8.A.15			CI_09071	546					8.A.15			0.159087	0.725456	-0.00151013	0.999036	-0.386623	0.0943172
Pair_02758	RNA recognition motif containing protein		CT04_03605	777								CI_09075	775								-0.914179	0.483041	-2.04523	0.306631	0.786359	0.163206
Pair_02759	hypothetical protein		CT04_03606	395								CI_09077	396								0.275128	0.658561	0.123081	0.944233	0.457658	0.170136
Pair_02761	GPI ethanolamine phosphate transferase		CT04_03608	863								CI_09073	914								-0.353514	0.775567	-0.449267	0.854888	-0.387874	0.46106
Pair_02762	malate dehydrogenase		CT04_03609	330								CI_09069	330								0.240849	0.733277	0.101983	0.948792	-0.709124	0.117187
Pair_02763	C-5 sterol desaturase (fatty acid hydroxylase superfamily protein)		CT04_03610	345								CI_09066	345								-1.5249	0.389073	1.24092	0.667801	0.176207	0.78575
Pair_02764	protein family upf0642		CT04_03611	123								CI_09072	123								0.156526	0.905082	-1.33143	0.451581	0.504846	0.287396
Pair_02765	ribosomal protein L28e		CT04_03612	169								CI_09068	157								0.0174182	0.985575	-0.321243	0.864164	-1.35554	0.0138746
Pair_02766	hypothetical protein		CT04_03613	1335								CI_12693	1358								-0.165901	0.925928	0.110146	0.972604	2.22509	0.0107984
Pair_02768	superoxide dismutase		CT04_03616	245	Yes							CI_05521	303	Yes							0.945864	0.0806615	1.52571	0.173655	1.63505	0.00171945
Pair_02770	TfdA family taurine catabolism dioxygenase		CT04_03618	385								CI_11917	385								-3.51337	0.0068077	-2.34762	0.266788	-0.333338	0.64602
Pair_02771	FKBP-type peptidyl-prolyl cis-trans isomerase		CT04_03619	528								CI_05506	473								-1.37859	0.180749	-1.02055	0.631999	-1.02254	0.117953
Pair_02773	ThiJ/PfpI family protein		CT04_03622	265	Yes							CI_05505	265	Yes							-4.14435	0.000150019	-0.942914	0.502718	1.54635	0.0422511
Pair_02774	THOC5 family protein		CT04_03623	214								CI_11913	310								0.116585	0.8684	0.861387	0.289416	0.711375	0.00661103
Pair_02775	3-phytase A precursor (histidine acid phosphatase)		CT04_03624	655								CI_11916	633								-0.410695	0.513701	-0.583898	0.662773	-0.0986041	0.78575
Pair_02776	general amino-acid permease GAP1		CT04_03625	618					2.A.3			CI_05516	622					2.A.3			0.369524	0.538944	-0.321114	0.823536	1.18233	0.000911782
Pair_02777	sphingomyelinase family protein		CT04_03626	651								CI_05504	694								0.403611	0.495313	-0.15435	0.930361	-0.136682	0.751262
Pair_02778	ankyrin repeat protein		CT04_03627	986								CI_03849	967								2.17646	0.00680201	1.04189	0.479028	2.47558	2.00633e-05
Pair_02780	tetratricopeptide repeat domain containing protein		CT04_03629	805								CI_11919	758								0.26289	0.394774	0.123448	0.865099	-0.313967	0.164026
Pair_02781	protein kinase-like domain protein		CT04_03630	572								CI_11921	572								-0.679529	0.328098	0.239554	0.897233	-0.528217	0.109361
Pair_02782	inositol phosphosphingolipids phospholipase C protein (endonuclease/exonuclease/phosphatase)		CT04_03631	502								CI_05508	502								-1.12947	0.0959864	-0.350736	0.82622	-0.308307	0.358299
Pair_02783	short-chain dehydrogenase/reductase family		CT04_03632	323								CI_05518	297								-2.52265	0.0492637	1.39192	0.61473	0.535079	0.424832
Pair_02784	E3 ubiquitin-protein ligase ubr1		CT04_03633	2138								CI_05510	2138								-0.0626408	0.949433	-0.800182	0.637914	0.355359	0.450818
Pair_02785	hypothetical protein		CT04_03634	521								CI_11914	513								-0.230487	0.792598	-0.306781	0.86994	-0.899841	0.0357385
Pair_02786	mitotic check point protein (TBC domain-containing protein)		CT04_03635	471								CI_03850	482								-0.535164	0.446377	-0.282075	0.854888	0.667066	0.0562339
Pair_02788	major facilitator superfamily transporter		CT04_03637	564					2.A.1			CI_03846	564					2.A.1			-1.62289	0.0348666	-1.31342	0.338882	-0.905647	0.0706069
Pair_02789	hypothetical protein		CT04_03638	87								CI_05520	144								1.69251	0.0047741	0.675043	0.546194	1.44381	7.80089e-05
Pair_02790	hypothetical protein		CT04_03639	576								CI_05517	579								-0.227606	0.693332	-0.827101	0.347604	-0.533344	0.0658071
Pair_02791	Arp2/3 actin-organizing complex subunit Sop2 (WD domain-containing protein)		CT04_03640	363								CI_05511	363								-0.514114	0.16673	-0.868133	0.191104	-0.682932	0.00689922
Pair_02793	DUF833 domain-containing protein		CT04_03645	351								CI_03177	351								0.171222	0.814346	0.158018	0.916076	-2.46196	1.30109e-07
Pair_02795	hypothetical protein		CT04_03647	300								CI_03157	300								2.13673	0.00473455	1.09451	0.569278	-1.79414	0.00320448
Pair_02796	dihydrodipicolinate synthetase family protein		CT04_03648	339	Yes							CI_03153	327	Yes							-1.21309	0.110514	-0.587659	0.695782	2.25661	6.73285e-05
Pair_02797	CVNH domain-containing protein		CT04_03650	134	Yes							CI_03171	134	Yes							-1.66699	0.064631	1.71639	0.0953001	6.8497	1.18811e-06
Pair_02799	integral membrane protein		CT04_03653	396								CI_01993	430								2.27938	0.0029981	3.19633	0.00432605	-0.353792	0.268946
Pair_02800	thioesterase superfamily protein		CT04_03655	183								CI_03180	212								0.514245	0.606	0.423399	0.854888	1.32864	0.00399722
Pair_02801	endoglucanase II (glycosyl hydrolase family 61)		CT04_03656	321	Yes					AA9-CBM1		CI_01990	307	Yes					AA9-CBM1		2.1604	0.000335264	1.50034	0.0228553	4.13262	4.59804e-06
Pair_02802	peroxysomal citrate synthase		CT04_03658	509								CI_03166	509								0.393494	0.402763	-1.08093	0.182826	0.284271	0.376008
Pair_02803	methyltransferase domain-containing protein		CT04_03659	395								CI_03159	376								3.22519	4.03715e-06	2.21525	0.0137837	0.42156	0.310326
Pair_02810	NmrA-like family protein		CT04_03669	312								CI_03165	332								-5.64451	3.73971e-05	-2.87415	0.0466196	-6.3468	1.86796e-06
Pair_02813	O-methyltransferase		CT04_03673	415								CI_03158	437								1.8384	6.33596e-06	0.934612	0.0965473	-0.207643	0.452783
Pair_02816	arginyl-tRNA synthetase		CT04_03678	632								CI_06515	643								2.04314	0.0082336	0.337877	0.884635	-1.03456	0.0507289
Pair_02817	dihydroxyacetone kinase		CT04_03679	577								CI_03155	577								-2.18071	0.000891506	-1.00305	0.220788	1.12797	0.106784
Pair_02820	RNA polymerase II transcription factor b subunit 2 (|transcription factor tfb2)		CT04_03685	494								CI_03179	494								-0.49168	0.62291	-1.00079	0.606267	-0.703153	0.176983
Pair_02825	aldehyde reductase 1		CT04_03692	328								CI_03152	371								-0.756366	0.270156	-0.146185	0.924508	0.707735	0.237828
Pair_02826	glycoside hydrolase family 61 protein (fungal cellulose binding domain-containing protein)		CT04_03693	331	Yes					AA9-CBM1		CI_03148	325	Yes					AA9-CBM1		2.80119	0.000112473	2.93216	0.000354758	0.00452616	0.996692
Pair_02827	carbohydrate esterase family 16 protein		CT04_03694	294						CE16		CI_03182	302	Yes					CE16		-0.034269	0.958435	-0.155093	0.90168	1.29887	0.000296645
Pair_02829	protein family upf0406		CT04_03696	337								CI_01711	337								-1.60755	0.0366661	-0.452258	0.81151	-0.364464	0.394917
Pair_02830	CPSF A subunit region		CT04_03697	1439								CI_10024	1445								-0.177982	0.734984	-0.1936	0.86896	-0.00949392	0.97254
Pair_02831	bromodomain containing protein		CT04_03698	717								CI_01708	711								-0.150585	0.678582	-0.329532	0.66204	-0.297288	0.153072
Pair_02832	zinc FYVE domain containing protein		CT04_03699	443								CI_10022	553								1.53681	0.0130556	0.910404	0.404747	1.67584	2.45546e-05
Pair_02833	glycosyl hydrolase family 47		CT04_03700	1067	Yes					GH47		CI_10019	1067	Yes					GH47		0.355655	0.543787	1.09648	0.232836	0.601636	0.0660531
Pair_02835	endoplasmic oxidoreductin-1		CT04_03702	634								CI_01710	610	Yes							-0.314591	0.431139	0.216134	0.796583	-0.932709	0.000103082
Pair_02836	lysosomal cobalamin transporter (LMBR1 domain containing 1)		CT04_03703	594					9.A.54			CI_10023	594					9.A.54			0.680515	0.136563	1.47652	0.0638508	1.62746	0.000106717
Pair_02837	protein kinase		CT04_03704	252								CI_01712	534								1.83305	0.000155284	1.33464	0.0673791	-1.72017	2.19808e-05
Pair_02838	tRNA guanylyltransferase (tRNAHis guanylyltransferase)		CT04_03705	288								CI_01705	295								-0.263224	0.745782	-0.535677	0.689532	0.331937	0.261356
Pair_02839	heat shock protein 70-like protein		CT04_03707	1030	Yes				3.A.9			CI_04199	1031	Yes							0.323613	0.543334	0.860503	0.305138	-0.212442	0.515581
Pair_02840	hypothetical protein		CT04_03708	632								CI_08964	632								0.563433	0.603418	2.01679	0.177903	-0.297259	0.536354
Pair_02841	nonspecific lipid-transfer protein		CT04_03709	461								CI_04195	461								0.645639	0.0752364	0.620286	0.373058	1.26192	0.00199591
Pair_02842	3-ketoacyl-acyl carrier protein reductase (short-chain dehydrogenase)		CT04_03710	262								CI_04198	262								1.01195	0.368169	0.863389	0.719681	1.5351	0.0165154
Pair_02843	BTB/POZ domain-containing protein		CT04_03711	514								CI_08965	512								0.52281	0.197636	0.826389	0.253628	0.530332	0.0294063
Pair_02844	GCN5-related N-acetyltransferase		CT04_03712	228								CI_04196	228								7.11592	2.03011e-06	4.95405	0.000612653	3.16837	5.81373e-06
Pair_02845	cytochrome b5-like Heme/Steroid binding domain-containing protein		CT04_03713	283								CI_08963	269								-0.27961	0.660432	-0.0904369	0.953788	0.406743	0.202334
Pair_02853	hypothetical protein		CT04_03727	417								CI_11128	383								-2.79853	0.000384582	-0.919782	0.49471	0.659827	0.22974
Pair_02854	related to TOXD protein		CT04_03728	355								CI_03439	355								-9.91321	2.25648e-07	-6.88608	5.68582e-05	-4.95976	0.000301488
Pair_02855	tat pathway signal sequence		CT04_03729	620								CI_11127	621								-0.232868	0.751973	-0.258446	0.862315	0.142058	0.645711
Pair_02856	hypothetical protein		CT04_03730	412								CI_03437	420								0.876004	0.150003	0.49255	0.73908	0.716344	0.0406203
Pair_02857	extracellular cellulase (rare lipoprotein A)		CT04_03731	219	Yes					EXPN-CBM63		CI_11135	268	Yes					EXPN-CBM63		2.34881	0.0192146	5.19813	0.00189975	3.27761	1.01143e-05
Pair_02859	related to integral membrane protein		CT04_03733	366								CI_11136	372								-7.04648	0.000348385	-3.06337	0.164021	0.296253	0.721455
Pair_02860	rRNA processing protein		CT04_03735	612								CI_03394	612								-0.524243	0.201286	0.223199	0.850696	1.04111	0.000654791
Pair_02861	protein-tyrosine phosphatase 2		CT04_03736	509								CI_03393	571								0.843678	0.0856261	1.44135	0.0703947	1.12593	0.000614984
Pair_02862	hypothetical protein		CT04_03738	527								CI_03419	527								-4.52862	3.12123e-05	-1.6187	0.228356	2.506	6.86434e-06
Pair_02864	tubulin-specific chaperone C (tubulin binding cofactor C)		CT04_03740	401								CI_03416	384								0.251594	0.734812	1.21752	0.16585	-0.8038	0.00497828
Pair_02865	3'-5' exonuclease		CT04_03741	894								CI_03426	878								-1.09723	0.310238	-1.31454	0.496934	0.752402	0.128488
Pair_02867	ATP synthase subunit 9		CT04_03743	147					3.A.2			CI_03422	241					3.A.2			-1.12185	0.466723	1.62723	0.373058	-0.128847	0.832785
Pair_02868	GMC oxidoreductase		CT04_03744	636	Yes					AA3_2		CI_09485	651	Yes					AA3_2		-3.53298	0.000966298	-4.27232	0.00296942	-1.11881	0.0730401
Pair_02869	glycerate dehydrogenase (D-isomer specific 2-hydroxyacid dehydrogenase)		CT04_03745	377								CI_03425	439								-0.272284	0.818242	-2.1141	0.0756002	0.148454	0.747581
Pair_02870	2,3-bisphosphoglycerate-independent phosphoglycerate mutase		CT04_03746	578					2.A.7			CI_03415	579					2.A.7			0.435061	0.366071	0.455625	0.681491	-0.877448	0.00540248
Pair_02874	Sec34-like family protein		CT04_03752	761								CI_03395	778								-0.164487	0.849691	-0.612914	0.669649	0.0485276	0.898792
Pair_02875	N-acetylglucosaminyl transferase component		CT04_03753	794								CI_03428	722								-0.0542696	0.944177	0.174482	0.91387	-0.55147	0.107592
Pair_02877	histone acetyltransferase sas2 (MOZ/SAS family protein)		CT04_03755	670								CI_03421	668								1.02961	0.0930962	1.29626	0.187162	0.2398	0.444393
Pair_02878	DNA polymerase epsilon		CT04_03756	2233								CI_03361	2233								-0.0132525	0.992606	-0.970541	0.639614	1.10573	0.0225094
Pair_02879	vacuolar import and degradation protein 27 (VID27 cytoplasmic protein)		CT04_03757	820								CI_03366	822								1.38366	0.000206124	1.52403	0.00974379	-0.0685626	0.780873
Pair_02880	antiviral protein (tetratricopeptide)		CT04_03759	1413								CI_03376	1413								-0.646344	0.486681	-0.489318	0.810054	0.387034	0.358058
Pair_02881	eukaryotic translation initiation factor 3 subunit		CT04_03760	277								CI_03370	278								-0.133886	0.816297	0.459589	0.63633	0.193485	0.523887
Pair_02882	mitochondrial carrier protein		CT04_03761	306					2.A.29			CI_03385	306					2.A.29			-0.0443275	0.952411	0.591474	0.532692	0.494721	0.0572891
Pair_02883	prenylcysteine oxidase		CT04_03763	556	Yes							CI_03367	581	Yes							0.758359	0.150461	0.832235	0.297247	1.41425	3.0313e-05
Pair_02884	transcriptional regulator		CT04_03765	467								CI_03364	502								0.0285843	0.971116	-0.849177	0.438609	0.323472	0.367238
Pair_02885	hypothetical protein		CT04_03766	184								CI_03389	184								0.955201	0.260707	-0.304467	0.913274	-1.65941	0.0103247
Pair_02887	kinetochore protein		CT04_03768	221								CI_03388	221								-0.639537	0.497304	0.155239	0.946383	-0.594541	0.125151
Pair_02888	factor-induced protein 1		CT04_03770	265								CI_03383	265								0.611561	0.506094	0.051612	0.984635	-1.61509	0.0115335
Pair_02889	T-complex protein 1 subunit eta		CT04_03771	557								CI_00810	557								-0.235234	0.683748	-0.304651	0.810054	0.123739	0.681792
Pair_02890	hypothetical protein		CT04_03772	495								CI_03391	472								-0.935619	0.0925345	-0.802245	0.493678	-0.248926	0.556522
Pair_02892	BolA domain-containing protein		CT04_03775	168								CI_03373	110								-0.758663	0.114218	-0.496723	0.611252	-0.700957	0.00738571
Pair_02893	mitochondrial cytochrome c oxidase protein 20-like protein		CT04_03776	218								CI_03362	212								0.492676	0.532371	0.899849	0.491817	-0.0395568	0.915333
Pair_02894	DNA ligase 1		CT04_03777	873								CI_03371	873								-1.14508	0.124149	0.512199	0.74326	0.16056	0.67802
Pair_02895	AP-1 adaptor complex subunit		CT04_03778	751								CI_03372	761								0.1214	0.825649	0.32285	0.759297	-0.0199512	0.949164
Pair_02897	class I alpha-mannosidase 1A (glycosyl hydrolase family 47)		CT04_03780	1027						GH47		CI_03382	1016						GH47		1.49677	3.70737e-06	1.08379	0.00611784	0.896568	0.000128329
Pair_02898	alpha,alpha-trehalose-phosphate synthase 1		CT04_03781	579						GT20		CI_03365	565						GT20		0.350116	0.437442	-0.136315	0.917902	-0.242227	0.421062
Pair_02899	metallothionein expression activator		CT04_03782	796								CI_00809	808								0.0219226	0.988075	0.320408	0.925357	-0.657941	0.423644
Pair_02900	26S protease regulatory subunit 6b		CT04_03783	491					3.A.16			CI_03390	467					3.A.16			-0.102214	0.829965	0.0932741	0.938244	-0.661387	0.0126956
Pair_02901	heterokaryon incompatibility protein		CT04_03784	780								CI_00811	752								0.689917	0.40086	-1.55966	0.256588	0.887796	0.0302406
Pair_02902	RINT-1 family protein		CT04_03785	789								CI_03384	789								-0.516932	0.31557	0.516616	0.609527	-0.869576	0.00208738
Pair_02905	sphingosine kinase (diacylglycerol kinase catalytic domain-containing protein)		CT04_03791	534								CI_05186	545								0.186242	0.693332	-0.444902	0.652875	-0.570799	0.0386066
Pair_02907	NMDA receptor-regulated protein 1 (tetratricopeptide)		CT04_03794	818								CI_05187	818								-0.344606	0.482863	0.0747598	0.956188	-0.62619	0.0249278
Pair_02908	RNA polymerase Rpb1 C-terminal repeat domain-containing protein		CT04_03795	954								CI_05181	954								0.769925	0.0102257	0.478236	0.496846	-0.660313	0.00525829
Pair_02909	anthranilate phosphoribosyltransferase		CT04_03796	416								CI_05188	415								0.00631364	0.995723	0.273935	0.89315	-0.988553	0.00922217
Pair_02910	uracil permease		CT04_03797	116								CI_05174	116								-1.75259	0.000920703	1.33397	0.0796674	4.09125	1.51684e-06
Pair_02911	salicylate hydroxylase		CT04_03799	450								CI_05176	450								-4.17631	0.0707579	-1.21049	0.798387	-2.04403	0.130792
Pair_02913	C6 zinc finger domain-containing protein		CT04_03802	617								CI_10945	632								0.304955	0.846748	1.41293	0.525455	0.126961	0.84579
Pair_02914	cutinase precursor		CT04_03803	239	Yes					CE5		CI_10088	239	Yes					CE5		-0.749339	0.306486	-0.227045	0.893161	1.24846	0.00194735
Pair_02915	alcohol dehydrogenase (zinc-binding dehydrogenase)		CT04_03804	392								CI_10944	384								-0.165266	0.905955	0.450841	0.822163	0.34174	0.448843
Pair_02917	SNF5/SMARCB1/INI1		CT04_03807	582								CI_12912	582								-0.128331	0.816689	0.360009	0.712556	-0.0419034	0.871282
Pair_02918	tissue alpha-L-fucosidase		CT04_03808	791	Yes					GH29		CI_10938	795	Yes					GH29		0.268433	0.739487	-1.49125	0.244965	2.95512	0.000667147
Pair_02920	acetylxylan esterase 2 (cutinase)		CT04_03813	278	Yes					CE5		CI_04569	278	Yes					CE5		-0.775694	0.0504849	-0.133511	0.904714	0.640504	0.0628137
Pair_02930	major facilitator superfamily transporter		CT04_03823	584								CI_10819	585					2.A.1			-6.36129	2.7252e-08	-2.24001	0.00677414	2.04408	1.4143e-05
Pair_02932	glycoside hydrolase subgroup catalytic core		CT04_03826	577	Yes							CI_10935	574	Yes							0.0329823	0.975678	-2.70139	0.0631621	1.05295	0.413513
Pair_02934	fungal specific transcription factor domain-containing protein		CT04_03828	933								CI_10929	932								-0.437981	0.567736	-1.46818	0.22057	-0.69642	0.0917294
Pair_02936	asparagine synthase		CT04_03830	552								CI_11718	552								-0.89287	0.0922671	-1.05835	0.226164	0.353164	0.165448
Pair_02938	vacuolar protein sorting-associated protein		CT04_03833	803								CI_10087	823								0.44367	0.215244	0.117286	0.912087	-0.648667	0.00724641
Pair_02939	glutaminyl-peptide cyclotransferase (peptidase family M28)		CT04_03834	375	Yes		M28A					CI_11722	382	Yes		M28A					0.517961	0.263573	0.336333	0.753953	-0.292956	0.299852
Pair_02940	histidine kinase group protein		CT04_03836	846								CI_10932	844								-0.220978	0.835465	-1.42902	0.344794	0.329785	0.455188
Pair_02944	related to integral membrane protein		CT04_03844	348								CI_11716	370								-4.27906	3.31534e-05	-3.24816	0.00261444	1.14664	0.159662
Pair_02947	oxysterol binding protein		CT04_03848	493								CI_12361	462								-0.886363	0.0553604	-0.780331	0.41169	-1.30318	0.000567276
Pair_02949	CP2 transcription factor		CT04_03850	796								CI_05210	796								-0.442689	0.49958	-0.15279	0.929071	-2.51251	1.04173e-06
Pair_02951	hypothetical protein		CT04_03853	258								CI_07768	258								0.462378	0.490421	1.16271	0.255015	-0.0438763	0.902463
Pair_02952	elicitor protein		CT04_03854	328								CI_07772	325								0.218466	0.657402	0.133019	0.893447	-0.54858	0.100464
Pair_02954	PHD-finger domain-containing protein		CT04_03858	752								CI_09808	721								-1.49741	0.0106793	-1.71896	0.0681465	-1.79268	8.92861e-05
Pair_02955	chromatin remodeling complex subunit		CT04_03862	760								CI_07769	747								0.38601	0.741748	-0.908523	0.696866	0.989404	0.0871271
Pair_02956	major facilitator superfamily transporter		CT04_03863	582								CI_07770	595								0.325619	0.328133	0.450605	0.484848	0.00241611	0.992205
Pair_02959	related to STB5-SIN3 binding protein		CT04_03869	524								CI_05582	682								-0.44892	0.591958	0.249601	0.889358	-0.235407	0.542086
Pair_02962	acetylserotonin methytransferase-like protein		CT04_03872	607								CI_06720	606								0.0224021	0.98733	-2.02102	0.305671	-1.16106	0.08551
Pair_02964	Zn(II)2Cys6 transcriptional activator		CT04_03875	723								CI_06726	723								-0.445776	0.327944	-0.885119	0.267651	-0.750381	0.0183811
Pair_02965	UTP-glucose-1-phosphate uridylyltransferase		CT04_03878	515								CI_06714	504								-0.0966283	0.846916	0.107866	0.930989	0.0748959	0.783278
Pair_02966	threonyl-tRNA synthetase		CT04_03879	528								CI_06724	528								-0.119749	0.897148	-0.762699	0.531008	-0.14972	0.628234
Pair_02967	acetylserotonin methytransferase-like protein		CT04_03880	278								CI_06722	278								0.392307	0.693332	0.975571	0.488784	0.0583469	0.886786
Pair_02968	aldehyde dehydrogenase		CT04_03881	484								CI_06725	488								-0.184784	0.733277	-0.905832	0.254154	-0.772225	0.0350294
Pair_02969	U3 snoRNP-associated protein UTP11		CT04_03882	325								CI_06719	269								-0.33233	0.760645	-0.313726	0.897241	0.0656692	0.89339
Pair_02971	saccharopine dehydrogenase (alanine dehydrogenase/PNT domain-containing protein)		CT04_03885	379								CI_06716	416								-0.502354	0.615532	0.691099	0.71288	-1.87374	0.000190277
Pair_02974	short-chain dehydrogenase reductase SDR		CT04_03889	243	Yes							CI_11987	248								-4.02895	9.65429e-06	-2.62182	0.00507127	-6.57431	5.60014e-09
Pair_02978	integral membrane protein		CT04_03894	525								CI_10040	475								-2.61164	1.74292e-05	-1.5261	0.0258914	0.623223	0.0815418
Pair_02980	UVI-1 protein		CT04_03897	188	Yes							CI_11978	188	Yes							-9.37118	1.90729e-08	-4.76553	0.00012664	2.92438	1.54425e-05
Pair_02981	phosphopantothenoylcysteine decarboxylase (flavoprotein)		CT04_03901	599								CI_10045	599								-0.326291	0.646772	-0.527739	0.705095	-1.01393	0.00655863
Pair_02984	peptidoglycan binding domain-containing protein		CT04_03905	710								CI_11984	710								-6.37627	8.36461e-07	0.113494	0.945591	4.31747	0.000155356
Pair_02987	hypothetical protein		CT04_03908	167	Yes							CI_11975	186	Yes							-0.0798129	0.9106	-0.793199	0.472235	3.05372	6.13921e-06
Pair_02989	hypothetical protein		CT04_03910	674								CI_10869	674								-4.97877	2.943e-05	0.729807	0.655247	-4.74772	4.95748e-05
Pair_02991	histone transcription regulator (WD domain-containing protein )		CT04_03912	1094								CI_10872	1131								0.0384922	0.953376	0.452141	0.664961	0.657375	0.0243323
Pair_02993	ATP-dependent RNA helicase mak5 (DEAD/DEAH box helicase)		CT04_03914	767					3.A.18			CI_06810	763					3.A.18			-0.516046	0.647242	-0.999662	0.596737	0.848659	0.0689929
Pair_02995	epoxide hydrolase		CT04_03916	354								CI_10866	354								-2.22367	6.44e-05	-0.963127	0.144857	-0.312102	0.245811
Pair_02997	homeobox and C2H2 transcription factor		CT04_03918	870								CI_06821	867								-0.732631	0.509371	0.577331	0.801919	-0.42238	0.369093
Pair_02998	hypothetical protein		CT04_03919	575	Yes							CI_06807	557	Yes							1.80007	0.00110396	-1.42845	0.157914	-0.139627	0.829245
Pair_03003	berberine bridge enzyme		CT04_03926	514						AA7_dist		CI_10864	514						AA7_dist		-9.65284	1.28609e-07	-2.99516	0.0103046	9.79737	2.57853e-08
Pair_03007	enoyl-CoA hydratase isomerase family protein		CT04_03930	281								CI_06819	281								5.36264	3.47647e-06	5.82299	2.73184e-05	4.51782	2.62864e-05
Pair_03008	cytochrome P450		CT04_03931	546								CI_06818	546								-1.42918	0.0335029	-1.01901	0.454857	1.93334	0.000367815
Pair_03011	DUF636 domain protein (glutathione-dependent formaldehyde-activating enzyme)		CT04_03934	377								CI_06824	289								-2.85052	0.00601353	-2.0757	0.14765	-3.77062	5.93832e-07
Pair_03014	MFS transporter protein		CT04_03937	1115								CI_10868	1115								1.07954	0.177512	2.21271	0.129033	0.731438	0.142512
Pair_03017	NAD-dependent 15-hydroxyprostaglandin dehydrogenase (short-chain dehydrogenase)		CT04_03940	329	Yes							CI_06828	329	Yes							0.0180125	0.986089	-0.176913	0.939297	-1.9282	0.00935916
Pair_03018	developmental regulator		CT04_03941	426								CI_06830	426								0.365568	0.678582	-0.791495	0.569783	0.454594	0.191577
Pair_03024	nucleosome assembly protein		CT04_03952	528								CI_10682	495								-0.354284	0.327134	-0.518329	0.426381	-0.543164	0.0428981
Pair_03025	D-3-phosphoglycerate dehydrogenase 1 (D-isomer specific 2-hydroxyacid dehydrogenase)		CT04_03953	471								CI_10683	505								-0.523054	0.31614	-0.0292612	0.984635	-3.92921	6.57767e-10
Pair_03026	TFIIIC transcription initiation factor complex subunits Tfc3		CT04_03954	2061								CI_10678	1997								0.63393	0.393413	0.622778	0.698443	1.4898	0.00130977
Pair_03027	myosin-2		CT04_03955	1623								CI_10684	1581								-0.298638	0.575964	-0.583105	0.576153	-0.169506	0.629568
Pair_03028	urease accessory protein		CT04_03956	337								CI_10677	337								-0.674347	0.481173	-1.67012	0.281797	1.58344	0.00312366
Pair_03029	inosine triphosphate pyrophosphatase (Ham1 family protein)		CT04_03957	187								CI_10685	259								1.12792	0.123685	1.04193	0.461152	2.29219	1.36652e-05
Pair_03030	Rheb small monomeric GTPase (Ras family protein)		CT04_03959	209								CI_10687	186								0.246754	0.554742	-0.371963	0.701441	-0.356845	0.179589
Pair_03031	Rheb small monomeric GTPase		CT04_03961	815								CI_10688	830								-0.424062	0.370539	0.341122	0.74326	0.0322245	0.911162
Pair_03032	PLC-like phosphodiesterase		CT04_03962	395								CI_10676	395								-0.463353	0.445352	-0.92125	0.407384	-0.0982567	0.829444
Pair_03033	peptidase family C78		CT04_03965	459								CI_10686	408								-1.58086	0.0355509	-2.69662	0.0191447	-0.526345	0.163091
Pair_03034			CT04_03968	448								CI_12581	434								-6.24433	2.07901e-07	-4.07	0.000154888	-10.1839	1.28759e-10
Pair_03036	SH3 domain-containing protein		CT04_03972	428					8.A.34			CI_01802	582					8.A.34			0.629528	0.0342658	0.531018	0.384349	0.143006	0.48848
Pair_03038	ATP-binding cassette sub-family D member 1 (ABC transporter transmembrane region 2)		CT04_03975	713					3.A.1			CI_02806	713					3.A.1			-0.67407	0.327825	-0.666305	0.646578	-0.712799	0.14571
Pair_03040	leucyl-tRNA synthetase		CT04_03977	1116								CI_02809	1138								0.447583	0.43924	0.17216	0.916284	0.776195	0.0370512
Pair_03042	hypothetical protein		CT04_03980	181								CI_02808	200	Yes	EFF						-0.0250855	0.990769	2.41806	0.440791	-1.57659	0.0829219
Pair_03043	AP-3 complex subunit sigma (clathrin adaptor complex small chain)		CT04_03982	247								CI_02811	188								-0.467986	0.402591	-0.373698	0.7559	-0.919367	0.00303222
Pair_03044	DUF636 domain-containing protein		CT04_03984	373								CI_02829	406								0.0531832	0.965169	0.590354	0.73471	0.736968	0.191967
Pair_03045	mitochondrial iron uptake protein (frataxin)		CT04_03985	261					9.B.21			CI_02812	210					9.B.21			-0.952879	0.0265734	-1.14232	0.123047	-0.888645	0.00283749
Pair_03049	IBR domain-containing protein		CT04_03993	634								CI_02805	689								-0.214493	0.810255	-0.160738	0.936242	1.64876	0.000164574
Pair_03050	xylosidase : arabinofuranosidase		CT04_03994	577	Yes					GH43		CI_02817	576	Yes					GH43		-2.69742	0.00976224	-3.8896	0.00512202	-0.798467	0.542684
Pair_03052	AAA ATPase family protein		CT04_03997	689								CI_02794	689								0.646083	0.421395	0.97723	0.518765	-2.34788	1.4346e-05
Pair_03053	alpha/beta hydrolase fold-3 domain-containing protein		CT04_03998	304	Yes		S09X					CI_02766	304	Yes		S09X					1.58418	0.0308596	-1.1925	0.455208	0.990113	0.070417
Pair_03055	integral membrane protein		CT04_04001	408								CI_02796	408								2.01768	0.0020078	0.895134	0.433278	-1.71983	0.000926613
Pair_03056	retinol dehydrogenase 12		CT04_04002	345								CI_02793	397								-3.79729	5.37455e-05	-0.774275	0.688903	1.65751	0.00800326
Pair_03057	kinesin family protein		CT04_04003	1778								CI_02768	1855								-0.532703	0.232546	-0.453001	0.634121	-0.852856	0.0128414
Pair_03058	HPP family protein		CT04_04004	289								CI_02789	289								0.889113	0.0285135	0.514755	0.493678	-3.52162	3.73965e-08
Pair_03059	starch binding domain-containing protein		CT04_04005	381	Yes					AA13-CBM20		CI_02795	381	Yes					AA13-CBM20		1.90039	0.0266405	1.26067	0.471373	2.79921	0.000334172
Pair_03060	pectate lyase		CT04_04007	331	Yes					PL1_7		CI_02787	331	Yes					PL1_7		-1.74728	0.0489149	-2.35541	0.0530387	-1.99393	0.0202775
Pair_03061	mRNA 3'-end-processing protein yth1		CT04_04008	395								CI_02774	419	Yes							-0.571788	0.239781	0.0659412	0.960001	3.36679	8.99965e-08
Pair_03063	voltage-gated potassium channel subunit beta-2		CT04_04011	338					8.A.5			CI_02779	338					8.A.5			0.666205	0.442013	0.82424	0.609789	0.533403	0.246019
Pair_03066	hypothetical protein		CT04_04016	392	Yes							CI_02797	392	Yes							0.700626	0.420459	0.0293631	0.989628	-1.98733	0.000168941
Pair_03068	metal tolerance protein 3 protein		CT04_04018	161	Yes							CI_02765	161	Yes							-1.08037	0.278125	-0.889777	0.64133	0.186547	0.75284
Pair_03069	NAD-dependent epimerase dehydratase		CT04_04019	319								CI_02780	319								0.636858	0.506074	-0.150834	0.957905	2.1088	0.00392772
Pair_03072	glycoside hydrolase family 93 protein (BNR/Asp-box repeat protein)		CT04_04023	379	Yes					GH93		CI_02801	379	Yes					GH93		0.432232	0.646772	1.35334	0.181216	0.398026	0.543851
Pair_03076	hypothetical protein		CT04_04027	663								CI_02778	676								-0.245619	0.828344	-1.14062	0.39554	1.47287	0.00975715
Pair_03077	quinate permease		CT04_04032	521					2.A.1			CI_02784	521					2.A.1			-0.0843586	0.954145	-1.42596	0.376542	-2.87637	0.0109871
Pair_03080	mitotic control protein dis3 (RNB domain-containing protein )		CT04_04036	983								CI_11801	983								-0.412393	0.439847	-0.49631	0.638673	0.612865	0.0234816
Pair_03081	transcription factor		CT04_04037	806								CI_11800	806								1.49496	1.09577e-05	0.209612	0.782954	0.41057	0.0509907
Pair_03083	hypothetical protein		CT04_04040	227								CI_11795	259								-1.32563	0.124731	-1.5656	0.207798	-1.0278	0.0115377
Pair_03085	transducin family protein (WD domain-containing protein)		CT04_04042	601								CI_11793	569					9.A.14			-1.6191	0.0252935	-1.1531	0.35503	-0.413225	0.267491
Pair_03086	hypothetical protein		CT04_04044	501								CI_01215	479								0.0122323	0.989363	0.581611	0.668241	0.0377156	0.914495
Pair_03087	methyltransferase		CT04_04045	292								CI_01217	283								0.374588	0.582472	-0.187379	0.909863	-0.191493	0.571895
Pair_03088	helix-loop-helix DNA-binding domain-containing protein		CT04_04046	417								CI_11798	418								0.720617	0.304803	0.377386	0.772596	3.20924	4.91844e-07
Pair_03089	polysaccharide deacetylase		CT04_04047	263						CE4		CI_01223	263						CE4		-0.578359	0.428443	-1.02453	0.359189	0.520324	0.0928767
Pair_03090	Golgi apparatus membrane protein TVP23		CT04_04048	195								CI_01204	195								-0.372037	0.335862	-0.117892	0.912876	-0.459886	0.0315048
Pair_03092	mRNA splicing factor RNA helicase		CT04_04050	457								CI_01212	396								-0.439857	0.615532	-0.426221	0.810054	-0.0248733	0.951651
Pair_03093	ChaC-like protein		CT04_04051	210								CI_01208	285								1.27111	0.119946	0.0708174	0.978206	0.204452	0.624951
Pair_03094	hypothetical protein		CT04_04052	329	Yes							CI_01218	328	Yes							-5.21043	0.000468878	-1.4843	0.426381	-0.48618	0.49118
Pair_03095	hypothetical protein		CT04_04053	302								CI_11792	302								-0.0378588	0.965475	-0.193185	0.917148	-1.46665	0.00663228
Pair_03098	HpcH/HpaI aldolase/citrate lyase family protein		CT04_04058	320								CI_01205	320								-0.707526	0.24735	-0.0467863	0.979963	-0.710961	0.0291913
Pair_03099	chromatin structure-remodeling complex protein rsc7		CT04_04059	637								CI_11802	637								0.340268	0.765027	-0.0420771	0.988895	-1.12365	0.128054
Pair_03100	ankyrin repeat protein		CT04_04060	1804					1.C.63			CI_01214	1804					8.A.28			-0.441843	0.584593	-0.00535071	0.998801	4.50922	1.07691e-08
[truncated: 4,810 more rows]
