# Supplementary material for: Survival trade-offs in plant roots during colonization by closely related beneficial and pathogenic fungi
Source: Nat Commun. 2016 May 6;7:11362. doi: 10.1038/ncomms11362 (PMC4859067; doi:10.1038/ncomms11362)
Supplement: Supplementary Data Set 7 — Summary of C. incanum differential gene expression between in vitro and in planta (during colonization of Arabidopsis roots under phosphate deficient conditions) samples [file ncomms11362-s8.xlsx]

## Sheet: Feuil1
Supplementary Data 7: Summary of C. incanum differential gene expression between in vitro and in planta (during colonization of Arabidopsis roots under phosphate deficient conditions) samples
GeneID	Description		Gene Categoriesa)								Differentially expressed genes in planta vs. in vitrob)
			Secreted	SMGenesLep	CSEPS	Sec_Protease	Sec_Inhibitor	tcdbFam	Cazymes		Ci10-CiIvh.logFC	Ci10-CiIvh.adjPVal	Ci24-CiIvh.logFC	Ci24-CiIvh.adjPVal
CI_00001	carbon-nitrogen hydrolase										-0.62	0.126	-0.91	0.14
CI_00003	scp-2 sterol transfer family protein										3.46	6.14e-07	3.44	1.93e-06
CI_00004	1 domain-containing protein										0.01	0.978	-0.06	0.891
CI_00005	integral membrane protein duf92		Yes								-1.57	0.000117	-1.5	0.00147
CI_00006	mitochondrial carrier										-0.03	0.936	-0.84	0.0972
CI_00007	60s ribosomal protein l22										-1.74	3.93e-05	-1.7	0.00019
CI_00009	adenosine deaminase family protein										0.47	0.204	-0.29	0.643
CI_00013	5-oxoprolinase (atp-hydrolysing)										0.61	0.369	0.58	0.566
CI_00014	px domain-containing protein										0.07	0.693	0.27	0.292
CI_00015	transcriptional coactivator p15										-0.54	0.0956	-1.63	0.00835
CI_00017	chitin synthase 3								GT2		0.28	0.111	0.73	0.0068
CI_00019	sec1 family protein										-0.77	0.0122	-0.66	0.0944
CI_00021	c-x8-c-x5-c-x3-h type zinc finger protein										0.07	0.756	0.31	0.329
CI_00022	phosphopantothenoylcysteine decarboxylase										-1.03	0.0288	-0.85	0.136
CI_00023	u3 small nucleolar ribonucleoprotein mpp10										0.3	0.64	0.31	0.748
CI_00024	fe-s cluster assembly protein dre2										0.54	0.366	0.17	0.866
CI_00025	serine carboxypeptidase		Yes			S10					0.24	0.248	0.09	0.764
CI_00026	duf431 domain-containing protein										-0.56	0.212	-0.53	0.385
CI_00027	duf1680 domain protein								GH127		5.03	0.000592	5.23	0.0012
CI_00028	small s protein										1.27	0.00855	2.2	0.000962
CI_00029	monothiol glutaredoxin-5										-1.06	0.00574	-1	0.0368
CI_00030	gamma-glutamyltranspeptidase										0.9	0.0206	1.07	0.0391
CI_00031	pantothenate transporter liz1							2.A.1			6.56	2.93e-06	6.92	4.72e-06
CI_00032	multicopper oxidase		Yes						AA1		-1.17	0.576	1.17	0.566
CI_00033	hypothetical protein GLRG_04157										0.3	0.177	0.21	0.47
CI_00034	snf7 family protein										-0.58	0.00406	-0.78	0.00676
CI_00035											-0.27	0.34	-1.06	0.0376
CI_00036	saccharopine dehydrogenase		Yes						GH10		-4.14	0.00775	-4.13	0.0329
CI_00037	family hydrolase										-0.8	0.0729	-1.9	0.0131
CI_00038	haloacid dehalogenase										-0.55	0.193	-0.2	0.74
CI_00043	hypothetical protein CH063_00876										-1.44	0.000222	-1.87	0.000378
CI_00044	domain-containing protein		Yes					3.A.5			-0.29	0.492	-0.05	0.934
CI_00045	helicase associated domain-containing protein										0.23	0.271	0.52	0.0753
CI_00046	hypothetical protein CH063_00880										-2.06	9.85e-06	-2.22	0.0001
CI_00047	hypothetical protein GLRG_04143										2.04	0.000719	2.06	0.0032
CI_00048	60s ribosomal protein										-0.14	0.83	-0.43	0.643
CI_00050	hypothetical protein CSUB01_03864										1.13	0.0445	1.08	0.159
CI_00051	glutamine synthetase										-1.66	0.00355	-1.75	0.00684
CI_00052	small nucleolar ribonucleoprotein complex subunit							3.A.20			0.98	0.164	0.93	0.334
CI_00054	methionyl aminopeptidase										0.75	0.239	-0.4	0.731
CI_00055	conserved serine proline-rich protein										-0.31	0.216	-0.79	0.0609
CI_00056	sis domain-containing protein										1.96	0.00209	-1.03	0.353
CI_00058											-0.91	0.0285	-2.21	0.00714
CI_00059	proteasome subunit alpha type 6										0.37	0.364	0.02	0.972
CI_00060	proteasome a-type and b-type										-0.48	0.00994	-0.5	0.0381
CI_00063	conidiation protein 6										13.85	3.76e-06	7.3	0.000766
CI_00064	abc1 family protein										-0.55	0.177	-1.42	0.0535
CI_00065	hypothetical protein CH063_07343										-0.75	0.0272	-0.28	0.466
CI_00066	pex19 protein family							9.A.17			0.03	0.935	0.15	0.745
CI_00067	sumo-conjugating enzyme ubc9										-0.64	0.00697	-1.01	0.00609
CI_00068	asparagine synthetase										-4.53	1.45e-07	-4.6	8.1e-07
CI_00069	mitochondrial outer membrane protein porin							1.B.8			-1.6	9.65e-05	-1.23	0.00146
CI_00070	domain-containing protein										-0.05	0.93	-1.25	0.147
CI_00071	integral membrane protein										0.84	0.457	1.17	0.407
CI_00072	isotrichodermin c-15 hydroxylase										0.53	0.314	0.49	0.525
CI_00073	recombination protein rad52										-1.02	0.0138	-0.37	0.407
CI_00074	sts1_colgm ame: full=tethering factor for nuclear proteasome sts1										0.06	0.758	0.03	0.922
CI_00075	rna recognition domain-containing protein										0.2	0.667	0.26	0.684
CI_00080	dj-1 family protein										2.19	0.000721	2.43	0.00183
CI_00082	glutamine synthetase										1.58	0.0322	1.36	0.158
CI_00090	calcineurin is a calcium-dependent										-0.21	0.506	-1.39	0.0184
CI_00091	glycosyl hydrolase family 61		Yes						AA9		-3.74	5.03e-05	-3.77	0.000276
CI_00092	hypothetical protein GLRG_06270		Yes								5.41	2.43e-06	5.53	6.3e-06
CI_00096	fungal specific transcription factor										2.49	0.0075	2.98	0.0101
CI_00099	carbohydrate esterase family 8		Yes						CE8		1.98	0.0209	2.91	0.00633
CI_00100	hypothetical protein CH063_00783, partial										7.36	5.41e-06	6.93	2.22e-05
CI_00101	endo- -beta-xylanase		Yes						GH10		4.42	0.00404	5.2	0.00319
CI_00102	nitrosoguanidine resistance protein										0.05	0.815	-0.42	0.158
CI_00104	ankyrin repeat domain containing protein							1.A.1			4.11	5.64e-07	4.56	8.83e-07
CI_00105	gmc oxidoreductase		Yes						AA3_2		3.6	0.00118	3.44	0.00872
CI_00106	integral membrane protein										6.23	4.06e-05	5.63	0.000284
CI_00109	methyltransferase domain-containing protein										2.27	0.00521	2.46	0.0145
CI_00110	fad dependent oxidoreductase							3.D.3			3.22	0.0273	2.22	0.261
CI_00111	hypothetical protein CH063_06227		Yes								3.55	2.18e-05	2.78	0.000584
CI_00112	glycoside hydrolase family 43								GH43		3.88	1.02e-05	4.42	1.47e-05
CI_00113	fungal cellulose binding domain-containing protein		Yes						AA8-AA3-CBM1		5.94	7.58e-07	7.8	2.97e-07
CI_00119	integral membrane protein										-1.78	0.352	-1.98	0.482
CI_00120	amidohydrolase										0.58	0.412	0.29	0.785
CI_00121	succinyl- synthetase beta										9.94	1.68e-06	7.11	5.62e-05
CI_00122	short-chain dehydrogenase reductase family										9.61	5.42e-07	9.4	1.15e-06
CI_00124	phosphatidylinositol diacylglycerol-lyase		Yes								3.41	0.0173	3.82	0.0271
CI_00125	hypothetical protein CSUB01_09736							1.C.97			3.07	0.0217	3.43	0.037
CI_00127	idi-3 precursor		Yes								4.55	5.07e-06	2.98	0.00138
CI_00128	glycosyl hydrolase family 76		Yes						GH76		-1.74	3.59e-06	-1.82	2.95e-05
CI_00129	oxidoreductase domain-containing protein										0.35	0.558	0.15	0.862
CI_00131	major facilitator superfamily transporter							2.A.1			-1.32	0.000123	-1.02	0.00392
CI_00132	c2h2 transcription factor										-1.85	3.25e-05	-1.7	0.00056
CI_00133	m protein repeat protein										-1.15	0.00232	-1.28	0.0102
CI_00134	hypothetical protein CH063_05536										0.3	0.572	0.28	0.724
CI_00135	transketolase										-4.05	1.12e-07	-4.11	2.97e-07
CI_00136	syja_n domain-containing protein										0.24	0.611	-0.36	0.643
CI_00137	hypothetical protein CSUB01_07813										-0.17	0.588	-0.07	0.875
CI_00138	ribonucleoprotein-associated protein										-1.15	0.00888	-0.95	0.0734
CI_00139	vacuolar atp synthase 16 kda proteolipid subunit							3.A.2			-0.76	0.000251	-0.81	0.000637
CI_00140	delta(24(24 ))-sterol reductase										-0.87	0.0208	-1.35	0.0201
CI_00141	recombination hotspot-binding protein										-1.82	0.000185	-1.32	0.0052
CI_00142	fungal specific transcription factor domain-containing protein										-0.35	0.322	-0.33	0.508
CI_00149	hypothetical protein CFIO01_02381										-0.44	0.282	-1.69	0.0187
CI_00150	nuclear pore complex subunit nup85										0.17	0.388	-0.17	0.591
CI_00151	glutathione-dependent formaldehyde dehydrogenase										2.03	6.27e-06	1.66	6.38e-05
CI_00153											-1.61	1.12e-05	-2.1	1.87e-05
CI_00154	dna repair protein ntg1										0	0.994	-0.66	0.105
CI_00155	rna exonuclease										0.33	0.218	0.84	0.0293
CI_00156	spfh domain band 7 family protein										-0.8	0.0164	-1.37	0.0128
CI_00157	family protein										-1.51	0.000291	-1.61	0.00212
CI_00158	ribosomal protein l7ae l30e s12e gadd45										-0.4	0.526	-0.37	0.699
CI_00159	upf0591 membrane protein		Yes								-0.35	0.071	-2.06	3.77e-05
CI_00160	dullard-like phosphatase							3.A.8			-0.41	0.0271	-0.58	0.0315
CI_00161	initiation factor 2 subunit family protein										-1.71	5.82e-05	-1.96	0.000344
CI_00162											-1.13	0.00293	-1.87	0.00294
CI_00163	ring finger domain-containing protein										0.17	0.601	0.13	0.786
CI_00164	short-chain dehydrogenase										0.19	0.502	0.13	0.766
CI_00165	nadh-ubiquinone oxidoreductase kda subunit										-0.88	0.00376	-1.24	0.00654
CI_00166	tsa family protein										0.33	0.103	-0.04	0.895
CI_00168	mitochondrial carrier protein							2.A.29			-0.16	0.584	-0.5	0.27
CI_00169											-1.37	0.000936	-1.72	0.00305
CI_00170	mannan polymerase ii complex anp1 subunit								GT62		-1.67	7.84e-05	-1.63	0.000916
CI_00171	-gpd superfamily base excision dna repair protein										0.39	0.312	-0.1	0.866
CI_00172	gpi-anchored cell wall organization protein ecm33		Yes								-2.07	7.12e-07	-2.33	9.83e-07
CI_00173	g-patch domain-containing protein										-0.04	0.926	0.2	0.721
CI_00174	amp-binding enzyme										-1.97	0.00182	-2.32	0.00796
CI_00175	actin polymerization protein										-4.9	1.21e-06	-6.07	8.53e-06
CI_00176	hypothetical protein CSUB01_04220										-0.93	0.000573	-1.12	0.00193
CI_00177											-1.51	2.18e-05	-1.35	0.000136
CI_00178	uba ts-n domain-containing protein										-0.29	0.142	-0.56	0.0696
CI_00179	msp domain-containing protein							9.B.17			-0.99	0.000346	-1.21	0.00111
CI_00180	fatty acid desaturase										-1.46	0.000577	-1.7	0.00242
CI_00182	er membrane protein										-0.05	0.783	0.17	0.524
CI_00183	hypothetical protein CH063_11455										-1.13	0.102	-0.28	0.736
CI_00185	dihydrofolate synthetase fol3										-1.4	0.00384	-1.09	0.0411
CI_00186	hypothetical protein CSUB01_04210										-0.76	0.0111	-0.61	0.105
CI_00187	cell division control protein										0.09	0.661	0.31	0.249
CI_00189	ubiquitin carboxyl-terminal hydrolase										-0.03	0.895	0.04	0.868
CI_00190	dna repair protein										-0.89	0.0734	-0.79	0.238
CI_00191	zinc knuckle							1.G.7			-0.42	0.187	-0.23	0.58
CI_00192	acyl- dehydrogenase domain-containing protein										3.11	6.6e-06	3.03	5.3e-05
CI_00193	flavin containing amine oxidoreductase										0.59	0.0238	0.44	0.203
CI_00194	atg c terminal domain-containing protein										-0.64	0.00429	-0.5	0.044
CI_00195	glycosyl transferase family 8								GT8		1.84	0.00211	0.47	0.571
CI_00196	snf2 super family protein										0.22	0.73	0.21	0.817
CI_00197	cation diffusion facilitator 1 protein										2.56	0.000912	2.4	0.00833
CI_00198	acyl- dehydrogenase										2.55	0.000438	3.3	0.000228
CI_00199	integral membrane protein										0.89	0.00918	-1.94	0.011
CI_00200	cell surface protein										5.53	1.18e-06	2.72	0.00189
CI_00201	autophagy protein										1.08	0.00585	1.17	0.0154
CI_00202	hypothetical protein CSUB01_08337										0.66	0.0323	0.72	0.0687
CI_00204	membrane protein										-0.24	0.584	-0.36	0.566
CI_00205	dna excision repair protein ercc-8										0.32	0.424	0.39	0.493
CI_00206	hypothetical protein GLRG_07446										2.4	0.000194	2.29	0.00162
CI_00208	methyltransferase domain-containing protein										0.19	0.782	0.23	0.802
CI_00211	dihydroxy-acid dehydratase										1.34	0.00882	1.27	0.0379
CI_00216	x-pro dipeptidyl-peptidase										3.75	0.000207	3.3	0.00217
CI_00217	x-pro dipeptidyl-peptidase										1.38	0.0285	1.75	0.0281
CI_00218	siderophore biosynthesis		Yes								2.49	0.0376	3.02	0.0335
CI_00219	hypothetical protein GLRG_07423										1.65	0.00454	1.97	0.0071
CI_00220	c2h2 type zinc finger domain-containing protein										2.38	0.000308	2.77	0.00051
CI_00222	gpi16 subunit										-0.55	0.0486	-0.61	0.12
CI_00223			Yes		EFF						-0.53	0.0738	-0.29	0.45
CI_00224	hypothetical protein CFIO01_01909										-0.38	0.329	-0.32	0.565
CI_00226	wd repeat-containing protein										-1.2	0.00119	-1.28	0.00725
CI_00227											-0.41	0.291	-1.06	0.106
CI_00230	major facilitator superfamily transporter multidrug resistance										2.52	0.000215	1.72	0.0132
CI_00235	major facilitator superfamily transporter							2.A.1			-0.41	0.384	-0.47	0.465
CI_00238	peptidase family m20 m25 m40										0.22	0.695	0.77	0.248
CI_00239	fungal cellulose binding domain-containing protein		Yes						GH74-CBM1		8.42	4.73e-06	10.36	1.7e-06
CI_00240	lactose permease							2.A.1			5.57	4.26e-06	5.94	7.12e-06
CI_00241	glycosyl hydrolase family 2								GH2		2.41	0.000592	2.69	0.00125
CI_00243	mitochondrial phosphate carrier protein							2.A.29			-1.65	0.00103	-4.19	0.0004
CI_00246	benzoate 4-monooxygenase cytochrome		Yes								6.49	0.000119	6.51	0.000287
CI_00248	nad-binding domain 4 protein										3.94	4.16e-06	2.86	0.000337
CI_00252	methyltransferase domain-containing protein										-2.61	0.0067	-2.22	0.045
CI_00253	peptide-n4-(n-acetyl-beta-glucosaminyl)asparagine amidase a protein		Yes								0.18	0.684	0	0.999
CI_00254	potassium:hydrogen antiporter							2.A.37			2.55	0.0027	3.33	0.00119
CI_00255	hypothetical protein CH063_07023										0.79	0.0256	0.99	0.0373
CI_00258	sugar -lactone oxidase										-1.99	0.064	-1.75	0.2
CI_00260	delta -sterol reductase										-0.9	0.0427	-0.44	0.42
CI_00261	peptidase family m28										4.12	0.00177	3.83	0.0111
CI_00264	cellulose-growth-specific protein		Yes						AA9		10.13	2.27e-06	11.91	1.14e-06
CI_00266	endopolygalacturonase 1		Yes						GH28		-1.48	0.253	-0.13	0.93
CI_00268	acid phosphatase		Yes								-3.74	0.00529	-3.52	0.0254
CI_00270	c6 transcription factor										1.78	0.0128	1.03	0.242
CI_00271	hypothetical protein GLRG_06642										-0.21	0.542	-0.2	0.697
CI_00272	gtp cyclohydrolase ii										-1.16	0.00106	-1.07	0.0105
CI_00273	hypothetical protein CH063_08209										-0.32	0.073	0	0.985
CI_00274	dna-directed rna polymerase i and iii 14 kda polypeptide										0.15	0.826	-0.04	0.969
CI_00275	nadh-ubiquinone oxidoreductase kda subunit							3.D.1			-1.3	0.000826	-1.58	0.00294
CI_00276	cell cycle control protein cwf14										-0.52	0.0713	-0.5	0.195
CI_00277	zinc finger protein										-1.17	0.0134	-1.48	0.0209
CI_00278	telomerase activating protein est1										0.18	0.257	0.35	0.115
CI_00279	pfkb family carbohydrate kinase										-1.87	6.21e-06	-1.73	9.13e-05
CI_00280	60s ribosomal protein l2										-1.67	2.17e-05	-1.37	0.000174
CI_00281	hypothetical protein GLRG_00102										-0.04	0.889	0.16	0.64
CI_00282	hypothetical protein CH063_04941										-1.52	0.00011	-1.76	0.000554
CI_00283	eukaryotic peptide chain release factor subunit 1										-1.75	6.05e-05	-1.66	0.000555
CI_00285	anthranilate synthase component 2										-1.87	0.000118	-2.01	0.00107
CI_00286	related to nucleoporin nup184										-0.43	0.0736	-0.65	0.076
CI_00287											-0.48	0.233	-0.76	0.221
CI_00288	smr domain-containing protein										-0.03	0.909	-0.17	0.626
CI_00289	guanine nucleotide-binding protein subunit alpha										0.44	0.0143	0.65	0.0046
CI_00290	hypothetical protein CSUB01_00962										-0.37	0.0603	-0.29	0.277
CI_00291	cell cycle control protein cdc123										-1.73	0.00123	-1.74	0.00594
CI_00292	pre-mrna-splicing factor cwc21										-1.26	0.0395	-1.76	0.0485
CI_00293	hypothetical protein CH063_00069										0.18	0.632	-0.41	0.483
CI_00294	hypothetical protein CH063_00068										-0.35	0.12	-0.88	0.0247
CI_00298	hypothetical protein CSUB01_00954										9	2.06e-06	7.72	1.54e-05
CI_00299	dna repair and recombination protein pif1										-0.31	0.109	-0.07	0.79
CI_00300	dfdf domain-containing protein										0.45	0.351	0.58	0.387
CI_00303	hypothetical protein CFIO01_09833										0.07	0.817	-0.02	0.972
CI_00304	nadh:flavin oxidoreductase nadh oxidase										2.05	0.00477	0.78	0.387
CI_00305	abc-2 type transporter							3.A.1			4.13	0.00216	1.55	0.424
CI_00306	class ii aldolase and adducin domain-containing protein										-0.37	0.409	-0.16	0.813
CI_00307	phosphatidate cytidylyltransferase										-0.28	0.0994	-0.14	0.565
CI_00308	dna repair protein rad26										1.37	5.28e-05	1.85	3.93e-05
CI_00312	endomembrane protein 70-like protein										-3.38	9.11e-06	-2.11	0.000385
CI_00313	sulfate permease										-1.54	3.6e-05	-1.46	0.000555
CI_00314	acetyl- acetyltransferase										3.27	4.29e-06	3.18	1.69e-05
CI_00315	f5 8 type c domain protein		Yes						GH128		-1.6	0.00103	-1.21	0.0211
CI_00317	transcriptional regulator medusa										2.36	2.03e-05	1.91	0.000331
CI_00319	cytochrome p450										0.78	0.064	0.54	0.356
CI_00323	related to carboxylesterase										-0.81	0.397	-1.27	0.352
CI_00326	set domain-containing protein										1.94	1.22e-05	2.76	4.56e-06
CI_00327	hypothetical protein GLRG_07714										0.2	0.794	2.92	0.00119
CI_00328	pa domain-containing protein										-0.07	0.781	-0.33	0.381
CI_00329	vacuolar protein sorting-associated protein 35										-0.91	0.000387	-1.08	0.0017
CI_00331	hypothetical protein CH063_09696		Yes								-0.65	0.125	-2.04	0.0158
CI_00333	alcohol dehydrogenase protein										3.68	0.000125	2.74	0.00469
CI_00334	hypothetical protein CSUB01_11156										-2.12	0.0217	-4.68	0.0258
CI_00335	gdsl-like lipase acylhydrolase		Yes						CE12		0.65	0.0249	1.83	0.000147
CI_00336	cfem domain-containing protein										8.72	9.3e-07	8.56	1.92e-06
CI_00337	restculine oxidase		Yes								2.05	0.0769	2.58	0.0729
CI_00338	hypothetical protein CH063_06415		Yes		EFF						5.74	3.68e-05	6.33	4.06e-05
CI_00339	copper amine oxidase										-2.02	7.45e-05	-2.4	0.000432
CI_00340	mfs monocarboxylate										2.86	8.12e-05	2.82	0.000549
CI_00341	peptidase family m28		Yes			M28A					6.24	3.38e-05	5.55	0.000278
CI_00342	oxalate decarboxylase family bicupin		Yes								-1.96	0.0604	-2.37	0.0865
CI_00347	carboxylic acid transport protein							2.A.1			6.2	0.00184	6.06	0.00388
CI_00349	endoglucanase ii		Yes						AA9-CBM1		9.44	9.92e-07	10.89	6.81e-07
CI_00350	mannan endo- -beta-mannosidase c		Yes						GH5_7		8.3	1.07e-06	9.32	8.23e-07
CI_00351	duf300 domain-containing protein										1.06	0.00283	1.18	0.009
CI_00352	lathosterol oxidase										-1.73	7.18e-05	-1.56	0.00108
CI_00353	acetyltransferase										1.83	0.00584	2.34	0.00456
CI_00358	hypothetical protein CGLO_00170										7.4	5.22e-06	8.66	3.02e-06
CI_00361	alpha-l-arabinofuranosidase axha-2		Yes						GH62		4.59	2.56e-05	6.39	3.89e-06
CI_00362	scytalone dehydratase		Yes								2.56	0.000482	3.05	0.00071
CI_00364	membrane-associated progesterone receptor component 1										-0.29	0.316	0.3	0.425
CI_00365	hypothetical protein CFIO01_04900		Yes								3.38	3.22e-05	2.82	0.000754
CI_00367	udp-galactose transporter										-1.91	0.00185	-1.54	0.0201
CI_00370	rhamnogalacturonan acetylesterase		Yes						CE12		4.51	3.74e-05	4.91	6.67e-05
CI_00371	px domain-containing protein										1.91	0.0126	2.03	0.0273
CI_00373	abc drug exporter							3.A.1			3.9	1.48e-07	4.2	2.75e-07
CI_00375	integral membrane protein										8.23	2.84e-06	7.83	9.74e-06
CI_00377	mfs sit siderophore-iron:h+ symporter							2.A.1			-0.28	0.42	-1.91	0.00961
CI_00380	maltose permease							2.A.1			0.71	0.648	0.92	0.674
CI_00382	chitin binding protein										6.56	2.07e-05	8.64	4.28e-06
CI_00386	hypothetical protein Cob_03536										-0.17	0.729	-0.13	0.83
CI_00387	fungal specific transcription partial										-0.71	0.00385	-1.23	0.0022
CI_00388	domain-containing protein							9.A.1			0.62	0.00393	0.98	0.00142
CI_00392	mg2+ transporter										-0.32	0.385	-0.83	0.151
CI_00393	mg2+ transporter										1.73	0.000496	2.5	0.000152
CI_00396	thioredoxin domain containing protein										0.11	0.791	-0.39	0.545
CI_00399	thioredoxin domain containing protein										-0.25	0.144	-0.38	0.131
CI_00400	hypothetical protein CH063_03112										-0.8	0.0911	-0.83	0.207
CI_00403	g-patch domain-containing protein										0.12	0.806	-0.34	0.649
CI_00404											-1.03	0.0898	-1.68	0.0646
CI_00405	lipase 2										-0.34	0.669	-0.38	0.739
CI_00406	domain v										-0.05	0.872	-0.49	0.245
CI_00408	prenyltransferase and squalene oxidase										-0.78	0.00773	-0.62	0.0739
CI_00409	domain-containing protein										0.8	0.00376	1	0.00578
CI_00410	ribosome biogenesis regulatory protein										0.75	0.391	0.68	0.588
CI_00411	mitochondrial ribosomal protein										-1.02	0.0577	-1.37	0.0879
CI_00412	mcm2 3 5 family protein										-0.64	0.0247	-0.58	0.119
CI_00413	peroxisome biosynthesis protein							3.A.20			0.15	0.484	0.3	0.329
CI_00416	rna polymerase rpb3 insert domain-containing protein										-0.46	0.546	-0.73	0.517
CI_00417	family protein										-0.82	0.00747	-0.56	0.113
CI_00418	telomere length regulation protein										0	0.999	0.1	0.918
CI_00419	serine threonine-protein kinase nak1										0.08	0.734	0.47	0.144
CI_00420	nuclease domain containing protein										-0.78	0.0438	-0.43	0.363
CI_00421	nadh-ubiquinone oxidoreductase 49 kda subunit							3.D.1			-0.91	0.00169	-1.19	0.00236
CI_00422	ubiquinone biosynthesis mono0xygenase coq6										-1.22	0.0147	-1.11	0.0806
CI_00423	atp synthase subunit 4							3.A.2			-1.1	0.00232	-1.11	0.0106
CI_00424	sister chromatid separation protein										-1.83	4e-06	-1.79	5.24e-05
CI_00425	cbf mak21 family protein										0	0.996	-0.27	0.749
CI_00426	-like acetolactate synthase small mitochondrial							1.A.35			0	0.995	-0.3	0.476
CI_00429	nuclear pore complex subunit nup159										0.03	0.912	-0.07	0.885
CI_00430	proteasome subunit beta type 7 precursor										-0.25	0.244	-0.79	0.0361
CI_00431	cell cycle inhibitor										-0.04	0.847	-0.04	0.897
CI_00433	rna recognition domain-containing protein		Yes					3.A.18			0.02	0.948	-0.13	0.742
CI_00434	copii-coated vesicle membrane protein										-0.52	0.262	-0.29	0.661
CI_00435	aldehyde dehydrogenase										3.91	4.3e-05	5.13	1.28e-05
CI_00436	ph-response regulator protein palc										0.12	0.742	0.59	0.198
CI_00437	alg8 glycosyltransferase family alg6								GT57		-1.41	0.0124	-0.98	0.118
CI_00438	wd domain-containing protein										-0.09	0.905	-0.48	0.677
CI_00439	arp2 3 complex 34 kda subunit										-1.01	0.00018	-1.18	0.000892
CI_00440	cellular morphogenesis protein		Yes								-0.94	0.00064	-0.67	0.0176
CI_00441	c2h2 finger domain-containing protein										3.6	5.4e-07	3.49	1.16e-06
CI_00442	splicing factor 3b subunit 1										-0.49	0.0495	-0.27	0.41
CI_00444											-0.92	0.00919	-1.05	0.0251
CI_00445	dna repair metallo-beta-lactamase										0.05	0.853	0.19	0.585
CI_00447	ibr domain-containing protein										1.22	0.0103	1.77	0.00393
CI_00448	fumarylacetoacetate hydrolase										-0.75	0.00165	-0.11	0.636
CI_00450	hypothetical protein CSUB01_01885										2.91	2.57e-05	2.02	0.00323
CI_00451	hexose transporter protein										3.87	6.75e-06	4.59	7.01e-06
CI_00453	40s ribosomal protein s28										-1.75	7.35e-05	-1.77	0.000458
CI_00454	dynactin subunit										-0.7	0.0306	-1.21	0.0157
CI_00455	family taurine catabolism dioxygenase										-0.5	0.216	0.93	0.0465
CI_00456	hypothetical protein CSUB01_01890										-0.21	0.444	-0.34	0.388
CI_00457	major facilitator superfamily transporter										4.02	0.00013	4.62	0.000138
CI_00458	fungal specific transcription factor										0.89	0.00418	0.67	0.0778
CI_00459	alpha amylase								GH13_40		-0.94	0.391	-0.82	0.598
CI_00461	voltage-dependent potassium channel beta subunit							8.A.5			-2.84	0.0107	-3.18	0.044
CI_00463	adenylate cyclase							3.A.20			0.68	0.00748	0.66	0.0206
CI_00464	alg9-like mannosyltransferase								GT22		-0.25	0.439	-0.76	0.111
CI_00465	protein transport protein										-0.72	0.136	-0.13	0.838
CI_00466	ubiquitin carboxyl-terminal hydrolase										0.76	0.0063	0.66	0.0574
CI_00467	mitochondrial phosphate carrier protein 2 protein							2.A.29			0.11	0.706	-0.47	0.229
CI_00468	cystathionine beta-synthase (beta-thionase)										-0.52	0.0713	-1	0.0332
CI_00469	hypothetical protein CH063_01319										-1.03	0.000707	-0.91	0.0101
CI_00470	nad dependent epimerase dehydratase										-0.74	0.00123	-0.73	0.0095
CI_00471	f-actin capping protein beta subunit										-0.5	0.0312	-0.52	0.101
CI_00472	bah domain-containing protein										-0.41	0.0303	-0.47	0.0725
CI_00473	autophagy protein atg22							2.A.1			-0.47	0.0485	-0.7	0.0486
CI_00474	hypothetical protein CSUB01_03664										-3.08	2.35e-05	-5.16	5.45e-05
CI_00475	ankyrin unc44		Yes					8.A.28			1.4	0.00328	1.53	0.00912
CI_00476	snf2 super family protein										0.41	0.137	0.31	0.423
CI_00477	vacuolar atpase assembly integral membrane protein vma21										-0.45	0.341	-0.82	0.229
CI_00478	hypothetical protein GLRG_01685										-1.24	0.00742	-1.74	0.0128
CI_00479	60s ribosomal protein l33-a										-1.43	4.55e-05	-1.3	0.000306
CI_00480	glucose-6-phosphate 1-dehydrogenase										-0.55	0.00488	-0.64	0.0101
CI_00481	mediator complex subunit med14										-0.54	0.0109	-0.71	0.0191
CI_00482	protoporphyrinogen oxidase										-4.76	1.51e-05	-4.75	0.000111
CI_00483	nuclear polyadenylated rna-binding protein nab2		Yes								-0.77	0.00113	-1.02	0.00257
CI_00484	glycosyl hydrolase family 20		Yes						GH20		3.72	3.26e-05	3.36	0.000229
CI_00485	cytochrome p450										1.07	0.0871	1.46	0.0782
CI_00487	hypothetical protein CH063_09966										-1.34	0.0196	-2.34	0.0148
CI_00489	dimeric dihydrodiol dehydrogenase										1.78	0.0199	2.16	0.02
CI_00494	ncs1 nucleoside transporter							2.A.39			-2.89	4.84e-05	-2.12	0.00123
CI_00496	hypothetical protein GLRG_08048										6.73	7.1e-06	6.68	1.94e-05
CI_00497	sodium symporter family protein							2.A.21			0.71	0.0781	0.74	0.158
CI_00498	fad binding domain-containing protein										5.4	9.59e-07	5.73	1.59e-06
CI_00499	bet v1-like protein										1.97	2.29e-06	0.79	0.0099
CI_00500	atp-binding cassette										5.09	2.55e-05	4.46	0.000323
CI_00501	short-chain dehydrogenase										7.69	4.4e-06	7.07	2.11e-05
CI_00502	alpha beta hydrolase fold protein										6.79	2.11e-05	7.36	2.46e-05
CI_00503	alpha beta hydrolase fold protein										-0.25	0.665	-0.43	0.585
CI_00513	hsp90-like protein										1.08	0.0666	1.67	0.0319
CI_00516	hypothetical protein Cob_12042		Yes		EFF						0.31	0.304	2.18	6.53e-05
CI_00518	gata zinc finger										-0.14	0.798	2.21	0.00141
CI_00520	amino acid transporter							2.A.3			-0.74	0.0796	-1.03	0.0935
CI_00521	aldo keto reductase										-0.73	0.0713	-1.29	0.0509
CI_00525	hypothetical protein CSUB01_04718										-0.56	0.0916	-0.51	0.258
CI_00526	chromo domain-containing protein										-0.51	0.0244	-0.37	0.2
CI_00527	nacht and wd40 domain protein										0.72	0.0204	0.48	0.245
CI_00528	major facilitator superfamily transporter							2.A.1			6.53	1.88e-07	6.77	2.75e-07
CI_00530	hypothetical protein		Yes								3.92	6.31e-05	6.2	3.24e-06
CI_00533	alkaline phosphatase		Yes								5.74	0.000127	5.62	0.000506
CI_00534	tpr domain-containing protein										6.92	6.71e-06	8.81	1.89e-06
CI_00538	cfem domain-containing protein										6.56	3.57e-07	6.5	6.71e-07
CI_00539	hypothetical protein GLRG_02081										-4.26	4.07e-05	-3.79	0.000381
CI_00542	hypothetical protein CSUB01_04702										3.31	5.02e-05	2.51	0.00162
CI_00543	methyltransferase domain-containing protein										1.12	0.00592	1.33	0.0101
CI_00544	fmn-dependent dehydrogenase										2.46	0.000613	2.04	0.011
CI_00549	trna pseudouridine synthase a										-0.76	0.05	-0.35	0.475
CI_00559	phosphorylase superfamily protein										0.24	0.653	0.81	0.218
CI_00560	plasma membrane channel protein										-1.72	0.00139	-1.42	0.0195
CI_00561	xylose isomerase-like tim barrel										2.21	0.000586	0.67	0.296
CI_00564	sugar transporter										3.02	7.92e-05	4.01	3.35e-05
CI_00566	arca-like protein										1.96	0.00107	1.88	0.0067
CI_00568	dj-1 family protein										9.95	1.56e-06	9.5	4.05e-06
CI_00572	hypothetical protein CFIO01_09257										2.08	0.000267	1.81	0.00607
CI_00573	gmc oxidoreductase		Yes						AA3_2		10.05	1.4e-05	9.3	4.06e-05
CI_00574	glycosyl hydrolase family 3 n terminal domain-containing protein								GH3		7.84	1.47e-06	8.17	1.98e-06
CI_00576	kinase activator										1.5	5.35e-05	1.22	0.00197
CI_00579	protein pns1										-0.62	0.2	-1.12	0.14
CI_00580	and nb-arc domain protein										-1.01	0.037	-1.06	0.0926
CI_00583	hypothetical protein GLRG_02108										-3.01	0.0017	-2.24	0.02
CI_00584	rio kinase 1										-3.45	0.00166	-3.21	0.0145
CI_00587	zinc carboxypeptidase		Yes			M14A					10.45	5.69e-07	10.47	7.84e-07
CI_00592	nad-binding rossmann fold oxidoreductase family protein										7.57	7.62e-06	8.49	6.3e-06
CI_00593	major facilitator superfamily transporter										9.65	6.16e-07	10.63	6.11e-07
CI_00596	glycoside hydrolase family 2										3.11	5.86e-05	3.05	0.000287
CI_00598	-like actin polymerization protein										9.01	2.3e-06	8.29	1.07e-05
CI_00599	hypothetical protein										10.67	1.12e-07	10.59	1.9e-07
CI_00600	formyltetrahydrofolate deformylase										-1.63	0.000926	-0.91	0.0513
CI_00601	hypothetical protein CFIO01_02786										6.79	5.41e-06	6.61	1.79e-05
CI_00604											0.8	0.00952	0.54	0.168
CI_00605	hypothetical protein CH063_06187										8.04	1.45e-07	7.72	2.75e-07
CI_00606	dynactin p62 family protein										0.38	0.0476	-0.39	0.184
CI_00607	40s ribosomal protein s7										-1.32	0.000229	-1.45	0.000736
CI_00609	gnat family										-2.31	0.00018	-2.5	0.000904
CI_00610	carbonic anhydrase							2.A.53			0.95	0.000568	1.08	0.00153
CI_00611	para-nitrobenzyl esterase										-1.18	0.0285	-0.86	0.182
CI_00613	hypothetical protein Cob_03068										0.51	0.398	1.13	0.135
CI_00616	umta protein										-1.73	0.0142	-1.27	0.132
CI_00617	het and ankyrin domain protein										4.78	5.26e-05	4.59	0.000259
CI_00620	glycosyl hydrolase family 81		Yes						GH81		4.56	0.000109	4.13	0.000877
CI_00623	acyl- ligase										-0.55	0.0523	-0.16	0.667
CI_00626	camp phosphodiesterase class-ii										0.11	0.818	-0.11	0.885
CI_00627	nitrilotriacetate monooxygenase component b										-0.04	0.941	-1.13	0.141
CI_00628	metallo-beta-lactamase superfamily protein										-0.9	0.00168	-0.75	0.0254
CI_00631	actin patch protein										0.19	0.397	-0.17	0.641
CI_00632	dead deah box helicase							3.A.18			-0.02	0.978	-0.1	0.929
CI_00633	eb1-like domain-containing protein										-0.69	0.00571	-0.53	0.0741
CI_00634	px domain-containing protein										-0.12	0.591	-0.77	0.048
CI_00636	trans-sialidase-like protein										-0.53	0.168	-0.08	0.88
CI_00638	o-methylsterigmatocystin oxidoreductase		Yes								6.79	0.000579	7.13	0.000982
CI_00639	metabolite transport protein							2.A.1			10.8	2.26e-07	11.1	2.97e-07
CI_00641	l-xylulose reductase										-1.49	0.00353	-2.5	0.00486
CI_00643	endoglucanase iii		Yes						GH5_5		4.37	1.4e-05	5.05	1.25e-05
CI_00646	short chain dehydrogenase										5.06	2.11e-06	5.15	5.72e-06
CI_00649	retinol dehydrogenase										4.99	7.51e-06	4.4	9.13e-05
CI_00650	hypothetical protein GLRG_02172										-1.24	0.245	0.19	0.875
CI_00652	tricarboxylate carrier							2.A.54			-1.1	0.0019	-0.8	0.0443
CI_00653	nad+ synthase (glutamine-hydrolysing)										-0.78	0.0121	-0.88	0.0194
CI_00656	kelch domain-containing protein		Yes								0.81	0.243	-1.62	0.238
CI_00657	hypothetical protein CSUB01_06345										8.65	2e-06	8.94	3.26e-06
CI_00659	predicted protein										8.43	1.11e-06	8.65	1.87e-06
CI_00663	hypothetical protein GLRG_01513										-1.21	0.00211	-0.85	0.0415
CI_00664	phenylacetone monooxygenase										-5.37	1.21e-06	-5.66	9.74e-06
CI_00665	protein kinase subdomain-containing protein										1.63	0.0483	1.16	0.305
CI_00666	hypothetical protein										-0.49	0.357	-1.39	0.0913
CI_00667	helicase associated domain-containing protein										-0.68	0.163	-0.55	0.39
CI_00668	structural toxin protein										-1.09	0.00153	-1.4	0.00334
CI_00669	plasma membrane snare protein										-1.65	0.002	-1.58	0.0164
CI_00670											-0.47	0.072	-0.27	0.422
CI_00671	gtp-binding protein										-3.81	0.000235	-3.79	0.00237
CI_00672	proliferating cell nuclear antigen										-0.71	0.0013	-0.93	0.00256
CI_00673	pyridoxal kinase										-1.87	0.000962	-1.62	0.0092
CI_00674	hypothetical protein GLRG_01525										-0.64	0.0755	-0.53	0.248
CI_00675	kh domain-containing protein										-0.12	0.343	-0.14	0.4
CI_00676											3.4	2.2e-06	2.43	0.000226
CI_00677	gpi anchored serine-threonine rich protein		Yes								-0.61	0.0951	-0.59	0.151
CI_00678	nitrite transporter							2.A.1			-0.19	0.82	-0.37	0.758
CI_00679	family atp-dependent dna helicase										-0.42	0.0921	-0.36	0.287
CI_00680	karyogamy protein										-0.18	0.693	-0.25	0.719
CI_00681	hypothetical protein CSUB01_03072										-0.02	0.929	0.03	0.929
CI_00682	26s protease subunit rpt4							3.A.16			-0.7	0.000649	-0.84	0.00216
CI_00683	glucosamine-fructose-6-phosphate aminotransferase										-1.08	0.000654	-1.34	0.00069
CI_00684	proteasome a-type and b-type										-0.36	0.0341	-0.53	0.0337
CI_00685	hmg box protein										-1.73	5.14e-05	-1.88	0.000378
CI_00687	3-beta hydroxysteroid dehydrogenase isomerase		Yes								-0.75	0.00355	-1.12	0.00425
CI_00688	domain-containing protein										-0.02	0.915	-0.17	0.509
CI_00689	cytosine deaminase										-0.39	0.466	-0.39	0.597
CI_00690	bah domain-containing protein										0.5	0.00566	0.42	0.0571
CI_00695	c2h2 transcription factor										0.34	0.261	0.21	0.633
CI_00696	hypothetical protein GLRG_01881										-0.09	0.738	-0.7	0.128
CI_00697	cytochrome p450		Yes								0.56	0.00995	-0.33	0.287
CI_00700	hypothetical protein CH063_02334										2.41	0.00338	2.45	0.0105
CI_00702	glycosyl hydrolase family 61		Yes						AA9		-1.36	0.00421	-0.6	0.206
CI_00703	flavin-binding monooxygenase-like protein										5.22	0.000121	5.73	0.000138
CI_00704	integral membrane protein										3.12	0.00428	2.87	0.0251
CI_00706	ncs1 nucleoside transporter							2.A.39			6.48	4.77e-06	6.93	6.9e-06
CI_00708	hypothetical protein CSUB01_10142										9.76	4.02e-07	8.83	1.4e-06
CI_00714	proline dehydrogenase										0.51	0.0952	0.02	0.958
CI_00716	fungal specific transcription factor domain-containing protein										0.43	0.562	0.34	0.766
CI_00717	ycii-related domain protein										0.4	0.187	0.51	0.226
CI_00718	is able to hydrolyze alpha-1		Yes						GH78		5.3	0.00052	5.88	0.000585
CI_00719	duf567 domain protein										6.69	6.26e-06	6.63	1.87e-05
CI_00724	peptidase a4 family protein		Yes			G01					1.95	0.0126	2.69	0.00557
CI_00725	hypothetical protein CH063_01115		Yes								0.55	0.19	0.41	0.515
CI_00726	hypothetical protein GLRG_01903		Yes								0.41	0.314	0.33	0.595
CI_00727	mfs sugar transporter							2.A.1			6.35	6.15e-06	6.35	1.7e-05
CI_00728	pyruvate decarboxylase										1.27	0.00272	1.01	0.0458
CI_00732	glycosyl transferase		Yes						GH12		-0.88	0.184	-0.39	0.652
CI_00733	udp-glucose 6-dehydrogenase										-0.25	0.322	-0.31	0.398
CI_00738			Yes		EFF						5.59	0.000176	9.47	4.11e-06
CI_00739	fungal specific transcription factor domain-containing protein										6.49	3.48e-05	6.86	5.65e-05
CI_00740	major facilitator superfamily transporter							2.A.1			5.74	7.09e-07	6.45	7.51e-07
CI_00741	x-pro dipeptidyl-peptidase c-terminal non-catalytic domain-containing protein										6.89	4.05e-06	7.26	6.23e-06
CI_00748											1.65	0.00532	2.72	0.000619
CI_00749	hypothetical protein CFIO01_13559		Yes								6.26	0.000284	4.41	0.0101
CI_00750	p-loop containing nucleoside triphosphate hydrolase										3.28	9.12e-05	4.17	5.15e-05
CI_00751	phytanoyl- dioxygenase family protein										2.94	4.9e-05	2.97	0.000226
CI_00753	mfs transporter										10.65	5.69e-07	11.85	4.73e-07
CI_00755	base excision dna repair protein										1.14	0.0076	1.03	0.0467
CI_00760	hypothetical protein GLRG_01931										-0.89	0.0126	-0.36	0.369
CI_00761	transient receptor potential ion channel										-1.38	0.000353	-1.36	0.00368
CI_00765	cytochrome p450 2d18										10.52	6.16e-07	10.29	1.14e-06
CI_00767	fad dependent oxidoreductase										8.86	6.71e-06	4.67	0.00248
CI_00768	glucose-methanol-choline oxidoreductase								AA3_2		5.31	0.0144	5.6	0.0224
CI_00771	serine carboxypeptidase		Yes			S10					-3.66	1.45e-07	-3.76	7.95e-07
CI_00773	hypothetical protein CSUB01_07799										3.26	0.000908	2.73	0.013
CI_00776	family taurine catabolism dioxygenase										0.77	0.216	1.05	0.192
CI_00777	hexose transporter							2.A.1			-1.42	0.00574	-2.33	0.00545
CI_00778	alpha-ketoglutarate-dependent sulfonate dioxygenase										5.65	2.54e-07	6.66	2.27e-07
CI_00779	glycosyl hydrolase family 16		Yes						GH16		1.96	0.0029	1.75	0.0329
CI_00780	sec7 domain-containing protein										0.59	0.00251	0.77	0.0032
CI_00781	nadh oxidase										7.16	5.52e-06	5.75	0.000105
CI_00782	lipase 2 protein										0.43	0.368	-1.01	0.224
CI_00783	aspartyl-trna synthetase										-1.21	0.000316	-2.26	0.00029
CI_00785	aldehyde dehydrogenase										0.68	0.0858	0.79	0.14
CI_00786	thermoresistant glucokinase family carbohydrate kinase										1.54	0.00587	0.27	0.712
CI_00789	ankyrin-like protein		Yes					1.A.1			0.74	0.0227	-1.16	0.0549
CI_00791	nad dependent epimerase dehydratase										5.21	6.94e-06	4.63	7.84e-05
CI_00792	membrane transporter										1.44	0.00694	-0.45	0.58
CI_00793	methylglutaconyl- hydratase										-0.85	0.0967	-2.07	0.0274
CI_00795	lea domain protein										1	0.181	-1.54	0.294
CI_00797	hypothetical protein CH063_00634										-0.14	0.636	-0.59	0.188
CI_00798	mynd finger										-0.36	0.179	-0.14	0.709
CI_00800	transmembrane alpha-helix domain-containing protein		Yes								-1.38	1.99e-05	-1.33	8.02e-05
CI_00804	histone acetyltransferase spt10										-0.23	0.428	-0.05	0.917
CI_00806	mitochondrial ribosomal protein subunit s4 protein							2.A.49			-1.2	0.00425	-1.27	0.0178
CI_00809	c2h2 transcription factor swi5										-0.39	0.105	-1.21	0.00512
CI_00810	t-complex protein 1 subunit eta										-0.92	0.0126	-0.97	0.0513
CI_00811	heterokaryon incompatibility protein										0.06	0.916	0.11	0.878
CI_00817	fad binding domain-containing protein										1.94	0.000926	3.21	8.04e-05
CI_00819	dna-directed rna polymerase i subunit										-0.26	0.705	-0.16	0.874
CI_00821	hypothetical protein COCVIDRAFT_25929							3.A.20			-0.35	0.64	0.47	0.605
CI_00823	pap2 superfamily protein										-1.06	0.0105	-2.18	0.0024
CI_00825	peptidase family m3										4.35	9.92e-05	6.11	1.42e-05
CI_00826	acyltransferase										11.22	3.11e-07	10.98	4.37e-07
CI_00827	camk camk1 protein kinase		Yes								-0.06	0.84	0.23	0.592
CI_00829	rna recognition domain-containing protein										0.41	0.108	0.39	0.27
CI_00830	endoribonuclease l-psp										0.54	0.212	0.59	0.323
CI_00831	nacht and ankyrin domain protein							8.A.28			1.71	0.00135	0.64	0.274
CI_00833	ferric reductase like transmembrane component										-0.14	0.698	0.07	0.889
CI_00834	like family protein		Yes								-0.02	0.941	0.25	0.539
CI_00835	transcriptional activator spt7										0.75	0.00306	0.73	0.0179
CI_00837	c6 zinc finger domain protein										5.06	6.94e-06	4.9	2.97e-05
CI_00839	alcohol dehydrogenase										4.53	1.24e-05	4.27	6.42e-05
CI_00840	vacuolar protein sorting-associated protein 74										-0.12	0.542	-0.17	0.547
CI_00841	surfeit locus protein 6										0.68	0.291	0.35	0.734
CI_00842	histone promoter control 2										0.84	0.000218	1.02	0.000334
CI_00843	transcription factor										0.14	0.7	0.56	0.227
CI_00844	integral membrane protein										2.52	0.0418	4.48	0.00278
CI_00845	eukaryotic translation initiation factor eif2a										0.48	0.126	0.44	0.243
CI_00849	hypothetical protein GLRG_06724										3.71	0.00157	2.95	0.0229
CI_00850	ammecr1 family protein										-1.61	0.00106	-2.16	0.00341
CI_00851	hypothetical protein CH063_04271		Yes								1.8	0.000737	2.26	0.000941
CI_00853	hypothetical protein GLRG_06727										1.57	0.0198	1.15	0.173
CI_00854	YisB protein										2.2	0.000853	1.42	0.0415
CI_00855	haloacid dehalogenase										3.93	5.93e-06	3.45	0.000102
CI_00856	family protein										5.4	2.76e-07	4.85	1.4e-06
CI_00857	hypothetical protein CSUB01_02231										4.38	2.74e-06	3.12	0.000273
CI_00858	cytochrome p450		Yes								0.2	0.457	0.12	0.76
CI_00862	hypothetical protein CSUB01_02237										-4.33	3.7e-07	-4.93	2.31e-06
CI_00864	hypothetical protein CFIO01_04222										1.45	0.000232	0.42	0.326
CI_00866	dsba-like thioredoxin domain-containing protein										3.66	6.74e-06	2.92	0.000401
CI_00867	ring finger domain protein										-0.18	0.767	-0.14	0.866
CI_00868	kinesin light chain										0.04	0.875	0.05	0.888
CI_00869	dna replication regulator sld2										-0.3	0.4	-0.89	0.0943
CI_00870	dimethylaniline monooxygenase										-0.61	0.478	-0.73	0.547
CI_00872	alkaline phosphatase		Yes								1.9	0.00372	2.02	0.00941
CI_00873	prefoldin subunit		Yes								-0.43	0.674	-0.01	0.996
CI_00875	family protein										-0.83	0.0904	-0.65	0.304
CI_00876	prefoldin subunit										-0.11	0.824	-0.32	0.651
CI_00878	hypothetical protein CSUB01_01635										-0.19	0.343	-0.19	0.519
CI_00879	vacuolar protease a		Yes			A01A					-0.57	0.00322	-0.76	0.00161
CI_00880	serine hydroxymethyltransferase										-0.78	0.000863	-1.47	0.000237
CI_00882	and nb-arc domain-containing protein										1.61	0.000134	0.08	0.871
CI_00883	fha domain-containing protein										-0.75	0.0227	-1.49	0.0059
CI_00884	vhs domain-containing protein										-1.03	0.000186	-1.15	0.00108
CI_00885	duf367 domain-containing protein										-0.53	0.0917	-0.21	0.62
CI_00886	translation initiation factor if-2										-0.67	0.0436	-0.36	0.4
CI_00887	casein kinase substrate phosphoprotein pp28										-0.87	0.00507	-0.43	0.196
CI_00888	hypothetical protein GLRG_06760										-0.37	0.212	-0.27	0.522
CI_00889	cbs domain-containing protein										-0.56	0.283	-0.86	0.241
CI_00890	coenzyme a transferase										0.78	0.117	0.66	0.324
CI_00891	nrap protein										0.52	0.524	-0.17	0.9
CI_00892	nucleoporin pom152										-0.46	0.124	-0.68	0.134
CI_00893	ubiquitin carboxyl-terminal family 1										1.36	0.00201	0.66	0.173
CI_00894	f-box domain-containing protein										0.47	0.196	0.22	0.682
CI_00895	microtubule associated protein										-1.06	0.00315	-0.97	0.0285
CI_00896	caspase domain-containing protein										-1.48	5.88e-05	-1.15	0.00204
CI_00897	hypothetical protein CH063_00492										-0.66	0.108	-0.31	0.566
CI_00898	hypothetical protein CH063_10633		Yes								0.08	0.949	0.21	0.912
CI_00899	oxidation resistance protein 1										-1.45	0.000323	-1.91	0.0011
CI_00900	mitogen-activated protein kinase										-0.6	0.0125	-0.28	0.283
CI_00901	sec23 sec24 trunk domain-containing protein										-0.71	0.00546	-1.07	0.0058
CI_00902	negative acting factor										-0.02	0.97	0.3	0.584
CI_00903	hypothetical protein GLRG_06775		Yes								-0.43	0.295	-0.98	0.144
CI_00904	nuclear import and export protein										0.15	0.472	0.48	0.0939
CI_00905	wd-40 repeat-containing protein										-0.59	0.146	-1	0.0894
CI_00906	dna polymerase ii large subunit-like protein										-0.17	0.757	-1.12	0.182
CI_00907	n-terminal acetyltransferase c complex catalytic subunit mak3										-0.07	0.875	-0.6	0.321
CI_00908	lecithin:cholesterol acyltransferase										0.2	0.388	-0.25	0.484
CI_00909	ldb17 protein										-1.31	0.000119	-2.19	0.000165
CI_00910	ph domain-containing protein										0.87	0.015	-0.76	0.145
CI_00912											-0.37	0.496	-0.25	0.761
CI_00913	threonyl-trna synthetase										-1.36	4.97e-05	-0.96	0.00223
CI_00914	cdp-diacylglycerol-serine o-phosphatidyltransferase										0.41	0.0207	-0.64	0.0308
CI_00915	zinc metalloproteinase		Yes								-0.41	0.0623	-0.69	0.0443
CI_00916	fucose permease							2.A.1			0.24	0.339	0.63	0.0728
CI_00918											-2.55	1.99e-05	-2.34	0.000258
CI_00919	hypothetical protein CSUB01_07084										2.05	0.00275	1.2	0.144
CI_00920	developmental regulatory protein										3.31	0.000361	2.73	0.00408
CI_00921	calcium-related spray protein										-0.21	0.134	-0.66	0.00386
CI_00922	duf3433 domain protein										-0.33	0.407	-0.06	0.925
CI_00923	tat pathway signal sequence		Yes								-1.37	0.0145	-2.46	0.0103
CI_00924	sur7 protein										-1.24	0.0054	-2.32	0.00305
CI_00925	short chain dehydrogenase reductase family										1.58	0.00127	1.06	0.0544
CI_00926	thiol methyltransferase										0.93	0.018	0.33	0.554
CI_00927	mitochondrial outer membrane protein		Yes								-1.1	0.000951	-1.21	0.0046
CI_00928	spry domain-containing protein										-0.95	0.000687	-1.03	0.00406
CI_00929	duf1711 domain protein										0.72	0.0116	0.44	0.239
CI_00930	hypothetical protein CSUB01_02767		Yes								1.49	0.0108	-0.04	0.967
CI_00931	major facilitator superfamily transporter							2.A.1			-1.07	0.0107	-1.11	0.04
CI_00932	indoleamine -dioxygenase										1.37	9.7e-05	1.48	0.000521
CI_00933	glutamate-5-semialdehyde dehydrogenase		Yes								-0.88	0.102	-0.39	0.59
CI_00935	amidohydrolase family protein										-0.31	0.426	-0.18	0.752
CI_00936	gtp-binding protein										1.74	0.0238	2.17	0.0141
CI_00937	hd domain-containing protein										-1.85	0.00736	-0.82	0.214
CI_00938	hypothetical protein CSUB01_02777										1.16	0.0362	0.62	0.405
CI_00940	fasciclin domain-containing protein		Yes								2.31	0.0362	1.85	0.212
CI_00941	collagen-like protein mcl1		Yes								-0.97	0.00679	-1.11	0.0241
CI_00942	dna-binding wrky domain-containing protein		Yes								3.76	4.47e-06	3.21	4.06e-05
CI_00943											-1.05	0.000399	-1.61	0.000327
CI_00944	hypothetical protein CH063_06885										6.04	4.08e-07	5.38	2.23e-06
CI_00945	pisatin demethylase										2.6	0.000911	2.36	0.00842
CI_00946	glutathione s-transferase										1.54	0.00085	1.61	0.0033
CI_00947	bzip transcription factor										-0.94	0.00738	-2.16	0.000913
CI_00948	kinetochore protein mis13										1.15	0.0011	0.29	0.47
CI_00949	endoplasmic reticulum vesicle protein 25										-0.68	0.0367	-0.4	0.335
CI_00950	u1 small nuclear ribonucleo protein										-0.26	0.507	-0.29	0.607
CI_00951	hypothetical protein CH063_00080										0.11	0.683	0.31	0.388
CI_00952	agmatinase 1										1.22	0.00097	1.22	0.00681
CI_00953	hypothetical protein CSUB01_02793		Yes								4.44	9.35e-06	3.24	0.00098
CI_00954	gpi anchored protein		Yes								-0.78	0.139	-1.68	0.0475
CI_00955	rrna methylase										-0.66	0.263	-0.91	0.292
CI_00956	snf2 family domain-containing protein										-0.26	0.187	0.52	0.0434
CI_00958	dihydroorotase										-0.99	0.0181	-0.55	0.24
CI_00959	cop9 signalosome complex subunit 3										-0.86	0.00574	-0.81	0.0389
CI_00960	replication factor-a protein 1										-0.33	0.164	-0.4	0.25
CI_00961	dienelactone hydrolase										-0.57	0.00932	-1.07	0.00423
CI_00962	zinc-binding dehydrogenase										1.41	8.93e-05	1.18	0.00278
CI_00963	mmc protein										-2.02	4.93e-06	-1.95	1.41e-05
CI_00964	tyrosine-protein phosphatase non-receptor type partial										-1.02	0.0389	-0.82	0.196
CI_00965	protein pbn1										-0.93	0.0201	-0.73	0.124
CI_00967	hypothetical protein GLRG_00175										5.14	1.34e-06	3.07	0.00052
CI_00969	nuclear pore complex protein an-nup82										-0.19	0.547	-0.1	0.828
CI_00970	rna recognition domain-containing protein							3.A.18			-0.15	0.591	-0.87	0.0468
CI_00971	60s ribosomal protein mitochondrial										-0.9	0.0313	-0.94	0.0984
CI_00972	trafficking protein particle complex subunit 2										-0.36	0.461	-0.64	0.375
CI_00973	histone h4										-0.99	0.000202	-1.01	0.000534
CI_00974	20s cyclosome subunit ( nuc2 cdc27)										0.46	0.076	0.27	0.467
CI_00975	hypothetical protein CH063_10082										-0.6	0.276	-1.22	0.136
CI_00976	duf788 domain-containing protein										-0.44	0.157	-0.45	0.292
CI_00978	phosphatidylinositol 3										-0.46	0.0102	-0.5	0.037
CI_00979	histone-like transcription factor and archaeal histone										0.62	0.0126	0.73	0.0272
CI_00980	arylacetamide deacetylase		Yes			S09X					2.35	3.9e-05	1.77	0.00246
CI_00981											0.14	0.697	0.52	0.235
CI_00982	sorting nexin-41										-0.8	0.0011	-0.62	0.0216
CI_00983	rna polymerase ii transcription elongation factor							8.A.13			-0.17	0.421	0.28	0.319
CI_00984	alpha amylase								GH13_40		1.82	0.00258	1.48	0.0477
CI_00986	synaptobrevin										-0.84	0.0113	-1.05	0.02
CI_00987	domain-containing protein										-0.04	0.855	-0.13	0.687
CI_00988	alg9-like mannosyltransferase								GT22		-0.05	0.873	0.11	0.786
CI_00989	ornithine aminotransferase										-1.36	0.0066	-1.57	0.0118
CI_00990	serine threonine protein kinase										0.67	0.0322	0.59	0.117
CI_00992	organic hydroperoxide resistance protein										3.58	0.000175	1.26	0.239
CI_00993	zeta toxin family protein										1.29	0.000485	0.71	0.0606
CI_00994	zeta toxin										-1.71	9.14e-07	-1.6	2.78e-06
CI_00995	a49-like rna polymerase i associated factor										-0.04	0.961	0.01	0.995
CI_00996	enoyl- hydratase isomerase										3.18	2.54e-06	2.99	2.47e-05
CI_00997	sphingolipid c9-methyltransferase										-0.39	0.17	-0.72	0.0991
CI_00998	sas10 domain-containing protein										0.16	0.81	0.55	0.51
CI_00999	short-chain dehydrogenase										-0.31	0.184	-0.35	0.291
CI_01000	urb2 npa2 family protein										-0.88	0.337	-0.64	0.605
CI_01001	duf543 domain protein										-1.13	0.0138	-1.23	0.0472
CI_01003	iron-sulfur cluster assembly accessory protein										-0.44	0.206	-1.46	0.0209
CI_01004	60s ribosomal protein l7										-0.98	0.00257	-1.02	0.00676
CI_01005	40s ribosomal protein s14										-1.21	0.000652	-1.19	0.00331
CI_01006	dna repair and recombination protein rad26										-0.36	0.178	-0.16	0.658
CI_01008	myb dna-binding domain-containing protein										2.14	0.00192	2.1	0.0137
CI_01009	pre-mrna-splicing factor spp42										-0.16	0.421	-0.12	0.666
CI_01010	eukaryotic translation initiation factor 3 subunit 8										-1.19	2.02e-05	-1.04	0.000202
CI_01011	hypothetical protein CH063_14537										0.82	0.0192	0.22	0.642
CI_01012	peroxin 11c										1.2	0.00216	1.19	0.0126
CI_01013	hypothetical protein CSUB01_05548										2.26	5.65e-05	2.27	0.000307
CI_01021	YkgB		Yes								6.98	6.37e-07	6.6	2.04e-06
CI_01022	fad binding domain-containing protein		Yes						AA7_dist		8.93	6.14e-07	8.64	1.33e-06
CI_01023	glycosyl hydrolase family 43								GH43		3.02	0.00554	4.17	0.00176
CI_01025	hypothetical protein CFIO01_01806										6.74	2.75e-05	6.86	6.09e-05
CI_01027	arabinose-proton symporter							2.A.1			-2.41	0.000361	-2.1	0.004
CI_01028	hypothetical protein CH063_11847										3.87	0.000311	3.74	0.00146
CI_01032	amino acid adenylation domain-containing protein										0.7	0.572	2.96	0.0224
CI_01033	enoyl- hydratase isomerase										1.72	0.174	3	0.0433
CI_01034	hypothetical protein CSUB01_04782										1.7	0.000248	1.25	0.0162
CI_01037	abc transporter							3.A.1			-1.03	0.00116	-1.02	0.00926
CI_01044	cytochrome p450 oxidoreductase										1.82	0.00406	1.98	0.0112
CI_01045	oxidoreductase nad-binding domain-containing protein										-0.21	0.853	-0.48	0.757
CI_01051	kinesin light chain 1										1.33	0.0129	1.6	0.0224
CI_01053	fungal specific transcription factor										1.28	0.0106	1.3	0.035
CI_01054	cytochrome p450										2.68	1.66e-06	2.7	1.08e-05
CI_01055	pectate lyase		Yes						PL1_2		6.5	5.42e-07	7.75	3.55e-07
CI_01059	glucuronan lyase a		Yes						PL20		2.21	0.00297	2.14	0.0132
CI_01060	hypothetical protein CSUB01_04801		Yes								-0.33	0.526	-0.06	0.933
CI_01061	microtubule associated protein										-0.94	0.00418	-0.7	0.0669
CI_01062	increased rdna silencing protein 4										-0.29	0.497	-0.56	0.369
CI_01063	glycoside hydrolase family 43 protein		Yes								0.07	0.925	1.54	0.0566
CI_01065	glycosyl hydrolase family 43 protein		Yes						GH43		3.32	4.24e-05	5.23	2.94e-06
CI_01067	metalloprotease		Yes			M43B					-0.81	0.0872	-1.15	0.0894
CI_01068	hypothetical protein CSUB01_04806		Yes								9.49	3.7e-07	8.99	9e-07
CI_01069	related to feebly like protein		Yes								7.45	4.91e-07	7.81	6.11e-07
CI_01070	c-x8-c-x5-c-x3-h type zinc finger protein										-0.19	0.529	-0.22	0.605
CI_01072	transcriptional regulatory protein										-0.33	0.468	-0.48	0.435
CI_01073	tannase and feruloyl esterase										3.29	1.01e-05	3.17	7.77e-05
CI_01077	major facilitator superfamily transporter							2.A.1			-2.31	0.157	-1.81	0.372
CI_01078	hypothetical protein CH063_10726		Yes								1.23	0.00456	2.18	0.000453
CI_01079	hypothetical protein Cob_05138										-1.38	0.00599	-0.25	0.606
CI_01080	cop9 signalosome complex subunit 5										-1.03	0.0082	-0.83	0.0744
CI_01081	hypothetical protein CSUB01_10661										0.37	0.0316	0.44	0.0635
CI_01082	fmp27 domain protein										0.75	0.0206	1.02	0.0154
CI_01085	hypothetical protein GLRG_00269										-0.72	0.131	-0.55	0.362
CI_01086	rna recognition domain-containing protein										-0.27	0.403	-0.3	0.486
CI_01087	elongation factor 2										-2.29	0.0226	-2.51	0.0757
CI_01088	eukaryotic translation initiation factor 3 subunit l										-0.26	0.287	-0.23	0.514
CI_01089	mitochondrial import receptor subunit										-0.45	0.158	-0.74	0.105
CI_01090	gpi transamidase subunit pig-u										-0.22	0.303	-0.04	0.894
CI_01091	ribosome biogenesis protein										-0.25	0.698	-0.73	0.474
CI_01092	rna polymerase i specific transcription initiation factor										0.05	0.888	-0.58	0.218
CI_01093	atp-dependent rna helicase rok1										-0.24	0.756	-0.23	0.839
CI_01097	glycolate oxidase										-1.28	0.00161	-1.36	0.0103
CI_01098	clr5 domain protein										0.96	0.0287	0.87	0.133
CI_01100	spry domain-containing protein										0.07	0.919	-0.68	0.509
CI_01102	calcium proton exchanger							2.A.19			-0.82	0.0352	-1.23	0.0413
CI_01103	serine threonine protein kinase										-0.41	0.0424	-0.57	0.0499
CI_01104	gpi-anchored wall transfer protein 1										-0.37	0.252	0.25	0.552
CI_01105	hypothetical protein CSUB01_02573										3.71	0.000153	3.05	0.00187
CI_01106	c6 finger domain-containing protein										1.6	0.00345	2.23	0.00162
CI_01107	ibr domain-containing protein										-1.05	0.00554	-0.78	0.0778
CI_01108	serine esterase family protein										0.24	0.333	0.24	0.51
CI_01109	wd domain-containing protein										-0.35	0.0559	-0.39	0.135
CI_01110	fad dependent oxidoreductase										-1.74	0.000749	-2.92	0.000754
CI_01111	hsp70-like protein							1.A.33			-0.39	0.455	-0.78	0.236
CI_01112	signal recognition particle 68 kda protein										-1.02	0.00166	-0.85	0.0239
CI_01113	pentatricopeptide repeat domain-containing protein										-1.03	0.0173	-1.56	0.0217
CI_01114	hypothetical protein CH063_04226								CE5		-1.3	0.000561	-1.82	0.00131
CI_01115	rna recognition domain-containing protein										-0.66	0.0707	-1.06	0.0671
CI_01116	elongation factor 2										-1.59	4.12e-05	-1.3	0.000323
CI_01117	fermentation associated protein										0.34	0.121	0.84	0.0106
CI_01118	duf300 domain-containing protein										-0.14	0.611	-0.35	0.382
CI_01119	glycosyl hydrolase family 92		Yes						GH92		4.33	2.64e-07	2.96	2.39e-05
CI_01120	hypothetical protein GLRG_08347										1.49	0.047	1.39	0.152
CI_01121	exocyst complex component sec5										0	0.988	-0.17	0.522
CI_01122	isocitrate dehydrogenase subunit 2										-0.91	0.0334	-0.86	0.118
CI_01123	hypothetical protein CSUB01_02011										-1.95	4.88e-05	-1.81	0.00076
CI_01128	hypothetical protein CH063_07946		Yes								0.27	0.229	0.27	0.395
CI_01129	plant basic secretory protein										1.94	4.52e-05	1.74	0.000943
CI_01130	heat repeat containing protein										-0.22	0.218	-0.15	0.559
CI_01131	domain-containing protein							9.A.1			0.4	0.0953	0.45	0.159
CI_01132	hypothetical protein GLRG_08355										0.82	0.226	0.53	0.577
CI_01133	thioesterase superfamily protein										0.6	0.25	1.06	0.112
CI_01134	major facilitator superfamily transporter							2.A.1			-0.29	0.432	-0.05	0.935
CI_01135	developmental regulator										0.54	0.107	0.55	0.226
CI_01136	hypothetical protein CSUB01_02003		Yes								0.68	0.438	0.85	0.459
CI_01137	hypothetical protein CH063_05126										1.07	0.00846	0.74	0.158
CI_01138	c2h2 type zinc finger containing protein										1.35	0.0541	1.14	0.168
CI_01139	hypothetical protein CH063_05455										0.45	0.277	0.61	0.256
CI_01140	methylenetetrahydrofolate reductase										-0.22	0.44	-0.9	0.0405
CI_01142	tap42-like family protein										-0.29	0.474	-0.03	0.966
CI_01143	hypothetical protein CSUB01_01995										3.39	5.76e-05	2.8	0.00161
CI_01144	hlh transcription factor										0.93	0.000213	0.63	0.00863
CI_01147	peroxisomal targeting signal receptor							3.A.20			0.4	0.178	0.25	0.571
CI_01148	rna exonuclease										-0.88	0.0344	-0.64	0.199
CI_01150	mynd finger										0.5	0.238	0.02	0.975
CI_01151	translation initiation factor sui1										-0.91	9.65e-05	-1.14	0.000179
CI_01152	nadh-ubiquinone oxidoreductase kda subunit										-1.19	0.00137	-1.42	0.00557
CI_01153	nucleotide exchange factor sil1		Yes								-0.39	0.549	-1.54	0.15
CI_01154	40s ribosomal protein s15										-1.73	5.06e-06	-1.52	2.81e-05
CI_01155	arabinogalactan endo- -beta-galactosidase		Yes						GH53		4.63	0.000848	5.03	0.00156
CI_01156	c6 zinc finger protein										-0.02	0.948	0.12	0.755
CI_01157	hypothetical protein CSUB01_11969										-0.56	0.23	-0.47	0.446
CI_01158	cys met metabolism plp-dependent enzyme										-1.15	0.0457	-1.51	0.0831
CI_01160	gpi inositol-deacylase										-0.84	0.00552	-0.69	0.0637
CI_01162	hypothetical protein CFIO01_13188										-2.02	0.164	-4.11	0.13
CI_01163	glutaredoxin domain-containing protein		Yes								-0.62	0.0731	-0.84	0.106
CI_01165	hypothetical protein CSUB01_09545										-2.33	0.000392	-3.5	0.000828
CI_01166											0.16	0.826	0.21	0.845
CI_01167	zinc-binding dehydrogenase										-6.13	0.000317	-6.01	0.00208
CI_01168	serum paraoxonase arylesterase		Yes								-0.56	0.414	0.24	0.785
CI_01169	peroxisomal membrane protein 24										2.06	5.14e-05	2.09	0.000385
CI_01171	ribosome biogenesis protein n										-0.11	0.84	-0.25	0.767
CI_01172	aconitate hydratase										-0.47	0.383	-0.59	0.452
CI_01173	checkpoint protein										-1.43	0.000874	-1.77	0.00261
CI_01174			Yes		EFF						-1.33	3.67e-06	-1.14	2.38e-05
CI_01175	spt2 chromatin protein										-0.77	0.000708	-1.03	0.00164
CI_01176	nuclear fragile x mental retardation-interacting protein 1										-0.44	0.112	-0.34	0.376
CI_01177	dna-directed rna polymerase iii subunit rpc8										-1.02	0.00278	-0.58	0.0938
CI_01178	duf850 domain protein										-1.11	0.00725	-0.71	0.121
CI_01179	microsomal signal peptidase 25 kda subunit		Yes								-0.56	0.0824	-0.53	0.232
CI_01180	dna repair transcription protein										-1.02	0.00856	-1.98	0.00414
CI_01181	methylenetetrahydrofolate dehydrogenase										-1.1	0.00421	-2.04	0.00181
CI_01182	hypothetical protein CH063_01814										1.4	0.000466	1.45	0.00267
CI_01183	transcription factor fet5										-0.25	0.457	-1.25	0.0281
CI_01184	hypothetical protein CH063_01815										-0.78	0.179	0.37	0.578
CI_01185	s-adenosylmethionine synthase										-0.96	0.000153	-1.53	4.66e-05
CI_01187	phosphatidylinositol-specific phospholipase c										-0.36	0.43	-0.82	0.233
CI_01188											0.19	0.813	0.03	0.98
CI_01189	casein kinase ii beta 2 subunit										0.56	0.196	0.33	0.612
CI_01190	hypothetical protein CSUB01_07747										3.59	3.35e-05	3.98	5.88e-05
CI_01191	like domain-containing protein										2.23	3.01e-05	2.37	9.86e-05
CI_01192	cap-gly domain-containing protein										0.01	0.98	-0.68	0.348
CI_01193	aldo keto reductase										6.06	2.74e-06	5.8	7.24e-06
CI_01194	dynein intermediate cytosolic										-0.9	0.00641	-0.44	0.224
CI_01195	atp synthase subunit e										-1.28	0.00147	-1.31	0.0105
CI_01196	oligosaccharyl transferase stt3 subunit								GT66		-0.71	0.0131	-0.9	0.0237
CI_01198	meiosis-specific serine threonine-protein kinase mek1										0.63	0.00842	0.12	0.71
CI_01199	ph domain-containing protein										0.45	0.0359	0.07	0.828
CI_01200	rrna-processing protein utp23										0.34	0.185	0.34	0.362
CI_01201	rrna-processing protein utp23										-0.57	0.476	-0.3	0.784
CI_01202	duf726 domain protein										-0.62	0.0131	-0.99	0.0124
CI_01203	hypothetical protein CSUB01_09419		Yes								-0.72	0.272	-0.02	0.985
CI_01204	golgi apparatus membrane protein tvp23										-0.39	0.0758	-0.62	0.0667
CI_01205	aldolase citrate lyase family protein										0.19	0.501	-0.18	0.698
CI_01207	rna recognition domain-containing protein										1.25	0.000464	1.36	0.00141
CI_01208	-like protein										-0.38	0.122	-0.14	0.67
CI_01209	calcium binding modulator protein										-0.28	0.209	-0.03	0.93
CI_01211	transcription factor										0.86	0.0179	0.58	0.212
CI_01212	mrna splicing factor rna helicase										0.57	0.136	0.57	0.261
CI_01213	acylphosphatase										-0.05	0.903	0.28	0.523
CI_01214	ankyrin repeat protein							8.A.28			2.92	0.00012	3.2	0.000347
CI_01215	hypothetical protein GLRG_03983										-1.14	0.0019	-1.16	0.0102
CI_01216	u6 snrna-associated sm-like protein lsm6										-1.09	0.0279	-0.66	0.245
CI_01217	methyltransferase protein										0.2	0.61	0.66	0.188
CI_01218	hypothetical protein CH063_04618		Yes								3.32	0.00143	2.54	0.0272
CI_01220	hypothetical protein GLRG_03979										-0.82	0.00188	-1.14	0.00354
CI_01221	cys met metabolism plp-dependent enzyme										-3.37	0.000194	-3.22	0.00225
CI_01223	polysaccharide deacetylase								CE4		-0.04	0.913	-0.18	0.732
CI_01231	arabinan endo- -alpha-l-arabinosidase		Yes						GH43		8.82	2.55e-06	11.51	7.1e-07
CI_01232	transcriptional corepressor partial										-0.26	0.337	-0.72	0.082
CI_01233	60s ribosomal protein l3										-1.42	8.64e-05	-1.28	0.000434
CI_01234	anthranilate synthase component 1										-2	3.58e-06	-2.16	2.97e-05
CI_01235	hypothetical protein GLRG_05087										0.41	0.521	0.75	0.36
CI_01237	glycolipid anchored surface protein								GH72		-2.41	0.000429	-2.68	0.00183
CI_01238	protein kinase domain-containing protein										-0.01	0.98	-0.03	0.945
CI_01241	hypothetical protein CSUB01_01984										1.59	0.0454	1.45	0.173
CI_01243	hypothetical protein CSUB01_10531										1.99	0.000299	2.31	0.000423
CI_01244	fad dependent oxidoreductase										2.36	0.000417	1.29	0.068
CI_01245	-dihydroxy-2-butanone 4-phosphate synthase										-0.1	0.711	-0.41	0.326
CI_01250	phosphoserine phosphatase										-1.58	0.000687	-1.06	0.02
CI_01251	major facilitator superfamily transporter										0.67	0.061	0.71	0.137
CI_01252	fad dependent oxidoreductase								GT58		-1.95	0.000534	-1.42	0.0117
CI_01254	thioredoxin										-0.99	0.00161	-1.49	0.00135
CI_01258	she9 mdm33 family protein										-0.84	0.0916	-0.32	0.61
CI_01259	agc pkc protein kinase										-0.62	0.0395	-0.52	0.17
CI_01260	acyl- dehydrogenase										0.57	0.0207	0.23	0.445
CI_01261	glycolipid 2-alpha-mannosyltransferase		Yes						GT15		-0.9	0.0195	-1.13	0.0253
CI_01262	ribosomal protein s12										-0.95	0.00932	-1.33	0.0133
CI_01263	topoisomerase ii-associated protein pat1										-2.41	1.74e-05	-2.6	0.00014
CI_01264	dna-directed rna polymerase iii complex subunit rpc37										0.41	0.164	0.32	0.43
CI_01265	hypothetical protein CSUB01_03296										3.32	0.00011	2.8	0.00218
CI_01267	horma domain-containing protein										1.26	0.00353	0.69	0.166
CI_01268	pi31 proteasome regulator										-0.2	0.429	-0.48	0.224
CI_01269	glycosyl hydrolase family 2								GH2		5.35	1.03e-05	6.67	4.02e-06
CI_01270	prolyl oligopeptidase		Yes			S09C					-1.53	0.107	-1.68	0.188
CI_01271	hypothetical protein CSUB01_03301										-1.77	0.0012	-2.06	0.00569
CI_01272	eap30 vps36 family protein										-0.64	0.0466	-0.88	0.068
CI_01273	ganp nin1 mts3 eif-3 p25 family protein										0.51	0.00323	0.91	0.000353
CI_01274	sh3 domain-containing protein										-0.29	0.329	-0.14	0.737
CI_01275	centromere binding protein b										0.32	0.162	0.66	0.0443
CI_01276	thymidylate synthase										-1.18	0.0126	-0.34	0.488
CI_01277	hypothetical protein CH063_06534										0.41	0.279	1.27	0.0142
CI_01279											-1.09	0.00384	-1.39	0.0101
CI_01280	hypothetical protein CFIO01_12611										-0.38	0.0381	-1.5	0.000724
CI_01281	an1-like zinc finger										-1.21	0.0505	-2.46	0.0195
CI_01282	rad4 transglutaminase-like domain-containing protein										1.32	0.00364	0.85	0.128
CI_01283	ring finger protein										-0.33	0.624	-1.27	0.207
CI_01285	domain-containing protein										0.16	0.391	0.22	0.406
CI_01286	importin-beta domain-containing protein										-0.03	0.923	0.25	0.463
CI_01288	ion transporter										-0.78	0.103	-0.18	0.772
CI_01290	hypothetical protein CSUB01_03319		Yes								-0.25	0.709	-0.08	0.932
CI_01291	cyclopropane-fatty-acyl-phospholipid synthase										-1.16	0.00423	-1.41	0.0134
CI_01297	3-hydroxyphenylacetate 6-hydroxylase										8.98	1.47e-06	8.39	5.22e-06
CI_01298	fungal specific transcription factor										2.97	0.000185	3.43	0.000217
CI_01300	hypothetical protein CSUB01_05082		Yes								6.27	4.73e-07	5.92	1.3e-06
CI_01303	cytochrome p450										6.21	0.000272	6.6	0.000408
CI_01304	acetyltransferase										-0.84	0.137	-0.67	0.386
CI_01306	cpsf a subunit region										-0.08	0.626	-0.68	0.0264
CI_01307	cytochrome b-c1 complex subunit rieske							1.A.24			-1.25	0.000236	-1.4	0.000974
CI_01308	hypothetical protein CFIO01_07793		Yes								1.83	0.0511	3.08	0.00723
CI_01309	ankyrin and het domain protein										0.15	0.715	0.03	0.954
CI_01310	ankyrin repeat protein							8.A.28			5.53	9.95e-05	1.92	0.164
CI_01311	t-complex protein 1 subunit alpha										-0.83	0.0269	-0.9	0.0785
CI_01312	n-acetyltransferase-like protein										1.91	0.000124	1.64	0.00213
CI_01313	prolyl-trna synthetase										-1.22	0.00072	-0.98	0.0134
CI_01314	pre-60s factor										-7.01	5.25e-06	-6.68	3.72e-05
CI_01315	fibronectin type iii domain protein		Yes								5.83	2.53e-05	5.28	0.000202
CI_01318	at hook domain-containing protein										-0.64	0.0239	-0.36	0.293
CI_01321	gpr1 fun34 -class plasma membrane protein							2.A.96			2.53	2.05e-06	2.6	7.92e-06
CI_01322	methyltransferase domain-containing protein										0.8	0.0224	0.63	0.152
CI_01323	myosin regulatory light chain cdc4							9.A.14			-0.78	0.0171	-0.84	0.059
CI_01324	peptidase family m3										-0.17	0.558	0.12	0.754
CI_01328	alpha beta hydrolase fold protein										3.89	3.35e-06	3.6	3.26e-05
CI_01332	dual specificity phosphatase										0.42	0.0577	-0.74	0.0559
CI_01333	endoplasmic reticulum protein										-0.24	0.111	-0.55	0.0163
CI_01334	alg9-like mannosyltransferase								GT22		-0.49	0.0338	-1	0.0111
CI_01335	proline dehydrogenase										4.82	4.02e-07	5.2	6.23e-07
CI_01336	isochorismatase family										8.86	1.57e-07	8.74	2.75e-07
CI_01337	n-terminal fungal transcription regulatory domain-containing protein										4.62	8.68e-05	4.77	0.000214
CI_01339	fungal specific transcription factor domain-containing protein										4.18	6.25e-05	4.44	0.000167
CI_01340	hypothetical protein CSUB01_03948		Yes								5.15	6.37e-07	4.79	3.62e-06
CI_01341	hhe domain protein										8.85	6.68e-07	8.47	1.8e-06
CI_01342	bacterial alpha-l-rhamnosidase domain-containing protein		Yes						GH78		2.04	0.0381	2.41	0.0411
CI_01343	hypothetical protein CH063_14957										0.59	0.107	0.74	0.129
CI_01345	mitochondrial import protein mmp37										0.21	0.504	-0.25	0.633
CI_01346	spindle assembly checkpoint component mad1										-0.79	0.0499	-0.6	0.246
CI_01347	saff domain-containing protein										-0.41	0.0488	-0.36	0.205
CI_01350	ring zinc finger partial										-2.22	0.00373	-2.51	0.0176
CI_01351	conserved serine-threonine rich protein										1.64	0.0449	1.58	0.113
CI_01352	hypothetical protein CH063_03454										1.9	0.0429	2.19	0.0697
CI_01353	transcription factor tos4										-0.4	0.225	-0.64	0.179
CI_01354	electron transfer flavoprotein alpha-subunit										-0.19	0.794	-1.46	0.229
CI_01355	palmitoyl protein thioesterase		Yes								0.26	0.347	0.03	0.95
CI_01356											-0.56	0.075	-0.76	0.0785
CI_01357	c-type cyclin										0.23	0.524	0.17	0.748
CI_01361	naf1 domain-containing protein										0.83	0.187	0.73	0.388
CI_01362	variant sh3 domain-containing protein										-0.05	0.912	0.31	0.59
CI_01363											-0.67	0.0371	-0.68	0.118
CI_01364	54s ribosomal protein l3										-0.49	0.328	-1.39	0.101
CI_01365	cytosolic phospholipase a2 zeta										-0.96	0.00431	-1.28	0.00789
CI_01366	cell division control protein 3										-0.48	0.0685	-0.22	0.515
CI_01368	glutamyl-trna amidotransferase subunit a protein										-0.53	0.1	-0.91	0.0747
CI_01370	nuclear protein qri2										-0.17	0.565	-0.52	0.233
CI_01371	phosphatidylinositol 3										0.26	0.239	0	0.995
CI_01373	zinc-binding dehydrogenase										-1.29	0.0008	-1.58	0.00295
CI_01374	putative conserved hypothetical protein										0.49	0.0635	-0.34	0.416
CI_01375	chromatin assembly factor 1 subunit a										-0.17	0.616	0.12	0.794
CI_01378	platelet-activating factor acetylhydrolase										0.68	0.0371	0.65	0.138
CI_01379	metalloprotease mep1										8.21	7.03e-06	4.89	0.0016
CI_01380	nitrate reductase										3.8	0.00961	3.64	0.0426
CI_01383	cytochrome p450										3.52	0.000671	3.41	0.0048
CI_01385	cytochrome p450 oxidoreductase										7.17	5.82e-05	5.99	0.000721
CI_01386	wsc domain-containing protein		Yes								-1.88	0.00672	-1.67	0.0529
CI_01390	heterokaryon incompatibility protein										0.42	0.88	1.65	0.585
CI_01391	glycoside hydrolase family 16		Yes						GH16		7.07	1.36e-06	8.39	7.84e-07
CI_01393	family decarboxylase										-0.89	0.0208	-0.32	0.46
CI_01395	hypothetical protein CH063_06856		Yes						GH115		-0.4	0.16	0.33	0.351
CI_01409	hypothetical protein CH063_05658										3.41	0.000206	4.64	4.91e-05
CI_01410	amidohydrolase family protein		Yes								1.89	1.88e-05	2.32	2.52e-05
CI_01411	pyrroline-5-carboxylate reductase										-1.45	0.000889	-1.27	0.0117
CI_01413	phosphotransferase enzyme family protein										0.07	0.957	-0.53	0.809
CI_01414	dipeptidyl aminopeptidase b										4.49	0.011	3.97	0.0536
CI_01415	hypothetical protein CFIO01_01090										-0.6	0.0962	-0.51	0.282
CI_01416	fpd1 benzoylformate decarboxylase										-1.6	0.00141	-1.51	0.00912
CI_01417	hypothetical protein CSUB01_09474										0.02	0.981	-0.46	0.681
CI_01418	alpha-galactosidase		Yes						GH27		3.61	0.000724	5.99	2.46e-05
CI_01419	wsc domain-containing protein										-1.61	0.00338	-1.81	0.0143
CI_01420	uba ts-n domain-containing protein										-0.64	0.0106	-0.73	0.0352
CI_01421	ubiquitin-conjugating enzyme										-1.77	0.00027	-1.68	0.00261
CI_01422	hypothetical protein CH063_08714										-0.89	0.0165	-0.85	0.0741
CI_01423	small nuclear ribonucleoprotein d3										-0.31	0.305	-0.21	0.633
CI_01425	fungal specific transcription factor domain-containing protein										-0.22	0.553	0.77	0.0787
CI_01427	rta1 like protein							9.A.26			3.78	0.00429	1.5	0.443
CI_01432	gpi-anchored cell wall beta- -endoglucanase		Yes						GH17		-1.3	0.000289	-3.79	3.04e-05
CI_01437	nucleoside diphosphate kinase										-1.71	0.000207	-1.4	0.00214
CI_01439	glycosyl hydrolase family 31		Yes						GH31		-0.48	0.0509	-0.81	0.0348
CI_01442	hypothetical protein GLRG_09373										-0.51	0.222	0.05	0.93
CI_01448	mitochondrial carrier protein							2.A.29			0.5	0.106	0.71	0.0956
CI_01450	tannase and feruloyl esterase		Yes								8.27	2.08e-06	6.48	3.97e-05
CI_01452	ceramide glucosyltransferase								GT21		-0.23	0.292	-0.3	0.347
CI_01453	trna intron endonuclease										-0.48	0.287	-0.46	0.483
CI_01454	gdsl-like lipase acylhydrolase								CE12		4.74	9.06e-06	7.09	9.07e-07
CI_01455	cs domain-containing protein										0.17	0.57	-0.64	0.182
CI_01456	family taurine catabolism dioxygenase										2.19	0.00179	3.52	0.000189
CI_01457	squalene oxidosqualene cyclase										-0.64	0.00622	-0.84	0.0123
CI_01458	type iib dna topoisomerase										-0.25	0.368	0.16	0.674
CI_01461	zinc c2h2 type domain containing protein										0.37	0.419	0.01	0.99
CI_01463	prolyl oligopeptidase										-1.47	0.00137	-1.28	0.0167
CI_01466	hypothetical protein CSUB01_10914										0.42	0.183	-3.1	0.0029
CI_01467	cfem domain-containing protein										5.57	0.000481	5.51	0.00137
CI_01468	peptidase family m28										6	1.32e-06	5.89	4.31e-06
CI_01469	peptidase family m13										0.88	0.0437	0.13	0.856
CI_01470	c4-dicarboxylate transporter malic acid transporter							2.A.16			-0.68	0.662	0.27	0.892
CI_01471	heterokaryon incompatibility protein										-1.52	0.00394	-0.89	0.1
CI_01474	abc-type nitrate sulfonate bicarbonate transport systems periplasmic components-like protein										-0.75	0.0245	-0.64	0.136
CI_01475	trna methyltransferase complex gcd14 subunit										-0.65	0.199	-0.44	0.515
CI_01476	cysteinyl-trna synthetase										-3.14	1.37e-06	-3.2	1.42e-05
CI_01477	cipc-like antibiotic response protein										-4.02	0.00814	-2.5	0.0775
CI_01480	major facilitator superfamily transporter										0.31	0.437	0.11	0.845
CI_01481	fad dependent oxidoreductase		Yes								0.44	0.351	0.54	0.383
CI_01483	glycosyl hydrolase family 43 protein		Yes						GH43		9.03	8.28e-07	10.67	5.1e-07
CI_01484	dockerin type 1		Yes								8.74	1.65e-06	11.35	4.85e-07
CI_01485	c6 transcription factor										0.57	0.0599	0.05	0.916
CI_01486	aliphatic nitrilase										1.5	0.0179	1.28	0.118
CI_01488	hypothetical protein CH063_08113		Yes								2	0.0296	0.14	0.928
CI_01489	carbonic anhydrase		Yes								4.92	9.01e-06	4.15	0.000148
CI_01490	hypothetical protein CSUB01_07510		Yes								3.87	8.09e-06	2.52	0.00156
CI_01492	hypothetical protein GLRG_02479										-5.43	5.29e-05	-5.68	0.000429
CI_01495	hypothetical protein CSUB01_05039										4.82	1.7e-05	5.19	3.06e-05
CI_01496	gnat family										0.62	0.124	0.91	0.0966
CI_01497	type i phosphodiesterase nucleotide pyrophosphatase										0.21	0.365	0.76	0.0249
CI_01498	cyclin domain-containing protein										0.2	0.384	0.05	0.879
CI_01500	gdp-mannose transporter							2.A.7			-0.55	0.202	-0.59	0.308
CI_01501	multiple ankyrin repeats single kh domain							8.A.28			0.91	0.165	1.49	0.0667
CI_01503	duf1776-domain-containing protein										-0.32	0.179	-0.59	0.106
CI_01504	garp complex subunit vps53										-0.43	0.117	-0.33	0.37
CI_01505	glycosyl hydrolase family 18								GH18		-0.09	0.805	0.12	0.816
CI_01511	zinc finger ccch type domain containing protein										-1.11	0.0194	-0.76	0.163
CI_01512	glycosyl hydrolase family 31								GH31		2.63	0.00104	1.52	0.122
CI_01514	p450 monooxygenase										-0.27	0.458	-0.72	0.199
CI_01515	cs domain-containing protein										-0.59	0.0415	-0.72	0.0796
CI_01516	anth domain-containing protein										-0.84	0.000648	-0.61	0.0209
CI_01517	cdk-activating kinase assembly factor mat1										-0.37	0.31	0.05	0.924
CI_01518	aspartyl-trna synthetase										-3.37	9.04e-05	-2.82	0.00111
CI_01519	hypothetical protein GLRG_05952										2.91	8.26e-06	0.91	0.106
CI_01524	hypothetical protein CH063_09509		Yes								-0.14	0.715	0.18	0.736
CI_01525	alpha-ketoglutarate dehydrogenase complex subunit										1.76	0.000307	2.06	0.000648
CI_01527											0.29	0.179	0.01	0.967
CI_01528	thioredoxin reductase										-1.94	0.000232	-2.4	0.00133
CI_01529	hypothetical protein CSUB01_00296		Yes								-0.48	0.0561	-0.6	0.0882
CI_01531	trna cytidine acetyltransferase										-0.55	0.439	-0.31	0.767
CI_01532	phytanoyl- dioxygenase										-1.8	1.07e-05	-1.96	9.35e-05
CI_01533	phytanoyl- dioxygenase										1.37	0.0627	1.34	0.166
CI_01534	integral membrane mpv17 pmp22		Yes								-0.23	0.314	-1.1	0.0141
CI_01538	heterokaryon incompatibility protein										0.73	0.0898	0.42	0.516
CI_01539	hsp90-like protein										1.44	0.0207	1.61	0.0431
CI_01540	wlm domain-containing protein										0.26	0.713	-0.19	0.864
CI_01541	eukaryotic aspartyl protease		Yes			A01A					2.78	4.95e-06	3.14	1.04e-05
CI_01542	amidase protein										-0.94	0.000277	-1.08	0.0012
CI_01543											-0.76	0.0391	-1.38	0.0211
CI_01544	esterase lipase										-3.49	6.39e-05	-3.82	0.000328
CI_01545	sulfatase domain protein										-2.72	0.001	-2.06	0.0157
CI_01547	signal transducer protein										-0.84	0.0122	-1.28	0.0141
CI_01548	lysophospholipase catalytic domain-containing protein		Yes								0.11	0.825	-0.34	0.624
CI_01549	hypothetical protein GLRG_02943										0.35	0.154	0.6	0.0834
CI_01550	glycoside hydrolase family 45 protein		Yes						GH45		4.05	4.15e-05	2.58	0.00532
CI_01552	ferric reductase like transmembrane component							5.B.1			0.18	0.733	0.72	0.243
CI_01553	intracellular hyphae protein 1		Yes						CBM50-CBM50		4.91	1.06e-05	3.06	0.0029
CI_01554	f-box domain-containing protein										0.59	0.262	0.28	0.733
CI_01555	myosin i myo5										-1.1	0.00024	-1.11	0.00222
CI_01556	dhhc zinc finger domain-containing protein							9.B.37			0.12	0.672	0.02	0.969
CI_01557	capsular associated protein								GT90		-0.32	0.283	-0.16	0.704
CI_01558	aldose 1-epimerase										-0.26	0.494	-0.57	0.324
CI_01559	telomere length regulator protein										-0.03	0.912	0.34	0.374
CI_01560	guanine nucleotide exchange factor synembryn										-0.44	0.12	-0.08	0.842
CI_01561	mannose-p-dolichol utilization defect 1							2.A.43			-0.61	0.131	-0.19	0.733
CI_01563	hypothetical protein CSUB01_01418										-0.28	0.44	-0.82	0.148
CI_01566	longiborneol synthase			CI_01566							-2.59	0.198	-2.06	0.406
CI_01567	heterokaryon incompatibility protein										-2.48	0.0394	-2.66	0.1
CI_01568	integral membrane protein										1.31	0.00857	0.85	0.187
CI_01570	serine threonine protein							1.A.26			-1.17	0.0315	-1.23	0.0797
CI_01571	ubiquitin-conjugating enzyme							3.A.20			-1.14	0.00203	-1.01	0.0195
CI_01572	60s ribosomal protein l31										-1.38	5.82e-05	-1.34	0.000274
CI_01573	rgs domain protein										-0.48	0.0071	-0.84	0.00338
CI_01574	pci domain-containing protein										-0.74	0.0887	-0.93	0.127
CI_01575	heavy metal translocating p-type atpase							3.A.3			-0.62	0.00653	-0.63	0.0356
CI_01576	sporulation protein rmd8										-0.62	0.0721	-1.34	0.023
CI_01577											-0.47	0.26	-0.81	0.205
CI_01579	hypothetical protein CSUB01_01434		Yes								-1.83	0.00637	-1.28	0.081
CI_01580	3-oxo-5-alpha-steroid 4-dehydrogenase protein										2.13	0.00304	-0.33	0.764
CI_01581	glutathione-dependent formaldehyde-activating										-3.46	9.2e-05	-3.1	0.00124
CI_01582	hypothetical protein CSUB01_01437										5.34	4.52e-05	5.15	0.000168
CI_01583	cell polarity										-0.16	0.422	0.14	0.616
CI_01584	ssu72-like protein										-0.37	0.068	-0.75	0.025
CI_01585	sh3 domain-containing protein										0.11	0.696	0.16	0.698
CI_01586	nadh-cytochrome b5 reductase										-1.04	0.000194	-1.96	0.000116
CI_01587	pa domain-containing protein		Yes			M28B					-0.27	0.484	-0.51	0.37
CI_01588	major facilitator superfamily transporter							2.A.1			1.02	0.0409	1.09	0.098
CI_01589	inosine-5 -monophosphate dehydrogenase imd2										0.13	0.797	0.01	0.987
CI_01590	gtpase-activator protein for ras-like gtpase										-0.45	0.0306	-0.7	0.0264
CI_01591	choline-sulfatase										-0.23	0.654	-1.03	0.227
CI_01592	rna polymerase ii mediator complex component med8										-0.12	0.744	0.23	0.64
CI_01594	fungal specific transcription factor										-2.77	0.000769	-3.97	0.00181
CI_01596	pectate lyase		Yes						PL9_3		8.58	9.58e-07	10.28	5.27e-07
CI_01597	domain-containing protein										-0.74	0.0444	-1.34	0.0279
CI_01598	fungal specific transcription factor domain-containing protein										-0.16	0.812	-0.14	0.883
CI_01599	chromatin assembly factor 1 subunit b										-1.2	0.000439	-1.4	0.00227
CI_01600	abc transporter							3.A.1			-3.9	4.28e-06	-3.32	5.6e-05
CI_01601	protein kinase										0.21	0.273	0.21	0.402
CI_01602	pentatricopeptide repeat protein										-0.36	0.134	-0.06	0.857
CI_01604	dna polymerase										-0.18	0.331	-0.64	0.0445
CI_01605	translation initiation factor 4f										-0.08	0.791	-0.12	0.752
CI_01606	intron-binding protein aquarius										-0.73	0.04	-0.65	0.168
CI_01607	guanylate kinase										-1.14	0.000244	-0.64	0.0251
CI_01608	cellulase family protein		Yes						GH5_11		4.11	5.96e-07	3.8	4.56e-06
CI_01609	ph domain-containing protein										-0.52	0.0863	-0.75	0.0922
CI_01610	methyltransferase domain-containing protein										-2.78	0.00377	-1.82	0.0572
CI_01611	phosphotransferase enzyme family protein										-3.59	5.6e-05	-3.66	0.000667
CI_01612	mitochondrial oxaloacetate transporter							2.A.29			-1.25	0.000691	-1.82	0.00125
CI_01613	wd repeat protein										-1.12	0.00121	-1.45	0.00247
CI_01614	ribonucleotide reductase										-1.59	6.99e-06	-1.5	9.75e-05
CI_01615	wd domain-containing protein										-0.96	0.0036	-0.81	0.0342
CI_01616	ph domain-containing protein										-1.84	0.00196	-3.72	0.0014
CI_01617	decapping enzyme dcp2										-0.21	0.279	-0.33	0.255
CI_01620	hypothetical protein CH063_07075		Yes								-1.31	0.000449	-1.53	0.0019
CI_01621	cyclin-dependent kinase g-1										-1.51	0.00135	-0.72	0.0925
CI_01622	duf185 domain-containing protein										-0.62	0.0591	-0.37	0.382
CI_01623	integral membrane protein										0.09	0.694	0.06	0.867
CI_01624	c6 finger domain-containing protein										0.64	0.0955	0.57	0.287
CI_01625	peptidyl-prolyl cis-trans isomerase-like 2										-0.35	0.2	0.49	0.144
CI_01626	glucanase b		Yes						GH64		4.74	9.31e-07	3.84	2.67e-05
CI_01628	c2h2 finger domain-containing protein										0.03	0.895	0.02	0.925
CI_01630	patatin-like phospholipase										2.49	7.51e-06	2.37	7.85e-05
CI_01631	acid phosphatase										-0.2	0.384	-0.35	0.3
CI_01632	phosphatidylinositol-glycan biosynthesis class s protein										-0.45	0.0212	-0.52	0.0532
CI_01633	amp-binding enzyme		Yes					4.C.1			0.29	0.146	0.01	0.971
CI_01634	hypothetical protein GLRG_07069										0.91	0.00278	0.32	0.386
CI_01635	methyltransferase domain-containing protein										0.78	0.0797	0.58	0.359
CI_01637	choline transporter							2.A.3			5.46	9.26e-07	4.96	6.33e-06
CI_01638	tri14-like protein		Yes								4.19	2.02e-05	4.16	8.95e-05
CI_01642	hypothetical protein CH063_13018										2.53	7.89e-05	2.53	0.000378
CI_01643	glycosyl hydrolase family 3 n terminal domain-containing protein								GH3		3.32	2.21e-07	4.4	1.9e-07
CI_01644	calcineurin-like phosphoesterase										0.05	0.88	0.28	0.544
CI_01649	methyltransferase domain-containing protein										-0.71	0.0994	0.17	0.745
CI_01651	aldehyde dehydrogenase										5.93	1.68e-06	5.69	6.61e-06
CI_01653	glucose dehydrogenase										-1.89	0.11	-1.49	0.309
CI_01657	major facilitator superfamily transporter										-3.3	0.00308	-5.34	0.0067
CI_01659	fungal specific transcription factor										0.4	0.0562	0.05	0.873
CI_01660	hypothetical protein GLRG_00540										1.58	0.31	1.2	0.622
CI_01661											4.72	0.000693	3.91	0.00846
CI_01662	glycosyltransferase family 28 domain-containing protein								GT1		0	0.988	-0.01	0.98
CI_01663	nli interacting factor-like phosphatase							3.A.8			-0.54	0.019	-0.29	0.236
CI_01666	abc transporter transmembrane region 2							3.A.1			1.77	0.000654	1.83	0.00287
CI_01667	tat pathway signal sequence		Yes								2.79	0.00266	1.41	0.2
CI_01669	xylose reductase										0.18	0.843	0.95	0.366
CI_01670	protein phosphatase 1 regulatory subunit sds22										0.17	0.457	0.46	0.134
CI_01671	alpha beta superfamily										-0.42	0.347	-0.95	0.158
CI_01672	hypothetical protein CSUB01_05119										2.42	0.000153	3	0.000133
CI_01673	pci domain-containing protein										-0.17	0.497	0.38	0.242
CI_01674	60s ribosomal protein l20										-1.59	2.05e-05	-1.52	9.56e-05
CI_01675	fungal specific transcription factor domain-containing protein										0.11	0.592	0.03	0.923
CI_01678	hydroxyproline-rich glycoprotein dz-hrgp protein										0.15	0.475	-0.23	0.47
CI_01684	hypothetical protein CH063_02196										1.61	0.0103	1.04	0.208
CI_01685	repair protein rad1 rec1 rad17										-0.39	0.162	-0.9	0.0526
CI_01686	histone acetyltransferase										0.14	0.553	-0.17	0.65
CI_01687	hypothetical protein GLRG_00569										0.58	0.0135	0.73	0.0207
CI_01688	transmembrane and coiled-coil domain-containing protein										-0.78	0.0287	-1.7	0.00809
CI_01689	noc2p family protein										-0.18	0.802	0.18	0.859
CI_01690	vps28 protein										-0.84	0.00557	-1.03	0.012
CI_01692	phosphatidylinositol-4-phosphate 5-kinase										0.16	0.363	0.16	0.506
CI_01693	hypothetical protein GLRG_00575										0.38	0.264	0.28	0.56
CI_01694	-like protein										0.33	0.721	-0.35	0.826
CI_01695	amp-binding enzyme										-0.63	0.13	-0.56	0.313
CI_01696	eukaryotic initiation factor 4e										-0.64	0.0494	-0.84	0.0811
CI_01698	hsp70-like protein							1.A.33			-1.03	0.00143	-0.85	0.00874
CI_01700	hypothetical protein CSUB01_10819										2.64	2.28e-05	2.49	0.000286
CI_01703	rna polymerase rpb1										0.16	0.36	0.11	0.642
CI_01704	wd domain-containing protein										-0.31	0.31	-0.34	0.402
CI_01705	trna guanylyltransferase										-0.52	0.0938	-0.49	0.234
CI_01706	dna-directed rna polymerase ii subunit rpb1										0.42	0.562	0.11	0.923
CI_01707	homocitrate synthase										-2.21	0.00664	-2.7	0.0191
CI_01708	bromodomain containing protein										-0.22	0.156	-0.5	0.046
CI_01709											-0.23	0.175	-0.51	0.0581
CI_01710	endoplasmic oxidoreductin-1		Yes								-3.45	3.13e-07	-3.13	2.52e-06
CI_01711	hypothetical protein GLRG_00592										1.86	0.00425	0.97	0.239
CI_01712	protein kinase										-0.36	0.261	-0.16	0.707
CI_01713	la domain-containing protein										0.22	0.533	0.16	0.745
CI_01714	hypothetical protein CSUB01_08757		Yes								-2.22	6.8e-06	-2.91	3e-05
CI_01715	hypothetical protein CH063_00195										-0.95	0.000366	-1.25	0.000757
CI_01716	pre-mrna-splicing factor clf1										-0.45	0.161	-0.63	0.179
CI_01717	prp31 c terminal domain-containing protein										0.15	0.626	0.13	0.776
CI_01718	c2h2 transcription factor										-0.78	0.00793	-2.16	0.000972
CI_01719	transcription factor pap1										-1.5	0.00345	-1.21	0.0265
CI_01720	bsd domain-containing protein										-0.51	0.0264	-0.51	0.0951
CI_01721	pre-rrna-processing protein tsr2										-0.84	0.0617	-0.44	0.43
CI_01722	lipase esterase family protein										0.2	0.249	-0.16	0.546
CI_01723	50s ribosomal protein 27										-0.67	0.234	-0.72	0.367
CI_01724	cation efflux family protein							2.A.4			7.61	3.35e-06	7.74	6.72e-06
CI_01725	zinc-regulated transporter 2							2.A.5			3.28	9.92e-07	3.19	7.17e-06
CI_01726	periplasmic beta-glucosidase		Yes						GH3		3.05	8.62e-05	4.76	6.77e-06
CI_01727	glycosyl hydrolase family 31								GH31		1.96	0.000794	2.72	0.00037
CI_01729	glycosyl hydrolase family 3 n terminal domain-containing protein								GH3		1.04	0.00238	0.88	0.0306
CI_01730	n-acetylglucosamine-6-phosphate deacetylase								CE9		4.68	4.83e-06	3.81	0.00013
CI_01731	ndt80 like dna-binding family protein										0.66	0.127	0.74	0.219
CI_01732	glucosamine-6-phosphate deaminase										7.34	4.87e-07	6.91	1.22e-06
CI_01733	hexokinase-1 protein										3.87	9.5e-06	3.87	3.78e-05
CI_01734	chromosomal organization and dna repair protein										0.76	0.0424	0.18	0.722
CI_01736	chromo domain-containing protein										-0.52	0.00765	-0.79	0.00749
CI_01738	hypothetical protein GLRG_05407										-0.67	0.0905	-0.81	0.147
CI_01739	exocyst complex component sec3										0.14	0.337	0.24	0.224
CI_01740	hect-domain-containing protein										0.34	0.0438	0.22	0.298
CI_01741	dehydrogenase e1 component										-2.09	0.00201	-3.37	0.00461
CI_01743	ubiquinone menaquinone biosynthesis methyltransferase										-1.37	0.0874	-1.84	0.115
CI_01744	calcineurin-like phosphoesterase		Yes								-0.27	0.162	-0.31	0.262
CI_01745	telomere silencing protein										-0.47	0.013	-0.4	0.0885
CI_01746	short-chain dehydrogenase										0.48	0.141	0.13	0.797
CI_01747	mitochondrial rho gtpase										-1.38	0.000364	-1.46	0.00265
CI_01748	wd domain-containing protein							2.A.6			0.81	0.00471	1.02	0.00635
CI_01749	arrestin domain-containing protein										-3.95	2.36e-06	-3.77	2.74e-05
CI_01750	ph domain-containing protein										0.69	0.00303	-0.75	0.0339
CI_01752	essential cytoplasmic protein										-0.41	0.319	-0.39	0.488
CI_01753	tyrosyl-trna synthetase										-2.56	0.000276	-2.59	0.00278
CI_01754	methylthioadenosine phosphorylase										-1.25	0.00135	-1.12	0.0131
CI_01755	mediator complex subunit 13										-0.08	0.758	0.25	0.476
CI_01756	wd repeat protein										0.05	0.951	-0.35	0.78
CI_01757	hypothetical protein CH063_04096										-0.04	0.981	0.93	0.58
CI_01759	ribosomal protein l33										-0.85	0.0528	-0.89	0.131
CI_01760	aminotransferase class i and ii										-1.17	0.000786	-1.22	0.00469
CI_01761	26s proteasome subunit rpn7										-1.04	7.81e-05	-1.18	0.000418
CI_01762	mrna capping enzyme										-1.13	0.000665	-0.79	0.0231
CI_01764	short-chain dehydrogenase										1.08	0.011	0.55	0.253
CI_01765	arid bright dna binding domain-containing protein										-0.73	0.0142	-0.43	0.224
CI_01767	domain-containing protein										1.63	5.42e-05	0.6	0.113
CI_01768	lactoylglutathione lyase										1.12	0.000229	0.08	0.815
CI_01769	piwi domain-containing protein										0.73	0.0149	1.04	0.0107
CI_01770	cytidine and deoxycytidylate deaminase zinc-binding region										-0.55	0.147	-0.81	0.134
CI_01771	domain-containing protein							3.A.5			-0.22	0.584	-0.06	0.926
CI_01772	ob-fold nucleic acid binding domain-containing protein										0.42	0.0893	0.59	0.0837
CI_01773	glycosyl hydrolase family 81								GH81		-0.03	0.944	-1.08	0.141
CI_01774	calcium proton exchanger							2.A.19			1.32	5.04e-05	1.2	0.000275
CI_01775	small nucleolar ribonucleoprotein complex subunit utp14										0.09	0.905	0.39	0.703
CI_01776	lysyl-trna synthetase										-1.33	0.000102	-0.93	0.00492
CI_01777	cytochrome oxidase assembly protein										-2.46	1.91e-05	-2.59	0.000201
CI_01778	peptidase family s58										-0.11	0.826	-0.05	0.946
CI_01779											1.63	0.00601	1.48	0.0447
CI_01780	sulfite reductase flavoprotein component										-0.74	0.165	0.16	0.814
CI_01781	heavy metal translocating p-type atpase							3.A.3			-2.32	0.000725	-2.26	0.00638
CI_01782	pho85 cyclin-1										1.29	0.0154	0.43	0.554
CI_01784	cell division control protein 2							9.B.45			-0.52	0.0201	-1.05	0.00628
CI_01785	glucose oxidase		Yes						AA3_2		5.77	4.33e-05	8.45	3.47e-06
CI_01786	alkylated dna repair protein										-2.41	4.02e-05	-2.96	0.000119
CI_01788	adenosine amp deaminase										0.38	0.18	0.35	0.376
CI_01789	srp40 domain-containing protein										-0.03	0.966	-0.16	0.889
CI_01790	c3hc zinc finger domain-containing protein										-1.5	7.62e-05	-1.69	0.000408
CI_01792	zinc finger protein yan										-1.34	0.00499	-2.07	0.00824
CI_01794	endonuclease exonuclease phosphatase		Yes								2.4	0.00112	3.04	0.000824
CI_01795			Yes		EFF						4.46	1.45e-06	4.72	3.13e-06
CI_01796	abc transporter							3.A.1			0.84	0.00406	1.66	0.000233
CI_01797	carboxy- -muconate cyclase										1.19	0.115	1.65	0.0903
CI_01798	duf21 and cbs domain protein							9.A.40			-1.1	0.00143	-1.34	0.00374
CI_01799	phosphoglycerate dehydrogenase										5.76	1.36e-05	5.59	5.77e-05
CI_01800	stromal membrane-associated protein										-0.62	0.00899	-0.65	0.0406
CI_01801	blocked early in transport 1										-0.16	0.566	-0.28	0.49
CI_01802	sh3 domain-containing protein							8.A.34			-0.08	0.647	-0.19	0.461
CI_01803	ste ste20 paka protein kinase protein										-0.29	0.211	-0.22	0.502
CI_01804	kh domain-containing protein										-0.45	0.182	-0.25	0.566
CI_01805	amp-binding enzyme							4.C.1			0.37	0.0131	-0.33	0.104
CI_01806	hypothetical protein CSUB01_00623										1.88	0.00321	1.86	0.0184
CI_01807	hypothetical protein GLRG_07722										0.18	0.545	-0.31	0.486
CI_01809	hypothetical protein CFIO01_05757										-1.2	0.00114	-0.96	0.0182
CI_01817											1.21	0.254	-0.91	0.694
CI_01820	glycosyl hydrolase family 10		Yes						GH10-CBM1		0.83	0.318	4.04	0.000188
CI_01821	zinc-binding dehydrogenase										4.96	2.72e-07	3.34	1.24e-05
CI_01822	oxidase		Yes								5.33	0.000196	4.84	0.00161
CI_01824	choline dehydrogenase		Yes						AA3_2		5.29	0.000133	3.58	0.00954
CI_01825	glycosyl hydrolase family 3 n terminal domain-containing protein		Yes						GH3		6.86	8.19e-06	7.36	1.09e-05
CI_01827	serine carboxypeptidase		Yes			S10					2.54	0.000802	3.16	0.000741
CI_01828	oxysterol-binding protein										2.88	0.000157	3.89	5.34e-05
CI_01833	aaa family protein							3.A.16			0.53	0.338	-1.03	0.313
CI_01834	fungal specific transcription factor domain-containing protein										1.33	0.00133	2	0.000334
CI_01836	dihydrolipoyllysine-residue e2 component										-1.42	0.0175	-1.53	0.0573
CI_01840	n-acetyl-gamma-glutamyl-phosphate reductase										-1.36	5.99e-05	-1.32	0.000695
CI_01841	synaptobrevin							1.F.1			0.44	0.00477	0.13	0.406
CI_01842	glycosyl hydrolase family 76		Yes						GH76		0.96	0.0279	0.15	0.813
CI_01843	cytochrome p450										4.6	1.85e-05	4.8	3.39e-05
CI_01844	hypothetical protein GLRG_10132										6.02	1.82e-06	3.5	0.000631
CI_01845	autophagy-related protein										0.24	0.354	-0.1	0.81
CI_01846	hypothetical protein CH063_13357, partial		Yes		EFF						-0.59	0.0528	-0.88	0.0474
CI_01849	fungal specific transcription factor domain-containing protein										2.31	0.000544	2.57	0.00124
CI_01861	tsa family protein										-3.58	1.69e-05	-3.95	0.000109
CI_01864	hypothetical protein CSUB01_10740										6.71	2.58e-05	6.25	0.000118
CI_01865	leucine rich repeat family protein										-0.07	0.798	-0.4	0.302
CI_01867	phosducin family protein										-1.07	0.00271	-0.77	0.0543
CI_01868											-1.02	0.000271	-0.98	0.00104
CI_01869	ribonucleotide reductase inhibitor										0.62	0.223	0.84	0.218
CI_01870	ribonucleotide reductase inhibitor										0.29	0.271	-0.08	0.846
CI_01871	mediator of rna polymerase ii transcription subunit 31										-0.34	0.335	-0.16	0.738
CI_01872	transcription factor s-ii										-0.79	0.0359	-1.06	0.0446
CI_01873	ankyrin repeat protein										-0.46	0.135	-0.53	0.232
CI_01874	thaumatin family protein										0.86	0.0753	0.32	0.66
CI_01875	hsp70-like protein							1.A.33			0.34	0.0697	0.02	0.929
CI_01876	major facilitator superfamily transporter							3.A.3			2.15	1.25e-05	1.39	0.00175
CI_01878	hexokinase hxk2										-2.25	7.14e-07	-2.46	2e-06
CI_01879	gnat family										0.91	0.00147	0.46	0.161
CI_01880	transcriptional activator										0.75	0.0132	0.79	0.0468
CI_01882	signal peptide peptidase										0.34	0.202	-0.27	0.498
CI_01888	amino acid permease							2.A.3			5.36	3.58e-06	5.52	5.71e-06
CI_01890	abc-2 type transporter							3.A.1			4.01	3.57e-07	4.13	7.05e-07
CI_01891	fungal specific transcription factor										-0.95	0.00341	-0.34	0.304
CI_01896	gmc oxidoreductase		Yes						AA3_2		2.09	0.0261	2.65	0.0193
CI_01897	mitochondrial genome maintenance protein										-0.98	0.00638	-1.19	0.0172
CI_01898	fha domain-containing protein										0.25	0.194	0.29	0.277
CI_01899	hypothetical protein GLRG_07658										2.63	0.000127	2.19	0.0024
CI_01901	catabolic 3-dehydroquinase		Yes								2.5	0.000684	2.34	0.00521
CI_01907	hypothetical protein GLRG_07653		Yes								11.7	5.46e-07	10.71	1.22e-06
CI_01908	integral membrane protein										4.03	0.00109	4.35	0.00174
CI_01911	c6 zinc finger domain protein										2.53	2.26e-05	2.57	0.000162
CI_01912	hypothetical protein CFIO01_10384										4.77	0.000124	5.7	7.53e-05
CI_01915	choline carnitine o-acyltransferase							4.C.2			3.12	1.06e-05	4.47	1.89e-06
CI_01920	tb-291 membrane-associated										3.89	0.0171	7.94	0.000178
CI_01921	thiamine pyrophosphate enzyme										2.04	0.00298	1.5	0.0486
CI_01922	cell wall protein		Yes								-2.55	8.11e-06	-4.19	3.16e-05
CI_01923	alpha-acetolactate decarboxylase										-2.53	0.00133	-3.16	0.0049
CI_01924	acetolactate synthase										-1.69	0.00566	-3.1	0.00666
CI_01925	glutathione s-transferase domain-containing protein							1.A.12			2.07	7.65e-05	1.82	0.00171
CI_01928	hypothetical protein CSUB01_06356										5.2	2.49e-05	6.63	8e-06
CI_01929	hypothetical protein CGGC5_1576										8.61	1.14e-06	10.42	6.11e-07
CI_01932	c6 zinc finger domain-containing protein										4.42	0.000568	4.55	0.00181
CI_01934	alpha- -mannosyltransferase										7.43	0.000194	6.44	0.00164
CI_01941	peptidoglycan binding domain protein										1.35	0.0715	1.82	0.0559
CI_01943	fad binding domain-containing protein										-2.48	0.00591	-3.2	0.0122
CI_01945	gnat family										0.87	0.113	0.91	0.187
CI_01946	hypothetical protein CSUB01_11785		Yes								4.95	0.0226	4.48	0.0834
CI_01947	berberine-like protein		Yes						AA7_dist		6.36	1.48e-07	5.28	1.16e-06
CI_01950	peptidase s8 and s53 subtilisin kexin sedolisin		Yes								3.5	1.57e-05	1.54	0.0276
CI_01952	small secreted protein		Yes								4.94	5.22e-06	4.99	1.81e-05
CI_01953	beta-glucuronidase								GH2		3.65	7.62e-05	4.2	8.08e-05
CI_01954	maltose permease							2.A.1			7.87	2.15e-05	8.35	2.83e-05
CI_01955	cytochrome p450										3.23	3.66e-07	3.63	4.48e-07
CI_01957	hypothetical protein CH063_10762										1.32	0.00484	0.5	0.415
CI_01958	chrd superfamily protein		Yes								13.31	1.71e-07	12.45	3.47e-07
CI_01960	chitin synthase export chaperone										0.69	0.0125	0.62	0.0639
CI_01962	cyclin-related 2										0.33	0.0693	0.73	0.00432
CI_01964	aaa family protein										-0.31	0.298	-0.87	0.0688
CI_01965	hypothetical protein CH063_01660										2.61	0.00268	2	0.0458
CI_01966	hypothetical protein CSUB01_00768										0.16	0.825	-0.01	0.995
CI_01967	hypothetical protein GLRG_10560										-1.58	0.00124	-2.05	0.00418
CI_01968	brca1 c terminus domain-containing protein										0.21	0.484	0.19	0.665
CI_01969	defective in cullin neddylation protein 1										-1.18	0.00029	-0.88	0.00953
CI_01970	squalene phytoene synthase										-0.12	0.814	-0.33	0.661
CI_01971	dna repair protein rad5										-0.39	0.303	0.06	0.914
CI_01972	dna repair protein rad5										6.6	4.05e-06	5	0.00013
CI_01977	glucan -beta-glucosidase		Yes						GH17		-2.61	4.01e-07	-2.8	1.07e-06
CI_01979	polygalacturonase 3		Yes						GH28		0.45	0.689	0.86	0.549
CI_01985	eukaryotic aspartyl protease		Yes			A01A					2.33	0.00362	2.7	0.00603
CI_01987	snf2 family domain-containing protein										-1.08	0.0171	-1.46	0.0292
CI_01988	zinc finger partial										-1.38	0.0309	-1.51	0.0725
CI_01990	glycosyl hydrolase family 61		Yes						AA9-CBM1		5.81	2.36e-05	7.75	4.47e-06
CI_01991	zinc-binding dehydrogenase										2.6	0.00103	2.85	0.00192
CI_01992	fad binding domain-containing protein		Yes								-2.8	0.00965	-2.42	0.0635
CI_01995	fatty acid hydroxylase superfamily protein										2.92	8.74e-06	1.43	0.0174
CI_01996	ring finger ubiquitin ligase							3.A.20			-0.3	0.137	-1.08	0.00773
CI_01997	heat shock factor binding protein 1										-0.59	0.368	-1.73	0.0935
CI_01998	protein disulfide-isomerase erp38		Yes								-1.03	0.00848	-1.05	0.0411
CI_01999	40s ribosomal protein s29										-1.66	2.16e-05	-1.4	0.000333
CI_02000	elongation factor tu										-1.43	0.00343	-1.75	0.0104
CI_02002	hypothetical protein CH063_04354										-0.05	0.931	-0.83	0.261
CI_02003	ndt80 like dna-binding family protein										1.46	0.0396	1.54	0.0739
CI_02004	rwd domain-containing protein										-1.93	0.00428	-1.61	0.0407
CI_02005	hypothetical protein CH063_12440										2.1	0.000182	2.49	0.000323
CI_02006	pap2 superfamily protein										-1.07	0.0083	-1.61	0.00694
CI_02007	emopamil binding protein										-1.13	0.00509	-1.7	0.00526
CI_02008											3.7	7.96e-05	-0.94	0.259
CI_02009	hypothetical protein CH063_04423										2.24	8.36e-05	2	0.00103
CI_02010	hypothetical protein CFIO01_06776		Yes								4.31	8.28e-07	5.09	7.55e-07
CI_02011	atp-nad kinase										-0.2	0.408	-0.14	0.703
CI_02012	protein required for hyphal anastomosis (ham-2)										0.07	0.798	0.16	0.672
CI_02013	hypothetical protein CH063_00751		Yes								3.64	8.32e-07	0.96	0.0603
CI_02014	wsc domain-containing protein		Yes								-0.4	0.0745	-0.52	0.103
CI_02015	pfkb family kinase										0.87	0.0559	0.45	0.461
CI_02016	hypothetical protein CSUB01_00979										1.58	0.000241	1.11	0.0108
CI_02018	las1 protein										0.69	0.0119	0.47	0.174
CI_02019	hydroxyacylglutathione hydrolase										0.72	0.214	1.12	0.123
CI_02020	eukaryotic initiation factor 4e										-0.75	0.0376	-0.35	0.43
CI_02021	pul domain-containing protein										-0.81	0.0337	-1.82	0.0101
CI_02022	hypothetical protein H113_03892										-0.1	0.711	-0.68	0.0996
CI_02023	gda1 cd39 family protein										0.31	0.0662	0.38	0.092
CI_02024	ras-like protein rab7							9.A.50			-0.58	0.0455	-1.11	0.0214
CI_02025	vacuolar membrane protein							2.A.7			-1.8	0.000219	-2.03	0.00114
CI_02026	purine-cytosine permease fcy22										1.38	0.0111	1.15	0.0925
CI_02028	zn2cys6 transcription factor										0.28	0.154	-0.23	0.466
CI_02031	feruloyl esterase b precursor protein										3.45	0.000158	3.57	0.000407
CI_02032	hypothetical protein CH063_11384										5.46	9.62e-07	4.82	8.28e-06
CI_02033	hypothetical protein GLRG_10721										7.54	9.58e-06	5.98	0.000177
CI_02034	family taurine catabolism dioxygenase										3.99	1.47e-06	3.25	4e-05
CI_02036	atp-dependent rna helicase fal1							3.A.18			0.02	0.947	0.08	0.852
CI_02037	splicing factor 3a										-0.1	0.713	-0.79	0.0739
CI_02038	serine threonine protein kinase										0.31	0.0786	0.2	0.306
CI_02039	giy-yig catalytic domain-containing protein										-0.3	0.19	-0.57	0.111
CI_02040	histone demethylase jarid1										1.26	9.76e-06	1.28	3.46e-05
CI_02041	succinate dehydrogenase cytochrome b subunit										0.62	0.0157	0.31	0.291
CI_02042	tata box binding protein associated factor										-0.02	0.941	-0.33	0.39
CI_02046	ankyrin repeat protein										5.34	0.000103	4.73	0.000914
CI_02050	dj-1 family protein										2	0.0362	1	0.499
CI_02051	multidrug resistance protein fnx1							2.A.1			-2.35	0.444	2.2	0.26
CI_02052	cysteine synthase k m:cysteine synthase b										-2.04	0.54	2.39	0.246
CI_02053	ec8 protein		Yes		EFF						6.75	1.65e-05	9.09	2.65e-06
CI_02054											0.85	0.0556	-2.91	0.0108
CI_02055	mfs glucose							2.A.1			0.78	0.0086	-0.38	0.364
CI_02058	gnat family acetyltransferase										1.44	0.128	1.43	0.266
CI_02060	major facilitator superfamily transporter										11.79	4.02e-07	11.36	7.22e-07
CI_02061	transmembrane alpha-helix domain-containing protein		Yes								5.6	3.03e-05	5.98	5.03e-05
CI_02063	hypothetical protein CSUB01_03152										-0.46	0.48	-0.43	0.648
CI_02064	phosphatidylethanolamine-binding protein										1.79	0.29	0.19	0.953
CI_02065	hypothetical protein CSUB01_06798										2.77	0.00488	3.66	0.00215
CI_02067	conserved fungal protein										-0.11	0.671	-0.07	0.856
CI_02069	oxa1 family membrane protein insertase							2.A.9			-0.7	0.108	-1.28	0.0661
CI_02070	mitochondrial outer membrane							1.B.33			-0.9	0.00148	-0.73	0.0264
CI_02071	sep domain-containing protein										-1.23	0.000897	-1.36	0.00465
CI_02072	gtp-binding protein gtr1										-0.72	0.0388	-0.89	0.0632
CI_02073	hypothetical protein CSUB01_06806										0.96	0.0121	-0.23	0.706
CI_02074	duf1295 domain protein										-2.43	0.00708	-4.13	0.0106
CI_02075	hypothetical protein CSUB01_06808		Yes								0.1	0.735	0.21	0.622
CI_02076	amino acid permease							2.A.3			-1.3	0.0117	-0.69	0.205
CI_02080	glycoside hydrolase family 92										2.64	0.0278	3.17	0.0265
CI_02082	epoxide hydrolase										3.9	1.37e-06	3.4	2.42e-05
CI_02084	glycolate oxidase										1.18	0.00584	1.23	0.0246
CI_02086	von willebrand domain containing protein										-1.47	0.271	-1.64	0.399
CI_02087	fungal specific transcription factor domain-containing protein										-0.36	0.752	-0.01	0.995
CI_02088	argininosuccinate synthase										-1.52	5.99e-06	-1.15	0.000183
CI_02089	major facilitator superfamily transporter							2.A.1			1.73	0.0112	1.84	0.027
CI_02090	maltose permease							2.A.1			0.85	0.415	1.06	0.457
CI_02091	base excision dna repair protein										1.31	0.00332	-0.15	0.817
CI_02102	hypothetical protein CSUB01_08669		Yes								8.63	1.24e-06	7.12	1.46e-05
CI_02103	sorbitol dehydrogenase										3.94	0.00102	4.58	0.000932
CI_02106	c6 zinc finger domain-containing protein										2.32	0.004	3.63	0.000496
CI_02108	peptidase family m28										0.72	0.0223	0.27	0.525
CI_02110	dna-binding protein										0.91	0.314	-0.36	0.829
CI_02111	oxalate decarboxylase family bicupin										-0.21	0.331	-0.76	0.0232
CI_02112	duf1275 domain protein										1.94	1.35e-05	1.87	0.000178
CI_02113	cytochrome p450										-0.04	0.905	0.17	0.708
CI_02115	exs family protein							2.A.94			0.59	0.168	0.53	0.386
CI_02116	aminopeptidase i zinc metalloprotease										-1.76	0.000434	-1.81	0.00366
CI_02119	methyltransferase domain-containing protein										-2.21	0.0306	-0.77	0.444
CI_02124	hypothetical protein CGGC5_69		Yes								1.56	0.0391	3.41	0.000833
CI_02127	hypothetical protein CSUB01_06123										5.35	3.6e-06	2.88	0.00282
CI_02129	domain-containing protein							8.A.34			-0.07	0.766	0.26	0.38
CI_02130	glycine-rich cell wall structural protein 1 protein										2.1	0.000158	1.2	0.0368
CI_02131	helicase associated domain-containing protein										-0.21	0.228	-0.05	0.848
CI_02132	rna recognition domain-containing protein										-0.59	0.0256	-0.46	0.175
CI_02133	translational activator gcn1										-1.03	0.00046	-0.97	0.0016
CI_02134	serine hydroxymethyltransferase										-1.85	0.00362	-1.52	0.0417
CI_02135	isochorismatase family protein family										0.05	0.897	-0.01	0.984
CI_02136	serine threonine protein kinase										0.94	0.0588	0.82	0.207
CI_02137	bromodomain associated protein										0.14	0.618	0.19	0.64
CI_02138	guanine nucleotide-binding protein subunit beta-like protein										-1.7	3.73e-05	-1.61	0.000166
CI_02140	ost3 ost6 family protein							9.A.45			-0.74	0.00329	-0.56	0.0562
CI_02141	rossmann-fold nad (+)-binding protein										-1.29	0.0193	-1.2	0.0782
CI_02143	eukaryotic ribosomal protein l18										-0.88	0.0012	-0.86	0.00406
CI_02144	mitochondrial carrier							2.A.29			-0.07	0.848	-0.32	0.571
CI_02145	pre-mrna splicing factor										-0.78	0.000721	-0.76	0.00406
CI_02146	mboat family protein										-0.28	0.708	-0.51	0.638
CI_02147	fimbrin										-0.97	0.00093	-1.13	0.00336
CI_02149	ddhd domain-containing protein										-0.43	0.335	-0.69	0.312
CI_02150	dna-directed rna polymerase iii subunit rpc1										-0.41	0.0327	-0.27	0.275
CI_02151	feruloyl esterase b precursor										2.74	4.21e-05	1.02	0.0837
CI_02155	electron transfer flavoprotein domain-containing protein										-0.79	0.0389	-1.36	0.0327
CI_02156	zinc finger protein gcs1										-0.73	0.00741	-0.71	0.0431
CI_02157	rna recognition domain-containing protein										-1.86	1.15e-05	-2.12	2.33e-05
CI_02158	sulfite reductase flavoprotein alpha-component										0.66	0.239	-0.19	0.836
CI_02159	eukaryotic aspartyl protease		Yes								3.14	1.82e-06	3.03	7.91e-06
CI_02160	hypothetical protein CFIO01_11256		Yes								3.55	1.63e-06	2.37	0.000275
CI_02161	f-box domain-containing protein										-1.45	0.000122	-1.81	0.000551
CI_02162	hypothetical protein CSUB01_02805										-0.48	0.00347	-0.09	0.58
CI_02163	nitric oxide dioxygenase										-3.91	0.00153	-3.76	0.0118
CI_02164	zn -cys zinc finger domain protein										0.87	0.0191	0.47	0.31
CI_02165	beta-ketoacyl synthase domain-containing protein			CI_02165							2.94	2.42e-05	2.11	0.00112
CI_02166	fungal cellulose binding domain-containing protein		Yes						CBM1-CE16		2.04	5.21e-05	3.7	1.75e-06
CI_02172	hypothetical protein Cob_06891										-0.14	0.875	-0.22	0.864
CI_02176	short-chain dehydrogenase										6.65	0.000157	6.48	0.000497
CI_02177	agglutinin isolectin 1		Yes						CBM18-CBM18-CBM18-CBM18		6.89	4.87e-07	6.28	1.93e-06
CI_02179	ww domain-containing protein		Yes								0.97	0.000883	0.8	0.0206
CI_02180	umta methyltransferase family protein										-0.52	0.235	-1.38	0.0578
CI_02181	umta methyltransferase family protein										5.42	6.37e-07	5.71	1.07e-06
CI_02182	hypothetical protein CSUB01_06974										-1.5	0.00218	-1.54	0.011
CI_02183											-0.64	0.177	-1.07	0.14
CI_02184	cdc24 calponin										-0.33	0.0595	-0.22	0.346
CI_02185	wd domain-containing protein							3.A.20			-0.28	0.272	-0.25	0.5
CI_02186	snf7 family protein										-0.93	0.00303	-1.01	0.0141
CI_02187	nonselective cation channel										0.46	0.214	0.96	0.0568
CI_02188	protein of hypothetical function duf1961		Yes								1.3	0.134	2.15	0.0442
CI_02193	c2h2 finger domain-containing protein										-0.84	0.0166	-1.14	0.0204
CI_02194	dual specificity phosphatase										-1.02	0.0097	-1.9	0.00553
CI_02197											0.66	0.0666	0.57	0.245
CI_02198	argininosuccinate lyase										-1.69	0.000107	-2.23	0.000355
CI_02199	negative regulator of dna transposition										-0.02	0.948	0.05	0.926
CI_02201	subtilisin-like serine protease pr1j		Yes								0.66	0.13	0.28	0.659
CI_02211	hypothetical protein CFIO01_02572										4.17	0.000179	2.88	0.0162
CI_02213	siderophore biosynthesis protein										-0.19	0.526	-0.77	0.104
CI_02214	prostacyclin synthase										0.44	0.119	-0.73	0.144
CI_02217	diphosphomevalonate decarboxylase										-2.37	0.0126	-1.68	0.112
CI_02218	duf647 domain-containing protein										-0.15	0.845	-0.77	0.461
CI_02219	gtpase-activator protein for ras-like gtpase										1.19	0.000918	1.52	0.000446
CI_02220	xrn 5 -3 exonuclease										0.37	0.154	0.46	0.191
CI_02221	intracellular protein transport protein										-1.34	2.93e-05	-0.98	0.00133
CI_02222	protein arginine methyltransferase										-0.86	0.0369	-0.99	0.0788
CI_02223	opt oligopeptide transporter							2.A.67			0.32	0.139	0.25	0.418
CI_02224	wd repeat domain-containing protein										-0.47	0.00742	-0.45	0.0359
CI_02225	isoleucyl-trna synthetase										-1.65	3.85e-05	-1.44	0.000698
CI_02226	conidiophore development protein hyma										-0.8	0.0105	-0.85	0.0399
CI_02227	short-chain dehydrogenase reductase										1.54	0.113	1.37	0.307
CI_02228	swib mdm2 domain-containing protein										-1.16	0.00129	-1.1	0.0119
CI_02229	serine threonine protein										-0.29	0.0571	-0.12	0.539
CI_02231	hypothetical protein CSUB01_07347										2.5	6.95e-06	2.5	1.69e-05
CI_02232	hypothetical protein CH063_02248										0	0.996	0.11	0.774
CI_02233	flap structure-specific endonuclease protein										-0.8	0.0316	-0.65	0.154
CI_02234	actin-related protein										-1.05	0.0301	-1.32	0.0507
CI_02235	chromosome segregation atpase										-0.64	0.0525	-0.97	0.0553
CI_02236	seryl-trna synthetase										-1.97	0.00233	-1.28	0.0436
CI_02237	chitin synthase export chaperone										-0.73	0.00071	-0.93	0.00183
CI_02238	cytochrome b561										0.89	0.00792	-0.38	0.451
CI_02239	calcineurin-like phosphoesterase										-0.31	0.271	-1.07	0.0278
CI_02240	zinc knuckle										0.1	0.642	0.43	0.131
CI_02241	cell surface protein		Yes								2.68	8.26e-06	3.82	2.21e-06
CI_02244	hypothetical protein CH063_02122										-0.39	0.157	-0.45	0.244
CI_02245	ribosomal protein s21 protein										-0.62	0.218	-0.91	0.237
CI_02246	rna-binding protein rbm25										-0.63	0.00619	-0.33	0.203
CI_02248	glucose n-acetyltransferase		Yes						GT8		-3.01	0.000189	-2.82	0.00159
CI_02249	major facilitator superfamily transporter							2.A.1			-1.11	0.0214	-2.49	0.00392
CI_02251	hypothetical protein GLRG_11360										-1.82	0.00033	-1.51	0.00578
CI_02252	hd domain-containing protein										-0.51	0.0281	-0.61	0.0596
CI_02254	glycoside hydrolase family 43		Yes						GH43		3.08	0.14	3.05	0.243
CI_02255	zn 2cys6 transcription factor										2.07	0.000121	1.23	0.0219
CI_02257	hypothetical protein GLRG_08187		Yes								-1.83	0.0685	-2.08	0.161
CI_02258	low affinity copper transporter										0.77	0.0955	2.02	0.00217
CI_02259	c2h2 finger domain-containing protein										3.55	3.15e-05	3.56	0.000124
CI_02260	malate synthase										2.51	1.18e-06	2.81	1.39e-06
CI_02261	serine threonine protein kinase										-2.5	0.0425	-4.01	0.0879
CI_02262	smc n terminal domain-containing protein										0.1	0.683	-0.01	0.981
CI_02263	2og-fe oxygenase superfamily protein										1.13	0.00457	1.21	0.0138
CI_02264	proteophosphoglycan ppg4										0.37	0.0813	0.32	0.284
CI_02265											0.64	0.103	0.5	0.324
CI_02266	phosphatidylinositol-specific phospholipase c										0.2	0.505	-0.18	0.697
CI_02267	plasma-membrane proton-efflux p-type atpase							3.A.3			-1.28	0.119	0.05	0.96
CI_02271	ribonucleoside-diphosphate reductase large chain										-0.74	0.00197	-0.74	0.0111
CI_02272	family hydrolase										-1.44	0.00284	-1.09	0.0359
CI_02273	chl4 family chromosome segregation										-0.68	0.11	-0.33	0.548
CI_02274	regulatory protein cys-3										-1.8	0.000222	-1.96	0.00116
CI_02276	von willebrand factor										1.58	0.0187	0.84	0.303
CI_02277	aminotransferase class i and ii										-0.28	0.502	-0.51	0.433
CI_02278	uba ts-n domain-containing protein										-0.34	0.0508	-0.3	0.182
CI_02279	tubulin alpha-b chain										-1.47	0.00389	-1.33	0.0205
CI_02280	hypothetical protein GLRG_07330		Yes								0.24	0.663	0.07	0.929
CI_02281	ww domain-containing protein										-0.88	0.000993	-0.75	0.0143
CI_02282	oxoglutarate dehydrogenase										-0.37	0.197	-0.36	0.288
CI_02283	phosphoglycerate mutase										-1.84	0.0133	-1.88	0.0603
CI_02284	t-complex protein 1 subunit gamma										-0.88	0.0186	-1.51	0.0167
CI_02285	duf1168 domain protein										-1.76	0.00957	-1.72	0.0415
CI_02287	hsp90-like protein										-0.07	0.691	-0.62	0.0433
CI_02288	transcription initiation factor tfiih subunit 2										-0.31	0.306	0.05	0.896
CI_02289	4-hydroxyphenylpyruvate dioxygenase										-0.36	0.643	-0.95	0.373
CI_02290											0.09	0.812	-0.29	0.6
CI_02291	hypothetical protein CSUB01_01688							2.A.47			-0.55	0.566	-1.28	0.394
CI_02292	60s ribosomal protein l27-a										-1.42	0.000121	-1.32	0.000638
CI_02293	triose-phosphate transporter										0.18	0.477	-0.17	0.666
CI_02294	udp-galactopyranose mutase										-2.43	0.00188	-2.24	0.0177
CI_02295	serine threonine protein kinase										-0.31	0.12	-0.14	0.61
CI_02296	l-threonine 3-dehydrogenase										-2.56	0.000353	-3.21	0.000354
CI_02297	hypothetical protein CH063_02668										2.53	0.000208	-0.94	0.317
CI_02298	hect-domain-containing protein							8.A.30			-0.42	0.172	-0.49	0.269
CI_02299	50s ribosomal protein mrp49										-0.67	0.273	-0.84	0.332
CI_02300	duf974 domain containing protein										0.05	0.957	0.72	0.475
CI_02301	protein phosphatase inhibitor										-0.82	0.00681	-1.06	0.0126
CI_02302	urease accessory protein										-1.61	0.0241	-1.36	0.12
CI_02303	aarp2cn domain-containing protein										0.44	0.37	0.1	0.895
CI_02304	bing4ct domain-containing protein										0.44	0.617	0.5	0.689
CI_02305	peptidyl-trna hydrolase pth2										-1.97	6.85e-05	-1.74	0.000751
CI_02307	glycosyl hydrolase family 15		Yes						GH15-CBM20		2.85	0.0136	2.94	0.023
CI_02308	sart-1 family protein										-0.42	0.155	-0.55	0.191
CI_02309	hypothetical protein GLRG_05212										0.65	0.54	0.01	0.995
CI_02311	hypothetical protein GLRG_05213										-0.7	0.147	-1.33	0.0671
CI_02312	pre-rrna processing protein										-0.23	0.428	-0.23	0.597
CI_02313	ornithine carbamoyltransferase										-1.51	0.000812	-1.8	0.0032
CI_02314	acetolactate synthase small mitochondrial										-0.95	0.00134	-0.92	0.0104
CI_02315	kh domain-containing protein										-1.01	0.00135	-0.56	0.0747
CI_02316	duf974 domain-containing protein										-0.31	0.271	-0.48	0.228
CI_02317	denn domain-containing protein										-1.36	5e-05	-1.3	0.000686
CI_02318	alpha-soluble nsf attachment protein										-0.3	0.106	-0.07	0.79
CI_02320	duf726 domain-containing protein										3.06	8.16e-06	1.66	0.00689
CI_02321	impb mucb samb family protein										0.09	0.813	-0.08	0.888
CI_02323	gtp-binding protein rhoa							9.A.50			-0.56	0.00862	-0.64	0.0105
CI_02324	kow domain-containing protein domain-containing protein										-0.35	0.43	-0.77	0.279
CI_02325	iki3 family protein										-1.96	0.000263	-2.2	0.00198
CI_02326	hypothetical protein GLRG_05227										0.15	0.845	-0.67	0.588
CI_02328	histidine phosphotransferase hpt1p										0.08	0.751	0.11	0.733
CI_02329	hypothetical protein CSUB01_00669										1.97	0.000418	1.25	0.0323
CI_02330	hypothetical protein CSUB01_00670										-0.32	0.336	-0.13	0.788
CI_02332	hsp70 protein										-0.91	0.00322	-0.57	0.0926
CI_02333	serine threonine-protein kinase mak										-0.98	0.0179	-1.16	0.0332
CI_02334	amidophosphoribosyltransferase										-0.65	0.0195	-0.47	0.174
CI_02336	pyruvate dehydrogenase kinase										-0.44	0.0305	-0.47	0.0816
CI_02337	hypothetical protein GLRG_05238										-1.37	0.0512	-2.09	0.0496
CI_02341	hypothetical protein CFIO01_11754										-1.51	0.00539	-1.88	0.0103
CI_02342	mfs sugar transporter							2.A.1			2.15	0.00018	1.86	0.00382
CI_02344	sphingosine-1-phosphate lyase										0	0.997	0.24	0.257
CI_02345	galactosyl transferase gma12 mnn10 family protein								GT34		-0.2	0.451	-0.57	0.162
CI_02346	ring finger domain-containing protein										-0.54	0.0104	-0.96	0.00547
CI_02347	proteasome a-type and b-type										-1.06	4.81e-05	-1.2	0.000267
CI_02348	dicer-like protein 2							3.A.18			-1.7	0.0015	-2.4	0.00243
CI_02349	hypothetical protein CSUB01_00689										0.15	0.645	0.06	0.904
CI_02352	intracellular protein transport protein										-0.18	0.498	-0.54	0.172
CI_02353	transcription initiation factor iif subunit alpha										-0.54	0.00688	-0.65	0.0194
CI_02354	cell cycle control protein										-0.05	0.899	-0.1	0.852
CI_02355	trapp complex protein trs85										-0.63	0.0181	-0.57	0.103
CI_02356	snf7 family protein										-0.73	0.0304	-0.55	0.198
CI_02358	dna polymerase subunit cdc27										-0.46	0.153	-0.65	0.139
CI_02359	duf1237 domain protein		Yes						GH125		-0.21	0.36	0.01	0.984
CI_02360	aminotransferase										0.36	0.516	-0.16	0.858
CI_02361	histone acetyltransferase esa1										0.19	0.485	0.39	0.285
CI_02362	cyclopropane-fatty-acyl-phospholipid synthase										4.14	1.82e-06	1.57	0.0234
CI_02364	ribonuclease h1 h2 small subunit										0.03	0.924	-0.78	0.0916
CI_02365	minichromosome maintenance protein 6										-0.05	0.813	-0.21	0.451
CI_02366	sulfite reductase hemoprotein										0.24	0.546	0.43	0.372
CI_02367	ras small monomeric gtpase rab6										-0.52	0.138	-1.45	0.0271
CI_02368	ras-like protein rab-6b										-0.98	0.0376	-1.04	0.114
CI_02369	60s ribosomal biogenesis protein										-0.02	0.973	0.21	0.822
CI_02370	alternative nadh dehydrogenase										-0.6	0.037	-1.32	0.0111
CI_02371	uridine kinase										-1.49	0.00311	-1.15	0.0415
CI_02372	ran binding protein in the microtubule-organising centre										-0.8	0.0043	-1.02	0.0085
CI_02373	nadh-ubiquinone oxidoreductase 18 kda							3.D.1			-0.79	0.0113	-0.8	0.0524
CI_02374	mitochondrial f1f0 atp synthase subunit f										-1.14	0.00138	-1.14	0.0104
CI_02375	hypothetical protein CSUB01_01201										-0.23	0.168	-0.09	0.715
CI_02376	cfem domain-containing protein										3.5	0.00115	3.29	0.00516
CI_02381	chitin synthase								GT2		-0.56	0.112	-1.06	0.062
CI_02382	abc transporter							3.A.1			-1.37	0.00627	-1.47	0.0227
CI_02383	proteasome maturation factor ump1										-0.54	0.00919	-0.94	0.00542
CI_02384	hypothetical protein CFIO01_03759										0.64	0.00248	0.68	0.00951
CI_02385	ap-2 complex subunit beta										0.13	0.476	-0.07	0.788
CI_02386	er membrane duf1077 domain-containing protein										0.36	0.103	0.57	0.0696
CI_02389	snare-complex protein syntaxin-18										-1.76	0.00025	-1.41	0.00455
CI_02390	aminotransferase class i and ii										-1.96	5.92e-06	-1.8	7.02e-05
CI_02391	mfs sugar transporter							2.A.1			6.77	8.28e-07	7.88	6.11e-07
CI_02392	glycosyl hydrolases family 18 protein										2.7	0.00219	3.03	0.00304
CI_02396	hypothetical protein CSUB01_01219										0.42	0.224	0.39	0.382
CI_02397	dead deah box helicase										0.33	0.639	0.27	0.799
CI_02399	phosphomevalonate kinase										0.03	0.905	-0.26	0.5
CI_02400	pentatricopeptide repeat protein										0.42	0.414	-0.35	0.633
CI_02401	hypothetical protein GLRG_05806										3.32	2.34e-07	3.11	6.81e-07
CI_02402	mitogen activated protein kinase kinase										-0.66	0.0905	-0.93	0.109
CI_02403	sur7 protein										0.53	0.0245	-0.82	0.0349
CI_02404	peptidase c65 otubain										-1.32	0.00104	-1.55	0.00227
CI_02405	mitochondrial lipoate-protein ligase										0.48	0.152	-0.13	0.799
CI_02406	major facilitator superfamily transporter							2.A.1			-1.47	0.0812	-0.91	0.364
CI_02407	hypothetical protein GLRG_09313		Yes								-0.44	0.0748	-0.87	0.0327
CI_02411	hri1 domain protein										1.31	0.00216	0.5	0.334
CI_02413											-0.87	0.000501	-1.08	0.000541
CI_02414	hypothetical protein GLRG_09308										0.41	0.163	0.02	0.966
CI_02416	coagulation factor 5 8 type domain-containing protein		Yes								11.68	1.03e-07	11.78	1.78e-07
CI_02417	glycosyltransferase family 90 protein								GT90		-0.96	0.261	-1.25	0.289
CI_02419	pot family protein							2.A.17			-4.44	1.82e-06	-4.11	2.71e-05
CI_02422	hypothetical protein GLRG_09301										-1	0.424	-0.15	0.929
CI_02428	dimethylaniline monooxygenase										6	3.11e-06	6.15	7.12e-06
CI_02429	peptidoglycan binding domain containing protein										4.29	0.000499	4.34	0.00157
CI_02431	transposase										0.7	0.43	0.84	0.471
CI_02432	rtt106-domain-containing protein										-0.04	0.949	-0.37	0.658
CI_02435	dolichol-phosphate mannosyltransferase subunit 3										-0.45	0.155	-0.32	0.454
CI_02438	e3 ubiquitin-protein ligase hula							8.A.30			-0.69	0.00973	-0.74	0.0204
CI_02439	nadh-ubiquinone oxidoreductase kda subunit							3.D.1			-0.34	0.111	-0.55	0.0736
CI_02440	capsular associated protein		Yes						GT90		-0.85	0.0776	-1.3	0.0785
CI_02442	major facilitator superfamily transporter							2.A.1			0.68	0.0397	0.45	0.33
CI_02443	3-dehydroquinate dehydratase										3.96	1.05e-05	4.7	9.81e-06
CI_02445	fungal specific transcription factor domain-containing protein										3.19	7.42e-05	3.86	5.77e-05
CI_02452	complex i intermediate-associated protein 30										0.5	0.505	-0.32	0.806
CI_02453	cellulose-growth-specific protein		Yes						AA9-CBM1		7.16	0.00135	5.2	0.0198
CI_02454	hypothetical protein FOYG_14686		Yes								9.19	9.52e-07	11.41	4.24e-07
CI_02459	nadph2 dehydrogenase										6.23	0.000425	6.22	0.00105
CI_02463	major facilitator superfamily transporter							2.A.1			0.94	0.0462	0.87	0.145
CI_02464	mitochondrial chaperone bcs1										-0.36	0.201	-0.65	0.13
CI_02465	serine threonine protein							1.A.26			0.29	0.185	0.34	0.249
CI_02466	f-box domain-containing protein										2.1	0.000309	2.44	0.000505
CI_02467	hypothetical protein GLRG_03584										0.55	0.16	0	1
CI_02469	hypothetical protein CFIO01_09893										-0.96	0.175	-0.72	0.422
CI_02470	camk protein kinase										-0.09	0.671	-0.28	0.329
CI_02472	short chain dehydrogenase										3.54	3.34e-05	4.24	3.11e-05
CI_02474	gluconolactonase precursor										2.01	0.00682	2.67	0.00376
CI_02475	lipase 2										2	0.000402	2.1	0.00148
CI_02479	major facilitator superfamily transporter										8.53	5.62e-06	9.83	3.45e-06
CI_02480	hypothetical protein GLRG_01204								GH115		4.93	0.000689	5.54	0.000815
CI_02483	cytochrome p450 oxidoreductase										8.5	2.07e-06	9.06	2.52e-06
CI_02485	bzip transcription factor										0.08	0.933	0.43	0.725
CI_02486	alkaline serine protease alp1		Yes			S08A					3.04	0.00868	2.9	0.0478
CI_02487	dienelactone hydrolase										0.74	0.0584	1.08	0.0366
CI_02488	methyltransferase domain-containing protein										0.22	0.314	0.57	0.041
CI_02489	methyltransferase domain-containing protein										0.68	0.131	0.64	0.312
CI_02490	hypothetical protein CH063_10196										-0.08	0.747	0.14	0.671
CI_02493	short chain dehydrogenase										-0.73	0.0506	-0.46	0.324
CI_02494	hypothetical protein GLRG_11648										2.01	1.99e-05	2.04	0.000156
CI_02495	pap 25a associated domain family										0.66	0.00296	0.56	0.0312
CI_02497	hypothetical protein GLRG_11650		Yes								1.35	0.0245	2.27	0.00342
CI_02500	hypothetical protein CSUB01_05393										-0.1	0.503	-0.27	0.242
CI_02502	srp72 rna-binding domain-containing protein										-0.99	0.000239	-0.85	0.00484
CI_02503	sec7 domain-containing protein										-0.13	0.639	0.15	0.706
CI_02504	zinc carboxypeptidase										-0.45	0.0309	-0.54	0.0664
CI_02505	glutathione s-transferase		Yes								-0.08	0.807	0.35	0.422
CI_02506	dna polymerase beta protein										2.22	0.000122	2.4	0.000311
CI_02507	tfiie alpha subunit										-0.63	0.0151	-1.12	0.00732
CI_02508	smc n terminal domain-containing protein										-0.64	0.00101	-0.57	0.012
CI_02509	f-box protein										-0.76	0.0309	-0.93	0.0666
CI_02510	wd repeat domain-containing protein							3.A.20			-0.55	0.121	-0.55	0.271
CI_02511	hisactophilin c49s mutant phototropin phy3 fusion protein										3.05	8.75e-05	2.53	0.00273
CI_02512	hypothetical protein CH063_08649										-0.99	0.00131	-1.35	0.00276
CI_02513	acetyltransferase										-0.5	0.0925	-0.56	0.168
CI_02514	short-chain dehydrogenase										5.27	1.17e-05	5.8	1.51e-05
CI_02515	glutaminase a		Yes								3.8	5.55e-06	3.71	2.28e-05
CI_02516	rna recognition domain-containing protein							3.A.18			-0.36	0.025	-0.2	0.286
CI_02517	secretory pathway protein sec39										-0.75	0.00585	-0.65	0.0503
CI_02518	nadh:ubiquinone oxidoreductase subunit							3.D.1			-1.32	0.00246	-1.51	0.011
CI_02520	nadh-cytochrome b-5 reductase							5.B.1			1.54	0.00768	1.68	0.0163
CI_02521	ap-1 complex subunit gamma-1							9.A.14			-0.93	6.99e-05	-0.92	0.000278
CI_02522	snare domain-containing protein							1.F.1			-0.74	0.00593	-1.18	0.0055
CI_02523	pentatricopeptide repeat domain-containing protein										-0.7	0.105	-0.88	0.166
CI_02524	hypothetical protein GLRG_01277										-2.59	4.93e-06	-3.3	3.02e-05
CI_02525	clathrin light chain		Yes								-1.11	6.9e-05	-1.44	0.000225
CI_02526	duf618 domain protein										-0.33	0.382	-0.29	0.604
CI_02527	abc transporter							3.A.1			-0.64	0.0372	-0.89	0.0546
CI_02528	hydrolase										0.38	0.0729	0.63	0.0333
CI_02529	cation diffusion facilitator 1							2.A.4			0.5	0.202	0.86	0.103
CI_02530	hypothetical protein CH063_05339										2.23	0.000126	2.45	0.000496
CI_02531	glycosyl transferase family 8								GT8		-0.5	0.0139	-0.4	0.106
CI_02532	e3 ubiquitin-protein ligase synoviolin							3.A.20			-1.05	7.98e-05	-1.27	0.000289
CI_02533	carboxymuconolactone decarboxylase										-0.1	0.661	-0.61	0.0951
CI_02535	c2h2 finger domain-containing protein										-0.29	0.206	-0.17	0.599
CI_02536	nicotinamide n-methyltransferase										-1.58	0.00786	-2.03	0.015
CI_02537	tgf beta receptor associated protein										-0.71	0.0045	-0.77	0.0214
CI_02538	golgi membrane protein										-0.32	0.308	-0.18	0.707
CI_02539	malate dehydrogenase		Yes								-0.91	0.585	-0.29	0.9
CI_02540	60s ribosomal protein l17										-1.22	0.000377	-1.28	0.000974
CI_02541	f-box domain-containing protein										0.42	0.0889	0.43	0.197
CI_02542	rrna 2 -o-methyltransferase fibrillarin										-0.42	0.453	-0.36	0.64
CI_02544	g-protein coupled receptor										3.51	0.000108	4.06	0.000152
CI_02545	hypothetical protein CH063_00915										1.7	9.46e-05	1.01	0.0234
CI_02547	purine transporter							2.A.1			0.93	0.00102	0.18	0.579
CI_02548	glucan 4-alpha-glucosidase										0.17	0.47	-0.09	0.817
CI_02549	hypothetical protein CSUB01_03470										1.46	0.00742	0.36	0.64
CI_02550	endonuclease exonuclease phosphatase										0.69	0.088	0.99	0.0643
CI_02551	hypothetical protein CSUB01_03468										0.42	0.0429	0.19	0.526
CI_02552	endosomal spry domain-containing protein										-0.89	0.00133	-1.05	0.00518
CI_02553	hypothetical protein GLRG_01247										-0.17	0.388	0.02	0.94
CI_02554	methyltransferase family										-0.5	0.448	-0.71	0.445
CI_02555	hypothetical protein CSUB01_03463										0.61	0.00597	0.36	0.18
CI_02556	cytochrome p450										3.06	1.4e-05	3.21	4.9e-05
CI_02557	fad binding domain-containing protein										-0.96	0.152	-1.49	0.17
CI_02558	nitroreductase										0.38	0.115	1.39	0.000615
CI_02559	phosphatidylserine decarboxylase										-1.44	9.57e-05	-1.59	0.000707
CI_02560	ubiquitin family protein										-0.3	0.335	-0.37	0.412
CI_02562	spry domain-containing protein		Yes						GH18		0.16	0.339	-0.11	0.681
CI_02566	c6 transcription factor protein										-0.08	0.744	0.2	0.446
CI_02567	importin beta-2										-0.71	0.0135	-0.63	0.0834
CI_02568											-0.66	0.0575	-1.62	0.0104
CI_02570	trna (adenine-n -)-methyltransferase										-0.93	0.11	-1.54	0.076
CI_02571	hypothetical protein CSUB01_07397										-0.14	0.772	0.37	0.57
CI_02572	glycoside hydrolase family 78 protein		Yes						GH78		5.39	0.000113	6.27	8.64e-05
CI_02573	heat shock protein 90										-0.27	0.567	-0.49	0.376
CI_02575	sorting nexin 3										-0.64	0.00386	-0.72	0.0141
CI_02576	mitochondrial ribosomal protein										-0.18	0.74	-0.55	0.48
CI_02577	transcription initiation factor tfiid subunit 5							2.A.6			-0.67	0.0136	-0.58	0.0906
CI_02578	peptidase family m28 family										0.26	0.216	-0.02	0.957
CI_02580	zinc knuckle							1.G.7			0.05	0.776	0.17	0.469
CI_02583	40s ribosomal protein s2										-1.42	4.21e-05	-1.13	0.000497
CI_02584	rhodanese-like domain-containing protein										-1.15	0.00095	-0.89	0.0198
CI_02585	anaphase promoting complex subunit										-0.37	0.146	-0.22	0.539
CI_02587	snare domain-containing protein										0.07	0.684	0.28	0.205
CI_02588	cbf mak21 family protein										0.04	0.948	0.3	0.689
CI_02589	hypothetical protein GLRG_04351										0.69	0.418	0.74	0.541
CI_02590	thioesterase family protein		Yes								-1.26	0.000958	-1.47	0.00386
CI_02591	adenylyl-sulfate kinase										-0.31	0.182	-0.55	0.125
CI_02592	v-type h+-transporting atpase subunit c							3.A.2			-0.62	0.0106	-0.74	0.0258
CI_02593	hmg-i hmg-dna-binding partial										0.09	0.518	0.39	0.0387
CI_02594	f-box domain-containing protein										-1.28	0.000555	-1.21	0.00584
CI_02595	aldehyde dehydrogenase										0.38	0.124	0.1	0.803
CI_02598	chitin recognition protein		Yes						CBM18-CE4-CBM18-CBM18-CBM18-CBM18		4.65	3.69e-05	4.36	0.00032
CI_02599	hypothetical protein CSUB01_01067										1.09	0.000229	0.27	0.351
CI_02600	hypothetical protein GLRG_02210										-0.83	0.000454	-1.37	0.000339
CI_02601	filamentation protein										-0.67	0.0351	-0.15	0.703
CI_02602	hypothetical protein CH063_10234										-0.29	0.684	-0.17	0.867
CI_02603	ww domain-containing protein										-1.41	0.00149	-1.49	0.00774
CI_02604	c6 transcription factor										-0.7	0.0812	-0.76	0.178
CI_02605	xylanase 3		Yes						GH16		3.41	7.4e-06	3.18	9.65e-05
CI_02606	hypothetical protein GLRG_02217										0.49	0.282	0.64	0.292
CI_02607	protein tyrosine phosphatase-like protein										-0.09	0.696	-0.49	0.153
CI_02608	thymine dioxygenase										0.5	0.302	-0.18	0.828
CI_02609	trna pseudouridine synthase d										-0.34	0.337	-0.03	0.962
CI_02610	map kinase kinase							1.A.26			-0.53	0.00892	-0.34	0.149
CI_02611	atp-dependent rna helicase dbp8							3.A.18			-0.17	0.709	-0.22	0.736
CI_02614	domain-containing protein							3.A.5			-0.71	0.109	0.11	0.836
CI_02615	folate-binding protein										-0.3	0.404	-0.53	0.319
CI_02616	kelch repeat protein		Yes								-0.1	0.797	0.81	0.0862
CI_02617	upf0052 domain containing protein										-0.36	0.0208	-0.53	0.0129
CI_02618	eukaryotic aspartyl protease										-2.13	0.00113	-2.35	0.00733
CI_02619	aminodeoxychorismate lyase										0.09	0.886	0.11	0.89
CI_02620	mitochondrial precursor proteins import receptor							3.A.8			-1.42	0.000165	-1.56	0.00104
CI_02621	snare domain-containing protein										-0.33	0.0552	-0.55	0.0342
CI_02622	brix domain-containing protein										-0.08	0.883	-0.26	0.76
CI_02623	regulator-nonsense transcripts 1										-0.7	0.00232	-0.42	0.088
CI_02624	glycosyl hydrolase family 47								GH47		-0.05	0.917	-0.18	0.809
CI_02626	gtpase-activator protein for ras-like gtpase										0.08	0.715	0.26	0.363
CI_02627	cyclophilin type peptidyl-prolyl cis-trans isomerase cld										-0.02	0.961	-0.41	0.374
CI_02628	d-tyrosyl-trna deacylase		Yes								-0.92	0.00612	-1.13	0.0127
CI_02629	ccr4-not transcription complex subunit 3										-0.49	0.0397	-0.54	0.104
CI_02630	c2h2 finger domain-containing protein										-2.41	0.00881	-2.01	0.0571
CI_02631	isocitrate dehydrogenase										-0.2	0.368	0.01	0.967
CI_02632	hypothetical protein CSUB01_05274										-0.05	0.785	0.12	0.672
CI_02633			Yes		EFF						-1.2	0.00988	-1.43	0.0187
CI_02634	myg1 protein										-1.23	0.00382	-1.56	0.00911
CI_02635	carboxyl transferase							3.B.1			-1.93	0.00337	-2.48	0.011
CI_02636	acyl- dehydrogenase										-2.05	0.00488	-2.69	0.0153
CI_02637	gluconate 5-dehydrogenase										-2.03	1.3e-05	-2.69	5.57e-05
CI_02638	hypothetical protein CFIO01_13597										0.23	0.643	-0.07	0.928
CI_02639	hypothetical protein GLRG_02439										0.2	0.389	-0.14	0.714
CI_02640	hypothetical protein CSUB01_09729										-0.24	0.203	-0.32	0.257
CI_02641	phd-finger domain-containing protein										-0.14	0.579	-0.1	0.783
CI_02642	mitochondrial gtpase										-0.1	0.862	-0.06	0.939
CI_02643	hco3- transporter family protein							2.A.31			0.55	0.111	0.01	0.991
CI_02644	pectinesterase precursor										7.3	6.16e-06	6.39	4.65e-05
CI_02645	phosphopantetheinyl transferase										-0.17	0.737	-0.15	0.83
CI_02647	cytochrome c oxidase assembly protein										-1.84	0.00403	-1.83	0.0184
CI_02648	ab-hydrolase associated lipase region		Yes			S33					0.62	0.0684	-0.02	0.969
CI_02650	hypothetical protein CSUB01_04457										0.72	0.0424	1.01	0.0337
CI_02651	myosin type ii heavy chain										-0.73	0.00964	-0.75	0.0468
CI_02652											2.36	0.000535	1.02	0.136
CI_02654	annexin anxc4										-0.84	0.0731	-1.15	0.105
CI_02655	fumarate hydratase										-1.24	0.0002	-1.3	0.00123
CI_02656											0.08	0.881	-0.37	0.638
CI_02657	phosphatidylinositol n-acetylglucosaminyltransferase										0.38	0.307	0.12	0.843
CI_02661											2.01	2.36e-05	1.64	0.000548
CI_02662	duf914 domain membrane protein										1.2	0.00156	1.19	0.0105
CI_02663	hypothetical protein CSUB01_04447										3.46	2.54e-05	3.37	0.000153
CI_02664	endochitinase		Yes						GH18		-2.3	0.00448	-1.64	0.0569
CI_02665	oxysterol-binding protein							8.A.28			-0.11	0.554	-0.16	0.55
CI_02666	acyl- thioesterase ii										-0.15	0.683	-0.78	0.173
CI_02667	hydroxymethylglutaryl-coenzyme a reductase							2.A.6			8.88	2.86e-06	8.79	6.96e-06
CI_02670	histidine acid phosphatase		Yes								0.55	0.218	-1.13	0.134
CI_02677	hypothetical protein CH063_00030										0.9	0.0482	0.79	0.166
CI_02678	general amino acid permease agp2							2.A.3			6.12	3.06e-06	6.81	3.12e-06
CI_02681	mfs quinate transporter							2.A.1			2.03	0.0277	3.1	0.00627
CI_02683	polysaccharide deacetylase										2.72	0.0268	3.13	0.0406
CI_02688	c2h2 type zinc finger domain protein										0.96	0.0991	1.27	0.0996
CI_02689	cofilin tropomyosin-type actin-binding protein										-1.82	0.000292	-1.83	0.00257
CI_02690	succinate:fumarate antiporter							2.A.29			5.07	1.37e-06	5.59	1.88e-06
CI_02691	s4 domain-containing protein										-1.31	0.0037	-1.67	0.0109
CI_02692	major facilitator superfamily transporter							2.A.1			-2.53	0.000717	-2.97	0.00475
CI_02693	short chain dehydrogenase										5.23	8.99e-06	4.43	0.000166
CI_02695	transcriptional activator xlnr										-0.27	0.378	0.44	0.259
CI_02696	fungal specific transcription factor										1.86	0.000752	1.65	0.00996
CI_02697	ankyrin repeat protein							1.A.4			1.51	0.0013	1.75	0.00314
CI_02698	ring finger domain-containing protein							3.A.20			-1.2	7.2e-05	-1.71	0.000168
CI_02699											-1.54	6.26e-05	-2.23	0.000168
CI_02700	kinetochore protein spc24										-0.46	0.0987	-1.67	0.00389
CI_02701	hypothetical protein CH063_13171		Yes								-0.58	0.197	-1.26	0.0791
CI_02702	hypothetical protein CFIO01_09530, partial		Yes								0.45	0.148	-0.18	0.714
CI_02703	cut9 interacting protein										-0.36	0.37	-1.59	0.0294
CI_02704	zn 2cys6 transcription factor										0.34	0.372	-0.25	0.677
CI_02705	zn 2cys6 transcription factor										1.1	0.00359	-0.3	0.573
CI_02707	hypothetical protein GLRG_07216										-1.08	0.0186	-1.32	0.0444
CI_02708	hexokinase family protein										-0.1	0.707	0.29	0.399
CI_02709	gamma interferon inducible lysosomal thiol reductase										-0.41	0.0559	-0.53	0.0886
CI_02710	scavenger mrna decapping enzyme										0.03	0.942	0	0.997
CI_02711	bifunctional p-450:nadph-p450 reductase										-1.55	0.000126	-1.74	0.000641
CI_02720	zinc-binding dehydrogenase										3.04	9.14e-05	2.43	0.00304
CI_02722	choline dehydrogenase		Yes						AA3_2		-0.05	0.94	-0.6	0.517
CI_02723	duf1212 domain membrane protein prm10		Yes								-1.37	4.31e-05	-1.54	0.000287
CI_02728	mixed-linked glucanase		Yes						GH16		-3.4	1.72e-06	-2.92	2.83e-05
CI_02729	hypothetical protein GLRG_07194		Yes		EFF						0.99	0.0311	2.12	0.00119
CI_02730	helicase associated domain-containing protein										-0.3	0.103	-0.16	0.543
CI_02731	inositol polyphosphate kinase										0.38	0.179	0.18	0.684
CI_02732											0.23	0.213	0.14	0.618
CI_02734	pre-mrna cleavage complex ii protein clp1										-0.61	0.0419	-0.23	0.533
CI_02735	methyltransferase domain-containing protein										1.34	0.116	1.22	0.3
CI_02736	biotrophy-associated secreted protein 2		Yes				I07				2.61	0.00394	3.53	0.00141
CI_02737	hypothetical protein CSUB01_09036		Yes								5.26	9.41e-05	1.91	0.174
CI_02739	integral membrane protein										4.1	0.000575	4.74	0.000617
CI_02740	ankyrin repeat containing protein							1.A.4			0.45	0.0725	0.93	0.011
CI_02741	udp-glucose 4-epimerase		Yes								-1.36	0.000262	-1.31	0.00301
CI_02742	nadph2:quinone reductase										-0.61	0.0429	-0.72	0.0948
CI_02743	spindle pole body-associated protein sad1										0.46	0.0444	0.16	0.63
CI_02744	dead deah box helicase							3.A.18			1.24	0.142	1.02	0.401
CI_02746	fad binding domain-containing protein		Yes								4.68	1.4e-05	5.42	1.14e-05
CI_02750	hypothetical protein CH063_01766										1.12	0.000141	0.46	0.111
CI_02754	saccharopine dehydrogenase		Yes								2.67	0.000167	4.13	1.61e-05
CI_02755	mfs sp general alpha glucoside:h+ symporter							2.A.1			7.21	1.17e-05	8.4	6.32e-06
CI_02756	hypothetical protein CGGC5_8036										0.84	0.458	1.97	0.129
CI_02759	lignostilbene dioxygenase family protein										9.5	1.08e-06	10.49	9.01e-07
CI_02761	sulfatase		Yes								2.11	0.00169	-0.94	0.312
CI_02765	metal tolerance protein 3 protein		Yes								2.29	0.000572	2.52	0.0017
CI_02766	alpha beta hydrolase fold-3 domain-containing protein		Yes			S09X					2.66	0.00289	3	0.00508
CI_02767	6-o-methylguanine dna methyltransferase										1.85	0.00225	1.58	0.0206
CI_02768	kinesin motor domain-containing protein										-0.54	0.00646	-0.61	0.0101
CI_02772	phosphoglycerate mutase										-1.41	0.0248	-1.29	0.0926
CI_02774	mrna 3 -end-processing protein yth1		Yes								4.81	6.68e-07	5.01	1.53e-06
CI_02776	sirq protein		Yes								-5.51	0.000398	-4.72	0.00282
CI_02778	c6 transcription factor										2.78	0.000447	3.79	0.000139
CI_02779	alcohol dehydrogenase							8.A.5			1.61	0.0167	1.5	0.0755
CI_02780	nad dependent epimerase dehydratase										3.5	0.00142	3.76	0.00393
CI_02783	glycosyl hydrolase		Yes						GH33		2.37	0.0758	3.81	0.0149
CI_02784	quinate permease							2.A.1			4.84	3.08e-05	6.04	1.25e-05
CI_02786	aminotransferase class-iii										3.31	6.31e-05	3.63	0.000106
CI_02787	pectate lyase		Yes						PL1_7		4.37	1.11e-05	5.72	3.31e-06
CI_02789	hpp family protein										0.53	0.0163	-0.3	0.233
CI_02790	pa domain-containing protein		Yes			M28B					6.63	8.03e-07	6.22	2.99e-06
CI_02792	formylmethionine deformylase-like protein										0.21	0.63	0.48	0.398
CI_02793	retinol dehydrogenase 12										6.47	3.69e-06	2.47	0.029
CI_02794	aaa family protein										-3.66	4.76e-05	-4.01	0.00046
CI_02795	starch binding domain-containing protein		Yes						AA13-CBM20		2.65	0.0162	3.23	0.0182
CI_02796	integral membrane protein										1.11	0.0212	1.77	0.00584
CI_02797	hypothetical protein CFIO01_05004		Yes								-0.57	0.322	-0.7	0.383
CI_02801	bnr asp-box repeat protein		Yes						GH93		3.32	0.000802	4.65	0.000167
CI_02802	glycosyl hydrolase family 35		Yes						GH35		6.11	1.55e-05	7.64	5.22e-06
CI_02803	hsp70-like protein										0.74	0.494	0.73	0.649
CI_02805	ring finger domain-containing protein										0.69	0.236	0.82	0.311
CI_02806	abc transporter transmembrane region 2							3.A.1			2.54	0.000161	2.58	0.000989
CI_02808	hypothetical protein CSUB01_07212		Yes		EFF						-0.96	0.0204	-3.07	0.00198
CI_02809	leucyl-trna synthetase										-1.27	0.0001	-0.98	0.00339
CI_02810	hypothetical protein GLRG_06822										-0.69	0.198	-0.78	0.28
CI_02811	ap-3 complex subunit sigma										-1.03	0.00145	-1.06	0.00861
CI_02812	mitochondrial iron uptake protein							9.B.21			-0.09	0.665	-0.22	0.459
CI_02813	hypothetical protein CH063_00560										2.56	0.000208	1.96	0.0055
CI_02817	xylosidase arabinofuranosidase		Yes						GH43		8.8	1.19e-05	10.42	5.64e-06
CI_02818	proline oxidase										0.03	0.948	-0.09	0.877
CI_02822	amino acid										1.03	0.369	1.24	0.424
CI_02824	fungal specific transcription factor domain-containing protein										-1.36	0.000816	-1.35	0.00511
CI_02827	modin										-1.41	0.00252	-2.12	0.00272
CI_02828	choline dehydrogenase		Yes						AA3_2		3.81	9.24e-06	2.83	0.000557
CI_02829	duf636 domain-containing protein										2.57	0.000294	2.69	0.00105
CI_02836	sh3 domain-containing protein										0.19	0.276	0.47	0.0478
CI_02837	integral membrane protein										-0.26	0.18	-0.5	0.0813
CI_02838	cell wall glycosyl hydrolase		Yes						GH105		7.56	8.61e-06	9.62	2.35e-06
CI_02839	cfem domain-containing protein										8	1.28e-06	7.4	5.22e-06
CI_02842	glycerate-and formate-dehydrogenase										-0.5	0.539	-0.93	0.425
CI_02843	aspartate racemase protein										0.46	0.421	-0.2	0.827
CI_02844	class ii aldolase and adducin domain-containing protein										2.11	0.0193	2.03	0.0806
CI_02848	glycosyl hydrolase family 71								GH71		-2.45	0.0892	-2.43	0.2
CI_02850	cytochrome p450										0.59	0.632	0.92	0.565
CI_02851	aminotransferase class-v										1.83	0.0763	1.55	0.269
CI_02853	c6 transcription factor										0.82	0.353	1.01	0.386
CI_02854	thioesterase family protein										-0.48	0.411	1.07	0.0917
CI_02856	cytochrome p450 1a2		Yes								5.72	1.59e-05	6.12	2.32e-05
CI_02859	major facilitator superfamily transporter							2.A.1			6.66	0.000173	6.98	0.000277
CI_02860	c6 zinc finger domain-containing protein										2.99	3.02e-07	2.96	1.25e-06
CI_02861	hypothetical protein CSUB01_03836										-0.03	0.879	-0.49	0.131
CI_02862	mrna cleavage and polyadenylation specificity factor complex subunit										-0.34	0.232	-0.35	0.398
CI_02863	hypothetical protein GLRG_04057										-2.61	4.01e-05	-2.86	0.000199
CI_02864	transcriptional regulatory protein dep1										0.07	0.692	0.12	0.645
CI_02865	rna recognition domain-containing protein										-0.18	0.813	-0.02	0.985
CI_02866	tubulin alpha chain										-1.55	0.000834	-1.27	0.00816
CI_02871	3-beta hydroxysteroid dehydrogenase isomerase										-0.86	0.0324	-1.72	0.0131
CI_02873			Yes		EFF						-1.04	0.000158	-1.22	0.00048
CI_02875	dna transposase										0.59	0.247	1.21	0.0671
CI_02876	cupin domain containing protein										0.28	0.488	0.37	0.524
CI_02879	oxidoreductase family protein										1.57	0.00695	1.84	0.0139
CI_02880	phosphoglucomutase phosphomannomutase										-1.19	0.000127	-1.1	0.00112
CI_02881	hypothetical protein GLRG_04070										0.72	0.00218	0.43	0.116
CI_02882	non-histone chromosomal protein 6										-0.93	0.000238	-1.06	0.000341
CI_02883	hypothetical protein GLRG_04073										-0.14	0.731	0.08	0.887
CI_02884	autophagy-related protein 11										0.56	0.00615	0.29	0.232
CI_02886	vacuolar sorting protein vps1							9.B.25			1.4	0.00172	1.42	0.0088
CI_02890	fungal specific transcription factor										0.61	0.0381	0.04	0.936
CI_02891	abc-2 type transporter							3.A.1			3.29	1.68e-06	3.52	5.53e-06
CI_02892	mitochondrial dna replication protein							2.A.29			-0.8	0.00333	-2.36	0.000283
CI_02893	hypothetical protein CSUB01_10593										-1.88	0.00363	-3.61	0.00421
CI_02894	-like protein										0.74	0.0781	1.06	0.0538
CI_02895	hypothetical protein CFIO01_02035										-0.67	0.00687	-1.78	0.000792
CI_02897	aryl-alcohol dehydrogenase aad14										2.86	0.000322	2.23	0.0107
CI_02900	chitin deacetylase		Yes						CE4		2.32	0.0176	2.36	0.0443
CI_02903	integral membrane protein										1.62	0.00392	1.97	0.00426
CI_02906	quinate permease							2.A.1			9.92	6.35e-07	11.49	4.29e-07
CI_02909	nad dependent epimerase dehydratase family protein										1.69	8.04e-05	1.43	0.00263
CI_02910	serin endopeptidase		Yes			S08A					0.54	0.762	1.39	0.512
CI_02912	peptidase family m28		Yes			M28A					9.17	6.95e-07	9.24	1.08e-06
CI_02914	deuterolysin metalloprotease		Yes			M35					6.98	2.59e-06	6.63	6.97e-06
CI_02915	beta-lactamase family protein										-0.85	0.00271	-0.72	0.0324
CI_02916	tam domain methyltransferase										1.18	0.00642	0.88	0.105
CI_02920	hypothetical protein CSUB01_07731		Yes								-1.71	0.00591	-1.75	0.0277
CI_02921	c6 transcription factor										0.03	0.95	0.02	0.983
CI_02922	subtilisin-like protease		Yes			S08A		1.B.12			1.37	0.526	1.82	0.493
CI_02923	hypothetical protein GLRG_11594										0.79	0.113	0.54	0.402
CI_02925	sialidase-like protein										-0.75	0.117	-0.09	0.887
CI_02926	vps9 domain partial										-0.03	0.896	-0.47	0.117
CI_02927	oxidoreductase nad-binding domain-containing protein										-4.26	9.97e-07	-4.12	6.32e-06
CI_02928	sugar transporter										0.45	0.254	-0.49	0.413
CI_02930	arginine metabolism regulation protein ii										1.85	0.000732	2.34	0.000549
CI_02931	pectate lyase		Yes						PL3_2		6.54	1.01e-05	7.66	6.01e-06
CI_02932	hypothetical protein CFIO01_02073		Yes								8.68	1.07e-06	10.2	6.72e-07
CI_02933	necrosis inducing protein		Yes								4.38	2.27e-06	4.04	1.47e-05
CI_02941	mgt family								GT1		3.8	1.19e-05	4.53	9.78e-06
CI_02942	acetyl- hydrolase										-5.29	1.65e-06	-6.3	1.5e-05
CI_02948	xyloglucan-specific endo-beta- -glucanase a		Yes						GH12		-1.52	0.502	-1.87	0.589
CI_02949	nuclear pore protein										9.91	3.13e-07	9.55	7.05e-07
CI_02952	allergen										13.8	4.73e-07	10.97	2.24e-06
CI_02956	ubiquitin carboxyl-terminal hydrolase		Yes			C19					0.54	0.0796	0.82	0.0528
CI_02957	oxysterol-binding protein										0.06	0.742	-0.92	0.015
CI_02958	protein dsf2										0.63	0.00813	0.99	0.00336
CI_02959	ccch zinc finger protein										-0.18	0.378	-0.28	0.366
CI_02960											-1.34	0.017	-0.87	0.169
CI_02961	tho complex subunit 7										-0.3	0.231	-0.29	0.388
CI_02963	wsc domain-containing protein		Yes						AA5_1		-0.11	0.908	0.67	0.544
CI_02965	nf-x1 type zinc finger										-2.19	0.00422	-2.07	0.0317
CI_02966	bem46 family protein										-0.71	0.0197	-0.76	0.0676
CI_02967	lyar-type c2hc zinc finger										-0.48	0.014	-0.34	0.154
CI_02968	pex2 pex12 amino terminal region							3.A.20			1.15	0.00332	1.21	0.0127
CI_02969	carbon-nitrogen hydrolase										-0.87	0.00246	-0.8	0.0223
CI_02974	methyltransferase domain-containing protein										0.5	0.0505	0.75	0.0333
CI_02975	rna polymerase i specific transcription initiation factor rrn3										0.99	0.0418	0.53	0.448
CI_02976	histone-like transcription factor and archaeal histone										-0.54	0.0147	-1.01	0.00625
CI_02977											-0.95	0.00591	-1.16	0.0141
CI_02978											-0.74	0.0234	-0.99	0.0333
CI_02979	transmembrane protein 14c		Yes								0.91	0.014	0.14	0.808
CI_02980	dad family protein										-0.5	0.185	-1	0.101
CI_02981	grasp55 65 family protein										-0.92	0.014	-0.39	0.336
CI_02982	cellular morphogenesis regulator										-0.06	0.787	-0.27	0.375
CI_02983	rna cap guanine-n2 methyltransferase										-0.57	0.149	-0.98	0.0974
CI_02984	vacuolar fusion protein mon1										0.32	0.232	0.03	0.941
CI_02986	putative conserved hypothetical protein										1.29	0.00724	1.42	0.0143
CI_02987	protein disulfide isomerase		Yes								-0.49	0.107	0.09	0.795
CI_02989	apurinic endonuclease										0.27	0.445	0.26	0.604
CI_02990	diacylglycerol acyltransferase										1.1	0.000177	0.5	0.0696
CI_02991	kelch domain-containing protein										0.18	0.529	-0.11	0.813
CI_02992	wlm domain-containing protein										0.37	0.379	0.23	0.707
CI_02993	hypothetical protein CSUB01_11058		Yes								2.52	2.14e-06	3.1	1.62e-06
CI_02995	hypothetical protein GLRG_01319										-0.85	0.00206	-0.87	0.0138
CI_02996	checkpoint protein kinase										-1.43	0.000174	-1.38	0.00185
CI_02999	mannitol 2-dehydrogenase										-3.45	0.0126	-4.36	0.0313
CI_03002	gegh16 protein		Yes								1.48	0.00937	2.32	0.00237
CI_03003	phosphotransferase enzyme family protein										2.9	2.67e-06	2.76	2.95e-05
CI_03004	ccaat-binding transcription factor subunit b										0.06	0.78	-0.07	0.828
CI_03008	tyrosinase central domain protein		Yes								2.87	0.00255	3.94	0.000758
CI_03009	beta-lactamase										3.89	0.00188	4.64	0.00175
CI_03010	multicopper oxidase		Yes					9.A.10	AA1		0.01	0.942	0.41	0.0848
CI_03011	subtilisin-like protease		Yes			S08A					8.09	1.07e-06	6.3	2.01e-05
CI_03015	short chain dehydrogenase										6.06	1.14e-06	5.2	9.85e-06
CI_03016	tpr domain-containing protein										1.18	0.00653	0.23	0.676
CI_03018	quinate utilization pathway activator										1.29	0.00312	0.42	0.424
CI_03020	sugar transporter										2.91	0.00012	2.27	0.00366
CI_03021	hypothetical protein GLRG_04575										-0.43	0.531	0.11	0.911
CI_03022	coiled-coil domain-containing protein mtmr15										0.3	0.5	0.8	0.152
CI_03023	dpy-30 domain-containing protein										-0.09	0.825	-0.49	0.358
CI_03024	40s ribosomal protein s13										-1.14	0.000783	-1.13	0.00301
CI_03025	u2 snrnp auxilliary factor										-0.4	0.198	-0.42	0.352
[truncated: 6,618 more rows]
