# Supplementary material for: Survival trade-offs in plant roots during colonization by closely related beneficial and pathogenic fungi
Source: Nat Commun. 2016 May 6;7:11362. doi: 10.1038/ncomms11362 (PMC4859067; doi:10.1038/ncomms11362)
Supplement: Supplementary Data Set 8 — Summary of A. thaliana differential gene expression during C. tofieldiae colonization under phosphate sufficient and deficient conditions [file ncomms11362-s9.xlsx]

## Sheet: Feuil1
Supplementary Data 9: GOterm enrichment network among 10 clusters of A. thaliana genes significantly regulated during phosphate starvation and/or C. tofieldiae colonization. The 15 GO terms that showed the higher enrichment in Cluster 9 are highlighted in grey.
GO term IDs	Definition	Genes Cluster 1	% GO term Cluster 1	Genes Cluster 2	% GO term Cluster 2	Genes Cluster 3	% GO term Cluster 3	Genes Cluster 4	% GO term Cluster 4	Genes Cluster 5	% GO term Cluster 5	Genes Cluster 6	% GO term Cluster 6	Genes Cluster 7	% GO term Cluster 7	Genes Cluster 8	% GO term Cluster 8	Genes Cluster 9	% GO term Cluster 9	Genes Cluster 10	% GO term Cluster 10
GO:0009612	response to mechanical stimulus	[]	0	[]	0	[]	0	[]	0	[]	0	[]	0	[]	0	[AT3G04640.1]	7.14286	[AR781. AT1G07135. AT1G23710.1. AT4G27280.1. AT4G29780.1. AT5G51190.1. CAF1a. DIC2. STZ. SZF1. TCH3. TCH4. WRKY40]	92.8571	[]	0
GO:0042343	indole glucosinolate metabolic process	[]	0	[]	0	[]	0	[]	0	[]	0	[]	0	[]	0	[CYP81F3]	16.6667	[BARS1(PEN2). CYP81F2. IGMT1. IGMT2. MYB51]	83.3333	[]	0
GO:0052542	defense response by callose deposition	[FLS2. LOX4]	16.6667	[]	0	[PP2-B6]	8.33333	[]	0	[]	0	[]	0	[]	0	[]	0	[AT2G32140.1. AT3G02840.1. AT5G52050.1. BARS1. CML37. CYP81F2. MYB15. MYB51. SZF1]	75	[]	0
GO:0009646	response to absence of light	[PLA2A. XBAT34]	14.2857	[]	0	[GDH1]	7.14286	[]	0	[]	0	[]	0	[]	0	[]	0	[AR781. ASN1. AT1G07135. AT1G21400.1. BCB. EDA39. HSPRO2. SZF1. TCH3. WRKY40]	71.4286	[BCE2]	7.14286
GO:0009625	response to insect	[]	0	[BGLU18]	7.14286	[UPI]	7.14286	[]	0	[TGG1. TGG2]	14.2857	[]	0	[LACS3]	7.14286	[]	0	[AT1G19020.1. AT5G39020.1. CAF1a. CYP81F2. EDA39. GGT1. MYB122. MYB51. ORA47]	64.2857	[]	0
GO:0009692	ethylene metabolic process	[AT1G24140.1. CCR4. LOX3]	10	[AT5G63130.1]	3.33333	[AT2G37430.1. AT4G19370.1]	6.66667	[DIC3]	3.33333	[AT1G61610.1. ERF2]	6.66667	[]	0	[]	0	[ACS5]	3.33333	[AT1G35210.1. AT2G32140.1. AT3G01830.1. AT3G02840.1. AT5G05300.1. AT5G22540.1. AT5G52050.1. AT5G58680.1. CAF1a. CAF1b. CML37. CNGC13. CNI1. DIC2. FBS1. PLA-I{beta]2. PUB24. SZF1]	60	[AT1G12010.1. PIL6]	6.66667
GO:0009693	ethylene biosynthetic process	[AT1G24140.1. CCR4. LOX3]	10	[AT5G63130.1]	3.33333	[AT2G37430.1. AT4G19370.1]	6.66667	[DIC3]	3.33333	[AT1G61610.1. ERF2]	6.66667	[]	0	[]	0	[ACS5]	3.33333	[AT1G35210.1. AT2G32140.1. AT3G01830.1. AT3G02840.1. AT5G05300.1. AT5G22540.1. AT5G52050.1. AT5G58680.1. CAF1a. CAF1b. CML37. CNGC13. CNI1. DIC2. FBS1. PLA-I{beta]2. PUB24. SZF1]	60	[AT1G12010.1. PIL6]	6.66667
GO:0043449	cellular alkene metabolic process	[AT1G24140.1. CCR4. LOX3]	10	[AT5G63130.1]	3.33333	[AT2G37430.1. AT4G19370.1]	6.66667	[DIC3]	3.33333	[AT1G61610.1. ERF2]	6.66667	[]	0	[]	0	[ACS5]	3.33333	[AT1G35210.1. AT2G32140.1. AT3G01830.1. AT3G02840.1. AT5G05300.1. AT5G22540.1. AT5G52050.1. AT5G58680.1. CAF1a. CAF1b. CML37. CNGC13. CNI1. DIC2. FBS1. PLA-I{beta]2. PUB24. SZF1]	60	[AT1G12010.1. PIL6]	6.66667
GO:0043450	alkene biosynthetic process	[AT1G24140.1. CCR4. LOX3]	10	[AT5G63130.1]	3.33333	[AT2G37430.1. AT4G19370.1]	6.66667	[DIC3]	3.33333	[AT1G61610.1. ERF2]	6.66667	[]	0	[]	0	[ACS5]	3.33333	[AT1G35210.1. AT2G32140.1. AT3G01830.1. AT3G02840.1. AT5G05300.1. AT5G22540.1. AT5G52050.1. AT5G58680.1. CAF1a. CAF1b. CML37. CNGC13. CNI1. DIC2. FBS1. PLA-I{beta]2. PUB24. SZF1]	60	[AT1G12010.1. PIL6]	6.66667
GO:1900673	olefin metabolic process	[AT1G24140.1. CCR4. LOX3]	10	[AT5G63130.1]	3.33333	[AT2G37430.1. AT4G19370.1]	6.66667	[DIC3]	3.33333	[AT1G61610.1. ERF2]	6.66667	[]	0	[]	0	[ACS5]	3.33333	[AT1G35210.1. AT2G32140.1. AT3G01830.1. AT3G02840.1. AT5G05300.1. AT5G22540.1. AT5G52050.1. AT5G58680.1. CAF1a. CAF1b. CML37. CNGC13. CNI1. DIC2. FBS1. PLA-I{beta]2. PUB24. SZF1]	60	[AT1G12010.1. PIL6]	6.66667
GO:1900674	olefin biosynthetic process	[AT1G24140.1. CCR4. LOX3]	10	[AT5G63130.1]	3.33333	[AT2G37430.1. AT4G19370.1]	6.66667	[DIC3]	3.33333	[AT1G61610.1. ERF2]	6.66667	[]	0	[]	0	[ACS5]	3.33333	[AT1G35210.1. AT2G32140.1. AT3G01830.1. AT3G02840.1. AT5G05300.1. AT5G22540.1. AT5G52050.1. AT5G58680.1. CAF1a. CAF1b. CML37. CNGC13. CNI1. DIC2. FBS1. PLA-I{beta]2. PUB24. SZF1]	60	[AT1G12010.1. PIL6]	6.66667
GO:0043069	negative regulation of programmed cell death	[AT5G52760.1. CBP60G. MPK11. PBS3. PLA2A. XBAT34]	20	[YLS9]	3.33333	[AT5G64120.1. MC2]	6.66667	[]	0	[BGL2. PR5. WRKY38]	10	[]	0	[]	0	[PHF1]	3.33333	[AAT1. ASA1. AT2G18690.1. AT3G02840.1. AT5G10695.1. AT5G39020.1. CNGC13. EDA39. ERF11. ERF13. JAZ1. LHT1. NAC3. PUB24. TCH3. WRKY33. WRKY40]	56.6667	[]	0
GO:0060548	negative regulation of cell death	[AT5G52760.1. CBP60G. MPK11. PBS3. PLA2A. XBAT34]	20	[YLS9]	3.33333	[AT5G64120.1. MC2]	6.66667	[]	0	[BGL2. PR5. WRKY38]	10	[]	0	[]	0	[PHF1]	3.33333	[AAT1. ASA1. AT2G18690.1. AT3G02840.1. AT5G10695.1. AT5G39020.1. CNGC13. EDA39. ERF11. ERF13. JAZ1. LHT1. NAC3. PUB24. TCH3. WRKY33. WRKY40]	56.6667	[]	0
GO:0010200	response to chitin	[AT1G24140.1. AT1G66090.1. AT1G78410.1. AT2G17740.1. AT5G52760.1. CBP60G. CCR4. CYP71A13. LOX3. LOX4. NAC036. PBS3. PLA2A. SARD1. XBAT34]	16.3043	[AT5G63130.1. YLS9]	2.17391	[AT1G51620.2. AT1G51790.1. AT2G27660.1. AT2G37430.1. AT4G15975. AT5G64120.1. IOS1. MLO12. PUB22. WRKY22]	10.8696	[]	0	[BGL2. ERF2. NIMIN1. PR5. PRK. SBPASE. WRKY38]	7.6087	[]	0	[]	0	[AT1G05340.1. AT3G04640.1. S6K2. UCP5]	4.34783	[AR781. ASA1. AT1G07135. AT1G19020.1. AT1G23710.1. AT1G26420.1. AT2G18690.1. AT2G25460.1. AT3G01830.1. AT3G02840.1. AT4G26120.1. AT4G27280.1. AT4G28350.1. AT4G29780.1. AT5G05300.1. AT5G39020.1. AT5G51190.1. AT5G57510.1. AT5G61560.1. AT5G64870.1. BARS1. CA1. CAF1a. CAF1b. CML38. CNBT1. CNGC13. CNI1. CYP707A3. CYP81F2. DIC2. EDA39. ERF11. ERF13. FBS1. FRK1. HSPRO2. JAZ1. MYB15. MYB51. NUDT21. PUB24…	56.5217	[AT2G25735.1. SKOR]	2.17391
GO:0010243	response to organonitrogen compound	[AT1G24140.1. AT1G66090.1. AT1G78410.1. AT2G17740.1. AT5G52760.1. CBP60G. CCR4. CYP71A13. LOX3. LOX4. NAC036. PBS3. PLA2A. SARD1. XBAT34]	15.9574	[AT5G63130.1. YLS9]	2.12766	[AT1G51620.2. AT1G51790.1. AT2G27660.1. AT2G37430.1. AT4G15975. AT5G64120.1. IOS1. MLO12. PTR3. PUB22. WRKY22]	11.7021	[]	0	[BGL2. ERF2. NIMIN1. PR5. PRK. RAB18. SBPASE. WRKY38]	8.51064	[]	0	[]	0	[AT1G05340.1. AT3G04640.1. S6K2. UCP5]	4.25532	[AR781. ASA1. AT1G07135. AT1G19020.1. AT1G23710.1. AT1G26420.1. AT2G18690.1. AT2G25460.1. AT3G01830.1. AT3G02840.1. AT4G26120.1. AT4G27280.1. AT4G28350.1. AT4G29780.1. AT5G05300.1. AT5G39020.1. AT5G51190.1. AT5G57510.1. AT5G61560.1. AT5G64870.1. BARS1. CA1. CAF1a. CAF1b. CML38. CNBT1. CNGC13. CNI1. CYP707A3. CYP81F2. DIC2. EDA39. ERF11. ERF13. FBS1. FRK1. HSPRO2. JAZ1. MYB15. MYB51. NUDT21. PUB24…	55.3191	[AT2G25735.1. SKOR]	2.12766
GO:0009873	ethylene-activated signaling pathway	[GLIP1. LOX4]	8	[ERF1. HCHIB]	8	[]	0	[AT2G36970.1]	4	[AT4G13820.1. ERF2]	8	[]	0	[CYP71B22]	4	[AT3G04640.1. EIL2. TRP1. UGT71C3]	16	[AT1G23710.1. AT1G64710.1. AT4G29780.1. AT5G64870.1. CAF1a. CAF1b. CML38. ERF11. ERF13. MYB15. STZ. SZF1. WRKY40]	52	[]	0
GO:0009611	response to wounding	[AT1G78410.1. GLIP1. LOX3. LOX4. MPK11]	9.61538	[AT2G26690.1. HAI1. HCHIB. JAZ10. MYB102. MYB2. RNS1. TAT3]	15.3846	[AT1G52200.1. AT2G38870.1. PTR3. UCC2. UPI]	9.61538	[]	0	[AT4G24350.1]	1.92308	[]	0	[]	0	[AT1G66760.2. AT3G04640.1]	3.84615	[AR781. ASA1. AT1G07135. AT1G19020.1. AT1G23710.1. AT1G72920.1. AT4G27280.1. AT4G29780.1. AT5G51190.1. BCB. CAF1a. CML38. CNI1. DIC2. FBS1. GGT1. JAZ1. MYB15. NAC3. ORA47. PAL3. STZ. SZF1. TCH3. TCH4. UGT71B6. WRKY40]	51.9231	[AT2G25735.1. BT2. SEN1. TPS13]	7.69231
GO:0000160	phosphorelay signal transduction system	[AHP4. GLIP1. LOX4]	11.5385	[ERF1. HCHIB]	7.69231	[]	0	[AT2G36970.1]	3.84615	[AT4G13820.1. ERF2]	7.69231	[]	0	[CYP71B22]	3.84615	[AT3G04640.1. EIL2. TRP1. UGT71C3]	15.3846	[AT1G23710.1. AT1G64710.1. AT4G29780.1. AT5G64870.1. CAF1a. CAF1b. CML38. ERF11. ERF13. MYB15. STZ. SZF1. WRKY40]	50	[]	0
GO:0006612	protein targeting to membrane	[AT1G57630.1. AT1G66090.1. AT1G78410.1. AT5G52760.1. CBP60G. CYP71A13. MPK11. PBS3. PLA2A. RLP19. SARD1. XBAT34]	21.4286	[AT2G30550.2. PGIP2. YLS9]	5.35714	[AT5G64120.1. GPRI1]	3.57143	[]	0	[AT1G68520.1. BGL2. COR15A. NIMIN1. PR5. PRK. SBPASE. WRKY38]	14.2857	[]	0	[]	0	[AT2G21560.1. PHF1. S6K2]	5.35714	[AAT1. AR781. ASA1. AT1G28190.1. AT1G33600.1. AT2G18690.1. AT3G01830.1. AT3G02840.1. AT5G10695.1. AT5G39020.1. BARS1. CA1. CNBT1. CNGC13. EDA39. ERF11. ERF13. FRK1. JAZ1. LHT1. MYB51. NAC3. PUB24. RING1. TCH3. WRKY33. WRKY40. WRKY53]	50	[]	0
GO:0010363	regulation of plant-type hypersensitive response	[AT1G57630.1. AT1G66090.1. AT1G78410.1. AT5G52760.1. CBP60G. CYP71A13. MPK11. PBS3. PLA2A. RLP19. SARD1. XBAT34]	21.4286	[AT2G30550.2. PGIP2. YLS9]	5.35714	[AT5G64120.1. GPRI1]	3.57143	[]	0	[AT1G68520.1. BGL2. COR15A. NIMIN1. PR5. PRK. SBPASE. WRKY38]	14.2857	[]	0	[]	0	[AT2G21560.1. PHF1. S6K2]	5.35714	[AAT1. AR781. ASA1. AT1G28190.1. AT1G33600.1. AT2G18690.1. AT3G01830.1. AT3G02840.1. AT5G10695.1. AT5G39020.1. BARS1. CA1. CNBT1. CNGC13. EDA39. ERF11. ERF13. FRK1. JAZ1. LHT1. MYB51. NAC3. PUB24. RING1. TCH3. WRKY33. WRKY40. WRKY53]	50	[]	0
GO:0072657	protein localization to membrane	[AT1G57630.1. AT1G66090.1. AT1G78410.1. AT5G52760.1. CBP60G. CYP71A13. MPK11. PBS3. PLA2A. RLP19. SARD1. XBAT34]	21.4286	[AT2G30550.2. PGIP2. YLS9]	5.35714	[AT5G64120.1. GPRI1]	3.57143	[]	0	[AT1G68520.1. BGL2. COR15A. NIMIN1. PR5. PRK. SBPASE. WRKY38]	14.2857	[]	0	[]	0	[AT2G21560.1. PHF1. S6K2]	5.35714	[AAT1. AR781. ASA1. AT1G28190.1. AT1G33600.1. AT2G18690.1. AT3G01830.1. AT3G02840.1. AT5G10695.1. AT5G39020.1. BARS1. CA1. CNBT1. CNGC13. EDA39. ERF11. ERF13. FRK1. JAZ1. LHT1. MYB51. NAC3. PUB24. RING1. TCH3. WRKY33. WRKY40. WRKY53]	50	[]	0
GO:0090150	establishment of protein localization to membrane	[AT1G57630.1. AT1G66090.1. AT1G78410.1. AT5G52760.1. CBP60G. CYP71A13. MPK11. PBS3. PLA2A. RLP19. SARD1. XBAT34]	21.4286	[AT2G30550.2. PGIP2. YLS9]	5.35714	[AT5G64120.1. GPRI1]	3.57143	[]	0	[AT1G68520.1. BGL2. COR15A. NIMIN1. PR5. PRK. SBPASE. WRKY38]	14.2857	[]	0	[]	0	[AT2G21560.1. PHF1. S6K2]	5.35714	[AAT1. AR781. ASA1. AT1G28190.1. AT1G33600.1. AT2G18690.1. AT3G01830.1. AT3G02840.1. AT5G10695.1. AT5G39020.1. BARS1. CA1. CNBT1. CNGC13. EDA39. ERF11. ERF13. FRK1. JAZ1. LHT1. MYB51. NAC3. PUB24. RING1. TCH3. WRKY33. WRKY40. WRKY53]	50	[]	0
GO:1902580	single-organism cellular localization	[AT1G57630.1. AT1G66090.1. AT1G78410.1. AT5G52760.1. CBP60G. CYP71A13. FLS2. MPK11. PBS3. PLA2A. RLP19. SARD1. XBAT34]	22.4138	[AT2G30550.2. PGIP2. YLS9]	5.17241	[AT5G64120.1. GPRI1]	3.44828	[]	0	[AT1G68520.1. BGL2. COR15A. NIMIN1. PR5. PRK. SBPASE. WRKY38]	13.7931	[]	0	[]	0	[AT2G21560.1. PHF1. S6K2]	5.17241	[AAT1. AR781. ASA1. AT1G28190.1. AT1G33600.1. AT2G18690.1. AT3G01830.1. AT3G02840.1. AT5G10695.1. AT5G39020.1. BARS1. CA1. CNBT1. CNGC13. CYP81F2. EDA39. ERF11. ERF13. FRK1. JAZ1. LHT1. MYB51. NAC3. PUB24. RING1. TCH3. WRKY33. WRKY40. WRKY53]	50	[]	0
GO:0033037	polysaccharide localization	[FLS2. LOX4]	11.1111	[]	0	[ATSYP24. EPR1. GSL09. PP2-B6]	22.2222	[PHT1;2]	5.55556	[AGL44. CWLP]	11.1111	[]	0	[]	0	[]	0	[AT2G32140.1. AT3G02840.1. AT5G52050.1. BARS1. CML37. CYP81F2. MYB15. MYB51. SZF1]	50	[]	0
GO:0052545	callose localization	[FLS2. LOX4]	11.1111	[]	0	[ATSYP24. EPR1. GSL09. PP2-B6]	22.2222	[PHT1;2]	5.55556	[AGL44. CWLP]	11.1111	[]	0	[]	0	[]	0	[AT2G32140.1. AT3G02840.1. AT5G52050.1. BARS1. CML37. CYP81F2. MYB15. MYB51. SZF1]	50	[]	0
GO:0042538	hyperosmotic salinity response	[MPK11]	4.54545	[HAI1. JAZ10. LTP4. MAPKKK19. MYB102. MYB2. TAT3]	31.8182	[PTR3]	4.54545	[]	0	[COR15A]	4.54545	[]	0	[]	0	[MYB50]	4.54545	[ASA1. AT5G22540.1. CNI1. ERF11. ERF13. JAZ1. MYB15. NAC042. NAC3. STZ. UGT71B6]	50	[]	0
GO:0009626	plant-type hypersensitive response	[AT1G57630.1. AT1G66090.1. AT1G78410.1. AT5G52760.1. CBP60G. CYP71A13. MPK11. PBS3. PLA2A. RLP19. SARD1. XBAT34]	20.339	[AT2G30550.2. CNGC4. ELI3-2. PGIP2. YLS9]	8.47458	[AT5G64120.1. GPRI1]	3.38983	[]	0	[AT1G68520.1. BGL2. COR15A. NIMIN1. PR5. PRK. SBPASE. WRKY38]	13.5593	[]	0	[]	0	[AT2G21560.1. PHF1. S6K2]	5.08475	[AAT1. AR781. ASA1. AT1G28190.1. AT1G33600.1. AT2G18690.1. AT3G01830.1. AT3G02840.1. AT5G10695.1. AT5G39020.1. BARS1. CA1. CNBT1. CNGC13. EDA39. ERF11. ERF13. FRK1. JAZ1. LHT1. MYB51. NAC3. PUB24. RING1. RPP8. TCH3. WRKY33. WRKY40. WRKY53]	49.1525	[]	0
GO:0034050	host programmed cell death induced by symbiont	[AT1G57630.1. AT1G66090.1. AT1G78410.1. AT5G52760.1. CBP60G. CYP71A13. MPK11. PBS3. PLA2A. RLP19. SARD1. XBAT34]	20.339	[AT2G30550.2. CNGC4. ELI3-2. PGIP2. YLS9]	8.47458	[AT5G64120.1. GPRI1]	3.38983	[]	0	[AT1G68520.1. BGL2. COR15A. NIMIN1. PR5. PRK. SBPASE. WRKY38]	13.5593	[]	0	[]	0	[AT2G21560.1. PHF1. S6K2]	5.08475	[AAT1. AR781. ASA1. AT1G28190.1. AT1G33600.1. AT2G18690.1. AT3G01830.1. AT3G02840.1. AT5G10695.1. AT5G39020.1. BARS1. CA1. CNBT1. CNGC13. EDA39. ERF11. ERF13. FRK1. JAZ1. LHT1. MYB51. NAC3. PUB24. RING1. RPP8. TCH3. WRKY33. WRKY40. WRKY53]	49.1525	[]	0
GO:0010941	regulation of cell death	[AT1G57630.1. AT1G66090.1. AT1G78410.1. AT5G52760.1. CBP60G. CYP71A13. MPK11. PBS3. PLA2A. RLP19. SARD1. XBAT34]	21.0526	[AT2G30550.2. PGIP2. YLS9]	5.26316	[AT5G64120.1. GPRI1. MC2]	5.26316	[]	0	[AT1G68520.1. BGL2. COR15A. NIMIN1. PR5. PRK. SBPASE. WRKY38]	14.0351	[]	0	[]	0	[AT2G21560.1. PHF1. S6K2]	5.26316	[AAT1. AR781. ASA1. AT1G28190.1. AT1G33600.1. AT2G18690.1. AT3G01830.1. AT3G02840.1. AT5G10695.1. AT5G39020.1. BARS1. CA1. CNBT1. CNGC13. EDA39. ERF11. ERF13. FRK1. JAZ1. LHT1. MYB51. NAC3. PUB24. RING1. TCH3. WRKY33. WRKY40. WRKY53]	49.1228	[]	0
GO:0043067	regulation of programmed cell death	[AT1G57630.1. AT1G66090.1. AT1G78410.1. AT5G52760.1. CBP60G. CYP71A13. MPK11. PBS3. PLA2A. RLP19. SARD1. XBAT34]	21.0526	[AT2G30550.2. PGIP2. YLS9]	5.26316	[AT5G64120.1. GPRI1. MC2]	5.26316	[]	0	[AT1G68520.1. BGL2. COR15A. NIMIN1. PR5. PRK. SBPASE. WRKY38]	14.0351	[]	0	[]	0	[AT2G21560.1. PHF1. S6K2]	5.26316	[AAT1. AR781. ASA1. AT1G28190.1. AT1G33600.1. AT2G18690.1. AT3G01830.1. AT3G02840.1. AT5G10695.1. AT5G39020.1. BARS1. CA1. CNBT1. CNGC13. EDA39. ERF11. ERF13. FRK1. JAZ1. LHT1. MYB51. NAC3. PUB24. RING1. TCH3. WRKY33. WRKY40. WRKY53]	49.1228	[]	0
GO:0034976	response to endoplasmic reticulum stress	[AT1G24140.1. AT2G17740.1. MPK11. PBS3. XBAT34]	14.2857	[AT1G60970.1. BIP3]	5.71429	[AT5G42010.1. AT5G62150.1]	5.71429	[PNP-A]	2.85714	[BGL2. PR5. WRKY38]	8.57143	[]	0	[]	0	[S6K2. SAL2. TRP1. ZIP5]	11.4286	[AT1G19020.1. AT2G39210.1. AT3G01830.1. AT3G02840.1. AT5G10695.1. AT5G61560.1. CML37. CNI1. EDA39. ERF11. JAZ1. LHT1. NAC042. NAC3. RING1. WRKY40. YLS5]	48.5714	[AT2G25735.1]	2.85714
GO:0061024	membrane organization	[AT1G57630.1. AT1G66090.1. AT1G78410.1. AT5G52760.1. CBP60G. CYP71A13. MPK11. PBS3. PLA2A. RLP19. SARD1. XBAT34]	20	[AT2G30550.2. PGIP2. YLS9]	5	[AT5G64120.1. GPRI1]	3.33333	[]	0	[AT1G68520.1. BGL2. COR15A. FBA1. NIMIN1. NPQ4. PR5. PRK. PTAC16. SBPASE. WRKY38]	18.3333	[]	0	[]	0	[AT2G21560.1. PHF1. S6K2]	5	[AAT1. AR781. ASA1. AT1G28190.1. AT1G33600.1. AT2G18690.1. AT3G01830.1. AT3G02840.1. AT5G10695.1. AT5G39020.1. BARS1. CA1. CNBT1. CNGC13. EDA39. ERF11. ERF13. FLOT1. FRK1. JAZ1. LHT1. MYB51. NAC3. PUB24. RING1. TCH3. WRKY33. WRKY40. WRKY53]	48.3333	[]	0
GO:0080135	regulation of cellular response to stress	[AT1G57630.1. AT1G66090.1. AT1G78410.1. AT5G52760.1. CBP60G. CYP71A13. MPK11. PBS3. PLA2A. RLP19. SARD1. XBAT34]	20.6897	[AT2G30550.2. PGIP2. YLS9]	5.17241	[AT5G64120.1. GPRI1]	3.44828	[SPX1. SPX3]	3.44828	[AT1G68520.1. BGL2. COR15A. NIMIN1. PR5. PRK. SBPASE. WRKY38]	13.7931	[]	0	[]	0	[AT2G21560.1. PHF1. S6K2]	5.17241	[AAT1. AR781. ASA1. AT1G28190.1. AT1G33600.1. AT2G18690.1. AT3G01830.1. AT3G02840.1. AT5G10695.1. AT5G39020.1. BARS1. CA1. CNBT1. CNGC13. EDA39. ERF11. ERF13. FRK1. JAZ1. LHT1. MYB51. NAC3. PUB24. RING1. TCH3. WRKY33. WRKY40. WRKY53]	48.2759	[]	0
GO:0031347	regulation of defense response	[ARCK1. AT1G57630.1. AT1G66090.1. AT1G78410.1. AT5G52760.1. CBP60G. CYP71A13. GLIP1. MPK11. PBS3. PLA2A. PRXCA. RLP19. SARD1. XBAT34]	20.5479	[AT2G30550.2. AT3G04210.1. JAZ10. PFA-DSP4. PGIP2. YLS9]	8.21918	[AT5G64120.1. GPRI1]	2.73973	[]	0	[AT1G68520.1. AT4G19530.1. BGL2. COR15A. ERF2. NIMIN1. PR5. PRK. SBPASE. WRKY38]	13.6986	[]	0	[]	0	[AT1G13750.1. AT2G21560.1. PHF1. S6K2. WRKY58]	6.84932	[AAT1. AR781. ASA1. AT1G19020.1. AT1G28190.1. AT1G33600.1. AT1G74440.1. AT2G18690.1. AT3G01830.1. AT3G02840.1. AT4G26120.1. AT5G10695.1. AT5G39020.1. AT5G44580.1. BARS1. CA1. CNBT1. CNGC13. EDA39. ERF11. ERF13. FRK1. GGT1. GRP-3. JAZ1. LHT1. MYB51. NAC3. PUB24. RING1. TCH3. WRKY33. WRKY40. WRKY53. YLS5]	47.9452	[]	0
GO:0031348	negative regulation of defense response	[ARCK1. AT1G57630.1. AT1G66090.1. AT1G78410.1. AT5G52760.1. CBP60G. CYP71A13. MPK11. PBS3. PLA2A. RLP19. SARD1. XBAT34]	27.0833	[AT2G30550.2. PGIP2. YLS9]	6.25	[GPRI1]	2.08333	[]	0	[AT1G68520.1. BGL2. COR15A. NIMIN1. PR5. PRK. SBPASE. WRKY38]	16.6667	[]	0	[]	0	[]	0	[ASA1. AT1G19020.1. AT1G33600.1. AT3G01830.1. AT4G26120.1. AT5G39020.1. BARS1. CA1. CNBT1. CNGC13. EDA39. ERF11. FRK1. GGT1. JAZ1. MYB51. NAC3. PUB24. RING1. WRKY33. WRKY40. WRKY53. YLS5]	47.9167	[]	0
GO:0044802	single-organism membrane organization	[AT1G57630.1. AT1G66090.1. AT1G78410.1. AT5G52760.1. CBP60G. CYP71A13. MPK11. PBS3. PLA2A. RLP19. SARD1. XBAT34]	20.339	[AT2G30550.2. PGIP2. YLS9]	5.08475	[AT5G64120.1. GPRI1]	3.38983	[]	0	[AT1G68520.1. BGL2. COR15A. FBA1. NIMIN1. NPQ4. PR5. PRK. PTAC16. SBPASE. WRKY38]	18.6441	[]	0	[]	0	[AT2G21560.1. PHF1. S6K2]	5.08475	[AAT1. AR781. ASA1. AT1G28190.1. AT1G33600.1. AT2G18690.1. AT3G01830.1. AT3G02840.1. AT5G10695.1. AT5G39020.1. BARS1. CA1. CNBT1. CNGC13. EDA39. ERF11. ERF13. FRK1. JAZ1. LHT1. MYB51. NAC3. PUB24. RING1. TCH3. WRKY33. WRKY40. WRKY53]	47.4576	[]	0
GO:0012501	programmed cell death	[AT1G57630.1. AT1G66090.1. AT1G78410.1. AT5G52760.1. CBP60G. CRK5. CYP71A13. MPK11. PBS3. PLA2A. RLP19. SARD1. XBAT34]	20.3125	[AT2G30550.2. CNGC4. ELI3-2. PGIP2. YLS9]	7.8125	[AT5G64120.1. CRK4. GPRI1. MC2]	6.25	[]	0	[AT1G68520.1. BGL2. COR15A. NIMIN1. PR5. PRK. SBPASE. WRKY38]	12.5	[]	0	[CRK20]	1.5625	[AT2G21560.1. PHF1. S6K2]	4.6875	[AAT1. AR781. ASA1. AT1G28190.1. AT1G33600.1. AT2G18690.1. AT3G01830.1. AT3G02840.1. AT5G10695.1. AT5G39020.1. BARS1. CA1. CNBT1. CNGC13. EDA39. ERF11. ERF13. FRK1. JAZ1. KTI1. LHT1. MYB51. NAC3. PUB24. RING1. RPP8. TCH3. WRKY33. WRKY40. WRKY53]	46.875	[]	0
GO:0080134	regulation of response to stress	[ARCK1. AT1G57630.1. AT1G66090.1. AT1G78410.1. AT5G52760.1. CBP60G. CYP71A13. GLIP1. MPK11. PBS3. PLA2A. PRXCA. RLP19. SARD1. XBAT34]	20	[AT2G30550.2. AT3G04210.1. JAZ10. PFA-DSP4. PGIP2. YLS9]	8	[AT5G64120.1. GPRI1]	2.66667	[SPX1. SPX3]	2.66667	[AT1G68520.1. AT4G19530.1. BGL2. COR15A. ERF2. NIMIN1. PR5. PRK. SBPASE. WRKY38]	13.3333	[]	0	[]	0	[AT1G13750.1. AT2G21560.1. PHF1. S6K2. WRKY58]	6.66667	[AAT1. AR781. ASA1. AT1G19020.1. AT1G28190.1. AT1G33600.1. AT1G74440.1. AT2G18690.1. AT3G01830.1. AT3G02840.1. AT4G26120.1. AT5G10695.1. AT5G39020.1. AT5G44580.1. BARS1. CA1. CNBT1. CNGC13. EDA39. ERF11. ERF13. FRK1. GGT1. GRP-3. JAZ1. LHT1. MYB51. NAC3. PUB24. RING1. TCH3. WRKY33. WRKY40. WRKY53. YLS5]	46.6667	[]	0
GO:0035556	intracellular signal transduction	[AOX1D. ARCK1. AT1G57630.1. AT1G78410.1. AT5G52760.1. CBP60G. CYP71A13. MPK11. NAC036. PBS3. PLA2A. RLP19. SARD1. XBAT34]	20.2899	[MAPKKK19. PFA-DSP4. PGIP2. YLS9]	5.7971	[AT2G37430.1. AT4G15975. CBL6. CBL7. GPRI1. WRKY22]	8.69565	[PS2]	1.44928	[AT1G68520.1. BGL2. COR15A. ERF2. NIMIN1. PR5. PRK. SBPASE. WRKY38]	13.0435	[]	0	[]	0	[CBL8. S6K2]	2.89855	[ASA1. AT1G23710.1. AT1G28190.1. AT1G33600.1. AT3G01830.1. AT4G26120.1. AT5G39020.1. AT5G51190.1. AT5G52750.1. BARS1. CA1. CAF1b. CML38. CNBT1. CNI1. EDA39. ERF11. ERF13. FRK1. JAZ1. MYB15. MYB51. NAC3. PP2C5. PUB24. RING1. STZ. SZF1. TCH3. WRKY33. WRKY40. WRKY53]	46.3768	[AT2G25735.1]	1.44928
GO:0002679	respiratory burst involved in defense response	[AT2G17740.1. PBS3. PLA2A. XBAT34]	11.4286	[YLS9]	2.85714	[AT1G51620.2. AT1G51790.1. AT2G27660.1. AT2G37430.1. AT4G15975. AT5G64120.1. IOS1. MLO12. PUB22. WRKY22]	28.5714	[]	0	[BGL2. ERF2. PR5]	8.57143	[]	0	[]	0	[]	0	[AT1G23710.1. AT1G26420.1. AT3G01830.1. AT4G26120.1. AT5G51190.1. AT5G61560.1. CAF1b. CNI1. EDA39. ERF13. MYB15. PUB24. STZ. SZF1. WRKY33. WRKY40]	45.7143	[AT2G25735.1]	2.85714
GO:0045730	respiratory burst	[AT2G17740.1. PBS3. PLA2A. XBAT34]	11.4286	[YLS9]	2.85714	[AT1G51620.2. AT1G51790.1. AT2G27660.1. AT2G37430.1. AT4G15975. AT5G64120.1. IOS1. MLO12. PUB22. WRKY22]	28.5714	[]	0	[BGL2. ERF2. PR5]	8.57143	[]	0	[]	0	[]	0	[AT1G23710.1. AT1G26420.1. AT3G01830.1. AT4G26120.1. AT5G51190.1. AT5G61560.1. CAF1b. CNI1. EDA39. ERF13. MYB15. PUB24. STZ. SZF1. WRKY33. WRKY40]	45.7143	[AT2G25735.1]	2.85714
GO:0009738	abscisic acid-activated signaling pathway	[AOX1D. LTI65. MPK11. PBS3]	12.9032	[BGLU18. CPL3. HAI1. JAZ10. MAPKKK19. MYB102. MYB2. NF-YA5. TAT3]	29.0323	[MIR160B]	3.22581	[]	0	[]	0	[]	0	[]	0	[MYB50. S6K2]	6.45161	[ASA1. AT1G28190.1. CAF1b. CML38. CNI1. ERF11. ERF13. JAZ1. MYB15. NAC3. PP2C5. STZ. UGT71B6. WRKY40]	45.1613	[BT2]	3.22581
GO:0071215	cellular response to abscisic acid stimulus	[AOX1D. LTI65. MPK11. PBS3]	12.9032	[BGLU18. CPL3. HAI1. JAZ10. MAPKKK19. MYB102. MYB2. NF-YA5. TAT3]	29.0323	[MIR160B]	3.22581	[]	0	[]	0	[]	0	[]	0	[MYB50. S6K2]	6.45161	[ASA1. AT1G28190.1. CAF1b. CML38. CNI1. ERF11. ERF13. JAZ1. MYB15. NAC3. PP2C5. STZ. UGT71B6. WRKY40]	45.1613	[BT2]	3.22581
GO:0002682	regulation of immune system process	[ARCK1. AT1G57630.1. AT1G66090.1. AT1G78410.1. AT5G52760.1. CBP60G. CYP71A13. GLIP1. MPK11. PBS3. PLA2A. PRXCA. RLP19. SARD1. XBAT34]	24.1935	[AT2G30550.2. JAZ10. PGIP2. YLS9]	6.45161	[AT5G64120.1. GPRI1]	3.22581	[]	0	[AT1G68520.1. AT4G19530.1. BGL2. COR15A. ERF2. NIMIN1. PR5. PRK. SBPASE. WRKY38]	16.129	[]	0	[]	0	[AT2G21560.1. PHF1. S6K2]	4.83871	[AAT1. AR781. ASA1. AT1G28190.1. AT1G33600.1. AT2G18690.1. AT3G01830.1. AT3G02840.1. AT5G10695.1. AT5G39020.1. BARS1. CA1. CNBT1. CNGC13. EDA39. ERF11. ERF13. FRK1. JAZ1. LHT1. MYB51. NAC3. PUB24. RING1. TCH3. WRKY33. WRKY40. WRKY53]	45.1613	[]	0
GO:0045088	regulation of innate immune response	[ARCK1. AT1G57630.1. AT1G66090.1. AT1G78410.1. AT5G52760.1. CBP60G. CYP71A13. GLIP1. MPK11. PBS3. PLA2A. PRXCA. RLP19. SARD1. XBAT34]	24.1935	[AT2G30550.2. JAZ10. PGIP2. YLS9]	6.45161	[AT5G64120.1. GPRI1]	3.22581	[]	0	[AT1G68520.1. AT4G19530.1. BGL2. COR15A. ERF2. NIMIN1. PR5. PRK. SBPASE. WRKY38]	16.129	[]	0	[]	0	[AT2G21560.1. PHF1. S6K2]	4.83871	[AAT1. AR781. ASA1. AT1G28190.1. AT1G33600.1. AT2G18690.1. AT3G01830.1. AT3G02840.1. AT5G10695.1. AT5G39020.1. BARS1. CA1. CNBT1. CNGC13. EDA39. ERF11. ERF13. FRK1. JAZ1. LHT1. MYB51. NAC3. PUB24. RING1. TCH3. WRKY33. WRKY40. WRKY53]	45.1613	[]	0
GO:0050776	regulation of immune response	[ARCK1. AT1G57630.1. AT1G66090.1. AT1G78410.1. AT5G52760.1. CBP60G. CYP71A13. GLIP1. MPK11. PBS3. PLA2A. PRXCA. RLP19. SARD1. XBAT34]	24.1935	[AT2G30550.2. JAZ10. PGIP2. YLS9]	6.45161	[AT5G64120.1. GPRI1]	3.22581	[]	0	[AT1G68520.1. AT4G19530.1. BGL2. COR15A. ERF2. NIMIN1. PR5. PRK. SBPASE. WRKY38]	16.129	[]	0	[]	0	[AT2G21560.1. PHF1. S6K2]	4.83871	[AAT1. AR781. ASA1. AT1G28190.1. AT1G33600.1. AT2G18690.1. AT3G01830.1. AT3G02840.1. AT5G10695.1. AT5G39020.1. BARS1. CA1. CNBT1. CNGC13. EDA39. ERF11. ERF13. FRK1. JAZ1. LHT1. MYB51. NAC3. PUB24. RING1. TCH3. WRKY33. WRKY40. WRKY53]	45.1613	[]	0
GO:0042430	indole-containing compound metabolic process	[CYP706A1. CYP71A12. CYP71A13]	10.3448	[]	0	[AT1G52200.1. AT5G44020.1. IOS1. pEARLI4]	13.7931	[]	0	[]	0	[SULTR2;1]	3.44828	[CYP710A3]	3.44828	[ASB1. AT1G13750.1. CYP81F3. TRP1]	13.7931	[ASA1. AT2G18690.1. BARS1. CYP706A2. CYP81F2. EDA39. GRP-3. IGMT1. IGMT2. MYB51. NAC042. WRKY33. YLS5]	44.8276	[PIL6. PMT6. SNG1]	10.3448
GO:0009642	response to light intensity	[LOX3. PLA2A. XBAT34]	10.3448	[AT1G60970.1. BIP3. GPT2]	10.3448	[GDH1]	3.44828	[]	0	[GAPA. GAPB. LHCB2.1. LHCB2.2. LHCB4.3. LHCB5]	20.6897	[]	0	[]	0	[AT5G37670.1]	3.44828	[APE2. AR781. ASN1. AT1G07135. AT1G21400.1. BCB. EDA39. HSPRO2. LHCB4.1. STZ. SZF1. TCH3. WRKY40]	44.8276	[AT-HSFA7B. BCE2]	6.89655
GO:0009863	salicylic acid mediated signaling pathway	[ARCK1. AT1G57630.1. AT1G66090.1. AT1G78410.1. AT5G52760.1. CBP60G. CYP71A13. MPK11. PBS3. PLA2A. RLP19. SARD1. XBAT34]	22.4138	[AATP1. AT2G30550.2. PGIP2. SUS4. YLS9]	8.62069	[AT5G64120.1. GPRI1]	3.44828	[]	0	[AT1G68520.1. AT4G13820.1. BGL2. COR15A. NIMIN1. PR5. PRK. SBPASE. WRKY38]	15.5172	[AT4G33070.1]	1.72414	[]	0	[S6K2]	1.72414	[AR781. ASA1. AT1G19020.1. AT1G28190.1. AT1G33600.1. AT2G18690.1. AT3G01830.1. AT4G26120.1. AT5G39020.1. BARS1. CA1. CNBT1. CNGC13. EDA39. ERF11. ERF13. FRK1. GGT1. JAZ1. MYB51. NAC3. PUB24. RING1. WRKY33. WRKY40. WRKY53]	44.8276	[AT4G27450.1]	1.72414
GO:0071446	cellular response to salicylic acid stimulus	[ARCK1. AT1G57630.1. AT1G66090.1. AT1G78410.1. AT5G52760.1. CBP60G. CYP71A13. MPK11. PBS3. PLA2A. RLP19. SARD1. XBAT34]	22.4138	[AATP1. AT2G30550.2. PGIP2. SUS4. YLS9]	8.62069	[AT5G64120.1. GPRI1]	3.44828	[]	0	[AT1G68520.1. AT4G13820.1. BGL2. COR15A. NIMIN1. PR5. PRK. SBPASE. WRKY38]	15.5172	[AT4G33070.1]	1.72414	[]	0	[S6K2]	1.72414	[AR781. ASA1. AT1G19020.1. AT1G28190.1. AT1G33600.1. AT2G18690.1. AT3G01830.1. AT4G26120.1. AT5G39020.1. BARS1. CA1. CNBT1. CNGC13. EDA39. ERF11. ERF13. FRK1. GGT1. JAZ1. MYB51. NAC3. PUB24. RING1. WRKY33. WRKY40. WRKY53]	44.8276	[AT4G27450.1]	1.72414
GO:0071369	cellular response to ethylene stimulus	[GLIP1. LOX4]	6.89655	[ERF1. HCHIB]	6.89655	[AT1G76800.1]	3.44828	[AT2G36970.1]	3.44828	[AT4G13820.1. ERF2]	6.89655	[AT5G55620.1]	3.44828	[CYP71B22. CYP71B5]	6.89655	[AT3G04640.1. EIL2. PRP3. TRP1. UGT71C3]	17.2414	[AT1G23710.1. AT1G64710.1. AT4G29780.1. AT5G64870.1. CAF1a. CAF1b. CML38. ERF11. ERF13. MYB15. STZ. SZF1. WRKY40]	44.8276	[]	0
GO:0000165	MAPK cascade	[ARCK1. AT1G57630.1. AT1G78410.1. AT5G52760.1. CBP60G. CYP71A13. MPK11. NAC036. PBS3. PLA2A. RLP19. SARD1. XBAT34]	28.8889	[PFA-DSP4. PGIP2. YLS9]	6.66667	[GPRI1]	2.22222	[]	0	[AT1G68520.1. BGL2. COR15A. NIMIN1. PR5. PRK. SBPASE. WRKY38]	17.7778	[]	0	[]	0	[]	0	[ASA1. AT1G33600.1. AT3G01830.1. AT5G39020.1. AT5G52750.1. BARS1. CA1. CAF1b. CNBT1. EDA39. ERF11. FRK1. JAZ1. MYB51. NAC3. PUB24. RING1. WRKY33. WRKY40. WRKY53]	44.4444	[]	0
GO:0023014	signal transduction by phosphorylation	[ARCK1. AT1G57630.1. AT1G78410.1. AT5G52760.1. CBP60G. CYP71A13. MPK11. NAC036. PBS3. PLA2A. RLP19. SARD1. XBAT34]	28.8889	[PFA-DSP4. PGIP2. YLS9]	6.66667	[GPRI1]	2.22222	[]	0	[AT1G68520.1. BGL2. COR15A. NIMIN1. PR5. PRK. SBPASE. WRKY38]	17.7778	[]	0	[]	0	[]	0	[ASA1. AT1G33600.1. AT3G01830.1. AT5G39020.1. AT5G52750.1. BARS1. CA1. CAF1b. CNBT1. EDA39. ERF11. FRK1. JAZ1. MYB51. NAC3. PUB24. RING1. WRKY33. WRKY40. WRKY53]	44.4444	[]	0
GO:0071407	cellular response to organic cyclic compound	[ARCK1. AT1G57630.1. AT1G66090.1. AT1G78410.1. AT5G52760.1. CBP60G. CYP71A13. GRF8. MPK11. PBS3. PLA2A. RLP19. SARD1. XBAT34]	23.7288	[AATP1. AT2G30550.2. PGIP2. SUS4. YLS9]	8.47458	[AT5G64120.1. GPRI1]	3.38983	[]	0	[AT1G68520.1. AT4G13820.1. BGL2. COR15A. NIMIN1. PR5. PRK. SBPASE. WRKY38]	15.2542	[AT4G33070.1]	1.69492	[]	0	[S6K2]	1.69492	[AR781. ASA1. AT1G19020.1. AT1G28190.1. AT1G33600.1. AT2G18690.1. AT3G01830.1. AT4G26120.1. AT5G39020.1. BARS1. CA1. CNBT1. CNGC13. EDA39. ERF11. ERF13. FRK1. GGT1. JAZ1. MYB51. NAC3. PUB24. RING1. WRKY33. WRKY40. WRKY53]	44.0678	[AT4G27450.1]	1.69492
GO:0045087	innate immune response	[ARCK1. AT1G57630.1. AT1G66090.1. AT1G78410.1. AT2G17740.1. AT5G52760.1. CBP60G. CRK14. CYP71A12. CYP71A13. GLIP1. MPK11. NAC036. PBS3. PLA2A. PRXCA. RLP19. SARD1. XBAT34]	17.4312	[AATP1. AT2G30550.2. AT3G04210.1. AT5G22530.1. CNGC4. ELI3-2. HCHIB. JAZ10. OSM34. PGIP2. PR4. SUS4. TAT3. YLS9]	12.844	[AT5G62150.1. AT5G64120.1. GLIP2. GPRI1. MES1. MLO12]	5.50459	[PNP-A]	0.917431	[AT1G68520.1. AT4G19530.1. BGL2. COR15A. ECS1. ERF2. NIMIN1. PR5. PRK. RPP4. SBPASE. WRKY38]	11.0092	[AT4G33070.1]	0.917431	[]	0	[AT1G13750.1. AT2G21560.1. PHF1. S6K2. SAL2. TRP1. ZIP5]	6.42202	[AAT1. AR781. ASA1. AT1G10340.1. AT1G19020.1. AT1G28190.1. AT1G33600.1. AT1G74440.1. AT2G18690.1. AT2G39210.1. AT3G01830.1. AT3G02840.1. AT3G15356.1. AT4G26120.1. AT4G38560.2. AT5G10695.1. AT5G39020.1. AT5G44580.1. AT5G52750.1. BARS1. CA1. CAF1b. CNBT1. CNGC13. CNI1. CYP81F2. EDA39. ERF11. ERF13. FRK1. GGT1. GRP-3. GSTF7. HSPRO2. JAZ1. LHT1. MYB51. NAC042. NAC3. PUB24. RING1. RPP8. TCH3. WRKY33. …	44.0367	[AT4G27450.1]	0.917431
GO:0009697	salicylic acid biosynthetic process	[ARCK1. AT1G57630.1. AT1G66090.1. AT1G78410.1. AT5G52760.1. CBP60G. CRK14. CYP71A13. MPK11. PBS3. PLA2A. SARD1. XBAT34]	31.7073	[AT2G30550.2. AT5G22530.1. TAT3]	7.31707	[]	0	[]	0	[BGL2. ECS1. NIMIN1. PR5. PRK. SBPASE. WRKY38]	17.0732	[]	0	[]	0	[]	0	[ASA1. AT1G10340.1. AT3G01830.1. AT4G26120.1. AT4G38560.2. AT5G39020.1. BARS1. CA1. CNBT1. CNGC13. EDA39. FRK1. MYB51. PUB24. WRKY33. WRKY40. WRKY46. WRKY53]	43.9024	[]	0
GO:0050832	defense response to fungus	[ARCK1. AT1G66090.1. AT1G78410.1. AT5G52760.1. CBP60G. CYP71A13. GLIP1. GSTF3. MPK11. PBS3. PLA2A. PRXCA. SARD1. XBAT34]	19.1781	[AT5G61890.1. BGLU18. HCHIB. OSM34. PR4. TI1. YLS9]	9.58904	[AT2G38870.1. AT5G64120.1. IOS1. LOV1. MES1. MLO12. UPI]	9.58904	[]	0	[AT1G67865.1. BGL2. NIMIN1. PR5. PRK. RPP4. SBPASE. WRKY38]	10.9589	[]	0	[]	0	[AT4G01700.1. TRX5]	2.73973	[ASA1. AT1G15010.1. AT1G19020.1. AT2G18690.1. AT2G39210.1. AT3G01830.1. AT3G02840.1. AT3G15356.1. AT4G28350.1. AT5G05300.1. AT5G39020.1. BARS1. BCB. CA1. CNBT1. CNGC13. CYP81F2. EDA39. ERF11. FRK1. GSTF2. GSTF7. JAZ1. LOV1. MYB51. NAC3. PUB24. SZF1. WAKL2. WRKY33. WRKY40. WRKY53]	43.8356	[AT2G25735.1. AT5G39580.1. SKOR]	4.10959
GO:0097306	cellular response to alcohol	[AOX1D. GRF8. LTI65. MPK11. PBS3]	15.625	[BGLU18. CPL3. HAI1. JAZ10. MAPKKK19. MYB102. MYB2. NF-YA5. TAT3]	28.125	[MIR160B]	3.125	[]	0	[]	0	[]	0	[]	0	[MYB50. S6K2]	6.25	[ASA1. AT1G28190.1. CAF1b. CML38. CNI1. ERF11. ERF13. JAZ1. MYB15. NAC3. PP2C5. STZ. UGT71B6. WRKY40]	43.75	[BT2]	3.125
GO:0009595	detection of biotic stimulus	[ARCK1. AT1G78410.1. AT5G52760.1. CBP60G. CYP71A13. FLS2. MPK11. PBS3. PLA2A. SARD1. XBAT34]	34.375	[SBT3.3]	3.125	[]	0	[]	0	[BGL2. NIMIN1. PR5. PRK. SBPASE. WRKY38]	18.75	[]	0	[]	0	[]	0	[ASA1. AT1G10340.1. AT5G39020.1. AT5G61560.1. BARS1. CA1. CNBT1. EDA39. FRK1. MYB51. PUB24. WRKY33. WRKY40. WRKY53]	43.75	[]	0
GO:0009862	systemic acquired resistance. salicylic acid mediated signaling pathway	[ARCK1. AT1G78410.1. AT5G52760.1. CBP60G. CYP71A13. MPK11. PBS3. PLA2A. RLP19. SARD1. XBAT34]	23.913	[AATP1. PGIP2. SUS4. YLS9]	8.69565	[GPRI1]	2.17391	[]	0	[AT1G68520.1. BGL2. COR15A. NIMIN1. PR5. PRK. SBPASE. WRKY38]	17.3913	[AT4G33070.1]	2.17391	[]	0	[]	0	[ASA1. AT1G19020.1. AT1G33600.1. AT3G01830.1. AT5G39020.1. BARS1. CA1. CNBT1. EDA39. ERF11. FRK1. GGT1. JAZ1. MYB51. NAC3. PUB24. RING1. WRKY33. WRKY40. WRKY53]	43.4783	[AT4G27450.1]	2.17391
GO:0008219	cell death	[AT1G57630.1. AT1G66090.1. AT1G78410.1. AT5G52760.1. CBP60G. CRK5. CYP71A13. MPK11. PBS3. PLA2A. RLP19. SARD1. XBAT34]	18.8406	[AT2G30550.2. CNGC4. ELI3-2. PGIP2. YLS9]	7.24638	[AT5G64120.1. CRK4. GPRI1. MC2. MLO12]	7.24638	[]	0	[AT1G68520.1. AT4G13820.1. BGL2. COR15A. NIMIN1. PR5. PRK. SBPASE. WRKY38]	13.0435	[]	0	[CRK20]	1.44928	[AT2G21560.1. MLO14. MLO15. PHF1. S6K2]	7.24638	[AAT1. AR781. ASA1. AT1G28190.1. AT1G33600.1. AT2G18690.1. AT3G01830.1. AT3G02840.1. AT5G10695.1. AT5G39020.1. BARS1. CA1. CNBT1. CNGC13. EDA39. ERF11. ERF13. FRK1. JAZ1. KTI1. LHT1. MYB51. NAC3. PUB24. RING1. RPP8. TCH3. WRKY33. WRKY40. WRKY53]	43.4783	[MLO3]	1.44928
GO:0048585	negative regulation of response to stimulus	[ARCK1. AT1G57630.1. AT1G66090.1. AT1G78410.1. AT5G52760.1. CBP60G. CYP71A13. MPK11. PBS3. PLA2A. RLP19. SARD1. XBAT34]	24.5283	[AT2G30550.2. CPL3. HAI1. PFA-DSP4. PGIP2. YLS9]	11.3208	[GLIP2. GPRI1]	3.77358	[]	0	[AT1G68520.1. BGL2. COR15A. NIMIN1. PR5. PRK. SBPASE. WRKY38]	15.0943	[]	0	[]	0	[]	0	[ASA1. AT1G19020.1. AT1G33600.1. AT3G01830.1. AT4G26120.1. AT5G39020.1. BARS1. CA1. CNBT1. CNGC13. EDA39. ERF11. FRK1. GGT1. JAZ1. MYB51. NAC3. PUB24. RING1. WRKY33. WRKY40. WRKY53. YLS5]	43.3962	[AT1G80440.1]	1.88679
GO:1901698	response to nitrogen compound	[AT1G24140.1. AT1G66090.1. AT1G78410.1. AT2G17740.1. AT5G52760.1. CBP60G. CCR4. CYP71A13. LOX3. LOX4. NAC036. PBS3. PLA2A. SARD1. XBAT34]	12	[AT5G63130.1. HCHIB. PR4. YLS9]	3.2	[AT1G11540.1. AT1G51620.2. AT1G51790.1. AT1G52200.1. AT1G76800.1. AT2G21045.1. AT2G27660.1. AT2G28960.1. AT2G37430.1. AT3G23190.1. AT4G15975. AT5G05400.1. AT5G64100.1. AT5G64120.1. CRK26. CYP705A13. CYP706A7. IOS1. IREG2. MLO12. PP2-A3. PTR3. PUB22. TRI. UCC2. WRKY22. WRKY9]	21.6	[]	0	[AGL44. BGL2. ERF2. NIMIN1. PR5. PRK. RAB18. SBPASE. WRKY38]	7.2	[AT5G55620.1]	0.8	[CYP71B5]	0.8	[AT1G05340.1. AT3G04640.1. AT4G01700.1. AT4G26010.1. AT5G17820.1. MAP18. RHS13. S6K2. UCP5]	7.2	[AR781. ASA1. AT1G07135. AT1G19020.1. AT1G23710.1. AT1G26420.1. AT2G18690.1. AT2G25460.1. AT3G01830.1. AT3G02840.1. AT4G26120.1. AT4G27280.1. AT4G28350.1. AT4G29780.1. AT5G05300.1. AT5G39020.1. AT5G40645.1. AT5G51190.1. AT5G57510.1. AT5G61560.1. AT5G64870.1. BARS1. CA1. CAF1a. CAF1b. CML38. CNBT1. CNGC13. CNI1. CYP707A3. CYP81F2. DIC2. EDA39. ERF11. ERF13. FBS1. FRK1. HSPRO2. JAZ1. KTI1. MYB15. M…	43.2	[AT2G25735.1. AT5G07080.1. AT5G14120.1. BT2. SKOR]	4
GO:0043900	regulation of multi-organism process	[AT1G78410.1. AT5G52760.1. CBP60G. CYP71A13. PBS3. PLA2A. SARD1]	25	[JAZ10. PFA-DSP4]	7.14286	[]	0	[]	0	[BGL2. NIMIN1. PR5. PRK. SBPASE. WRKY38]	21.4286	[]	0	[]	0	[ROPGEF12]	3.57143	[ASA1. AT5G39020.1. BARS1. CA1. CNBT1. EDA39. FRK1. MYB51. PUB24. WRKY33. WRKY40. WRKY53]	42.8571	[]	0
GO:0009696	salicylic acid metabolic process	[ARCK1. AT1G57630.1. AT1G66090.1. AT1G78410.1. AT5G52760.1. CBP60G. CRK14. CYP71A13. MPK11. PBS3. PLA2A. SARD1. XBAT34]	30.9524	[AT2G30550.2. AT5G22530.1. TAT3]	7.14286	[MES1]	2.38095	[]	0	[BGL2. ECS1. NIMIN1. PR5. PRK. SBPASE. WRKY38]	16.6667	[]	0	[]	0	[]	0	[ASA1. AT1G10340.1. AT3G01830.1. AT4G26120.1. AT4G38560.2. AT5G39020.1. BARS1. CA1. CNBT1. CNGC13. EDA39. FRK1. MYB51. PUB24. WRKY33. WRKY40. WRKY46. WRKY53]	42.8571	[]	0
GO:0048583	regulation of response to stimulus	[AHP4. ARCK1. AT1G57630.1. AT1G66090.1. AT1G78410.1. AT5G52760.1. CBP60G. CYP71A13. GLIP1. MPK11. PBS3. PLA2A. PRXCA. RLP19. SARD1. XBAT34]	19.5122	[AT2G30550.2. AT3G04210.1. BGLU18. CPL3. HAI1. JAZ10. PFA-DSP4. PGIP2. YLS9]	10.9756	[AT5G64120.1. GLIP2. GPRI1]	3.65854	[SPX1. SPX3]	2.43902	[AT1G68520.1. AT4G19530.1. BGL2. COR15A. ERF2. NIMIN1. PR5. PRK. SBPASE. WRKY38]	12.1951	[]	0	[]	0	[AT1G13750.1. AT2G21560.1. PHF1. S6K2. WRKY58]	6.09756	[AAT1. AR781. ASA1. AT1G19020.1. AT1G28190.1. AT1G33600.1. AT1G74440.1. AT2G18690.1. AT3G01830.1. AT3G02840.1. AT4G26120.1. AT5G10695.1. AT5G39020.1. AT5G44580.1. BARS1. CA1. CNBT1. CNGC13. EDA39. ERF11. ERF13. FRK1. GGT1. GRP-3. JAZ1. LHT1. MYB51. NAC3. PUB24. RING1. TCH3. WRKY33. WRKY40. WRKY53. YLS5]	42.6829	[AT1G80440.1. PIL6]	2.43902
GO:0009620	response to fungus	[ARCK1. AT1G66090.1. AT1G78410.1. AT5G52760.1. CBP60G. CYP71A13. GLIP1. GSTF3. LOX3. LOX4. MPK11. PBS3. PLA2A. PRXCA. SARD1. WAKL10. XBAT34]	20	[AT5G61890.1. BGLU18. HCHIB. JAZ10. OSM34. PR4. TAT3. TI1. YLS9]	10.5882	[AT2G38870.1. AT5G64120.1. IOS1. LOV1. MES1. MLO12. UPI]	8.23529	[]	0	[AT1G67865.1. BGL2. NIMIN1. PR5. PRK. RPP4. SBPASE. WRKY38]	9.41176	[]	0	[]	0	[AT1G66760.2. AT3G03290.1. AT4G01700.1. MRH6. TRX5]	5.88235	[ASA1. AT1G15010.1. AT1G19020.1. AT2G18690.1. AT2G39210.1. AT3G01830.1. AT3G02840.1. AT3G15356.1. AT4G28350.1. AT5G05300.1. AT5G39020.1. AT5G61560.1. BARS1. BCB. CA1. CML38. CNBT1. CNGC13. CYP81F2. EDA39. ERF11. FRK1. GSTF2. GSTF7. JAZ1. LOV1. MYB51. NAC3. PUB24. RING1. STZ. SZF1. WAKL2. WRKY33. WRKY40. WRKY53]	42.3529	[AT2G25735.1. AT5G39580.1. SKOR]	3.52941
GO:0042435	indole-containing compound biosynthetic process	[CYP706A1. CYP71A12. CYP71A13]	11.5385	[]	0	[AT1G52200.1. AT5G44020.1. IOS1. pEARLI4]	15.3846	[]	0	[]	0	[SULTR2;1]	3.84615	[CYP710A3]	3.84615	[ASB1. AT1G13750.1. TRP1]	11.5385	[ASA1. AT2G18690.1. BARS1. CYP706A2. CYP81F2. EDA39. GRP-3. MYB51. NAC042. WRKY33. YLS5]	42.3077	[PIL6. PMT6. SNG1]	11.5385
GO:0009867	jasmonic acid mediated signaling pathway	[AT1G57630.1. AT1G66090.1. AT1G78410.1. AT5G52760.1. CBP60G. CYP71A13. MPK11. PBS3. PLA2A. RLP19. SARD1. XBAT34]	23.0769	[AT2G30550.2. ERF1. JAZ10. PGIP2. RNS1. TAT3. YLS9]	13.4615	[GPRI1]	1.92308	[]	0	[AT1G68520.1. BGL2. COR15A. ERF2. NIMIN1. PR5. PRK. SBPASE. WRKY38]	17.3077	[]	0	[]	0	[S6K2]	1.92308	[AR781. ASA1. AT1G28190.1. AT1G33600.1. AT3G01830.1. AT5G39020.1. BARS1. CA1. CNBT1. EDA39. ERF11. ERF13. FRK1. JAZ1. MYB15. MYB51. NAC3. PUB24. RING1. WRKY33. WRKY40. WRKY53]	42.3077	[]	0
GO:0071395	cellular response to jasmonic acid stimulus	[AT1G57630.1. AT1G66090.1. AT1G78410.1. AT5G52760.1. CBP60G. CYP71A13. MPK11. PBS3. PLA2A. RLP19. SARD1. XBAT34]	23.0769	[AT2G30550.2. ERF1. JAZ10. PGIP2. RNS1. TAT3. YLS9]	13.4615	[GPRI1]	1.92308	[]	0	[AT1G68520.1. BGL2. COR15A. ERF2. NIMIN1. PR5. PRK. SBPASE. WRKY38]	17.3077	[]	0	[]	0	[S6K2]	1.92308	[AR781. ASA1. AT1G28190.1. AT1G33600.1. AT3G01830.1. AT5G39020.1. BARS1. CA1. CNBT1. EDA39. ERF11. ERF13. FRK1. JAZ1. MYB15. MYB51. NAC3. PUB24. RING1. WRKY33. WRKY40. WRKY53]	42.3077	[]	0
GO:0006605	protein targeting	[ARI12. AT1G57630.1. AT1G57650.1. AT1G66090.1. AT1G78410.1. AT5G52760.1. CBP60G. CYP706A1. CYP71A12. CYP71A13. MPK11. PBS3. PLA2A. RLP19. SARD1. XBAT34]	23.1884	[AT2G30550.2. CHX17. IDA. PGIP2. YLS9]	7.24638	[AT5G64120.1. CHX20. GPRI1]	4.34783	[]	0	[AT1G68520.1. BGL2. COR15A. NIMIN1. PR5. PRK. SBPASE. WRKY38]	11.5942	[AT2G04050.1]	1.44928	[AT1G33870.1. AT1G33880.1. AT2G34315.1. CYP710A3]	5.7971	[AT2G21560.1. PHF1. S6K2]	4.34783	[AAT1. AR781. ASA1. AT1G28190.1. AT1G33600.1. AT2G18690.1. AT3G01830.1. AT3G02840.1. AT5G10695.1. AT5G39020.1. BARS1. CA1. CNBT1. CNGC13. CYP706A2. EDA39. ERF11. ERF13. FRK1. JAZ1. LHT1. MYB51. NAC3. PUB24. RING1. TCH3. WRKY33. WRKY40. WRKY53]	42.029	[]	0
GO:0046189	phenol-containing compound biosynthetic process	[ARCK1. AT1G57630.1. AT1G66090.1. AT1G78410.1. AT5G52760.1. CBP60G. CRK14. CYP71A13. MPK11. PBS3. PLA2A. SARD1. XBAT34]	30.2326	[AT2G30550.2. AT5G22530.1. DIR5. TAT3]	9.30233	[]	0	[]	0	[BGL2. ECS1. NIMIN1. PR5. PRK. SBPASE. WRKY38]	16.2791	[]	0	[]	0	[]	0	[ASA1. AT1G10340.1. AT3G01830.1. AT4G26120.1. AT4G38560.2. AT5G39020.1. BARS1. CA1. CNBT1. CNGC13. EDA39. FRK1. MYB51. PUB24. WRKY33. WRKY40. WRKY46. WRKY53]	41.8605	[MYBL2]	2.32558
GO:0009814	defense response. incompatible interaction	[ARCK1. AT1G57630.1. AT1G78410.1. AT2G17740.1. AT5G52760.1. CBP60G. CRK14. CYP71A13. GLIP1. MPK11. NAC036. PBS3. PLA2A. RLP19. SARD1. XBAT34]	19.0476	[AATP1. AT3G04210.1. AT5G22530.1. HCHIB. JAZ10. OSM34. PGIP2. PR4. SUS4. TAT3. YLS9]	13.0952	[AT5G62150.1. GLIP2. GPRI1. MES1. MLO12]	5.95238	[PNP-A]	1.19048	[AT1G68520.1. BGL2. COR15A. ECS1. NIMIN1. PR5. PRK. RPP4. SBPASE. WRKY38]	11.9048	[AT4G33070.1]	1.19048	[]	0	[AT1G13750.1. SAL2. TRP1. ZIP5]	4.7619	[ASA1. AT1G10340.1. AT1G19020.1. AT1G33600.1. AT1G74440.1. AT2G39210.1. AT3G01830.1. AT3G15356.1. AT4G38560.2. AT5G39020.1. AT5G44580.1. AT5G52750.1. BARS1. CA1. CAF1b. CNBT1. CNI1. EDA39. ERF11. FRK1. GGT1. GRP-3. GSTF7. HSPRO2. JAZ1. MYB51. NAC042. NAC3. PUB24. RING1. WRKY33. WRKY40. WRKY46. WRKY53. YLS5]	41.6667	[AT4G27450.1]	1.19048
GO:0009404	toxin metabolic process	[CYP71A13. GRF8. GSTF3]	12.5	[AT2G38240.1. CHX17. ELI3-2. GPX7. GSTU3. GSTU4. PLDP2]	29.1667	[MLO12]	4.16667	[]	0	[]	0	[AT5G16980.2]	4.16667	[]	0	[GPX4. GSTU28]	8.33333	[AAT1. BCAT-2. BCAT7. GSTF2. GSTF6. GSTF7. GSTU10. NAC042. WRKY28. WRKY33]	41.6667	[]	0
GO:0009627	systemic acquired resistance	[ARCK1. AT1G78410.1. AT2G17740.1. AT5G52760.1. CBP60G. CRK14. CYP71A13. GLIP1. MPK11. PBS3. PLA2A. RLP19. SARD1. XBAT34]	20	[AATP1. AT3G04210.1. AT5G22530.1. JAZ10. PGIP2. PR4. SUS4. TAT3. YLS9]	12.8571	[AT5G62150.1. GPRI1. MES1]	4.28571	[PNP-A]	1.42857	[AT1G68520.1. BGL2. COR15A. NIMIN1. PR5. PRK. SBPASE. WRKY38]	11.4286	[AT4G33070.1]	1.42857	[]	0	[AT1G13750.1. SAL2. TRP1. ZIP5]	5.71429	[ASA1. AT1G10340.1. AT1G19020.1. AT1G33600.1. AT1G74440.1. AT2G39210.1. AT3G01830.1. AT4G38560.2. AT5G39020.1. AT5G44580.1. BARS1. CA1. CNBT1. EDA39. ERF11. FRK1. GGT1. GRP-3. JAZ1. MYB51. NAC042. NAC3. PUB24. RING1. WRKY33. WRKY40. WRKY46. WRKY53. YLS5]	41.4286	[AT4G27450.1]	1.42857
GO:0042742	defense response to bacterium	[ARCK1. AT1G78410.1. AT5G52760.1. CBP60G. CRK5. CYP71A12. CYP71A13. FLS2. GLIP1. PBS3. PLA2A. PRXCA. SARD1. XBAT34]	24.1379	[MIR398C. OSM34. PFA-DSP4. PR4. YLS9]	8.62069	[CRK4. GLIP2. PTR3]	5.17241	[]	0	[BGL2. ECS1. ERF2. GAPA. GAPB. NIMIN1. PR5. PRK. SBPASE. WRKY38]	17.2414	[]	0	[CRK20]	1.72414	[TRP1]	1.72414	[ASA1. AT3G01830.1. AT5G39020.1. BARS1. CA1. CAF1a. CAF1b. CNBT1. CNI1. CYP81F2. EDA39. FRK1. GSTF2. GSTF6. GSTF7. HSPRO2. JAZ1. KTI1. MYB51. PUB24. WRKY33. WRKY40. WRKY53. YLS5]	41.3793	[]	0
GO:0006569	tryptophan catabolic process	[CYP706A1. CYP71A12. CYP71A13]	17.6471	[]	0	[AT1G52200.1. IOS1. pEARLI4]	17.6471	[]	0	[]	0	[]	0	[CYP710A3]	5.88235	[AT1G13750.1. TRP1]	11.7647	[ASA1. AT2G18690.1. BARS1. CYP706A2. EDA39. GRP-3. YLS5]	41.1765	[PMT6]	5.88235
GO:0009074	aromatic amino acid family catabolic process	[CYP706A1. CYP71A12. CYP71A13]	17.6471	[]	0	[AT1G52200.1. IOS1. pEARLI4]	17.6471	[]	0	[]	0	[]	0	[CYP710A3]	5.88235	[AT1G13750.1. TRP1]	11.7647	[ASA1. AT2G18690.1. BARS1. CYP706A2. EDA39. GRP-3. YLS5]	41.1765	[PMT6]	5.88235
GO:0042436	indole-containing compound catabolic process	[CYP706A1. CYP71A12. CYP71A13]	17.6471	[]	0	[AT1G52200.1. IOS1. pEARLI4]	17.6471	[]	0	[]	0	[]	0	[CYP710A3]	5.88235	[AT1G13750.1. TRP1]	11.7647	[ASA1. AT2G18690.1. BARS1. CYP706A2. EDA39. GRP-3. YLS5]	41.1765	[PMT6]	5.88235
GO:0046218	indolalkylamine catabolic process	[CYP706A1. CYP71A12. CYP71A13]	17.6471	[]	0	[AT1G52200.1. IOS1. pEARLI4]	17.6471	[]	0	[]	0	[]	0	[CYP710A3]	5.88235	[AT1G13750.1. TRP1]	11.7647	[ASA1. AT2G18690.1. BARS1. CYP706A2. EDA39. GRP-3. YLS5]	41.1765	[PMT6]	5.88235
GO:0018958	phenol-containing compound metabolic process	[ARCK1. AT1G57630.1. AT1G66090.1. AT1G78410.1. AT5G52760.1. CBP60G. CRK14. CYP71A13. MPK11. PBS3. PLA2A. SARD1. XBAT34]	29.5455	[AT2G30550.2. AT5G22530.1. DIR5. TAT3]	9.09091	[MES1]	2.27273	[]	0	[BGL2. ECS1. NIMIN1. PR5. PRK. SBPASE. WRKY38]	15.9091	[]	0	[]	0	[]	0	[ASA1. AT1G10340.1. AT3G01830.1. AT4G26120.1. AT4G38560.2. AT5G39020.1. BARS1. CA1. CNBT1. CNGC13. EDA39. FRK1. MYB51. PUB24. WRKY33. WRKY40. WRKY46. WRKY53]	40.9091	[MYBL2]	2.27273
GO:0042537	benzene-containing compound metabolic process	[ARCK1. AT1G57630.1. AT1G66090.1. AT1G78410.1. AT5G52760.1. CBP60G. CRK14. CYP71A13. MPK11. PBS3. PLA2A. SARD1. XBAT34]	29.5455	[AT2G30550.2. AT5G22530.1. CAX7. TAT3]	9.09091	[MES1]	2.27273	[]	0	[BGL2. ECS1. NIMIN1. PR5. PRK. SBPASE. WRKY38]	15.9091	[]	0	[]	0	[ATG8H]	2.27273	[ASA1. AT1G10340.1. AT3G01830.1. AT4G26120.1. AT4G38560.2. AT5G39020.1. BARS1. CA1. CNBT1. CNGC13. EDA39. FRK1. MYB51. PUB24. WRKY33. WRKY40. WRKY46. WRKY53]	40.9091	[]	0
GO:0006886	intracellular protein transport	[ARI12. AT1G57630.1. AT1G57650.1. AT1G66090.1. AT1G78410.1. AT5G52760.1. CBP60G. CYP706A1. CYP71A12. CYP71A13. MPK11. PBS3. PLA2A. RLP19. SARD1. XBAT34]	21.9178	[AT1G60970.1. AT2G30550.2. CHX17. IDA. PGIP2. YLS9]	8.21918	[AT5G64120.1. CHX20. GPRI1. SYP112]	5.47945	[]	0	[AT1G68520.1. BGL2. COR15A. NIMIN1. PR5. PRK. SBPASE. WRKY38]	10.9589	[AT2G04050.1]	1.36986	[AT1G33870.1. AT1G33880.1. AT2G34315.1. CYP710A3]	5.47945	[AT2G21560.1. PHF1. S6K2. SYP123. SYP131]	6.84932	[AAT1. AR781. ASA1. AT1G28190.1. AT1G33600.1. AT2G18690.1. AT3G01830.1. AT3G02840.1. AT5G10695.1. AT5G39020.1. BARS1. CA1. CNBT1. CNGC13. CYP706A2. EDA39. ERF11. ERF13. FRK1. JAZ1. LHT1. MYB51. NAC3. PUB24. RING1. TCH3. WRKY33. WRKY40. WRKY53]	39.726	[]	0
GO:0015031	protein transport	[ARI12. AT1G57630.1. AT1G57650.1. AT1G66090.1. AT1G78410.1. AT5G52760.1. CBP60G. CYP706A1. CYP71A12. CYP71A13. MPK11. PBS3. PLA2A. RLP19. SARD1. XBAT34]	21.9178	[AT1G60970.1. AT2G30550.2. CHX17. IDA. PGIP2. YLS9]	8.21918	[AT5G64120.1. CHX20. GPRI1. SYP112]	5.47945	[]	0	[AT1G68520.1. BGL2. COR15A. NIMIN1. PR5. PRK. SBPASE. WRKY38]	10.9589	[AT2G04050.1]	1.36986	[AT1G33870.1. AT1G33880.1. AT2G34315.1. CYP710A3]	5.47945	[AT2G21560.1. PHF1. S6K2. SYP123. SYP131]	6.84932	[AAT1. AR781. ASA1. AT1G28190.1. AT1G33600.1. AT2G18690.1. AT3G01830.1. AT3G02840.1. AT5G10695.1. AT5G39020.1. BARS1. CA1. CNBT1. CNGC13. CYP706A2. EDA39. ERF11. ERF13. FRK1. JAZ1. LHT1. MYB51. NAC3. PUB24. RING1. TCH3. WRKY33. WRKY40. WRKY53]	39.726	[]	0
GO:0045184	establishment of protein localization	[ARI12. AT1G57630.1. AT1G57650.1. AT1G66090.1. AT1G78410.1. AT5G52760.1. CBP60G. CYP706A1. CYP71A12. CYP71A13. MPK11. PBS3. PLA2A. RLP19. SARD1. XBAT34]	21.9178	[AT1G60970.1. AT2G30550.2. CHX17. IDA. PGIP2. YLS9]	8.21918	[AT5G64120.1. CHX20. GPRI1. SYP112]	5.47945	[]	0	[AT1G68520.1. BGL2. COR15A. NIMIN1. PR5. PRK. SBPASE. WRKY38]	10.9589	[AT2G04050.1]	1.36986	[AT1G33870.1. AT1G33880.1. AT2G34315.1. CYP710A3]	5.47945	[AT2G21560.1. PHF1. S6K2. SYP123. SYP131]	6.84932	[AAT1. AR781. ASA1. AT1G28190.1. AT1G33600.1. AT2G18690.1. AT3G01830.1. AT3G02840.1. AT5G10695.1. AT5G39020.1. BARS1. CA1. CNBT1. CNGC13. CYP706A2. EDA39. ERF11. ERF13. FRK1. JAZ1. LHT1. MYB51. NAC3. PUB24. RING1. TCH3. WRKY33. WRKY40. WRKY53]	39.726	[]	0
GO:0097305	response to alcohol	[AOX1D. ARCK1. GRF8. LTI65. MPK11. PBS3]	9.375	[BGLU18. CPL3. ChiC. HAI1. JAZ10. LTP4. MAPKKK19. MYB102. MYB112. MYB2. MYB78. NF-YA5. PHT1;4. TAT3]	21.875	[HB-3. MIR160B. PTR3]	4.6875	[GolS2]	1.5625	[COR15A. ERF2. FBA2. RAB18. TGG1. TGG2]	9.375	[]	0	[HB33]	1.5625	[ANNAT1. ANNAT4. MAP18. MYB50. S6K2]	7.8125	[AAT1. ASA1. AT1G28190.1. AT5G11070.1. AT5G22540.1. ATPMEPCRB. CAF1b. CML38. CNI1. CRK18. ERF11. ERF13. FBS1. GRP-3. JAZ1. KT2/3. MYB15. MYB51. NAC3. PP2C5. STZ. TCH4. UGT71B6. WRKY40. YLS5]	39.0625	[BT2. MYBL2. SKOR]	4.6875
GO:0006568	tryptophan metabolic process	[CYP706A1. CYP71A12. CYP71A13]	16.6667	[]	0	[AT1G52200.1. IOS1. pEARLI4]	16.6667	[]	0	[]	0	[]	0	[CYP710A3]	5.55556	[ASB1. AT1G13750.1. TRP1]	16.6667	[ASA1. AT2G18690.1. BARS1. CYP706A2. EDA39. GRP-3. YLS5]	38.8889	[PMT6]	5.55556
GO:0006586	indolalkylamine metabolic process	[CYP706A1. CYP71A12. CYP71A13]	16.6667	[]	0	[AT1G52200.1. IOS1. pEARLI4]	16.6667	[]	0	[]	0	[]	0	[CYP710A3]	5.55556	[ASB1. AT1G13750.1. TRP1]	16.6667	[ASA1. AT2G18690.1. BARS1. CYP706A2. EDA39. GRP-3. YLS5]	38.8889	[PMT6]	5.55556
GO:0098542	defense response to other organism	[ARCK1. AT1G57630.1. AT1G66090.1. AT1G78410.1. AT2G17740.1. AT5G52760.1. CBP60G. CRK14. CRK5. CYP71A12. CYP71A13. FLS2. GLIP1. GSTF3. MPK11. NAC036. PBS3. PLA2A. PRXCA. RLP19. SARD1. XBAT34]	16.4179	[AATP1. AT3G04210.1. AT5G22530.1. AT5G61890.1. BGLU18. DIP2. HCHIB. JAZ10. MIR398C. OSM34. PA2. PFA-DSP4. PGIP2. PR4. SUS4. TAT3. TI1. YLS9]	13.4328	[AT2G38870.1. AT5G62150.1. AT5G64120.1. CRK4. GLIP2. GPRI1. IOS1. LOV1. MES1. MLO12. PTR3. UPI]	8.95522	[PNP-A]	0.746269	[AT1G67865.1. AT1G68520.1. BGL2. COR15A. ECS1. ERF2. GAPA. GAPB. NIMIN1. PR5. PRK. RPP4. SBPASE. TGG1. TGG2. WRKY38]	11.9403	[AT4G33070.1]	0.746269	[CRK20. LACS3]	1.49254	[AT1G13750.1. AT4G01700.1. SAL2. TRP1. TRX5. ZIP5]	4.47761	[ASA1. AT1G10340.1. AT1G15010.1. AT1G19020.1. AT1G33600.1. AT1G74440.1. AT2G18690.1. AT2G39210.1. AT3G01830.1. AT3G02840.1. AT3G15356.1. AT4G28350.1. AT4G38560.2. AT5G05300.1. AT5G39020.1. AT5G44580.1. AT5G52750.1. BARS1. BCB. CA1. CAF1a. CAF1b. CNBT1. CNGC13. CNI1. CYP81F2. EDA39. ERF11. FRK1. GGT1. GRP-3. GSTF2. GSTF6. GSTF7. HSPRO2. JAZ1. KTI1. LOV1. MYB51. NAC042. NAC3. ORA47. PUB24. RING1. R…	38.806	[AT2G25735.1. AT4G27450.1. AT5G39580.1. SKOR]	2.98507
GO:0008104	protein localization	[ARI12. AT1G57630.1. AT1G57650.1. AT1G66090.1. AT1G78410.1. AT5G52760.1. CBP60G. CYP706A1. CYP71A12. CYP71A13. MPK11. PBS3. PLA2A. RK2. RLP19. SARD1. XBAT34]	22.6667	[AT1G60970.1. AT2G30550.2. CHX17. FHL. IDA. PGIP2. YLS9]	9.33333	[AT5G64120.1. CHX20. GPRI1. SYP112]	5.33333	[]	0	[AT1G68520.1. BGL2. COR15A. NIMIN1. PR5. PRK. SBPASE. WRKY38]	10.6667	[AT2G04050.1]	1.33333	[AT1G33870.1. AT1G33880.1. AT2G34315.1. CYP710A3]	5.33333	[AT2G21560.1. PHF1. S6K2. SYP123. SYP131]	6.66667	[AAT1. AR781. ASA1. AT1G28190.1. AT1G33600.1. AT2G18690.1. AT3G01830.1. AT3G02840.1. AT5G10695.1. AT5G39020.1. BARS1. CA1. CNBT1. CNGC13. CYP706A2. EDA39. ERF11. ERF13. FRK1. JAZ1. LHT1. MYB51. NAC3. PUB24. RING1. TCH3. WRKY33. WRKY40. WRKY53]	38.6667	[]	0
GO:0034613	cellular protein localization	[ARI12. AT1G57630.1. AT1G57650.1. AT1G66090.1. AT1G78410.1. AT5G52760.1. CBP60G. CYP706A1. CYP71A12. CYP71A13. MPK11. PBS3. PLA2A. RK2. RLP19. SARD1. XBAT34]	22.6667	[AT1G60970.1. AT2G30550.2. CHX17. FHL. IDA. PGIP2. YLS9]	9.33333	[AT5G64120.1. CHX20. GPRI1. SYP112]	5.33333	[]	0	[AT1G68520.1. BGL2. COR15A. NIMIN1. PR5. PRK. SBPASE. WRKY38]	10.6667	[AT2G04050.1]	1.33333	[AT1G33870.1. AT1G33880.1. AT2G34315.1. CYP710A3]	5.33333	[AT2G21560.1. PHF1. S6K2. SYP123. SYP131]	6.66667	[AAT1. AR781. ASA1. AT1G28190.1. AT1G33600.1. AT2G18690.1. AT3G01830.1. AT3G02840.1. AT5G10695.1. AT5G39020.1. BARS1. CA1. CNBT1. CNGC13. CYP706A2. EDA39. ERF11. ERF13. FRK1. JAZ1. LHT1. MYB51. NAC3. PUB24. RING1. TCH3. WRKY33. WRKY40. WRKY53]	38.6667	[]	0
GO:0006952	defense response	[ARCK1. AT1G57630.1. AT1G57650.1. AT1G66090.1. AT1G78410.1. AT2G17740.1. AT4G11170.1. AT4G11340.1. AT5G52760.1. CBP60G. CRK14. CRK5. CYP71A12. CYP71A13. FLS2. GLIP1. GSTF3. LOX3. LOX4. MPK11. NAC036. PBS3. PLA2A. PRXCA. RLP19. SARD1. WAKL10. XBAT34]	14	[AATP1. AT1G63750.3. AT2G26380.1. AT2G30550.2. AT3G04210.1. AT5G22530.1. AT5G61890.1. BGLU18. CNGC4. DIP2. DIR5. ELI3-2. ERF1. HCHIB. JAZ10. MIR398C. OSM34. PA2. PFA-DSP4. PGIP2. PR4. SUS4. TAT3. TI1. YLS9]	12.5	[AT1G15890.1. AT1G51620.2. AT1G51790.1. AT1G56540.1. AT1G65850.2. AT2G27660.1. AT2G37430.1. AT2G38870.1. AT4G09420.1. AT4G15975. AT5G05400.1. AT5G45000.1. AT5G62150.1. AT5G64120.1. CRK4. GLIP2. GPRI1. IOS1. LOV1. MES1. MLO12. PP2-A7. PP2-B6. PTR3. PUB22. UPI. WRKY22]	13.5	[PNP-A]	0.5	[AT1G67865.1. AT1G68520.1. AT4G19530.1. BGL2. COR15A. ECS1. ERF2. GAPA. GAPB. NIMIN1. PR5. PRK. RLP31. RPP4. SBPASE. TGG1. TGG2. WRKY38]	9	[AT4G33070.1]	0.5	[CRK20. LACS3]	1	[AT1G13750.1. AT1G52660.1. AT1G57830.1. AT2G21560.1. AT2G23960.1. AT3G51570. AT4G01700.1. MLO14. MLO15. PHF1. S6K2. SAL2. TRP1. TRX5. WRKY58. ZIP5]	8	[AAT1. AR781. ASA1. AT1G10340.1. AT1G15010.1. AT1G19020.1. AT1G23710.1. AT1G26420.1. AT1G28190.1. AT1G33600.1. AT1G72920.1. AT1G74440.1. AT2G18690.1. AT2G32140.1. AT2G39210.1. AT3G01830.1. AT3G02840.1. AT3G15356.1. AT4G19920. AT4G19925. AT4G26120.1. AT4G28350.1. AT4G38560.2. AT5G05300.1. AT5G10695.1. AT5G39020.1. AT5G44580.1. AT5G51190.1. AT5G52050.1. AT5G52750.1. AT5G58120.1. AT5G61560.1. AT5G66…	38.5	[AT2G25735.1. AT4G27450.1. AT5G39580.1. MLO3. SKOR]	2.5
GO:0071396	cellular response to lipid	[AOX1D. CYP706A1. CYP71A12. CYP71A13. GRF8. LTI65. MPK11. PBS3]	20.5128	[BGLU18. CPL3. HAI1. JAZ10. MAPKKK19. MYB102. MYB2. NF-YA5. TAT3]	23.0769	[GNC. MIR160B]	5.12821	[]	0	[]	0	[]	0	[CYP710A3]	2.5641	[MYB50. S6K2]	5.12821	[ASA1. AT1G28190.1. CAF1b. CML38. CNI1. CYP706A2. ERF11. ERF13. JAZ1. MYB15. NAC3. PP2C5. STZ. UGT71B6. WRKY40]	38.4615	[AT1G12010.1. BT2]	5.12821
GO:0014070	response to organic cyclic compound	[ARCK1. AT1G57630.1. AT1G66090.1. AT1G78410.1. AT5G52760.1. CBP60G. CRK5. CYP71A13. GLIP1. GRF8. MPK11. PBS3. PLA2A. RLP19. SARD1. WAKL10. XBAT34]	18.0851	[AATP1. AT2G30550.2. AT2G38240.1. CHX17. CPL3. ELI3-2. GSTU4. JAZ10. MYB112. MYB2. PGIP2. SUS4. YLS9]	13.8298	[AT5G64120.1. CRK4. GLIP2. GPRI1. MLO12. PTR3]	6.38298	[]	0	[AT1G68520.1. AT4G13820.1. BGL2. COR15A. MYB62. NIMIN1. PR5. PRK. SBPASE. WRKY38]	10.6383	[AT4G33070.1. AT5G16980.2]	2.12766	[CRK20. WRKY30]	2.12766	[GSTU28. MYB50. S6K2. TRP1]	4.25532	[AAT1. AR781. ASA1. AT1G19020.1. AT1G28190.1. AT1G33600.1. AT2G18690.1. AT3G01830.1. AT4G26120.1. AT5G11070.1. AT5G39020.1. ATPMEPCRB. BARS1. CA1. CNBT1. CNGC13. EDA39. ERF11. ERF13. FBS1. FRK1. GGT1. GRP-3. GSTU10. HSPRO2. JAZ1. KTI1. MYB51. NAC3. PUB24. RING1. TCH4. WRKY28. WRKY33. WRKY40. WRKY53]	38.2979	[AT4G27450.1. BT1. BT2. MYBL2]	4.25532
GO:0042743	hydrogen peroxide metabolic process	[ARCK1. AT1G78410.1. AT5G52760.1. CBP60G. CYP71A13. MPK11. PBS3. PLA2A. RLP19. SARD1. XBAT34]	24.4444	[AATP1. PGIP2. SUS4. YLS9]	8.88889	[GPRI1]	2.22222	[]	0	[AT1G68520.1. BGL2. COR15A. FBA1. GAPB. NIMIN1. PR5. PRK. SBPASE. WRKY38]	22.2222	[AT4G33070.1]	2.22222	[]	0	[]	0	[AAT1. ASA1. AT1G33600.1. AT3G01830.1. AT5G39020.1. BARS1. CA1. CNBT1. EDA39. FRK1. GGT1. MYB51. PUB24. RING1. WRKY33. WRKY40. WRKY53]	37.7778	[AT4G27450.1]	2.22222
GO:0009751	response to salicylic acid	[ARCK1. AT1G57630.1. AT1G66090.1. AT1G78410.1. AT5G52760.1. CBP60G. CRK5. CYP71A13. GLIP1. MPK11. PBS3. PLA2A. RLP19. SARD1. WAKL10. XBAT34]	20	[AATP1. AT2G30550.2. CPL3. JAZ10. MYB112. MYB2. PGIP2. SUS4. YLS9]	11.25	[AT5G64120.1. CRK4. GLIP2. GPRI1. PTR3]	6.25	[]	0	[AT1G68520.1. AT4G13820.1. BGL2. COR15A. MYB62. NIMIN1. PR5. PRK. SBPASE. WRKY38]	12.5	[AT4G33070.1]	1.25	[CRK20. WRKY30]	2.5	[MYB50. S6K2. TRP1]	3.75	[AR781. ASA1. AT1G19020.1. AT1G28190.1. AT1G33600.1. AT2G18690.1. AT3G01830.1. AT4G26120.1. AT5G39020.1. BARS1. CA1. CNBT1. CNGC13. EDA39. ERF11. ERF13. FBS1. FRK1. GGT1. GRP-3. HSPRO2. JAZ1. KTI1. MYB51. NAC3. PUB24. RING1. WRKY33. WRKY40. WRKY53]	37.5	[AT4G27450.1. BT1. BT2. MYBL2]	5
GO:0006970	response to osmotic stress	[ARCK1. GLP9. LTI65. MPK11]	5.71429	[BGLU18. CPL3. ChiC. DREB19. HAI1. JAZ10. LEA4-5. LTP4. MAPKKK19. MIR398C. MYB102. MYB112. MYB2. MYB47. MYB78. OSM34. PR4. TAT3]	25.7143	[AT5G38940. ATSAC1B. BGLU22. EPR1. GDH1. PTR3. RD28]	10	[GolS2]	1.42857	[COR15A]	1.42857	[]	0	[]	0	[ANNAT1. ANNAT4. ASB1. BGLU21. MAP18. MS2. MYB50. S6K2. SNRK2.7. TRP1]	14.2857	[ASA1. AT1G55450.2. AT5G22540.1. CNI1. DDF1. ERF11. ERF13. FBS1. GGT1. GRP-3. GSTF2. GSTF6. GSTF7. HKT1. JAZ1. KTI1. MYB15. MYB51. NAC042. NAC3. PP2C5. RPP8. SNRK2-8. STZ. UGT71B6. WRKY33]	37.1429	[AGT. BT2. MYBL2]	4.28571
GO:0009737	response to abscisic acid	[AOX1D. ARCK1. LTI65. MPK11. PBS3]	8.33333	[BGLU18. CPL3. ChiC. HAI1. JAZ10. LTP4. MAPKKK19. MYB102. MYB112. MYB2. MYB78. NF-YA5. PHT1;4. TAT3]	23.3333	[HB-3. MIR160B. PTR3]	5	[GolS2]	1.66667	[COR15A. ERF2. FBA2. RAB18. TGG1. TGG2]	10	[]	0	[HB33]	1.66667	[ANNAT1. ANNAT4. MAP18. MYB50. S6K2]	8.33333	[AAT1. ASA1. AT1G28190.1. AT5G22540.1. CAF1b. CML38. CNI1. CRK18. ERF11. ERF13. FBS1. GRP-3. JAZ1. KT2/3. MYB15. MYB51. NAC3. PP2C5. STZ. UGT71B6. WRKY40. YLS5]	36.6667	[BT2. MYBL2. SKOR]	5
GO:0010310	regulation of hydrogen peroxide metabolic process	[ARCK1. AT1G78410.1. AT5G52760.1. CBP60G. CYP71A13. MPK11. PBS3. PLA2A. RLP19. SARD1. XBAT34]	26.8293	[AATP1. PGIP2. SUS4. YLS9]	9.7561	[GPRI1]	2.43902	[]	0	[AT1G68520.1. BGL2. COR15A. NIMIN1. PR5. PRK. SBPASE. WRKY38]	19.5122	[AT4G33070.1]	2.43902	[]	0	[]	0	[ASA1. AT1G33600.1. AT3G01830.1. AT5G39020.1. BARS1. CA1. CNBT1. EDA39. FRK1. MYB51. PUB24. RING1. WRKY33. WRKY40. WRKY53]	36.5854	[AT4G27450.1]	2.43902
GO:2000377	regulation of reactive oxygen species metabolic process	[ARCK1. AT1G78410.1. AT5G52760.1. CBP60G. CYP71A13. MPK11. PBS3. PLA2A. RLP19. SARD1. XBAT34]	26.8293	[AATP1. PGIP2. SUS4. YLS9]	9.7561	[GPRI1]	2.43902	[]	0	[AT1G68520.1. BGL2. COR15A. NIMIN1. PR5. PRK. SBPASE. WRKY38]	19.5122	[AT4G33070.1]	2.43902	[]	0	[]	0	[ASA1. AT1G33600.1. AT3G01830.1. AT5G39020.1. BARS1. CA1. CNBT1. EDA39. FRK1. MYB51. PUB24. RING1. WRKY33. WRKY40. WRKY53]	36.5854	[AT4G27450.1]	2.43902
GO:0009753	response to jasmonic acid	[AT1G57630.1. AT1G66090.1. AT1G78410.1. AT5G52760.1. CBP60G. CYP71A13. LOX3. LOX4. MPK11. PBS3. PLA2A. RLP19. SARD1. XBAT34]	18.9189	[AT2G26690.1. AT2G30550.2. CPL3. ChiC. ERF1. HAI1. JAZ10. MYB102. MYB2. MYB47. PGIP2. RNS1. TAT3. YLS9]	18.9189	[GLIP2. GPRI1. PTR3]	4.05405	[]	0	[AT1G68520.1. BGL2. COR15A. ERF2. NIMIN1. PR5. PRK. SBPASE. WRKY38]	12.1622	[]	0	[]	0	[AT1G66760.2. MYB50. S6K2. TRP1]	5.40541	[AR781. ASA1. AT1G28190.1. AT1G33600.1. AT3G01830.1. AT5G39020.1. BARS1. BCB. CA1. CML38. CNBT1. CNI1. EDA39. ERF11. ERF13. FBS1. FRK1. JAZ1. MYB15. MYB51. NAC3. PUB24. RING1. STZ. WRKY33. WRKY40. WRKY53]	36.4865	[BT2. MYBL2. SEN1]	4.05405
GO:0009651	response to salt stress	[ARCK1. GLP9. LTI65. MPK11]	6.06061	[BGLU18. CPL3. ChiC. DREB19. HAI1. JAZ10. LTP4. MAPKKK19. MIR398C. MYB102. MYB112. MYB2. MYB47. MYB78. OSM34. PR4. TAT3]	25.7576	[AT5G38940. ATSAC1B. BGLU22. EPR1. GDH1. PTR3]	9.09091	[GolS2]	1.51515	[COR15A]	1.51515	[]	0	[]	0	[ANNAT1. ANNAT4. ASB1. BGLU21. MAP18. MS2. MYB50. S6K2. SNRK2.7. TRP1]	15.1515	[ASA1. AT1G55450.2. AT5G22540.1. CNI1. DDF1. ERF11. ERF13. FBS1. GGT1. GRP-3. GSTF2. GSTF6. GSTF7. HKT1. JAZ1. KTI1. MYB15. MYB51. NAC042. NAC3. RPP8. STZ. UGT71B6. WRKY33]	36.3636	[AGT. BT2. MYBL2]	4.54545
GO:0009723	response to ethylene	[AOX1D. AT1G26380.1. AT1G78410.1. AT2G23270.1. AT5G19880.1. AT5G44990.1. CYP71A13. DIN11. GLIP1. LOX4. MPK11. PLA2A. WAKL10]	18.8406	[ERF1. HAI1. HCHIB. IDA. JAZ10. MAPKKK19. MYB102. MYB2. PR4. TAT3]	14.4928	[AT1G76800.1. AT4G19370.1. EPR1. GLIP2]	5.7971	[AT2G36970.1]	1.44928	[AT4G13820.1. ERF2. PORB]	4.34783	[AT5G55620.1]	1.44928	[CYP71B22. CYP71B5]	2.89855	[ASB1. AT3G04640.1. EIL2. MYB50. PRP3. RAP2.11. S6K2. TRP1. UGT71C3]	13.0435	[ASA1. AT1G23710.1. AT1G28190.1. AT1G64710.1. AT4G29780.1. AT5G64870.1. AT5G65600.1. CAF1a. CAF1b. CML38. CNI1. CYP81F2. ERF11. ERF13. GRP-3. JAZ1. MYB15. MYB51. NAC042. NAC3. STZ. SZF1. UGT71B6. WRKY40. YLS5]	36.2319	[MYBL2]	1.44928
GO:0019748	secondary metabolic process	[CCOAMT. CYP71A13. GRF8. GSTF3]	6.89655	[AT1G09500.1. AT2G38240.1. CHX17. DIR5. ELI3-2. GPX7. GSTU3. GSTU4. PA2. PLDP2. SCPL19. SQD2]	20.6897	[AT5G44020.1. AT5G64120.1. MLO12. UCC2]	6.89655	[]	0	[AT2G35260.1. FBA1. FBA2. NSP2. PTAC16. SBPASE. TGG1. TGG2]	13.7931	[AT5G16980.2. SULTR2;1]	3.44828	[]	0	[BGLU21. CYP81F3. GPX4. GSTU28]	6.89655	[AAT1. ASA1. AT1G33030.1. BARS1. BCAT-2. BCAT7. CYP81F2. DDF1. GRP-3. GSTF2. GSTF6. GSTF7. GSTU10. IGMT1. IGMT2. MYB51. NAC042. RING1. WRKY28. WRKY33. YLS5]	36.2069	[MYBL2. PIL6. SNG1]	5.17241
GO:0072593	reactive oxygen species metabolic process	[ARCK1. AT1G78410.1. AT5G52760.1. CBP60G. CYP71A13. MPK11. PBS3. PLA2A. PRXCA. RLP19. SARD1. XBAT34]	25.5319	[AATP1. PGIP2. SUS4. YLS9]	8.51064	[GPRI1]	2.12766	[]	0	[AT1G68520.1. BGL2. COR15A. FBA1. GAPB. NEET. NIMIN1. PR5. PRK. SBPASE. WRKY38]	23.4043	[AT4G33070.1]	2.12766	[]	0	[]	0	[AAT1. ASA1. AT1G33600.1. AT3G01830.1. AT5G39020.1. BARS1. CA1. CNBT1. EDA39. FRK1. GGT1. MYB51. PUB24. RING1. WRKY33. WRKY40. WRKY53]	36.1702	[AT4G27450.1]	2.12766
GO:0070727	cellular macromolecule localization	[ARI12. AT1G57630.1. AT1G57650.1. AT1G66090.1. AT1G78410.1. AT5G52760.1. CBP60G. CYP706A1. CYP71A12. CYP71A13. FLS2. MPK11. PBS3. PLA2A. RK2. RLP19. SARD1. XBAT34]	21.6867	[AT1G60970.1. AT2G30550.2. CHX17. FHL. IDA. PGIP2. YLS9]	8.43373	[AT5G64120.1. ATSYP24. CHX20. EPR1. GPRI1. GSL09. SYP112]	8.43373	[PHT1;2]	1.20482	[AGL44. AT1G68520.1. BGL2. COR15A. CWLP. NIMIN1. PR5. PRK. SBPASE. WRKY38]	12.0482	[AT2G04050.1]	1.20482	[AT1G33870.1. AT1G33880.1. AT2G34315.1. CYP710A3]	4.81928	[AT2G21560.1. PHF1. S6K2. SYP123. SYP131]	6.0241	[AAT1. AR781. ASA1. AT1G28190.1. AT1G33600.1. AT2G18690.1. AT3G01830.1. AT3G02840.1. AT5G10695.1. AT5G39020.1. BARS1. CA1. CNBT1. CNGC13. CYP706A2. CYP81F2. EDA39. ERF11. ERF13. FRK1. JAZ1. LHT1. MYB51. NAC3. PUB24. RING1. TCH3. WRKY33. WRKY40. WRKY53]	36.1446	[]	0
GO:0071310	cellular response to organic substance	[AHP4. AOX1D. ARCK1. AT1G24140.1. AT1G57630.1. AT1G66090.1. AT1G78410.1. AT5G52760.1. CBP60G. CYP706A1. CYP71A12. CYP71A13. GLIP1. GRF8. LOX4. LTI65. MPK11. PBS3. PLA2A. RLP19. SARD1. XBAT34]	17.6	[AATP1. AT2G30550.2. BGLU18. CPL3. ERF1. HAI1. HCHIB. JAZ10. MAPKKK19. MYB102. MYB2. NF-YA5. PGIP2. RNS1. SUS4. TAT3. YLS9]	13.6	[AT1G76800.1. AT3G23190.1. AT5G42010.1. AT5G64120.1. EPR1. GLIP2. GNC. GPRI1. MIR160B]	7.2	[AT2G36970.1]	0.8	[AT1G68520.1. AT4G13820.1. BGL2. COR15A. ERF2. NIMIN1. PR5. PRK. SBPASE. WRKY38]	8	[AT4G33070.1. AT5G55620.1]	1.6	[CYP710A3. CYP71B22. CYP71B5]	2.4	[AT3G04640.1. EIL2. MYB50. PRP3. RR16. S6K2. TRP1. UGT71C3]	6.4	[AR781. ASA1. AT1G19020.1. AT1G23710.1. AT1G28190.1. AT1G33600.1. AT1G64710.1. AT2G18690.1. AT3G01830.1. AT3G02840.1. AT4G26120.1. AT4G29780.1. AT5G10695.1. AT5G39020.1. AT5G61560.1. AT5G64870.1. BARS1. CA1. CAF1a. CAF1b. CML37. CML38. CNBT1. CNGC13. CNI1. CYP706A2. EDA39. ERF11. ERF13. FRK1. GGT1. JAZ1. LHT1. MYB15. MYB51. NAC3. PP2C5. PUB24. RING1. STZ. SZF1. UGT71B6. WRKY33. WRKY40. WRKY53]	36	[ASML2. AT1G12010.1. AT1G80440.1. AT2G25735.1. AT4G27450.1. BT2. OLEO4. PIL6]	6.4
GO:0009755	hormone-mediated signaling pathway	[AHP4. AOX1D. AT1G57630.1. AT1G66090.1. AT1G78410.1. AT5G52760.1. CBP60G. CYP706A1. CYP71A12. CYP71A13. GLIP1. GRF8. LOX4. LTI65. MPK11. PBS3. PLA2A. RLP19. SARD1. XBAT34]	20.4082	[AT2G30550.2. BGLU18. CPL3. ERF1. HAI1. HCHIB. JAZ10. MAPKKK19. MYB102. MYB2. NF-YA5. PGIP2. RNS1. TAT3. YLS9]	15.3061	[AT3G23190.1. GLIP2. GNC. GPRI1. MIR160B]	5.10204	[AT2G36970.1]	1.02041	[AT1G68520.1. AT4G13820.1. BGL2. COR15A. ERF2. NIMIN1. PR5. PRK. SBPASE. WRKY38]	10.2041	[]	0	[CYP710A3. CYP71B22]	2.04082	[AT3G04640.1. EIL2. MYB50. RR16. S6K2. TRP1. UGT71C3]	7.14286	[AR781. ASA1. AT1G23710.1. AT1G28190.1. AT1G33600.1. AT1G64710.1. AT3G01830.1. AT4G29780.1. AT5G39020.1. AT5G64870.1. BARS1. CA1. CAF1a. CAF1b. CML38. CNBT1. CNI1. CYP706A2. EDA39. ERF11. ERF13. FRK1. JAZ1. MYB15. MYB51. NAC3. PP2C5. PUB24. RING1. STZ. SZF1. UGT71B6. WRKY33. WRKY40. WRKY53]	35.7143	[AT1G80440.1. BT2. PIL6]	3.06122
GO:0072330	monocarboxylic acid biosynthetic process	[ARCK1. AT1G57630.1. AT1G66090.1. AT1G78410.1. AT5G52760.1. CBP60G. CRK14. CYP706A1. CYP71A12. CYP71A13. LOX3. LOX4. MPK11. PBS3. PLA2A. SARD1. XBAT34]	21.519	[AT2G30550.2. AT5G22530.1. JAZ10. NCED5. SQD2. TAT3]	7.59494	[AT1G52200.1. AT5G44020.1. IOS1. pEARLI4]	5.06329	[AOC1. NAS3]	2.53165	[BGL2. ECS1. FBA1. FBA2. FKBP13. GAPB. NIMIN1. PR5. PRK. SBPASE. WRKY38]	13.9241	[SULTR2;1]	1.26582	[CYP710A3. LACS3]	2.53165	[AT1G13750.1. AT1G66760.2. DGD1. GPX4. TRP1]	6.32911	[ASA1. AT1G10340.1. AT2G18690.1. AT3G01830.1. AT4G26120.1. AT4G38560.2. AT5G39020.1. BARS1. BCB. CA1. CML38. CNBT1. CNGC13. CYP706A2. EDA39. FRK1. GRP-3. JAZ1. MYB15. MYB51. NAC3. PUB24. STZ. WRKY33. WRKY40. WRKY46. WRKY53. YLS5]	35.443	[PIL6. PMT6. SNG1]	3.79747
GO:0071229	cellular response to acid	[AOX1D. ARCK1. AT1G57630.1. AT1G66090.1. AT1G78410.1. AT5G52760.1. CBP60G. CYP706A1. CYP71A12. CYP71A13. GRF8. LTI65. MPK11. PBS3. PLA2A. RLP19. SARD1. XBAT34]	18.75	[AATP1. AT2G30550.2. BGLU18. CPL3. CYP76C2. ERF1. HAI1. JAZ10. MAPKKK19. MYB102. MYB2. NF-YA5. PGIP2. PLDP2. RNS1. SUS4. TAT3. YLS9]	18.75	[AT5G64120.1. GNC. GPRI1. MIR160B]	4.16667	[]	0	[AGL44. AT1G68520.1. AT4G13820.1. BGL2. COR15A. ERF2. HPR. LHCB2.1. LHCB2.2. NIMIN1. PR5. PRK. SBPASE. WRKY38]	14.5833	[AT4G33070.1]	1.04167	[CYP710A3]	1.04167	[AT4G30490.1. MYB50. S6K2]	3.125	[AR781. ASA1. AT1G19020.1. AT1G28190.1. AT1G33600.1. AT2G18690.1. AT3G01830.1. AT4G26120.1. AT5G39020.1. BARS1. CA1. CAF1b. CML38. CNBT1. CNGC13. CNI1. CYP706A2. EDA39. ERF11. ERF13. FRK1. GGT1. JAZ1. MYB15. MYB51. NAC3. PP2C5. PUB24. RING1. STZ. UGT71B6. WRKY33. WRKY40. WRKY53]	35.4167	[AT1G12010.1. AT4G27450.1. BT2]	3.125
GO:0043207	response to external biotic stimulus	[ACA7. ARCK1. AT1G57630.1. AT1G66090.1. AT1G78410.1. AT2G17740.1. AT5G19880.1. AT5G52760.1. CBP60G. CRK14. CRK5. CYP71A12. CYP71A13. FLS2. GLIP1. GSTF3. LOX3. LOX4. MPK11. NAC036. PBS3. PLA2A. PRXCA. RLP19. SARD1. WAKL10. XBAT34]	16.4634	[AATP1. AT3G04210.1. AT4G36430.1. AT5G22530.1. AT5G61890.1. BGLU18. DIP2. ELI3-2. GPT2. HCHIB. JAZ10. MIR398C. OSM34. PA2. PFA-DSP4. PGIP2. PR4. SUS4. TAT3. TI1. YLS9]	12.8049	[AT2G38870.1. AT5G62150.1. AT5G64120.1. CEL2. CRK4. GLIP2. GPRI1. IOS1. LOV1. MC2. MES1. MLO12. PP2-A3. PTR3. UPI]	9.14634	[ACA1. BAM5. PNP-A]	1.82927	[AT1G67865.1. AT1G68520.1. BGL2. COR15A. ECS1. ERF2. GAPA. GAPB. NIMIN1. PR5. PRK. RPP4. SBPASE. TGG1. TGG2. WRKY38]	9.7561	[AT4G33070.1]	0.609756	[AT1G33870.1. AT1G33880.1. AT1G33890.1. AT1G33930.1. CRK20. LACS3]	3.65854	[ACA9. ALPHA DOX2. ASB1. AT1G13750.1. AT1G66760.2. AT3G03290.1. AT4G01700.1. MRH6. SAL2. TRP1. TRX5. ZIP5]	7.31707	[ASA1. AT1G10340.1. AT1G15010.1. AT1G19020.1. AT1G33600.1. AT1G74440.1. AT2G18690.1. AT2G39210.1. AT3G01830.1. AT3G02840.1. AT3G15356.1. AT4G28350.1. AT4G38560.2. AT5G05300.1. AT5G39020.1. AT5G44580.1. AT5G52750.1. AT5G61560.1. BARS1. BCB. CA1. CAF1a. CAF1b. CML38. CNBT1. CNGC13. CNI1. CYP81F2. EDA39. ERF11. FBS1. FRK1. GGT1. GRP-3. GSTF2. GSTF6. GSTF7. HR4. HSPRO2. JAZ1. KTI1. LOV1. MYB122. MYB5…	35.3659	[AT2G25735.1. AT4G27450.1. AT5G39580.1. AT5G46040.1. SKOR]	3.04878
GO:0051707	response to other organism	[ACA7. ARCK1. AT1G57630.1. AT1G66090.1. AT1G78410.1. AT2G17740.1. AT5G19880.1. AT5G52760.1. CBP60G. CRK14. CRK5. CYP71A12. CYP71A13. FLS2. GLIP1. GSTF3. LOX3. LOX4. MPK11. NAC036. PBS3. PLA2A. PRXCA. RLP19. SARD1. WAKL10. XBAT34]	16.4634	[AATP1. AT3G04210.1. AT4G36430.1. AT5G22530.1. AT5G61890.1. BGLU18. DIP2. ELI3-2. GPT2. HCHIB. JAZ10. MIR398C. OSM34. PA2. PFA-DSP4. PGIP2. PR4. SUS4. TAT3. TI1. YLS9]	12.8049	[AT2G38870.1. AT5G62150.1. AT5G64120.1. CEL2. CRK4. GLIP2. GPRI1. IOS1. LOV1. MC2. MES1. MLO12. PP2-A3. PTR3. UPI]	9.14634	[ACA1. BAM5. PNP-A]	1.82927	[AT1G67865.1. AT1G68520.1. BGL2. COR15A. ECS1. ERF2. GAPA. GAPB. NIMIN1. PR5. PRK. RPP4. SBPASE. TGG1. TGG2. WRKY38]	9.7561	[AT4G33070.1]	0.609756	[AT1G33870.1. AT1G33880.1. AT1G33890.1. AT1G33930.1. CRK20. LACS3]	3.65854	[ACA9. ALPHA DOX2. ASB1. AT1G13750.1. AT1G66760.2. AT3G03290.1. AT4G01700.1. MRH6. SAL2. TRP1. TRX5. ZIP5]	7.31707	[ASA1. AT1G10340.1. AT1G15010.1. AT1G19020.1. AT1G33600.1. AT1G74440.1. AT2G18690.1. AT2G39210.1. AT3G01830.1. AT3G02840.1. AT3G15356.1. AT4G28350.1. AT4G38560.2. AT5G05300.1. AT5G39020.1. AT5G44580.1. AT5G52750.1. AT5G61560.1. BARS1. BCB. CA1. CAF1a. CAF1b. CML38. CNBT1. CNGC13. CNI1. CYP81F2. EDA39. ERF11. FBS1. FRK1. GGT1. GRP-3. GSTF2. GSTF6. GSTF7. HR4. HSPRO2. JAZ1. KTI1. LOV1. MYB122. MYB5…	35.3659	[AT2G25735.1. AT4G27450.1. AT5G39580.1. AT5G46040.1. SKOR]	3.04878
GO:0009617	response to bacterium	[ARCK1. AT1G57630.1. AT1G78410.1. AT5G52760.1. CBP60G. CRK14. CRK5. CYP71A12. CYP71A13. FLS2. GLIP1. LOX4. MPK11. PBS3. PLA2A. PRXCA. RLP19. SARD1. WAKL10. XBAT34]	24.3902	[ELI3-2. MIR398C. OSM34. PFA-DSP4. PGIP2. PR4. YLS9]	8.53659	[CRK4. GLIP2. GPRI1. MC2. PP2-A3. PTR3]	7.31707	[]	0	[AT1G68520.1. BGL2. COR15A. ECS1. ERF2. GAPA. GAPB. NIMIN1. PR5. PRK. SBPASE. WRKY38]	14.6341	[]	0	[AT1G33870.1. AT1G33880.1. AT1G33890.1. AT1G33930.1. CRK20]	6.09756	[ASB1. TRP1]	2.43902	[ASA1. AT1G10340.1. AT1G33600.1. AT3G01830.1. AT5G39020.1. AT5G61560.1. BARS1. CA1. CAF1a. CAF1b. CNBT1. CNI1. CYP81F2. EDA39. FBS1. FRK1. GSTF2. GSTF6. GSTF7. HSPRO2. JAZ1. KTI1. MYB51. PUB24. RING1. WRKY33. WRKY40. WRKY53. YLS5]	35.3659	[AT2G25735.1]	1.21951
GO:0033993	response to lipid	[AOX1D. ARCK1. CYP706A1. CYP71A12. CYP71A13. GRF8. LTI65. MPK11. PBS3]	12.1622	[BGLU18. CPL3. ChiC. HAI1. JAZ10. LTP4. MAPKKK19. MYB102. MYB112. MYB2. MYB78. NF-YA5. PHT1;4. TAT3]	18.9189	[GIS. GNC. HB-3. MIR160B. PTR3]	6.75676	[GolS2]	1.35135	[COR15A. ERF2. FBA2. RAB18. TGG1. TGG2]	8.10811	[]	0	[CYP710A3. HB33]	2.7027	[ANNAT1. ANNAT4. EXP3. MAP18. MYB50. S6K2. TRP1]	9.45946	[AAT1. ASA1. AT1G28190.1. AT5G11070.1. AT5G22540.1. ATPMEPCRB. CAF1b. CML38. CNI1. CRK18. CYP706A2. ERF11. ERF13. FBS1. GRP-3. JAZ1. KT2/3. MYB15. MYB51. NAC3. PP2C5. STZ. TCH4. UGT71B6. WRKY40. YLS5]	35.1351	[AT1G12010.1. BT2. MYBL2. SKOR]	5.40541
GO:0032870	cellular response to hormone stimulus	[AHP4. AOX1D. AT1G57630.1. AT1G66090.1. AT1G78410.1. AT5G52760.1. CBP60G. CYP706A1. CYP71A12. CYP71A13. GLIP1. GRF8. LOX4. LTI65. MPK11. PBS3. PLA2A. RLP19. SARD1. XBAT34]	19.6078	[AT2G30550.2. BGLU18. CPL3. ERF1. HAI1. HCHIB. JAZ10. MAPKKK19. MYB102. MYB2. NF-YA5. PGIP2. RNS1. TAT3. YLS9]	14.7059	[AT1G76800.1. AT3G23190.1. GLIP2. GNC. GPRI1. MIR160B]	5.88235	[AT2G36970.1]	0.980392	[AT1G68520.1. AT4G13820.1. BGL2. COR15A. ERF2. NIMIN1. PR5. PRK. SBPASE. WRKY38]	9.80392	[AT5G55620.1]	0.980392	[CYP710A3. CYP71B22. CYP71B5]	2.94118	[AT3G04640.1. EIL2. MYB50. PRP3. RR16. S6K2. TRP1. UGT71C3]	7.84314	[AR781. ASA1. AT1G23710.1. AT1G28190.1. AT1G33600.1. AT1G64710.1. AT3G01830.1. AT4G29780.1. AT5G39020.1. AT5G64870.1. BARS1. CA1. CAF1a. CAF1b. CML38. CNBT1. CNI1. CYP706A2. EDA39. ERF11. ERF13. FRK1. JAZ1. MYB15. MYB51. NAC3. PP2C5. PUB24. RING1. STZ. SZF1. UGT71B6. WRKY33. WRKY40. WRKY53]	34.3137	[AT1G80440.1. BT2. PIL6]	2.94118
GO:0071495	cellular response to endogenous stimulus	[AHP4. AOX1D. AT1G57630.1. AT1G66090.1. AT1G78410.1. AT5G52760.1. CBP60G. CYP706A1. CYP71A12. CYP71A13. GLIP1. GRF8. LOX4. LTI65. MPK11. PBS3. PLA2A. RLP19. SARD1. XBAT34]	19.6078	[AT2G30550.2. BGLU18. CPL3. ERF1. HAI1. HCHIB. JAZ10. MAPKKK19. MYB102. MYB2. NF-YA5. PGIP2. RNS1. TAT3. YLS9]	14.7059	[AT1G76800.1. AT3G23190.1. GLIP2. GNC. GPRI1. MIR160B]	5.88235	[AT2G36970.1]	0.980392	[AT1G68520.1. AT4G13820.1. BGL2. COR15A. ERF2. NIMIN1. PR5. PRK. SBPASE. WRKY38]	9.80392	[AT5G55620.1]	0.980392	[CYP710A3. CYP71B22. CYP71B5]	2.94118	[AT3G04640.1. EIL2. MYB50. PRP3. RR16. S6K2. TRP1. UGT71C3]	7.84314	[AR781. ASA1. AT1G23710.1. AT1G28190.1. AT1G33600.1. AT1G64710.1. AT3G01830.1. AT4G29780.1. AT5G39020.1. AT5G64870.1. BARS1. CA1. CAF1a. CAF1b. CML38. CNBT1. CNI1. CYP706A2. EDA39. ERF11. ERF13. FRK1. JAZ1. MYB15. MYB51. NAC3. PP2C5. PUB24. RING1. STZ. SZF1. UGT71B6. WRKY33. WRKY40. WRKY53]	34.3137	[AT1G80440.1. BT2. PIL6]	2.94118
GO:0070887	cellular response to chemical stimulus	[AHP4. AOX1D. ARCK1. ARI12. AT1G24140.1. AT1G26380.1. AT1G57630.1. AT1G66090.1. AT1G78410.1. AT2G23270.1. AT5G52760.1. CBP60G. CYP706A1. CYP71A12. CYP71A13. GLIP1. GRF8. LOX4. LTI65. MPK11. PBS3. PLA2A. RLP19. SARD1. XBAT34]	17.1233	[AATP1. AT2G30550.2. BGLU18. CPL3. CYP76C2. ERF1. HAI1. HCHIB. JAZ10. MAPKKK19. MYB102. MYB2. NF-YA5. PGIP2. PLDP2. RNS1. SUS4. TAT3. YLS9]	13.0137	[AT1G76800.1. AT3G23190.1. AT5G42010.1. AT5G64120.1. EPR1. GLIP2. GNC. GPRI1. MIR160B. PER4]	6.84932	[AT2G36970.1]	0.684932	[AGL44. AT1G68520.1. AT4G13820.1. BGL2. COR15A. ERF2. FBA1. GAPB. HPR. LHCB2.1. LHCB2.2. NIMIN1. PR5. PRK. SBPASE. WRKY38]	10.9589	[AT4G33070.1. AT5G55620.1]	1.36986	[AT1G14550.1. AT3G03670.1. CYP710A3. CYP71B22. CYP71B5]	3.42466	[AT3G04640.1. AT4G30490.1. EIL2. MYB50. PRP3. RAP2.11. RR16. S6K2. TRP1. UGT71C3]	6.84932	[AAT1. AR781. ASA1. AT1G19020.1. AT1G23710.1. AT1G28190.1. AT1G33600.1. AT1G64710.1. AT2G18690.1. AT3G01830.1. AT3G02840.1. AT4G26120.1. AT4G29780.1. AT5G10695.1. AT5G39020.1. AT5G57510.1. AT5G61560.1. AT5G64870.1. BARS1. CA1. CAF1a. CAF1b. CML37. CML38. CNBT1. CNGC13. CNI1. CYP706A2. CYP81F2. EDA39. ERF11. ERF13. FLOT1. FRK1. GGT1. JAZ1. LHT1. MYB15. MYB51. NAC3. PP2C5. PROPEP3. PUB24. RING1. ST…	34.2466	[ASML2. AT1G12010.1. AT1G80440.1. AT2G25735.1. AT4G27450.1. BT2. OLEO4. PIL6]	5.47945
GO:0009063	cellular amino acid catabolic process	[CYP706A1. CYP71A12. CYP71A13]	11.1111	[]	0	[AT1G52200.1. IOS1. pEARLI4]	11.1111	[]	0	[FBA1. FBA2]	7.40741	[]	0	[CYP710A3]	3.7037	[AT1G13750.1. TRP1]	7.40741	[ASA1. ASN1. AT2G18690.1. BARS1. CYP706A2. EDA39. GGT1. GRP-3. YLS5]	33.3333	[GGT2. IVD. MCCA. PIL6. PMT6. SNG1. THA1]	25.9259
GO:0009683	indoleacetic acid metabolic process	[CYP706A1. CYP71A12. CYP71A13]	14.2857	[]	0	[AT1G52200.1. AT5G44020.1. IOS1. pEARLI4]	19.0476	[]	0	[]	0	[SULTR2;1]	4.7619	[CYP710A3]	4.7619	[AT1G13750.1. TRP1]	9.52381	[ASA1. AT2G18690.1. BARS1. CYP706A2. EDA39. GRP-3. YLS5]	33.3333	[PIL6. PMT6. SNG1]	14.2857
GO:0009684	indoleacetic acid biosynthetic process	[CYP706A1. CYP71A12. CYP71A13]	14.2857	[]	0	[AT1G52200.1. AT5G44020.1. IOS1. pEARLI4]	19.0476	[]	0	[]	0	[SULTR2;1]	4.7619	[CYP710A3]	4.7619	[AT1G13750.1. TRP1]	9.52381	[ASA1. AT2G18690.1. BARS1. CYP706A2. EDA39. GRP-3. YLS5]	33.3333	[PIL6. PMT6. SNG1]	14.2857
GO:0009581	detection of external stimulus	[ARCK1. AT5G52760.1. MPK11. PBS3. SARD1. XBAT34]	50	[SBT3.3]	8.33333	[]	0	[]	0	[]	0	[]	0	[]	0	[]	0	[AT1G10340.1. AT5G39020.1. AT5G61560.1. EDA39]	33.3333	[PIL6]	8.33333
GO:1901701	cellular response to oxygen-containing compound	[AOX1D. ARCK1. AT1G57630.1. AT1G66090.1. AT1G78410.1. AT5G52760.1. CBP60G. CYP706A1. CYP71A12. CYP71A13. GRF8. LTI65. MPK11. PBS3. PLA2A. RLP19. SARD1. XBAT34]	17.1429	[AATP1. AT2G30550.2. BGLU18. CPL3. CYP76C2. ERF1. HAI1. JAZ10. MAPKKK19. MYB102. MYB2. NF-YA5. PGIP2. PLDP2. RNS1. SUS4. TAT3. YLS9]	17.1429	[AT1G76800.1. AT5G64120.1. EPR1. GNC. GPRI1. MIR160B]	5.71429	[]	0	[AGL44. AT1G68520.1. AT4G13820.1. BGL2. COR15A. ERF2. FBA1. GAPB. HPR. LHCB2.1. LHCB2.2. NIMIN1. PR5. PRK. SBPASE. WRKY38]	15.2381	[AT4G33070.1. AT5G55620.1]	1.90476	[CYP710A3. CYP71B5]	1.90476	[AT4G30490.1. MYB50. S6K2]	2.85714	[AAT1. AR781. ASA1. AT1G19020.1. AT1G28190.1. AT1G33600.1. AT2G18690.1. AT3G01830.1. AT4G26120.1. AT5G39020.1. BARS1. CA1. CAF1b. CML38. CNBT1. CNGC13. CNI1. CYP706A2. EDA39. ERF11. ERF13. FRK1. GGT1. JAZ1. MYB15. MYB51. NAC3. PP2C5. PUB24. RING1. STZ. UGT71B6. WRKY33. WRKY40. WRKY53]	33.3333	[ASML2. AT1G12010.1. AT4G27450.1. BT2. OLEO4]	4.7619
GO:1901617	organic hydroxy compound biosynthetic process	[ARCK1. AT1G57630.1. AT1G66090.1. AT1G78410.1. AT5G52760.1. CBP60G. CRK14. CYP706A1. CYP71A12. CYP71A13. MPK11. PBS3. PLA2A. SARD1. XBAT34]	25	[AT2G30550.2. AT5G22530.1. DIR5. NCED5. TAT3]	8.33333	[AT5G60760.1. CYP705A13]	3.33333	[MYB111]	1.66667	[BGL2. ECS1. NIMIN1. PR5. PRK. PnsB2. SBPASE. WRKY38]	13.3333	[NDA1. SQE6]	3.33333	[CYP710A3]	1.66667	[ANNAT1. AT4G26770.1. FLA6. GPX4. SQP2]	8.33333	[ASA1. AT1G10340.1. AT3G01830.1. AT4G26120.1. AT4G38560.2. AT5G39020.1. BARS1. CA1. CNBT1. CNGC13. CYP706A2. EDA39. FRK1. KT2/3. MYB51. PUB24. WRKY33. WRKY40. WRKY46. WRKY53]	33.3333	[MYBL2]	1.66667
GO:0048519	negative regulation of biological process	[ARCK1. AT1G57630.1. AT1G66090.1. AT1G78410.1. AT5G52760.1. CBP60G. CYP71A13. MPK11. PBS3. PLA2A. RLP19. SARD1. XBAT34]	13.5417	[AT1G08310.2. AT1G19200.1. AT1G67600.1. AT2G30550.2. AT4G23000.1. AT4G31240.1. CPL3. CRF8. HAI1. MGD2. NF-YA3. NF-YA5. NF-YA7. PAP22. PAP24. PFA-DSP4. PGIP2. PLDP2. PPCK2. SOM. YLS9]	21.875	[AT5G07780.1. AT5G64120.1. GLIP2. GNC. GPRI1. MC2. MIR160B. OFP3]	8.33333	[MGDC. OCT1. PAP14. PAP17. PEPC1. PS2. SPX1. SPX3]	8.33333	[AGL8. AT1G68520.1. BGL2. COR15A. NIMIN1. PR5. PRK. SBPASE. WRKY38]	9.375	[AT5G09570.1]	1.04167	[]	0	[MAP18. PHF1. PHO1;H1]	3.125	[AAT1. ASA1. AT1G19020.1. AT1G33600.1. AT2G18690.1. AT3G01830.1. AT3G02840.1. AT4G26120.1. AT5G10695.1. AT5G39020.1. BARS1. CA1. CNBT1. CNGC13. EDA39. ERF11. ERF13. FRK1. GGT1. JAZ1. LHT1. MYB51. NAC042. NAC3. PUB24. RING1. STZ. TCH3. WRKY33. WRKY40. WRKY53. YLS5]	33.3333	[AT1G80440.1]	1.04167
GO:0010033	response to organic substance	[AHP4. AOX1D. ARCK1. AT1G24140.1. AT1G26380.1. AT1G57630.1. AT1G66090.1. AT1G78410.1. AT2G17740.1. AT2G23270.1. AT4G37220.1. AT5G19880.1. AT5G44990.1. AT5G52760.1. CBP60G. CCR4. CRK14. CRK5. CYP706A1. CYP71A12. CYP71A13. DIN11. GLIP1. GRF8. LOX3. LOX4. LTI65. MPK11. NAC036. PBS3. PLA2A. RLP19. SARD1. WAKL10. XBAT34]	13.5659	[AATP1. AT2G26690.1. AT2G30550.2. AT2G38240.1. AT5G63130.1. BGLU18. CHX17. CPL3. ChiC. ELI3-2. ERF1. GPT2. GSTU3. GSTU4. HAI1. HCHIB. IDA. JAZ10. LTP4. MAPKKK19. MYB102. MYB112. MYB2. MYB47. MYB78. NF-YA5. PGIP2. PHT1;4. PLDP2. PR4. RNS1. SUS4. TAT3. YLS9]	13.1783	[AT1G51620.2. AT1G51790.1. AT1G76800.1. AT2G27660.1. AT2G37430.1. AT3G23190.1. AT4G15975. AT4G19370.1. AT5G42010.1. AT5G64120.1. CRK4. EPR1. FEZ. GIS. GLIP2. GLYI4. GNC. GPRI1. HB-3. IOS1. LOV1. MC2. MIR160B. MLO12. PTR3. PUB22. WRKY22]	10.4651	[AT2G36970.1. GolS2]	0.775194	[AT1G68520.1. AT4G13820.1. AT5MAT. BGL2. COR15A. ERF2. FBA2. GAPA. GAPB. LHCB2.1. LHCB2.2. LHCB4.3. LHCB5. MYB62. NIMIN1. PORB. PR5. PRK. RAB18. SBPASE. TGG1. TGG2. UF3GT. WRKY38]	9.30233	[AT4G33070.1. AT5G16980.2. AT5G55620.1]	1.16279	[AIR1. CRK20. CYP710A3. CYP71B22. CYP71B5. HB33. WRKY30]	2.71318	[ACS5. ANNAT1. ANNAT4. ASB1. AT1G05340.1. AT1G66760.2. AT3G03290.1. AT3G04640.1. EIL2. EXP3. GSTU28. IAA31. MAP18. MRH6. MYB50. PRP3. RAP2.11. RR16. S6K2. TRP1. UCP5. UGT71C3]	8.52713	[AAT1. AR781. ASA1. ASN1. AT1G07135. AT1G10340.1. AT1G19020.1. AT1G21400.1. AT1G23710.1. AT1G26420.1. AT1G28190.1. AT1G33600.1. AT1G64710.1. AT2G18690.1. AT2G25460.1. AT3G01830.1. AT3G02840.1. AT4G26120.1. AT4G27280.1. AT4G28350.1. AT4G29780.1. AT5G05300.1. AT5G10695.1. AT5G11070.1. AT5G22540.1. AT5G39020.1. AT5G51190.1. AT5G57510.1. AT5G61560.1. AT5G64870.1. AT5G65600.1. ATL8. ATPMEPCRB. BARS1. …	32.9457	[AGT. ASML2. AT1G12010.1. AT1G80440.1. AT2G25735.1. AT3G15450.1. AT4G27450.1. BCE2. BT1. BT2. DIN10. IVD. MCCA. MYBL2. OLEO4. PIL6. SEN1. SKOR. THA1]	7.36434
GO:1901615	organic hydroxy compound metabolic process	[ARCK1. AT1G57630.1. AT1G66090.1. AT1G78410.1. AT5G52760.1. CBP60G. CRK14. CYP706A1. CYP71A12. CYP71A13. MPK11. PBS3. PLA2A. SARD1. XBAT34]	21.7391	[AT2G30550.2. AT5G22530.1. BGLU18. DIR5. GDPD6. NCED5. TAT3]	10.1449	[AT5G60760.1. ATSAC1B. CYP705A13. MES1]	5.7971	[MYB111. SRG3]	2.89855	[BGL2. ECS1. NIMIN1. PR5. PRK. PnsB2. SBPASE. WRKY38]	11.5942	[NDA1. SQE6]	2.89855	[CYP710A3]	1.44928	[ANNAT1. AT4G26770.1. AT4G30490.1. FLA6. GDPD5. GPX4. SQP2]	10.1449	[ASA1. AT1G10340.1. AT3G01830.1. AT4G26120.1. AT4G38560.2. AT5G39020.1. BARS1. CA1. CNBT1. CNGC13. CYP706A2. CYP707A3. EDA39. FRK1. KT2/3. MYB51. PUB24. UGT71B6. WRKY33. WRKY40. WRKY46. WRKY53]	31.8841	[MYBL2]	1.44928
GO:0034754	cellular hormone metabolic process	[CYP706A1. CYP71A12. CYP71A13]	13.6364	[]	0	[AT1G52200.1. AT5G44020.1. IOS1. IPT5. pEARLI4]	22.7273	[]	0	[]	0	[SULTR2;1]	4.54545	[CYP710A3]	4.54545	[AT1G13750.1. TRP1]	9.09091	[ASA1. AT2G18690.1. BARS1. CYP706A2. EDA39. GRP-3. YLS5]	31.8182	[PIL6. PMT6. SNG1]	13.6364
GO:0009850	auxin metabolic process	[CYP706A1. CYP71A12. CYP71A13]	13.6364	[]	0	[AT1G52200.1. AT5G44020.1. IOS1. pEARLI4]	18.1818	[]	0	[]	0	[SULTR2;1]	4.54545	[CYP710A3]	4.54545	[ASB1. AT1G13750.1. TRP1]	13.6364	[ASA1. AT2G18690.1. BARS1. CYP706A2. EDA39. GRP-3. YLS5]	31.8182	[PIL6. PMT6. SNG1]	13.6364
GO:0009851	auxin biosynthetic process	[CYP706A1. CYP71A12. CYP71A13]	13.6364	[]	0	[AT1G52200.1. AT5G44020.1. IOS1. pEARLI4]	18.1818	[]	0	[]	0	[SULTR2;1]	4.54545	[CYP710A3]	4.54545	[ASB1. AT1G13750.1. TRP1]	13.6364	[ASA1. AT2G18690.1. BARS1. CYP706A2. EDA39. GRP-3. YLS5]	31.8182	[PIL6. PMT6. SNG1]	13.6364
GO:0007165	signal transduction	[AHP4. AOX1D. ARCK1. AT1G24140.1. AT1G57630.1. AT1G66090.1. AT1G78410.1. AT5G52760.1. CBP60G. CYP706A1. CYP71A12. CYP71A13. FLS2. GLIP1. GRF8. LOX4. LTI65. MPK11. NAC036. PBS3. PLA2A. RLP19. SARD1. XBAT34]	15.4839	[AATP1. AT2G26380.1. AT2G30550.2. BGLU18. CPL3. ERF1. HAI1. HCHIB. JAZ10. MAPKKK19. MYB102. MYB2. NF-YA5. PFA-DSP4. PGIP2. RNS1. SUS4. TAT3. YLS9]	12.2581	[AT1G33610.1. AT2G28970.1. AT2G37430.1. AT3G23190.1. AT4G15975. AT5G42010.1. AT5G49770.1. AT5G49780.1. AT5G64120.1. CBL6. CBL7. CLE11. EPR1. GLIP2. GNC. GPRI1. MIR160B. RLP2. SHB1. WRKY22]	12.9032	[AT2G36970.1. PS2]	1.29032	[AT1G68520.1. AT2G24130.1. AT4G13820.1. AT4G19530.1. BGL2. COR15A. CT-BMY. ERF2. GUN4. NIMIN1. PR5. PRK. RLP31. SBPASE. WRKY38]	9.67742	[AT4G33070.1]	0.645161	[AT5G37450.1. CYP710A3. CYP71B22]	1.93548	[AT1G69990.1. AT2G37670.1. AT3G04640.1. AT4G31250.1. AT5G45840.2. AT5G59660.1. CBL8. EIL2. MAP18. MYB50. RR16. S6K2. TRP1. UGT71C3]	9.03226	[AR781. ASA1. AT1G19020.1. AT1G23710.1. AT1G28190.1. AT1G33600.1. AT1G64710.1. AT2G18690.1. AT3G01830.1. AT3G02840.1. AT4G26120.1. AT4G29780.1. AT5G10695.1. AT5G39020.1. AT5G51190.1. AT5G52750.1. AT5G61560.1. AT5G64870.1. BARS1. CA1. CAF1a. CAF1b. CML37. CML38. CNBT1. CNGC13. CNI1. CYP706A2. EDA39. ERF11. ERF13. FRK1. GGT1. JAZ1. LHT1. MYB15. MYB51. NAC3. PP2C5. PUB24. RING1. RLP20. STZ. SZF1. TC…	31.6129	[ASML2. AT1G80440.1. AT2G25735.1. AT4G27450.1. BT2. CLE1. OLEO4. PIL6]	5.16129
GO:0032787	monocarboxylic acid metabolic process	[ARCK1. AT1G57630.1. AT1G66090.1. AT1G78410.1. AT5G52760.1. CBP60G. CRK14. CYP706A1. CYP71A12. CYP71A13. LOX3. LOX4. MPK11. PBS3. PLA2A. SARD1. XBAT34]	17.8947	[AT2G30550.2. AT5G22530.1. AT5G45950.1. BGLU18. CAX7. GSTU3. JAZ10. MGD2. NCED5. PGIP2. PLDP2. SQD2. TAT3]	13.6842	[ABCG15. AT1G52200.1. AT5G44020.1. IOS1. MES1. pEARLI4]	6.31579	[AOC1. MGDC. NAS3]	3.15789	[AT3G17520.1. BGL2. ECS1. FBA1. FBA2. FKBP13. GAPB. NIMIN1. PR5. PRK. SBPASE. WRKY38]	12.6316	[SULTR2;1]	1.05263	[CYP710A3. LACS3]	2.10526	[ALPHA DOX2. AT1G13750.1. AT1G66760.2. AT4G30490.1. ATG8H. DGD1. GPX4. TRP1]	8.42105	[ASA1. AT1G10340.1. AT2G18690.1. AT3G01830.1. AT4G26120.1. AT4G38560.2. AT5G39020.1. BARS1. BCB. CA1. CML38. CNBT1. CNGC13. CYP706A2. CYP707A3. EDA39. FRK1. GRP-3. JAZ1. MYB15. MYB51. NAC3. PUB24. STZ. UGT71B6. WRKY33. WRKY40. WRKY46. WRKY53. YLS5]	31.5789	[PIL6. PMT6. SNG1]	3.15789
GO:0016053	organic acid biosynthetic process	[ALDH11A3. ARCK1. AT1G57630.1. AT1G66090.1. AT1G78410.1. AT5G52760.1. CBP60G. CRK14. CYP706A1. CYP71A12. CYP71A13. GRF8. LOX3. LOX4. MPK11. PBS3. PLA2A. SARD1. XBAT34]	17.5926	[AT2G30550.2. AT5G22530.1. JAZ10. NCED5. SQD2. TAT3]	5.55556	[AT1G52200.1. AT5G44020.1. AT5G51310.1. IOS1. pEARLI4]	4.62963	[AOC1. NAS3]	1.85185	[AT2G42220.1. AT5G13140.1. BGL2. ECS1. FBA1. FBA2. FKBP13. GAPB. GUN4. HPR. LHCB4.3. LHCB5. MYB62. NIMIN1. NPQ4. PETE1. PORB. PR5. PRK. PSAD-1. PSAE-1. PSAG. PSAH2. PSAO. SBPASE. WRKY38]	24.0741	[SULTR2;1]	0.925926	[CYP710A3. LACS3]	1.85185	[ANNAT1. ASB1. AT1G13750.1. AT1G66760.2. DGD1. GPX4. MS2. TRP1]	7.40741	[APE2. ASA1. ASN1. AT1G10340.1. AT2G18690.1. AT3G01830.1. AT4G26120.1. AT4G38560.2. AT5G39020.1. BARS1. BCB. CA1. CML38. CNBT1. CNGC13. CYP706A2. DDF1. EDA39. FRK1. GGT1. GRP-3. JAZ1. LHCB4.1. MYB15. MYB51. NAC042. NAC3. PUB24. STZ. WRKY33. WRKY40. WRKY46. WRKY53. YLS5]	31.4815	[AT5G14120.1. MIOX4. PIL6. PMT6. SNG1]	4.62963
GO:0046394	carboxylic acid biosynthetic process	[ALDH11A3. ARCK1. AT1G57630.1. AT1G66090.1. AT1G78410.1. AT5G52760.1. CBP60G. CRK14. CYP706A1. CYP71A12. CYP71A13. GRF8. LOX3. LOX4. MPK11. PBS3. PLA2A. SARD1. XBAT34]	17.5926	[AT2G30550.2. AT5G22530.1. JAZ10. NCED5. SQD2. TAT3]	5.55556	[AT1G52200.1. AT5G44020.1. AT5G51310.1. IOS1. pEARLI4]	4.62963	[AOC1. NAS3]	1.85185	[AT2G42220.1. AT5G13140.1. BGL2. ECS1. FBA1. FBA2. FKBP13. GAPB. GUN4. HPR. LHCB4.3. LHCB5. MYB62. NIMIN1. NPQ4. PETE1. PORB. PR5. PRK. PSAD-1. PSAE-1. PSAG. PSAH2. PSAO. SBPASE. WRKY38]	24.0741	[SULTR2;1]	0.925926	[CYP710A3. LACS3]	1.85185	[ANNAT1. ASB1. AT1G13750.1. AT1G66760.2. DGD1. GPX4. MS2. TRP1]	7.40741	[APE2. ASA1. ASN1. AT1G10340.1. AT2G18690.1. AT3G01830.1. AT4G26120.1. AT4G38560.2. AT5G39020.1. BARS1. BCB. CA1. CML38. CNBT1. CNGC13. CYP706A2. DDF1. EDA39. FRK1. GGT1. GRP-3. JAZ1. LHCB4.1. MYB15. MYB51. NAC042. NAC3. PUB24. STZ. WRKY33. WRKY40. WRKY46. WRKY53. YLS5]	31.4815	[AT5G14120.1. MIOX4. PIL6. PMT6. SNG1]	4.62963
GO:0009415	response to water	[ARCK1. HIS1-3. LTI65. MPK11]	7.40741	[ABCG22. AT2G30550.2. AT3G02480.1. AT4G38410.1. BGLU18. CYP76C2. DREB19. HAI1. JAZ10. LEA4-5. LTP4. MAPKKK19. MYB102. MYB2. NCED5. NF-YA5. PLDP2. TAT3]	33.3333	[PUB22. RD28]	3.7037	[AOC1. GolS2]	3.7037	[COR15A. HPR. LHCB2.1. LHCB2.2. RAB18]	9.25926	[]	0	[]	0	[ANNAT1. ANNAT4. AT2G46140.1. AT4G30490.1. CDSP32. MYB50]	11.1111	[ASA1. AT5G22540.1. CBF1. CNI1. CYP707A3. DDF1. ERF11. ERF13. GRP-3. GSTF6. JAZ1. MYB15. NAC3. STZ. UGT71B6. WRKY33. XERO1]	31.4815	[]	0
GO:0002237	response to molecule of bacterial origin	[ARCK1. AT1G57630.1. AT5G52760.1. CBP60G. CRK14. PBS3. PLA2A. SARD1. XBAT34]	56.25	[]	0	[MC2]	6.25	[]	0	[]	0	[]	0	[]	0	[]	0	[AT1G10340.1. AT5G39020.1. AT5G61560.1. EDA39. WRKY40]	31.25	[AT2G25735.1]	6.25
GO:0009725	response to hormone	[AHP4. AOX1D. ARCK1. AT1G26380.1. AT1G57630.1. AT1G66090.1. AT1G78410.1. AT2G23270.1. AT5G19880.1. AT5G44990.1. AT5G52760.1. CBP60G. CYP706A1. CYP71A12. CYP71A13. DIN11. GLIP1. GRF8. LOX3. LOX4. LTI65. MPK11. PBS3. PLA2A. RLP19. SARD1. WAKL10. XBAT34]	17.284	[AT2G26690.1. AT2G30550.2. BGLU18. CPL3. ChiC. ERF1. HAI1. HCHIB. IDA. JAZ10. LTP4. MAPKKK19. MYB102. MYB112. MYB2. MYB47. MYB78. NF-YA5. PGIP2. PHT1;4. PLDP2. PR4. RNS1. TAT3. YLS9]	15.4321	[AT1G76800.1. AT3G23190.1. AT4G19370.1. EPR1. FEZ. GIS. GLIP2. GNC. GPRI1. HB-3. MIR160B. PTR3]	7.40741	[AT2G36970.1. GolS2]	1.23457	[AT1G68520.1. AT4G13820.1. BGL2. COR15A. ERF2. FBA2. NIMIN1. PORB. PR5. PRK. RAB18. SBPASE. TGG1. TGG2. WRKY38]	9.25926	[AT5G55620.1]	0.617284	[AIR1. CYP710A3. CYP71B22. CYP71B5. HB33]	3.08642	[ACS5. ANNAT1. ANNAT4. ASB1. AT1G66760.2. AT3G04640.1. EIL2. EXP3. IAA31. MAP18. MYB50. PRP3. RAP2.11. RR16. S6K2. TRP1. UGT71C3]	10.4938	[AAT1. AR781. ASA1. AT1G23710.1. AT1G28190.1. AT1G33600.1. AT1G64710.1. AT3G01830.1. AT4G29780.1. AT5G11070.1. AT5G22540.1. AT5G39020.1. AT5G64870.1. AT5G65600.1. ATPMEPCRB. BARS1. BCB. CA1. CAF1a. CAF1b. CML38. CNBT1. CNI1. CRK18. CYP706A2. CYP81F2. EDA39. ERF11. ERF13. FBS1. FRK1. GRP-3. JAZ1. KT2/3. MYB15. MYB51. NAC042. NAC3. PP2C5. PUB24. RING1. SAUR9. STZ. SZF1. TCH4. UGT71B6. WRKY33. WRKY4…	30.8642	[AT1G80440.1. BT1. BT2. MYBL2. PIL6. SEN1. SKOR]	4.32099
GO:0009414	response to water deprivation	[ARCK1. HIS1-3. LTI65. MPK11]	7.69231	[ABCG22. AT2G30550.2. AT3G02480.1. BGLU18. CYP76C2. DREB19. HAI1. JAZ10. LEA4-5. LTP4. MAPKKK19. MYB102. MYB2. NCED5. NF-YA5. PLDP2. TAT3]	32.6923	[PUB22. RD28]	3.84615	[AOC1. GolS2]	3.84615	[COR15A. HPR. LHCB2.1. LHCB2.2. RAB18]	9.61538	[]	0	[]	0	[ANNAT1. ANNAT4. AT2G46140.1. AT4G30490.1. CDSP32. MYB50]	11.5385	[ASA1. AT5G22540.1. CBF1. CNI1. CYP707A3. DDF1. ERF11. ERF13. GRP-3. GSTF6. JAZ1. MYB15. NAC3. STZ. UGT71B6. WRKY33]	30.7692	[]	0
GO:1901700	response to oxygen-containing compound	[AOX1D. ARCK1. AT1G24140.1. AT1G57630.1. AT1G66090.1. AT1G78410.1. AT2G17740.1. AT4G11170.1. AT4G37220.1. AT5G52760.1. CBP60G. CCR4. CRK5. CYP706A1. CYP71A12. CYP71A13. GLIP1. GRF8. HIS1-3. LOX3. LOX4. LTI65. MPK11. NAC036. PBS3. PLA2A. RLP19. SARD1. WAKL10. XBAT34]	11.4504	[AATP1. ABCG22. AT1G60970.1. AT2G26690.1. AT2G30550.2. AT3G02480.1. AT4G38410.1. AT5G63130.1. BGLU18. BIP3. CPL3. CYP76C2. ChiC. DREB19. ERF1. GPT2. HAI1. HCHIB. JAZ10. LEA4-5. LTP4. MAPKKK19. MIR398C. MYB102. MYB112. MYB2. MYB47. MYB78. NCED5. NF-YA5. PGIP2. PHT1;4. PLDP2. PR4. RNS1. SUS4. TAT3. YLS9]	14.5038	[AT1G11540.1. AT1G51620.2. AT1G51790.1. AT1G52200.1. AT1G76800.1. AT2G21045.1. AT2G27660.1. AT2G28960.1. AT2G37430.1. AT3G23190.1. AT4G15975. AT5G05400.1. AT5G64100.1. AT5G64120.1. CRK26. CRK4. CYP705A13. CYP706A7. EPR1. GIS. GLIP2. GLYI4. GNC. GPRI1. HB-3. IOS1. IREG2. MIR160B. MLO12. PP2-A3. PTR3. PUB22. RD28. TRI. UCC2. WRKY22. WRKY9]	14.1221	[AOC1. GolS2. PAP17]	1.14504	[AGL44. AT1G68520.1. AT4G13820.1. AT5MAT. BGL2. COR15A. ERF2. FBA1. FBA2. GAPA. GAPB. HPR. LHCB2.1. LHCB2.2. LHCB4.3. LHCB5. MYB62. NIMIN1. PR5. PRK. RAB18. SBPASE. TGG1. TGG2. UF3GT. WRKY38]	9.92366	[AT4G33070.1. AT5G55620.1]	0.763359	[CRK20. CYP710A3. CYP71B5. HB33. WRKY30]	1.9084	[ANNAT1. ANNAT4. AT1G05340.1. AT1G66760.2. AT2G46140.1. AT3G04640.1. AT4G01700.1. AT4G26010.1. AT4G30490.1. AT5G17820.1. AT5G37670.1. CDSP32. EXP3. MAP18. MSRB7. MYB50. RAP2.11. RHS13. S6K2. TRP1. UCP5]	8.01527	[AAT1. AR781. ASA1. ASN1. AT1G07135. AT1G19020.1. AT1G21400.1. AT1G23710.1. AT1G26420.1. AT1G28190.1. AT1G33600.1. AT2G18690.1. AT2G25460.1. AT3G01830.1. AT3G02840.1. AT4G26120.1. AT4G27280.1. AT4G28350.1. AT4G29780.1. AT5G05300.1. AT5G11070.1. AT5G22540.1. AT5G39020.1. AT5G40645.1. AT5G51190.1. AT5G57510.1. AT5G61560.1. AT5G64870.1. ATL8. ATPMEPCRB. BARS1. BCAT-2. BCB. CA1. CAF1a. CAF1b. CBF1. C…	30.5344	[AGT. ASML2. AT-HSFA7B. AT1G12010.1. AT2G25735.1. AT3G15450.1. AT4G27450.1. AT5G07080.1. AT5G14120.1. BCE2. BT1. BT2. DIN10. IVD. MCCA. MYBL2. OLEO4. SEN1. SKOR. THA1]	7.63359
GO:0016310	phosphorylation	[ARCK1. AT1G57630.1. AT1G78410.1. AT4G10010.1. AT5G52760.1. CBP60G. CYP71A13. EMB1290. FLS2. MPK11. NAC036. PBS3. PLA2A. RK2. RK3. RLP19. SARD1. WAK3. WAKL10. XBAT34]	25	[AT4G13000.1. PFA-DSP4. PGIP2. PPCK2. YLS9]	6.25	[AT2G28970.1. AT4G00960.1. AT5G49770.1. AT5G49780.1. AT5G52780.1. GPRI1. PKS2. WAKL4. WAKL5]	11.25	[]	0	[AT1G68520.1. AT1G69730.1. AT2G24130.1. AT2G35260.1. AT4G19530.1. BGL2. COR15A. CT-BMY. NIMIN1. PR5. PRK. SBPASE. WRKY38]	16.25	[]	0	[AT5G37450.1]	1.25	[AT1G69990.1. AT4G31250.1. AT5G18910.1. AT5G45840.2. AT5G59660.1. CPK19. CPK25. S6K2]	10	[ASA1. AT1G33600.1. AT3G01830.1. AT4G27300.1. AT5G39020.1. AT5G52750.1. BARS1. CA1. CAF1b. CNBT1. CRK10. EDA39. ERF11. FRK1. JAZ1. MYB51. NAC3. PUB24. RING1. WAK4. WAKL2. WRKY33. WRKY40. WRKY53]	30	[]	0
GO:0044283	small molecule biosynthetic process	[ALDH11A3. ARCK1. AT1G57630.1. AT1G66090.1. AT1G78410.1. AT5G52760.1. CBP60G. CRK14. CYP706A1. CYP71A12. CYP71A13. GRF8. LOX3. LOX4. MPK11. PBS3. PLA2A. SARD1. XBAT34]	16.2393	[AT2G30550.2. AT5G22530.1. JAZ10. NCED5. SQD2. TAT3]	5.12821	[AT1G52200.1. AT5G44020.1. AT5G51310.1. AT5G60760.1. CYP705A13. IOS1. pEARLI4]	5.98291	[AOC1. NAS3]	1.7094	[AT2G42220.1. AT5G13140.1. BGL2. ECS1. FBA1. FBA2. FKBP13. GAPB. GUN4. HPR. LHCB4.3. LHCB5. MYB62. NIMIN1. NPQ4. PETE1. PORB. PR5. PRK. PSAD-1. PSAE-1. PSAG. PSAH2. PSAO. PnsB2. SBPASE. WRKY38]	23.0769	[NDA1. SQE6. SULTR2;1]	2.5641	[CYP710A3. LACS3]	1.7094	[ANNAT1. ASB1. AT1G13750.1. AT1G66760.2. AT4G26770.1. DGD1. FLA6. GPX4. MS2. SQP2. TRP1]	9.40171	[APE2. ASA1. ASN1. AT1G10340.1. AT2G18690.1. AT3G01830.1. AT4G26120.1. AT4G38560.2. AT5G39020.1. BARS1. BCB. CA1. CML38. CNBT1. CNGC13. CYP706A2. DDF1. EDA39. FRK1. GGT1. GRP-3. JAZ1. KT2/3. LHCB4.1. MYB15. MYB51. NAC042. NAC3. PUB24. STZ. WRKY33. WRKY40. WRKY46. WRKY53. YLS5]	29.9145	[AT5G14120.1. MIOX4. PIL6. PMT6. SNG1]	4.2735
GO:1901606	alpha-amino acid catabolic process	[CYP706A1. CYP71A12. CYP71A13]	12.5	[]	0	[AT1G52200.1. IOS1. pEARLI4]	12.5	[]	0	[FBA1. FBA2]	8.33333	[]	0	[CYP710A3]	4.16667	[AT1G13750.1. TRP1]	8.33333	[ASA1. AT2G18690.1. BARS1. CYP706A2. EDA39. GRP-3. YLS5]	29.1667	[IVD. MCCA. PIL6. PMT6. SNG1. THA1]	25
GO:0006082	organic acid metabolic process	[ALDH11A3. ARCK1. AT1G57630.1. AT1G66090.1. AT1G78410.1. AT5G52760.1. CBP60G. CRK14. CYP706A1. CYP71A12. CYP71A13. GRF8. LOX3. LOX4. MPK11. PBS3. PLA2A. SARD1. XBAT34]	14.1791	[AT2G30550.2. AT5G22530.1. AT5G45950.1. BGLU18. CAX7. GSTU3. JAZ10. MGD2. NADP-ME1. NCED5. PGIP2. PLDP2. SQD1. SQD2. TAT3]	11.194	[ABCG15. AT1G52200.1. AT5G44020.1. AT5G51310.1. IOS1. MES1. pEARLI4]	5.22388	[AOC1. MGDC. NAS3]	2.23881	[AT2G42220.1. AT3G17520.1. AT5G13140.1. BGL2. ECS1. FBA1. FBA2. FKBP13. GAPB. GUN4. HPR. LHCB4.3. LHCB5. MYB62. NIMIN1. NPQ4. PETE1. PORB. PR5. PRK. PSAD-1. PSAE-1. PSAG. PSAH2. PSAO. SBPASE. WRKY38]	20.1493	[SULTR2;1]	0.746269	[CYP710A3. LACS3]	1.49254	[ALPHA DOX2. ANNAT1. ASB1. AT1G13750.1. AT1G66760.2. AT4G30490.1. ATG8H. CYP81F3. DGD1. GPX4. MS2. TRP1]	8.95522	[APE2. ASA1. ASN1. AT1G10340.1. AT2G18690.1. AT3G01830.1. AT4G26120.1. AT4G38560.2. AT5G39020.1. BARS1. BCB. CA1. CML38. CNBT1. CNGC13. CYP706A2. CYP707A3. CYP81F2. DDF1. EDA39. FRK1. GGT1. GRP-3. IGMT1. IGMT2. JAZ1. LHCB4.1. MYB15. MYB51. NAC042. NAC3. PUB24. STZ. UGT71B6. WRKY33. WRKY40. WRKY46. WRKY53. YLS5]	29.1045	[AT5G14120.1. GGT2. IVD. MCCA. MIOX4. PIL6. PMT6. SNG1. THA1]	6.71642
GO:0043436	oxoacid metabolic process	[ALDH11A3. ARCK1. AT1G57630.1. AT1G66090.1. AT1G78410.1. AT5G52760.1. CBP60G. CRK14. CYP706A1. CYP71A12. CYP71A13. GRF8. LOX3. LOX4. MPK11. PBS3. PLA2A. SARD1. XBAT34]	14.1791	[AT2G30550.2. AT5G22530.1. AT5G45950.1. BGLU18. CAX7. GSTU3. JAZ10. MGD2. NADP-ME1. NCED5. PGIP2. PLDP2. SQD1. SQD2. TAT3]	11.194	[ABCG15. AT1G52200.1. AT5G44020.1. AT5G51310.1. IOS1. MES1. pEARLI4]	5.22388	[AOC1. MGDC. NAS3]	2.23881	[AT2G42220.1. AT3G17520.1. AT5G13140.1. BGL2. ECS1. FBA1. FBA2. FKBP13. GAPB. GUN4. HPR. LHCB4.3. LHCB5. MYB62. NIMIN1. NPQ4. PETE1. PORB. PR5. PRK. PSAD-1. PSAE-1. PSAG. PSAH2. PSAO. SBPASE. WRKY38]	20.1493	[SULTR2;1]	0.746269	[CYP710A3. LACS3]	1.49254	[ALPHA DOX2. ANNAT1. ASB1. AT1G13750.1. AT1G66760.2. AT4G30490.1. ATG8H. CYP81F3. DGD1. GPX4. MS2. TRP1]	8.95522	[APE2. ASA1. ASN1. AT1G10340.1. AT2G18690.1. AT3G01830.1. AT4G26120.1. AT4G38560.2. AT5G39020.1. BARS1. BCB. CA1. CML38. CNBT1. CNGC13. CYP706A2. CYP707A3. CYP81F2. DDF1. EDA39. FRK1. GGT1. GRP-3. IGMT1. IGMT2. JAZ1. LHCB4.1. MYB15. MYB51. NAC042. NAC3. PUB24. STZ. UGT71B6. WRKY33. WRKY40. WRKY46. WRKY53. YLS5]	29.1045	[AT5G14120.1. GGT2. IVD. MCCA. MIOX4. PIL6. PMT6. SNG1. THA1]	6.71642
GO:0048523	negative regulation of cellular process	[AT5G52760.1. CBP60G. MPK11. PBS3. PLA2A. XBAT34]	9.09091	[AT1G08310.2. AT1G19200.1. AT1G67600.1. AT4G23000.1. AT4G31240.1. CPL3. CRF8. HAI1. MGD2. NF-YA3. NF-YA5. NF-YA7. PAP22. PAP24. PFA-DSP4. PLDP2. PPCK2. YLS9]	27.2727	[AT5G07780.1. AT5G64120.1. GLIP2. MC2. OFP3]	7.57576	[MGDC. OCT1. PAP14. PAP17. PEPC1. PS2. SPX1. SPX3]	12.1212	[AGL8. BGL2. NIMIN1. PR5. WRKY38]	7.57576	[AT5G09570.1]	1.51515	[]	0	[MAP18. PHF1. PHO1;H1]	4.54545	[AAT1. ASA1. AT2G18690.1. AT3G02840.1. AT5G10695.1. AT5G39020.1. BARS1. CNGC13. EDA39. ERF11. ERF13. JAZ1. LHT1. NAC3. PUB24. STZ. TCH3. WRKY33. WRKY40]	28.7879	[AT1G80440.1]	1.51515
GO:0071702	organic substance transport	[ARI12. AT1G57630.1. AT1G57650.1. AT1G66090.1. AT1G78410.1. AT2G17740.1. AT5G52760.1. CBP60G. CYP706A1. CYP71A12. CYP71A13. MPK11. PBS3. PLA2A. RLP19. SARD1. XBAT34]	13.4921	[AAP6. AT1G60970.1. AT2G30550.2. AT2G37870.1. AT4G33550.1. AT5G61890.1. CHX17. ELI3-2. GPT2. IDA. LTP4. MYB102. PGIP2. PHT1;4. RNS1. YLS9. ZIP12]	13.4921	[AT1G51620.2. AT1G51790.1. AT1G52200.1. AT2G27660.1. AT2G38870.1. AT2G39530.1. AT4G22470.1. AT5G24230.1. AT5G64120.1. CHX20. GPRI1. IOS1. MLO12. PTR3. PUB22. SHB1. SYP112]	13.4921	[AT1G15600.1. G3Pp1. JRG21]	2.38095	[AT1G68520.1. AT5G19500.1. BGL2. COR15A. CWLP. NIMIN1. PR5. PRK. SBPASE. WRKY38]	7.93651	[AT2G04050.1]	0.793651	[AIR1. AT1G33870.1. AT1G33880.1. AT1G63550.1. AT2G34315.1. CYP710A3]	4.7619	[AT1G48640.1. AT1G66780.1. AT1G80450.1. AT2G21560.1. AT4G01700.1. AT4G33355. DGD1. KCO3. PHF1. S6K2. SYP123. SYP131. ZIP5]	10.3175	[AAT1. APE2. AR781. ASA1. AT1G28190.1. AT1G33600.1. AT2G18690.1. AT2G39210.1. AT3G01830.1. AT3G02840.1. AT5G10695.1. AT5G39020.1. AT5G61560.1. ATPMEPCRB. BARS1. CA1. CNBT1. CNGC13. CYP706A2. EDA39. ERF11. ERF13. FRK1. JAZ1. LHT1. MYB51. NAC3. OPT2. PUB24. RING1. SWEET12. TCH3. WRKY28. WRKY33. WRKY40. WRKY53]	28.5714	[AT1G18280.1. AT5G39580.1. AT5G46040.1. AT5G48430.1. GGT2. PMT6]	4.7619
GO:0036294	cellular response to decreased oxygen levels	[ARI12. AT1G26380.1. AT1G57630.1. AT2G23270.1. CBP60G. PBS3. PLA2A]	50	[]	0	[PER4]	7.14286	[]	0	[]	0	[]	0	[AT1G14550.1. AT3G03670.1]	14.2857	[]	0	[AT5G57510.1. CYP81F2. FLOT1. PROPEP3]	28.5714	[]	0
GO:0071453	cellular response to oxygen levels	[ARI12. AT1G26380.1. AT1G57630.1. AT2G23270.1. CBP60G. PBS3. PLA2A]	50	[]	0	[PER4]	7.14286	[]	0	[]	0	[]	0	[AT1G14550.1. AT3G03670.1]	14.2857	[]	0	[AT5G57510.1. CYP81F2. FLOT1. PROPEP3]	28.5714	[]	0
GO:0071456	cellular response to hypoxia	[ARI12. AT1G26380.1. AT1G57630.1. AT2G23270.1. CBP60G. PBS3. PLA2A]	50	[]	0	[PER4]	7.14286	[]	0	[]	0	[]	0	[AT1G14550.1. AT3G03670.1]	14.2857	[]	0	[AT5G57510.1. CYP81F2. FLOT1. PROPEP3]	28.5714	[]	0
GO:0019752	carboxylic acid metabolic process	[ALDH11A3. ARCK1. AT1G57630.1. AT1G66090.1. AT1G78410.1. AT5G52760.1. CBP60G. CRK14. CYP706A1. CYP71A12. CYP71A13. GRF8. LOX3. LOX4. MPK11. PBS3. PLA2A. SARD1. XBAT34]	14.7287	[AT2G30550.2. AT5G22530.1. AT5G45950.1. BGLU18. CAX7. GSTU3. JAZ10. MGD2. NADP-ME1. NCED5. PGIP2. PLDP2. SQD2. TAT3]	10.8527	[ABCG15. AT1G52200.1. AT5G44020.1. AT5G51310.1. IOS1. MES1. pEARLI4]	5.42636	[AOC1. MGDC. NAS3]	2.32558	[AT2G42220.1. AT3G17520.1. AT5G13140.1. BGL2. ECS1. FBA1. FBA2. FKBP13. GAPB. GUN4. HPR. LHCB4.3. LHCB5. MYB62. NIMIN1. NPQ4. PETE1. PORB. PR5. PRK. PSAD-1. PSAE-1. PSAG. PSAH2. PSAO. SBPASE. WRKY38]	20.9302	[SULTR2;1]	0.775194	[CYP710A3. LACS3]	1.55039	[ALPHA DOX2. ANNAT1. ASB1. AT1G13750.1. AT1G66760.2. AT4G30490.1. ATG8H. DGD1. GPX4. MS2. TRP1]	8.52713	[APE2. ASA1. ASN1. AT1G10340.1. AT2G18690.1. AT3G01830.1. AT4G26120.1. AT4G38560.2. AT5G39020.1. BARS1. BCB. CA1. CML38. CNBT1. CNGC13. CYP706A2. CYP707A3. DDF1. EDA39. FRK1. GGT1. GRP-3. JAZ1. LHCB4.1. MYB15. MYB51. NAC042. NAC3. PUB24. STZ. UGT71B6. WRKY33. WRKY40. WRKY46. WRKY53. YLS5]	27.907	[AT5G14120.1. GGT2. IVD. MCCA. MIOX4. PIL6. PMT6. SNG1. THA1]	6.97674
GO:0001101	response to acid	[AOX1D. ARCK1. AT1G57630.1. AT1G66090.1. AT1G78410.1. AT4G11170.1. AT5G52760.1. CBP60G. CRK5. CYP706A1. CYP71A12. CYP71A13. GLIP1. GRF8. HIS1-3. LOX3. LOX4. LTI65. MPK11. PBS3. PLA2A. RLP19. SARD1. WAKL10. XBAT34]	13.2979	[AATP1. ABCG22. AT2G26690.1. AT2G30550.2. AT3G02480.1. AT4G38410.1. BGLU18. CPL3. CYP76C2. ChiC. DREB19. ERF1. HAI1. HCHIB. JAZ10. LEA4-5. LTP4. MAPKKK19. MIR398C. MYB102. MYB112. MYB2. MYB47. MYB78. NCED5. NF-YA5. PGIP2. PHT1;4. PLDP2. PR4. RNS1. SUS4. TAT3. YLS9]	18.0851	[AT1G11540.1. AT1G52200.1. AT2G21045.1. AT2G27660.1. AT2G28960.1. AT3G23190.1. AT5G05400.1. AT5G64100.1. AT5G64120.1. CRK26. CRK4. CYP705A13. CYP706A7. GIS. GLIP2. GNC. GPRI1. HB-3. IREG2. MIR160B. PP2-A3. PTR3. PUB22. RD28. TRI. UCC2. WRKY9]	14.3617	[AOC1. GolS2]	1.06383	[AGL44. AT1G68520.1. AT4G13820.1. BGL2. COR15A. ERF2. FBA2. HPR. LHCB2.1. LHCB2.2. MYB62. NIMIN1. PR5. PRK. RAB18. SBPASE. TGG1. TGG2. WRKY38]	10.1064	[AT4G33070.1]	0.531915	[CRK20. CYP710A3. HB33. WRKY30]	2.12766	[ANNAT1. ANNAT4. AT1G66760.2. AT2G46140.1. AT4G01700.1. AT4G26010.1. AT4G30490.1. AT5G17820.1. CDSP32. EXP3. MAP18. MYB50. RHS13. S6K2. TRP1]	7.97872	[AAT1. AR781. ASA1. AT1G19020.1. AT1G28190.1. AT1G33600.1. AT2G18690.1. AT3G01830.1. AT3G02840.1. AT4G26120.1. AT5G22540.1. AT5G39020.1. AT5G40645.1. BARS1. BCB. CA1. CAF1b. CBF1. CML37. CML38. CNBT1. CNGC13. CNI1. CRK18. CYP706A2. CYP707A3. DDF1. EDA39. ERF11. ERF13. FBS1. FRK1. GGT1. GRP-3. GSTF6. HSPRO2. JAZ1. KT2/3. KTI1. MYB15. MYB51. NAC3. PP2C5. PUB24. RING1. STZ. UGT71B6. WRKY33. WRKY40. …	27.6596	[AT1G12010.1. AT4G27450.1. AT5G07080.1. AT5G14120.1. BT1. BT2. MYBL2. SEN1. SKOR]	4.78723
GO:0044272	sulfur compound biosynthetic process	[ALDH11A3. CYP71A13]	4.54545	[SQD1. SQD2]	4.54545	[AT5G44020.1]	2.27273	[]	0	[AT2G35260.1. AT2G42220.1. AT5G13140.1. FBA1. FBA2. GAPB. GUN4. HPR. LHCB4.3. LHCB5. NPQ4. PETE1. PORB. PRK. PSAD-1. PSAE-1. PSAG. PSAH2. PSAO. PTAC16. SBPASE]	47.7273	[SULTR2;1]	2.27273	[]	0	[ANNAT1. MS2]	4.54545	[APE2. ASA1. BARS1. CYP81F2. GGT1. GRP-3. LHCB4.1. MYB51. NAC042. RING1. WRKY33. YLS5]	27.2727	[AT5G14120.1. PIL6. SNG1]	6.81818
GO:0033554	cellular response to stress	[ARI12. AT1G24140.1. AT1G26380.1. AT1G57630.1. AT1G66090.1. AT1G78410.1. AT2G17740.1. AT2G23270.1. AT5G52760.1. CBP60G. CYP71A13. DIN11. FLS2. MPK11. PBS3. PLA2A. RLP19. SARD1. XBAT34]	11.6564	[AT1G08310.2. AT1G19200.1. AT1G60970.1. AT1G67600.1. AT2G30550.2. AT4G23000.1. AT4G31240.1. BIP3. CNGC4. CRF8. CYP76C2. DREB19. ELI3-2. MGD2. MIR398C. MYB2. NF-YA5. NF-YA7. PAP22. PAP24. PGIP2. PLDP2. PPC2. PPCK2. RNS1. SQD1. SQD2. UGP3. YLS9. ZIP12]	18.4049	[AT1G76800.1. AT2G03260.1. AT2G21045.1. AT2G28960.1. AT3G23190.1. AT5G05400.1. AT5G42010.1. AT5G62150.1. AT5G64120.1. BGLU22. CRK26. CYP705A13. CYP706A7. GPRI1. IREG2. PER4. PP2-A3. SHB1. TRI. WRKY9]	12.2699	[IPS1. MGDC. OCT1. PAP14. PAP17. PEPC1. PNP-A. PS2. SPX1. SPX3]	6.13497	[AT1G68520.1. BGL2. COR15A. FBA1. GAPB. HPR. LHCB2.1. LHCB2.2. MYB62. NIMIN1. PR5. PRK. SBPASE. WRKY38]	8.58896	[AT5G09570.1. AT5G55620.1. ATSDI1]	1.84049	[AT1G14550.1. AT3G03670.1. CYP71B5]	1.84049	[APS2. AT2G21560.1. AT4G26010.1. AT4G30490.1. AT5G17820.1. BGLU21. DGD1. MAP18. MEE51. PAP12. PHF1. PHO1;H1. PRP3. RHS13. S6K2. SAL2. TRP1. ZIP5]	11.0429	[AAT1. AR781. ASA1. ASN1. AT1G19020.1. AT1G21400.1. AT1G28190.1. AT1G33600.1. AT2G18690.1. AT2G39210.1. AT3G01830.1. AT3G02840.1. AT5G10695.1. AT5G39020.1. AT5G57510.1. AT5G61560.1. BARS1. CA1. CML37. CNBT1. CNGC13. CNI1. CRK10. CYP81F2. EDA39. ERF11. ERF13. FLOT1. FRK1. GGT1. JAZ1. LHT1. MYB51. NAC042. NAC3. PROPEP3. PUB24. RING1. RPP8. TCH3. WRKY33. WRKY40. WRKY53. YLS5]	26.9939	[AT2G25735.1. BCE2]	1.22699
GO:0009072	aromatic amino acid family metabolic process	[CYP706A1. CYP71A12. CYP71A13]	11.5385	[CAX7]	3.84615	[AT1G52200.1. IOS1. pEARLI4]	11.5385	[]	0	[FBA1. FBA2. GUN4. PORB]	15.3846	[]	0	[CYP710A3]	3.84615	[ASB1. AT1G13750.1. ATG8H. TRP1]	15.3846	[ASA1. AT2G18690.1. BARS1. CYP706A2. EDA39. GRP-3. YLS5]	26.9231	[PIL6. PMT6. SNG1]	11.5385
GO:0006790	sulfur compound metabolic process	[ALDH11A3. CYP71A13]	3.77358	[SQD1. SQD2]	3.77358	[AT5G44020.1]	1.88679	[]	0	[AT2G35260.1. AT2G42220.1. AT5G13140.1. FBA1. FBA2. GAPB. GUN4. HPR. LHCB4.3. LHCB5. NPQ4. NSP2. PETE1. PORB. PRK. PSAD-1. PSAE-1. PSAG. PSAH2. PSAO. PTAC16. SBPASE. TGG1. TGG2]	45.283	[SULTR2;1]	1.88679	[]	0	[ANNAT1. APS2. CYP81F3. MS2. SAL2]	9.43396	[APE2. ASA1. BARS1. CYP81F2. GGT1. GRP-3. IGMT1. IGMT2. LHCB4.1. MYB51. NAC042. RING1. WRKY33. YLS5]	26.4151	[AT5G14120.1. GGT2. PIL6. SNG1]	7.54717
GO:0006796	phosphate-containing compound metabolic process	[ARCK1. AT1G57630.1. AT1G78410.1. AT4G10010.1. AT5G52760.1. CBP60G. CYP71A13. EMB1290. FLS2. MPK11. NAC036. PBS3. PLA2A. RK2. RK3. RLP19. SARD1. WAK3. WAKL10. XBAT34]	17.3913	[AT4G13000.1. PFA-DSP4. PGIP2. PLDP2. PPCK2. SQD2. YLS9]	6.08696	[AT2G28970.1. AT4G00960.1. AT5G49770.1. AT5G49780.1. AT5G52780.1. AT5G60760.1. ATSAC1B. GPRI1. LPAT3. PKS2. WAKL4. WAKL5]	10.4348	[]	0	[AT1G07440.1. AT1G52220.1. AT1G68520.1. AT1G69730.1. AT2G24130.1. AT2G35260.1. AT4G19530.1. BGL2. COR15A. CT-BMY. ENH1. FBA1. FBA2. FKBP13. GAPA-2. GAPB. GUN4. HPR. LHCB4.3. NEET. NIMIN1. PETE1. PR5. PRK. PSAD-1. PSAG. PSAH2. PSAO. PTAC16. PnsB2. SBPASE. WRKY38]	27.8261	[NDA1]	0.869565	[AT5G37450.1]	0.869565	[AT1G69990.1. AT4G31250.1. AT5G18910.1. AT5G45840.2. AT5G59660.1. CPK19. CPK25. DGD1. S6K2]	7.82609	[APE2. ASA1. AT1G33600.1. AT3G01830.1. AT4G27300.1. AT5G39020.1. AT5G52750.1. BARS1. CA1. CAF1b. CNBT1. CRK10. EDA39. ERF11. FRK1. JAZ1. KT2/3. LHCB4.1. MYB51. NAC3. PSAD-2. PSB27. PUB24. RING1. SIG4. WAK4. WAKL2. WRKY33. WRKY40. WRKY53]	26.087	[PIL6. SNG1. TPS13]	2.6087
GO:0006470	protein dephosphorylation	[AT5G52760.1. MPK11. PBS3. RLP19. SARD1]	16.129	[PGIP2]	3.22581	[GPRI1]	3.22581	[]	0	[AT1G52220.1. AT1G68520.1. COR15A. FBA1. GAPA-2. HPR. LHCB4.3. NIMIN1. PETE1. PR5. PRK. PSAD-1. PSAH2. PSAO. SBPASE. WRKY38]	51.6129	[]	0	[]	0	[]	0	[APE2. AT1G33600.1. AT5G39020.1. BARS1. LHCB4.1. PSAD-2. PSB27. RING1]	25.8065	[]	0
GO:0015711	organic anion transport	[AT1G57630.1]	2.77778	[AAP6. AT5G61890.1. ELI3-2. GPT2. MYB102. RNS1]	16.6667	[AT1G51620.2. AT1G51790.1. AT1G52200.1. AT2G27660.1. AT2G38870.1. AT2G39530.1. AT4G22470.1. AT5G24230.1. IOS1. MLO12. PUB22]	30.5556	[JRG21]	2.77778	[AT5G19500.1]	2.77778	[]	0	[]	0	[AT1G48640.1. AT1G80450.1. AT4G01700.1. PHF1]	11.1111	[AAT1. APE2. ASA1. AT2G39210.1. AT5G61560.1. ATPMEPCRB. FRK1. LHT1. WRKY28]	25	[AT5G39580.1. AT5G48430.1. GGT2]	8.33333
GO:0015849	organic acid transport	[AT1G57630.1]	2.77778	[AAP6. AT5G61890.1. ELI3-2. GPT2. MYB102. RNS1]	16.6667	[AT1G51620.2. AT1G51790.1. AT1G52200.1. AT2G27660.1. AT2G38870.1. AT2G39530.1. AT4G22470.1. AT5G24230.1. IOS1. MLO12. PUB22]	30.5556	[JRG21]	2.77778	[AT5G19500.1]	2.77778	[]	0	[]	0	[AT1G48640.1. AT1G80450.1. AT4G01700.1. PHF1]	11.1111	[AAT1. APE2. ASA1. AT2G39210.1. AT5G61560.1. ATPMEPCRB. FRK1. LHT1. WRKY28]	25	[AT5G39580.1. AT5G48430.1. GGT2]	8.33333
GO:0046942	carboxylic acid transport	[AT1G57630.1]	2.77778	[AAP6. AT5G61890.1. ELI3-2. GPT2. MYB102. RNS1]	16.6667	[AT1G51620.2. AT1G51790.1. AT1G52200.1. AT2G27660.1. AT2G38870.1. AT2G39530.1. AT4G22470.1. AT5G24230.1. IOS1. MLO12. PUB22]	30.5556	[JRG21]	2.77778	[AT5G19500.1]	2.77778	[]	0	[]	0	[AT1G48640.1. AT1G80450.1. AT4G01700.1. PHF1]	11.1111	[AAT1. APE2. ASA1. AT2G39210.1. AT5G61560.1. ATPMEPCRB. FRK1. LHT1. WRKY28]	25	[AT5G39580.1. AT5G48430.1. GGT2]	8.33333
GO:0001666	response to hypoxia	[ARI12. AT1G26380.1. AT1G57630.1. AT2G23270.1. CBP60G. PBS3. PLA2A. SARD1]	33.3333	[AATP1. ATSPS4F. SUS4]	12.5	[PER4]	4.16667	[]	0	[NIMIN1]	4.16667	[AT4G33070.1]	4.16667	[AT1G14550.1. AT3G03670.1]	8.33333	[DGD1]	4.16667	[ASA1. AT5G57510.1. CYP81F2. FLOT1. GGT1. PROPEP3]	25	[AT4G27450.1]	4.16667
GO:0016311	dephosphorylation	[AT5G52760.1. MPK11. PBS3. RLP19. SARD1]	15.625	[PGIP2]	3.125	[ATSAC1B. GPRI1]	6.25	[]	0	[AT1G52220.1. AT1G68520.1. COR15A. FBA1. GAPA-2. HPR. LHCB4.3. NIMIN1. PETE1. PR5. PRK. PSAD-1. PSAH2. PSAO. SBPASE. WRKY38]	50	[]	0	[]	0	[]	0	[APE2. AT1G33600.1. AT5G39020.1. BARS1. LHCB4.1. PSAD-2. PSB27. RING1]	25	[]	0
GO:0019220	regulation of phosphate metabolic process	[AT5G52760.1. MPK11. PBS3. RLP19. SARD1]	15.625	[PFA-DSP4. PGIP2]	6.25	[GPRI1]	3.125	[]	0	[AT1G52220.1. AT1G68520.1. COR15A. FBA1. GAPA-2. HPR. LHCB4.3. NIMIN1. PETE1. PR5. PRK. PSAD-1. PSAH2. PSAO. SBPASE. WRKY38]	50	[]	0	[]	0	[]	0	[APE2. AT1G33600.1. AT5G39020.1. BARS1. LHCB4.1. PSAD-2. PSB27. RING1]	25	[]	0
GO:0031399	regulation of protein modification process	[AT5G52760.1. MPK11. PBS3. RLP19. SARD1]	15.625	[PFA-DSP4. PGIP2]	6.25	[GPRI1]	3.125	[]	0	[AT1G52220.1. AT1G68520.1. COR15A. FBA1. GAPA-2. HPR. LHCB4.3. NIMIN1. PETE1. PR5. PRK. PSAD-1. PSAH2. PSAO. SBPASE. WRKY38]	50	[]	0	[]	0	[]	0	[APE2. AT1G33600.1. AT5G39020.1. BARS1. LHCB4.1. PSAD-2. PSB27. RING1]	25	[]	0
GO:0051174	regulation of phosphorus metabolic process	[AT5G52760.1. MPK11. PBS3. RLP19. SARD1]	15.625	[PFA-DSP4. PGIP2]	6.25	[GPRI1]	3.125	[]	0	[AT1G52220.1. AT1G68520.1. COR15A. FBA1. GAPA-2. HPR. LHCB4.3. NIMIN1. PETE1. PR5. PRK. PSAD-1. PSAH2. PSAO. SBPASE. WRKY38]	50	[]	0	[]	0	[]	0	[APE2. AT1G33600.1. AT5G39020.1. BARS1. LHCB4.1. PSAD-2. PSB27. RING1]	25	[]	0
GO:0006979	response to oxidative stress	[AT1G78410.1. AT4G11170.1. LOX4]	6.66667	[AT1G60970.1. BIP3. MIR398C]	6.66667	[AT1G52200.1. AT1G76800.1. STS]	6.66667	[GolS2. PAP17]	4.44444	[AT4G13820.1. FBA1. GAPB]	6.66667	[AT2G21640.1. AT5G16960.1. AT5G16980.2. AT5G55620.1]	8.88889	[CYP71B5. WRKY30]	4.44444	[ANNAT1. AT5G37670.1. CDSP32. MSRB7. RAP2.11. TRX5]	13.3333	[AAT1. AT1G19020.1. AT3G02840.1. BCB. CML37. GGT1. GSTF6. HSPRO2. KTI1. STZ. WRKY53]	24.4444	[AT-HSFA7B. AT2G25735.1. AT3G10020.1. BT1. BT2. DIN10. OXS3. SEN1]	17.7778
GO:0007154	cell communication	[AHP4. AOX1D. ARCK1. AT1G24140.1. AT1G57630.1. AT1G66090.1. AT1G78410.1. AT5G52760.1. CBP60G. CYP706A1. CYP71A12. CYP71A13. DIN11. FLS2. GLIP1. GRF8. LOX4. LTI65. MPK11. NAC036. PBS3. PLA2A. RLP19. SARD1. XBAT34]	11.5207	[AATP1. AT1G08310.2. AT1G19200.1. AT1G67600.1. AT2G26380.1. AT2G30550.2. AT4G23000.1. AT4G31240.1. BGLU18. CPL3. CRF8. CYP76C2. ERF1. HAI1. HCHIB. JAZ10. MAPKKK19. MGD2. MIR398C. MYB102. MYB2. NF-YA5. NF-YA7. PAP22. PAP24. PFA-DSP4. PGIP2. PLDP2. PPC2. PPCK2. RNS1. SQD1. SQD2. SUS4. TAT3. UGP3. YLS9. ZIP12]	17.5115	[AT1G33610.1. AT2G03260.1. AT2G21045.1. AT2G28960.1. AT2G28970.1. AT2G37430.1. AT3G23190.1. AT4G15975. AT5G05400.1. AT5G42010.1. AT5G49770.1. AT5G49780.1. AT5G64120.1. CBL6. CBL7. CLE11. CRK26. CYP705A13. CYP706A7. EPR1. GLIP2. GNC. GPRI1. IREG2. MIR160B. PP2-A3. RLP2. SHB1. TRI. WRKY22. WRKY9]	14.2857	[AT2G36970.1. IPS1. MGDC. OCT1. PAP14. PAP17. PEPC1. PS2. SPX1. SPX3]	4.60829	[AT1G68520.1. AT2G24130.1. AT4G13820.1. AT4G19530.1. BGL2. COR15A. CT-BMY. ERF2. GUN4. HPR. LHCB2.1. LHCB2.2. MYB62. NIMIN1. PR5. PRK. RLP31. SBPASE. WRKY38]	8.75576	[AT4G33070.1. AT5G09570.1. ATSDI1]	1.38249	[AT5G37450.1. CYP710A3. CYP71B22]	1.38249	[APS2. AT1G69990.1. AT2G37670.1. AT3G04640.1. AT4G26010.1. AT4G30490.1. AT4G31250.1. AT5G17820.1. AT5G45840.2. AT5G59660.1. BGLU21. CBL8. DGD1. EIL2. MAP18. MEE51. MYB50. PAP12. PHF1. PHO1;H1. PRP3. RHS13. RR16. S6K2. TRP1. UGT71C3]	11.9816	[AAT1. AR781. ASA1. ASN1. AT1G19020.1. AT1G21400.1. AT1G23710.1. AT1G28190.1. AT1G33600.1. AT1G64710.1. AT2G18690.1. AT3G01830.1. AT3G02840.1. AT4G26120.1. AT4G29780.1. AT5G10695.1. AT5G39020.1. AT5G51190.1. AT5G52750.1. AT5G61560.1. AT5G64870.1. BARS1. CA1. CAF1a. CAF1b. CML37. CML38. CNBT1. CNGC13. CNI1. CRK10. CYP706A2. EDA39. ERF11. ERF13. FRK1. GGT1. JAZ1. LHT1. MYB15. MYB51. NAC3. PP2C5. PU…	24.424	[ASML2. AT1G80440.1. AT2G25735.1. AT4G27450.1. BCE2. BT2. CLE1. OLEO4. PIL6]	4.14747
GO:0032268	regulation of cellular protein metabolic process	[AT5G52760.1. MPK11. PBS3. RLP19. SARD1]	15.1515	[PFA-DSP4. PGIP2]	6.06061	[GPRI1]	3.0303	[]	0	[AT1G52220.1. AT1G68520.1. COR15A. FBA1. GAPA-2. HPR. LHCB4.3. NIMIN1. PETE1. PR5. PRK. PSAD-1. PSAH2. PSAO. SBPASE. WRKY38]	48.4848	[]	0	[]	0	[S6K2]	3.0303	[APE2. AT1G33600.1. AT5G39020.1. BARS1. LHCB4.1. PSAD-2. PSB27. RING1]	24.2424	[]	0
GO:0051246	regulation of protein metabolic process	[AT5G52760.1. MPK11. PBS3. RLP19. SARD1]	15.1515	[PFA-DSP4. PGIP2]	6.06061	[GPRI1]	3.0303	[]	0	[AT1G52220.1. AT1G68520.1. COR15A. FBA1. GAPA-2. HPR. LHCB4.3. NIMIN1. PETE1. PR5. PRK. PSAD-1. PSAH2. PSAO. SBPASE. WRKY38]	48.4848	[]	0	[]	0	[S6K2]	3.0303	[APE2. AT1G33600.1. AT5G39020.1. BARS1. LHCB4.1. PSAD-2. PSB27. RING1]	24.2424	[]	0
GO:0036293	response to decreased oxygen levels	[ARI12. AT1G26380.1. AT1G57630.1. AT2G23270.1. CBP60G. PBS3. PLA2A. SARD1]	32	[AATP1. ATSPS4F. SUS4]	12	[PER4]	4	[]	0	[NIMIN1]	4	[AT4G33070.1. ERF71]	8	[AT1G14550.1. AT3G03670.1]	8	[DGD1]	4	[ASA1. AT5G57510.1. CYP81F2. FLOT1. GGT1. PROPEP3]	24	[AT4G27450.1]	4
GO:0070482	response to oxygen levels	[ARI12. AT1G26380.1. AT1G57630.1. AT2G23270.1. CBP60G. PBS3. PLA2A. SARD1]	32	[AATP1. ATSPS4F. SUS4]	12	[PER4]	4	[]	0	[NIMIN1]	4	[AT4G33070.1. ERF71]	8	[AT1G14550.1. AT3G03670.1]	8	[DGD1]	4	[ASA1. AT5G57510.1. CYP81F2. FLOT1. GGT1. PROPEP3]	24	[AT4G27450.1]	4
GO:0006865	amino acid transport	[AT1G57630.1]	2.94118	[AAP6. AT5G61890.1. ELI3-2. MYB102. RNS1]	14.7059	[AT1G51620.2. AT1G51790.1. AT1G52200.1. AT2G27660.1. AT2G38870.1. AT2G39530.1. AT4G22470.1. AT5G24230.1. IOS1. MLO12. PUB22]	32.3529	[JRG21]	2.94118	[AT5G19500.1]	2.94118	[]	0	[]	0	[AT1G48640.1. AT1G80450.1. AT4G01700.1. PHF1]	11.7647	[AAT1. ASA1. AT2G39210.1. AT5G61560.1. ATPMEPCRB. FRK1. LHT1. WRKY28]	23.5294	[AT5G39580.1. AT5G48430.1. GGT2]	8.82353
GO:0035303	regulation of dephosphorylation	[AT5G52760.1. MPK11. PBS3. RLP19. SARD1]	16.6667	[PGIP2]	3.33333	[GPRI1]	3.33333	[]	0	[AT1G52220.1. AT1G68520.1. COR15A. FBA1. GAPA-2. HPR. LHCB4.3. NIMIN1. PETE1. PR5. PRK. PSAD-1. PSAH2. PSAO. SBPASE. WRKY38]	53.3333	[]	0	[]	0	[]	0	[APE2. AT1G33600.1. AT5G39020.1. LHCB4.1. PSAD-2. PSB27. RING1]	23.3333	[]	0
GO:0035304	regulation of protein dephosphorylation	[AT5G52760.1. MPK11. PBS3. RLP19. SARD1]	16.6667	[PGIP2]	3.33333	[GPRI1]	3.33333	[]	0	[AT1G52220.1. AT1G68520.1. COR15A. FBA1. GAPA-2. HPR. LHCB4.3. NIMIN1. PETE1. PR5. PRK. PSAD-1. PSAH2. PSAO. SBPASE. WRKY38]	53.3333	[]	0	[]	0	[]	0	[APE2. AT1G33600.1. AT5G39020.1. LHCB4.1. PSAD-2. PSB27. RING1]	23.3333	[]	0
GO:0031323	regulation of cellular metabolic process	[ARCK1. AT1G78410.1. AT3G12910.1. AT5G52760.1. CBP60G. CYP71A13. MPK11. PBS3. PLA2A. RLP19. SARD1. WRKY55. XBAT34]	8.49673	[AATP1. AT1G08310.2. AT1G19200.1. AT1G60970.1. AT1G67600.1. AT4G23000.1. AT4G31240.1. AT5G61890.1. CPL3. CRF8. DREB19. ERF1. ETC1. GPT2. MGD2. MYB102. MYB112. MYB2. MYB47. MYB78. NF-YA10. NF-YA2. NF-YA3. NF-YA5. NF-YA6. NF-YA7. PAP22. PAP24. PFA-DSP4. PGIP2. PLDP2. PPCK2. SOM. SUS4. WRKY45. YLS9]	23.5294	[AT2G37430.1. AT4G01460.1. AT5G06800.1. EPR1. GIS. GNC. GPRI1. HB-3. OFP3. RL6. WRKY22. WRKY9. bHLH071]	8.49673	[HDG8. MGDC. MYB111. OCT1. PAP14. PAP17. PEPC1. PS2. SPX1. SPX3]	6.53595	[AT1G52220.1. AT1G68520.1. AT5G60470.1. BGL2. COR15A. ERF2. FBA1. FBA2. GAPA-2. GUN4. HPR. LHCB4.3. MYB62. NIMIN1. PETE1. PORB. PR5. PRK. PSAD-1. PSAG. PSAH2. PSAO. PSBW. SBPASE. WRKY38. WRKY71]	16.9935	[AT4G33070.1. AT5G09570.1. ERF71]	1.96078	[HB33. WRKY30]	1.30719	[DGD1. MOP10. MYB50. PHO1;H1. RR16. S6K2. WRKY13. WRKY58]	5.22876	[APE2. ASA1. AT1G33600.1. AT3G01830.1. AT5G21960. AT5G39020.1. AT5G51190.1. BARS1. CA1. CBF1. CBF4. CNBT1. DDF1. EDA39. ERF11. ERF13. FRK1. LHCB4.1. MYB122. MYB15. MYB51. ORA47. PSAD-2. PSB27. PUB24. RING1. RPP8. SIG4. STZ. SZF1. WRKY28. WRKY33. WRKY40. WRKY46. WRKY53]	22.8758	[ASML2. AT-HSFA7B. AT4G27450.1. BT1. BT2. MYBL2. PIL6]	4.57516
GO:1901605	alpha-amino acid metabolic process	[ALDH11A3. CYP706A1. CYP71A12. CYP71A13]	7.54717	[]	0	[AT1G52200.1. AT5G44020.1. IOS1. pEARLI4]	7.54717	[]	0	[AT2G42220.1. AT5G13140.1. FBA1. FBA2. GAPB. GUN4. HPR. LHCB4.3. LHCB5. NPQ4. PETE1. PORB. PRK. PSAD-1. PSAE-1. PSAG. PSAH2. PSAO. SBPASE]	35.8491	[SULTR2;1]	1.88679	[CYP710A3]	1.88679	[ANNAT1. ASB1. AT1G13750.1. MS2. TRP1]	9.43396	[APE2. ASA1. ASN1. AT2G18690.1. BARS1. CYP706A2. EDA39. GGT1. GRP-3. LHCB4.1. NAC042. YLS5]	22.6415	[AT5G14120.1. IVD. MCCA. PIL6. PMT6. SNG1. THA1]	13.2075
GO:0009744	response to sucrose	[AT4G37220.1]	4.34783	[GPT2]	4.34783	[GLYI4]	4.34783	[]	0	[AT5MAT. GAPA. GAPB. LHCB2.1. LHCB2.2. LHCB4.3. LHCB5. UF3GT]	34.7826	[]	0	[]	0	[]	0	[ASN1. AT1G21400.1. ATL8. BCAT-2. LHCB4.1]	21.7391	[AT3G15450.1. BCE2. DIN10. IVD. MCCA. SEN1. THA1]	30.4348
GO:0034285	response to disaccharide	[AT4G37220.1]	4.34783	[GPT2]	4.34783	[GLYI4]	4.34783	[]	0	[AT5MAT. GAPA. GAPB. LHCB2.1. LHCB2.2. LHCB4.3. LHCB5. UF3GT]	34.7826	[]	0	[]	0	[]	0	[ASN1. AT1G21400.1. ATL8. BCAT-2. LHCB4.1]	21.7391	[AT3G15450.1. BCE2. DIN10. IVD. MCCA. SEN1. THA1]	30.4348
GO:0044765	single-organism transport	[ACA7. ARI12. AT1G57630.1. AT1G57650.1. AT1G66090.1. AT1G78410.1. AT2G17740.1. AT5G52760.1. CBP60G. CYP706A1. CYP71A12. CYP71A13. FLS2. GLP9. MPK11. PBS3. PLA2A. RLP19. SARD1. XBAT34]	9.61538	[AAP6. ABCG22. AT2G26690.1. AT2G30550.2. AT2G37870.1. AT4G33550.1. AT5G61890.1. CAX7. CHX17. CNGC4. ELI3-2. GPT2. HCHIB. IDA. LTP4. MYB102. PGIP2. PHT1;4. PR4. RNS1. YLS9. ZIP12]	10.5769	[AT1G07560.1. AT1G11540.1. AT1G49310.1. AT1G51620.2. AT1G51790.1. AT1G52200.1. AT2G03260.1. AT2G21045.1. AT2G27660.1. AT2G28960.1. AT2G38870.1. AT2G39410.2. AT2G39530.1. AT3G23190.1. AT4G22212.1. AT4G22470.1. AT5G05400.1. AT5G09710.1. AT5G24230.1. AT5G26280.1. AT5G44020.1. AT5G52780.1. AT5G64100.1. AT5G64120.1. ATSYP24. CHX20. CRK26. CYP705A13. CYP706A7. EXO70H1. GPRI1. IOS1. IREG2. MLO12. MOT1. …	21.6346	[ACA1. AT1G15600.1. DIC3. G3Pp1. JRG21. NAS3. OCT1. PHT1;2. PHT1;5. SPX1. SPX3]	5.28846	[AT1G68520.1. AT2G35260.1. AT4G19530.1. AT5G13140.1. AT5G19500.1. BGL2. COR15A. CWLP. GAPA. GAPB. LHCB2.1. LHCB2.2. LHCB4.3. LHCB5. NIMIN1. PETE1. PR5. PRK. PSAG. PSAL. PSAO. PSBQ-2. SBPASE. WRKY38]	11.5385	[AT2G04050.1. SULTR2;1]	0.961538	[AIR1. AT1G33870.1. AT1G33880.1. AT1G63550.1. AT2G34315.1. CHX9. CYP710A3. EXO70A3]	3.84615	[ACA9. ANNAT1. AT1G48640.1. AT1G66780.1. AT1G80450.1. AT2G21560.1. AT4G01700.1. AT4G26010.1. AT4G33355. AT5G17820.1. DGD1. EXO70C1. EXO70C2. KCO3. MAP18. PHF1. PHO1;H1. RABH1d. RHS13. S6K2. UCP5. ZIP5]	10.5769	[AAT1. APE2. AR781. ASA1. AT1G28190.1. AT1G33600.1. AT2G18690.1. AT2G39210.1. AT3G01830.1. AT3G02840.1. AT5G10695.1. AT5G39020.1. AT5G43520.1. AT5G61560.1. ATPMEPCRB. BARS1. BCB. CA1. CNBT1. CNGC13. CYP706A2. DIC2. EDA39. ERF11. ERF13. FRK1. GGT1. HKT1. JAZ1. KTI1. LHCB4.1. LHT1. MYB51. NAC3. OPT2. PSAD-2. PUB24. RING1. SWEET12. TCH3. WRKY28. WRKY33. WRKY40. WRKY53]	21.1538	[AGT. AT1G18280.1. AT5G07080.1. AT5G14120.1. AT5G39580.1. AT5G46040.1. AT5G48430.1. GGT2. PMT6. SKOR]	4.80769
GO:0010035	response to inorganic substance	[ARCK1. AT4G11170.1. HIS1-3. LOX4. LTI65. MPK11. PLA2A]	5.34351	[ABCG22. AT1G60970.1. AT2G30550.2. AT3G02480.1. AT4G38410.1. BGLU18. BIP3. CYP76C2. DREB19. HAI1. HCHIB. JAZ10. LEA4-5. LTP4. MAPKKK19. MIR398C. MYB102. MYB112. MYB2. NAD7. NCED5. NF-YA5. PLDP2. PR4. TAT3]	19.084	[AT1G11540.1. AT1G52200.1. AT1G76800.1. AT2G19060.1. AT2G21045.1. AT2G27660.1. AT2G28960.1. AT3G23190.1. AT5G05400.1. AT5G64100.1. AT5G64120.1. CBL7. CRK26. CYP705A13. CYP706A7. EPR1. GDH1. IREG2. PP2-A3. PUB22. RD28. TRI. UCC2. WAKL4. WRKY9. ZIP9]	19.8473	[AOC1. GolS2. PAP17. SRG3]	3.05344	[AGL44. AT1G07440.1. AT4G13820.1. COR15A. FBA1. FBA2. GAPB. HPR. LHCB2.1. LHCB2.2. PETE1. PR5. RAB18]	9.92366	[AT5G26220.1. AT5G55620.1]	1.52672	[CYP71B5. WRKY30]	1.52672	[ANNAT1. ANNAT4. AT2G46140.1. AT4G01700.1. AT4G26010.1. AT4G30490.1. AT5G17820.1. AT5G37670.1. CDSP32. GSTU28. MAP18. MS2. MSRB7. MYB50. RAP2.11. RHS13. TRP1. TRX5]	13.7405	[AAT1. ASA1. AT3G02840.1. AT5G22540.1. AT5G40645.1. BARS1. CBF1. CML37. CNI1. CYP707A3. DDF1. ERF11. ERF13. GGT1. GRP-3. GSTF2. GSTF6. GSTF7. JAZ1. KTI1. MYB15. NAC3. STZ. UGT71B6. WRKY33. WRKY53. XERO1]	20.6107	[AT-HSFA7B. AT5G07080.1. AT5G14120.1. BT1. BT2. MYBL2. OXS3]	5.34351
GO:0006810	transport	[ACA7. ARI12. AT1G57630.1. AT1G57650.1. AT1G66090.1. AT1G78410.1. AT2G17740.1. AT5G52760.1. CBP60G. CYP706A1. CYP71A12. CYP71A13. FLS2. GLP9. MPK11. PBS3. PLA2A. RLP19. SARD1. XBAT34]	9.00901	[AAP6. ABCG22. AT1G60970.1. AT2G26690.1. AT2G30550.2. AT2G37870.1. AT4G33550.1. AT5G61890.1. CAX7. CHX17. CNGC4. ELI3-2. GPT2. HCHIB. IDA. LTP4. MYB102. PGIP2. PHT1;4. PLDP2. PR4. RNS1. YLS9. ZIP12]	10.8108	[AT1G07560.1. AT1G11540.1. AT1G49310.1. AT1G51620.2. AT1G51790.1. AT1G52200.1. AT2G03260.1. AT2G21045.1. AT2G27660.1. AT2G28960.1. AT2G38870.1. AT2G39410.2. AT2G39530.1. AT3G23190.1. AT4G22212.1. AT4G22470.1. AT5G05400.1. AT5G09710.1. AT5G24230.1. AT5G26280.1. AT5G44020.1. AT5G52780.1. AT5G64100.1. AT5G64120.1. ATSYP24. CHX20. CRK26. CYP705A13. CYP706A7. EXO70H1. GPRI1. IOS1. IREG2. MLO12. MOT1. …	21.6216	[ACA1. AT1G15600.1. DIC3. G3Pp1. JRG21. NAS3. OCT1. PHT1;2. PHT1;5. SPX1. SPX3]	4.95495	[AT1G68520.1. AT2G35260.1. AT4G19530.1. AT5G13140.1. AT5G19500.1. BGL2. COR15A. CWLP. GAPA. GAPB. LHCB2.1. LHCB2.2. LHCB4.3. LHCB5. NIMIN1. PETE1. PR5. PRK. PSAG. PSAL. PSAO. PSBQ-2. SBPASE. WRKY38]	10.8108	[AT2G04050.1. SULTR2;1]	0.900901	[AIR1. AT1G33870.1. AT1G33880.1. AT1G33890.1. AT1G63550.1. AT2G16380.1. AT2G34315.1. CHX9. CYP710A3. EXO70A3]	4.5045	[ACA9. ANNAT1. AT1G48640.1. AT1G66780.1. AT1G80450.1. AT2G21560.1. AT4G01700.1. AT4G26010.1. AT4G33355. AT5G17820.1. COW1. DGD1. EXO70C1. EXO70C2. G3Pp2. KCO3. MAP18. PHF1. PHO1;H1. PRA1.G1. RAB7A. RABH1d. RHS13. S6K2. SYP123. SYP131. UCP5. ZIP5]	12.6126	[AAT1. APE2. AR781. ASA1. AT1G28190.1. AT1G33600.1. AT2G18690.1. AT2G39210.1. AT3G01830.1. AT3G02840.1. AT5G10695.1. AT5G39020.1. AT5G43520.1. AT5G61560.1. ATPMEPCRB. BARS1. BCB. CA1. CNBT1. CNGC13. CYP706A2. DIC2. EDA39. ERF11. ERF13. FLOT1. FRK1. GGT1. HKT1. JAZ1. KTI1. LHCB4.1. LHT1. MYB51. NAC3. OPT2. PSAD-2. PUB24. RING1. SWEET12. TCH3. WRKY28. WRKY33. WRKY40. WRKY53]	20.2703	[AGT. AT1G18280.1. AT5G07080.1. AT5G14120.1. AT5G39580.1. AT5G46040.1. AT5G48430.1. GGT2. PMT6. SKOR]	4.5045
GO:0044711	single-organism biosynthetic process	[ALDH11A3. ARCK1. AT1G57630.1. AT1G66090.1. AT1G78410.1. AT5G52760.1. CBP60G. CCOAMT. CRK14. CYP706A1. CYP71A12. CYP71A13. GRF8. LOX3. LOX4. MPK11. PBS3. PLA2A. SARD1. WAKL10. XBAT34]	10.6061	[AT1G08310.2. AT1G09500.1. AT1G19200.1. AT1G67600.1. AT2G30550.2. AT4G23000.1. AT4G31240.1. AT5G22530.1. ATSPS4F. CRF8. CYP76C2. DIR5. ELI3-2. JAZ10. MGD2. NADP-ME1. NCED5. NF-YA10. NF-YA5. NF-YA7. PAP22. PAP24. PLDP2. PPC2. PPCK2. RNS1. SQD1. SQD2. SUS4. TAT3. TPPD. UGP3]	16.1616	[AT1G52200.1. AT5G44020.1. AT5G51310.1. AT5G60760.1. ATCSLB05. CASP4. CYP705A13. GNC. GPRI1. GSL09. HEMA3. IOS1. JP630. LPAT3. MIR160B. TPPB. UCC2. UKL3. pEARLI4]	9.59596	[AOC1. GolS2. MGDC. MYB111. NAS3. OCT1. PAP14. PAP17. PEPC1. PHT1;2. PS2. SPX1. SPX3]	6.56566	[AGL44. AGL8. AT1G07440.1. AT2G35260.1. AT2G42220.1. AT5G13140.1. AT5MAT. BGL2. CT-BMY. ECS1. FBA1. FBA2. FKBP13. GAPA. GAPB. GUN4. HPR. LHCB4.3. LHCB5. MYB62. NIMIN1. NPQ4. PETE1. PORB. PR5. PRK. PSAD-1. PSAE-1. PSAG. PSAH2. PSAO. PTAC16. PnsB2. SBPASE. UF3GT. WRKY38]	18.1818	[AT4G33070.1. AT5G09570.1. NDA1. SQE6. SULTR2;1]	2.52525	[CYP710A3. LACS3]	1.0101	[ANNAT1. APS2. ASB1. AT1G13750.1. AT1G66760.2. AT1G75620.1. AT4G26770.1. AT4G30490.1. CESA10. DGD1. FLA6. GGPS4. GPX4. MEE51. MS2. PHO1;H1. RHS8. ROPGEF4. SQP2. TRP1]	10.101	[APE2. ASA1. ASN1. AT1G10340.1. AT1G33030.1. AT2G18690.1. AT3G01830.1. AT4G26120.1. AT4G38560.2. AT5G39020.1. BARS1. BCB. CA1. CML38. CNBT1. CNGC13. CRK18. CYP706A2. CYP81F2. DDF1. EDA39. FRK1. GGT1. GRP-3. JAZ1. KT2/3. LHCB4.1. MYB15. MYB51. NAC042. NAC3. PUB24. RING1. SIG4. STZ. WRKY33. WRKY40. WRKY46. WRKY53. YLS5]	20.202	[AT-HSFA7B. AT5G07080.1. AT5G14120.1. MIOX4. MYBL2. PCK2. PIL6. PMT6. SNG1. TPS13]	5.05051
GO:0019684	photosynthesis. light reaction	[CBP60G]	2.43902	[]	0	[AT5G52780.1. GPRI1]	4.87805	[]	0	[AT1G52220.1. AT2G42220.1. ECS1. ENH1. FBA1. FBA2. GAPA. GAPA-2. GAPB. GUN4. HPR. LHCA2. LHCB4.3. NPQ4. PETE1. PORB. PRK. PSAD-1. PSAE-1. PSAG. PSAH-1. PSAH2. PSAL. PSAO. PSBP-2. PSBW. PTAC16. PnsB2. SBPASE]	70.7317	[]	0	[]	0	[DGD1]	2.43902	[APE2. ASA1. BARS1. CA1. LHB1B1. LHCB4.1. PSAD-2. PSB27]	19.5122	[]	0
GO:1901607	alpha-amino acid biosynthetic process	[ALDH11A3]	2.77778	[]	0	[AT5G44020.1]	2.77778	[]	0	[AT2G42220.1. AT5G13140.1. FBA1. FBA2. GAPB. GUN4. HPR. LHCB4.3. LHCB5. NPQ4. PETE1. PORB. PRK. PSAD-1. PSAE-1. PSAG. PSAH2. PSAO. SBPASE]	52.7778	[SULTR2;1]	2.77778	[]	0	[ANNAT1. ASB1. MS2. TRP1]	11.1111	[APE2. ASA1. ASN1. GGT1. GRP-3. LHCB4.1. NAC042]	19.4444	[AT5G14120.1. PIL6. SNG1]	8.33333
GO:0010260	organ senescence	[LTI65]	6.25	[CAX7. CHX17. HAI1. MYB2. YLS9]	31.25	[MLO12. WRKY22]	12.5	[OCT1]	6.25	[COR15A. NEET]	12.5	[]	0	[]	0	[ALPHA DOX2. MAP18]	12.5	[NAC042. NAC3. WRKY53]	18.75	[]	0
GO:0006091	generation of precursor metabolites and energy	[CBP60G]	2	[NAD7. PPC2. PPC4]	6	[AT5G52780.1. GPRI1]	4	[PNP-A]	2	[AT1G52220.1. AT2G42220.1. ECS1. ENH1. FBA1. FBA2. GAPA. GAPA-2. GAPB. GUN4. HPR. LHCA2. LHCB4.3. NPQ4. PETE1. PORB. PRK. PSAD-1. PSAE-1. PSAG. PSAH-1. PSAH2. PSAL. PSAO. PSBP-2. PSBW. PTAC16. PnsB2. SBPASE]	58	[]	0	[]	0	[DGD1. MEE51. NAD1B]	6	[APE2. ASA1. AT1G19530.1. BARS1. CA1. LHB1B1. LHCB4.1. PSAD-2. PSB27]	18	[AT1G33055.1. AT3G10020.1]	4
GO:0015979	photosynthesis	[CBP60G. RBCS3B]	3.77358	[GPT2]	1.88679	[AT5G52780.1. GPRI1]	3.77358	[]	0	[AT1G52220.1. AT2G42220.1. CAB1. CAB3. ECS1. ENH1. FBA1. FBA2. GAPA. GAPA-2. GAPB. GUN4. HPR. LHCA2. LHCB2.1. LHCB2.2. LHCB3. LHCB4.3. LHCB5. NPQ4. PETE1. PORB. PRK. PSAD-1. PSAE-1. PSAG. PSAH-1. PSAH2. PSAL. PSAO. PSBP-2. PSBQ-2. PSBW. PTAC16. PnsB2. RBCS1A. SBPASE]	69.8113	[]	0	[]	0	[DGD1. MEE51]	3.77358	[APE2. ASA1. BARS1. CA1. LHB1B1. LHCB4.1. PSAD-2. PSB27. STZ]	16.9811	[]	0
GO:0015977	carbon fixation	[RBCS3B]	16.6667	[]	0	[]	0	[]	0	[GAPA. GAPB. RBCS1A. SBPASE]	66.6667	[]	0	[]	0	[]	0	[RBCS2B]	16.6667	[]	0
GO:0006820	anion transport	[AT1G57630.1. FLS2]	2.77778	[AAP6. AT5G61890.1. ELI3-2. GPT2. HCHIB. MYB102. PR4. RNS1]	11.1111	[AT1G11540.1. AT1G51620.2. AT1G51790.1. AT1G52200.1. AT2G03260.1. AT2G21045.1. AT2G27660.1. AT2G28960.1. AT2G38870.1. AT2G39530.1. AT3G23190.1. AT4G22470.1. AT5G05400.1. AT5G24230.1. AT5G64100.1. AT5G64120.1. CRK26. CYP705A13. CYP706A7. IOS1. IREG2. MLO12. MOT1. PP2-A3. PUB22. SHB1. TRI. UCC2. WRKY9]	40.2778	[JRG21. OCT1. PHT1;2. PHT1;5. SPX1. SPX3]	8.33333	[AT5G19500.1]	1.38889	[SULTR2;1]	1.38889	[]	0	[AT1G48640.1. AT1G80450.1. AT4G01700.1. AT4G26010.1. AT5G17820.1. MAP18. PHF1. PHO1;H1. RHS13]	12.5	[AAT1. APE2. ASA1. AT2G39210.1. AT5G61560.1. ATPMEPCRB. BARS1. FRK1. KTI1. LHT1. WRKY28]	15.2778	[AT5G07080.1. AT5G14120.1. AT5G39580.1. AT5G48430.1. GGT2]	6.94444
GO:0071705	nitrogen compound transport	[AT1G57630.1. AT2G17740.1]	2.73973	[AAP6. AT5G61890.1. ELI3-2. HCHIB. MYB102. PHT1;4. PR4. RNS1. ZIP12]	12.3288	[AT1G11540.1. AT1G51620.2. AT1G51790.1. AT1G52200.1. AT2G21045.1. AT2G27660.1. AT2G28960.1. AT2G38870.1. AT2G39530.1. AT3G23190.1. AT4G22470.1. AT5G05400.1. AT5G24230.1. AT5G64100.1. AT5G64120.1. CRK26. CYP705A13. CYP706A7. IOS1. IREG2. MLO12. PP2-A3. PTR3. PUB22. SHB1. TRI. UCC2. WRKY9]	38.3562	[AT1G15600.1. JRG21. OCT1]	4.10959	[AT5G19500.1]	1.36986	[]	0	[AT1G63550.1]	1.36986	[AT1G48640.1. AT1G66780.1. AT1G80450.1. AT4G01700.1. AT4G26010.1. AT5G17820.1. KCO3. MAP18. PHF1. RHS13. ZIP5]	15.0685	[AAT1. ASA1. AT2G39210.1. AT5G61560.1. ATPMEPCRB. BARS1. FRK1. KTI1. LHT1. OPT2. WRKY28]	15.0685	[AT5G07080.1. AT5G14120.1. AT5G39580.1. AT5G46040.1. AT5G48430.1. GGT2. PMT6]	9.58904
GO:0006811	ion transport	[ACA7. AT1G57630.1. FLS2. GLP9]	3.4188	[AAP6. AT2G26690.1. AT5G61890.1. CAX7. CHX17. CNGC4. ELI3-2. GPT2. HCHIB. MYB102. PR4. RNS1. ZIP12]	11.1111	[AT1G07560.1. AT1G11540.1. AT1G49310.1. AT1G51620.2. AT1G51790.1. AT1G52200.1. AT2G03260.1. AT2G21045.1. AT2G27660.1. AT2G28960.1. AT2G38870.1. AT2G39410.2. AT2G39530.1. AT3G23190.1. AT4G22212.1. AT4G22470.1. AT5G05400.1. AT5G09710.1. AT5G24230.1. AT5G26280.1. AT5G44020.1. AT5G52780.1. AT5G64100.1. AT5G64120.1. CHX20. CRK26. CYP705A13. CYP706A7. IOS1. IREG2. MLO12. MOT1. PKS2. PP2-A3. PUB22. SHB1…	35.0427	[ACA1. JRG21. OCT1. PHT1;2. PHT1;5. SPX1. SPX3]	5.98291	[AT2G35260.1. AT4G19530.1. AT5G19500.1. GAPA. GAPB. LHCB2.1. LHCB2.2. LHCB4.3. LHCB5. PETE1. PSAG. PSAL. PSAO. PSBQ-2]	11.9658	[SULTR2;1]	0.854701	[CHX9]	0.854701	[ACA9. ANNAT1. AT1G48640.1. AT1G80450.1. AT4G01700.1. AT4G26010.1. AT5G17820.1. MAP18. PHF1. PHO1;H1. RHS13. UCP5. ZIP5]	11.1111	[AAT1. APE2. ASA1. AT2G39210.1. AT5G43520.1. AT5G61560.1. ATPMEPCRB. BARS1. BCB. FRK1. HKT1. KTI1. LHCB4.1. LHT1. PSAD-2. WRKY28]	13.6752	[AGT. AT5G07080.1. AT5G14120.1. AT5G39580.1. AT5G48430.1. GGT2. SKOR]	5.98291
GO:0006857	oligopeptide transport	[AT2G17740.1]	6.66667	[PHT1;4]	6.66667	[AT1G51790.1. IOS1. MLO12. PTR3. SHB1]	33.3333	[]	0	[]	0	[]	0	[]	0	[AT1G66780.1. ZIP5]	13.3333	[FRK1. OPT2]	13.3333	[AT5G46040.1. AT5G48430.1. GGT2. PMT6]	26.6667
GO:0015833	peptide transport	[AT2G17740.1]	6.66667	[PHT1;4]	6.66667	[AT1G51790.1. IOS1. MLO12. PTR3. SHB1]	33.3333	[]	0	[]	0	[]	0	[]	0	[AT1G66780.1. ZIP5]	13.3333	[FRK1. OPT2]	13.3333	[AT5G46040.1. AT5G48430.1. GGT2. PMT6]	26.6667
GO:0042886	amide transport	[AT2G17740.1]	6.66667	[PHT1;4]	6.66667	[AT1G51790.1. IOS1. MLO12. PTR3. SHB1]	33.3333	[]	0	[]	0	[]	0	[]	0	[AT1G66780.1. ZIP5]	13.3333	[FRK1. OPT2]	13.3333	[AT5G46040.1. AT5G48430.1. GGT2. PMT6]	26.6667
GO:0006534	cysteine metabolic process	[ALDH11A3]	3.33333	[]	0	[AT5G44020.1]	3.33333	[]	0	[AT2G42220.1. AT5G13140.1. FBA1. FBA2. GAPB. GUN4. HPR. LHCB4.3. LHCB5. NPQ4. PETE1. PORB. PRK. PSAD-1. PSAE-1. PSAG. PSAH2. PSAO. SBPASE]	63.3333	[SULTR2;1]	3.33333	[]	0	[ANNAT1]	3.33333	[APE2. GGT1. GRP-3. LHCB4.1]	13.3333	[AT5G14120.1. PIL6. SNG1]	10
GO:0009069	serine family amino acid metabolic process	[ALDH11A3]	3.33333	[]	0	[AT5G44020.1]	3.33333	[]	0	[AT2G42220.1. AT5G13140.1. FBA1. FBA2. GAPB. GUN4. HPR. LHCB4.3. LHCB5. NPQ4. PETE1. PORB. PRK. PSAD-1. PSAE-1. PSAG. PSAH2. PSAO. SBPASE]	63.3333	[SULTR2;1]	3.33333	[]	0	[ANNAT1]	3.33333	[APE2. GGT1. GRP-3. LHCB4.1]	13.3333	[AT5G14120.1. PIL6. SNG1]	10
GO:0009070	serine family amino acid biosynthetic process	[ALDH11A3]	3.33333	[]	0	[AT5G44020.1]	3.33333	[]	0	[AT2G42220.1. AT5G13140.1. FBA1. FBA2. GAPB. GUN4. HPR. LHCB4.3. LHCB5. NPQ4. PETE1. PORB. PRK. PSAD-1. PSAE-1. PSAG. PSAH2. PSAO. SBPASE]	63.3333	[SULTR2;1]	3.33333	[]	0	[ANNAT1]	3.33333	[APE2. GGT1. GRP-3. LHCB4.1]	13.3333	[AT5G14120.1. PIL6. SNG1]	10
GO:0019344	cysteine biosynthetic process	[ALDH11A3]	3.33333	[]	0	[AT5G44020.1]	3.33333	[]	0	[AT2G42220.1. AT5G13140.1. FBA1. FBA2. GAPB. GUN4. HPR. LHCB4.3. LHCB5. NPQ4. PETE1. PORB. PRK. PSAD-1. PSAE-1. PSAG. PSAH2. PSAO. SBPASE]	63.3333	[SULTR2;1]	3.33333	[]	0	[ANNAT1]	3.33333	[APE2. GGT1. GRP-3. LHCB4.1]	13.3333	[AT5G14120.1. PIL6. SNG1]	10
GO:0071555	cell wall organization	[FLS2. PGAZAT]	4.44444	[AT2G15340.1. AT3G02480.1. EXLB1. MYB112. PA2]	11.1111	[AT5G04970.1. AT5G10660.2. ATSYP24. CASP4. EPR1. EXPA5. GSL09]	15.5556	[PHT1;2]	2.22222	[AGL44. AT5G13140.1. CT-BMY. CWLP]	8.88889	[PRP2]	2.22222	[]	0	[ACA9. AGC1.7. AT2G41970.1. AT5G04390.1. AT5G36260.1. EXO70C1. EXO70C2. EXP3. EXPA18. EXPA7. GPX4. IRE. RABH1d. RIC1. ROH1. ROPGEF4. RPA]	37.7778	[AT2G30690.1. BARS1. CYP81F2. EXPA12. MYB51. TCH4]	13.3333	[CASP5. EXPA17]	4.44444
GO:0007568	aging	[DIN11. LTI65]	8.69565	[CAX7. CHX17. HAI1. MYB2. PLDP2. RNS1. YLS9]	30.4348	[AT2G21045.1. MLO12. WRKY22]	13.0435	[OCT1]	4.34783	[COR15A. NEET]	8.69565	[]	0	[]	0	[ALPHA DOX2. MAP18. TET12. TET15]	17.3913	[NAC042. NAC3. WRKY53]	13.0435	[SEN1]	4.34783
GO:0000097	sulfur amino acid biosynthetic process	[ALDH11A3]	3.22581	[]	0	[AT5G44020.1]	3.22581	[]	0	[AT2G42220.1. AT5G13140.1. FBA1. FBA2. GAPB. GUN4. HPR. LHCB4.3. LHCB5. NPQ4. PETE1. PORB. PRK. PSAD-1. PSAE-1. PSAG. PSAH2. PSAO. SBPASE]	61.2903	[SULTR2;1]	3.22581	[]	0	[ANNAT1. MS2]	6.45161	[APE2. GGT1. GRP-3. LHCB4.1]	12.9032	[AT5G14120.1. PIL6. SNG1]	9.67742
GO:0042545	cell wall modification	[FLS2. PGAZAT]	5.12821	[AT2G15340.1. AT3G02480.1. EXLB1. MYB112]	10.2564	[AT5G04970.1. AT5G10660.2. ATSYP24. CASP4. EPR1. EXPA5. GSL09]	17.9487	[PHT1;2]	2.5641	[AGL44. CWLP]	5.12821	[]	0	[]	0	[ACA9. AGC1.7. AT2G41970.1. AT5G04390.1. AT5G36260.1. EXO70C1. EXO70C2. EXP3. EXPA18. EXPA7. GPX4. IRE. RABH1d. RIC1. ROH1. RPA]	41.0256	[AT2G30690.1. BARS1. CYP81F2. EXPA12. MYB51]	12.8205	[CASP5. EXPA17]	5.12821
GO:0006812	cation transport	[ACA7. GLP9]	2.5641	[AAP6. AT2G26690.1. CAX7. CHX17. CNGC4. MYB102. RNS1. ZIP12]	10.2564	[AT1G07560.1. AT1G49310.1. AT1G51620.2. AT1G52200.1. AT2G21045.1. AT2G27660.1. AT2G28960.1. AT2G38870.1. AT2G39410.2. AT3G23190.1. AT4G22212.1. AT4G22470.1. AT5G05400.1. AT5G09710.1. AT5G26280.1. AT5G44020.1. AT5G52780.1. CHX20. CRK26. CYP705A13. CYP706A7. IOS1. IREG2. MLO12. PKS2. PP2-A3. PUB22. TPPB. TRI. WRKY9. ZIP9]	39.7436	[ACA1]	1.28205	[AT2G35260.1. AT4G19530.1. GAPA. GAPB. LHCB2.1. LHCB2.2. LHCB4.3. LHCB5. PETE1. PSAG. PSAL. PSAO. PSBQ-2]	16.6667	[SULTR2;1]	1.28205	[CHX9]	1.28205	[ACA9. ANNAT1. AT4G26010.1. AT5G17820.1. MAP18. PHF1. RHS13. UCP5. ZIP5]	11.5385	[AAT1. ASA1. AT5G43520.1. ATPMEPCRB. BARS1. BCB. HKT1. LHCB4.1. LHT1. PSAD-2]	12.8205	[AGT. SKOR]	2.5641
GO:0010218	response to far red light	[RBCS3B]	6.25	[FHL]	6.25	[]	0	[]	0	[ENH1. FBA1. GAPA. GAPB. HPR. LHCB2.1. LHCB2.2. LHCB4.3. LHCB5. PRK. PTAC16. RBCS1A]	75	[]	0	[]	0	[]	0	[LHCB4.1. RBCS2B]	12.5	[]	0
GO:0010114	response to red light	[RBCS3B]	6.25	[]	0	[]	0	[]	0	[ENH1. FBA1. GAPA. GAPB. HPR. LHCB2.1. LHCB2.2. LHCB4.3. LHCB5. PRK. PTAC16. RBCS1A]	75	[]	0	[]	0	[EXP3]	6.25	[LHCB4.1. RBCS2B]	12.5	[]	0
GO:0015698	inorganic anion transport	[]	0	[HCHIB. PR4]	4.7619	[AT1G11540.1. AT1G52200.1. AT2G03260.1. AT2G21045.1. AT2G27660.1. AT2G28960.1. AT3G23190.1. AT5G05400.1. AT5G64100.1. AT5G64120.1. CRK26. CYP705A13. CYP706A7. IREG2. MOT1. PP2-A3. SHB1. TRI. UCC2. WRKY9]	47.619	[OCT1. PHT1;2. PHT1;5. SPX1. SPX3]	11.9048	[]	0	[SULTR2;1]	2.38095	[]	0	[AT4G01700.1. AT4G26010.1. AT5G17820.1. MAP18. PHF1. PHO1;H1. RHS13]	16.6667	[AAT1. ASA1. BARS1. KTI1. LHT1]	11.9048	[AT5G07080.1. AT5G14120.1]	4.7619
GO:0050801	ion homeostasis	[ACA7]	3.57143	[AT2G26690.1. CHX17. CNGC4]	10.7143	[AT1G52200.1. AT5G44020.1. CHX20. IREG2. SLAH1]	17.8571	[ACA1. G3Pp1. PAP17. SRG3]	14.2857	[NEET. PETE1. PSAG. PSAL. PSAO. PSBQ-2]	21.4286	[SULTR2;1]	3.57143	[]	0	[ACA9. ANNAT1. G3Pp2]	10.7143	[BARS1. LOG2. PSAD-2]	10.7143	[AGT. PIL6]	7.14286
GO:0009637	response to blue light	[RBCS3B]	5.26316	[FHL. NF-YA5]	10.5263	[PKS2]	5.26316	[]	0	[AT4G19530.1. ENH1. FBA1. GAPA. GAPB. HPR. LHCB2.1. LHCB2.2. LHCB4.3. LHCB5. PRK. PTAC16. RBCS1A]	68.4211	[]	0	[]	0	[]	0	[LHCB4.1. RBCS2B]	10.5263	[]	0
GO:0030001	metal ion transport	[ACA7. GLP9]	4.08163	[AT2G26690.1. CAX7. CHX17. CNGC4. ZIP12]	10.2041	[AT1G07560.1. AT1G49310.1. AT1G52200.1. AT2G21045.1. AT2G28960.1. AT2G39410.2. AT3G23190.1. AT4G22212.1. AT5G05400.1. AT5G09710.1. AT5G26280.1. AT5G44020.1. CHX20. CRK26. CYP705A13. CYP706A7. IREG2. PP2-A3. TPPB. TRI. WRKY9]	42.8571	[ACA1]	2.04082	[PETE1. PSAG. PSAL. PSAO. PSBQ-2]	10.2041	[SULTR2;1]	2.04082	[CHX9]	2.04082	[ACA9. ANNAT1. AT4G26010.1. AT5G17820.1. MAP18. RHS13]	12.2449	[AT5G43520.1. BARS1. BCB. HKT1. PSAD-2]	10.2041	[AGT. SKOR]	4.08163
GO:0048878	chemical homeostasis	[ACA7]	3.33333	[AT2G26690.1. BGLU18. CHX17. CNGC4]	13.3333	[AT1G52200.1. AT5G44020.1. CHX20. GNC. IREG2. SLAH1]	20	[ACA1. G3Pp1. PAP17. SRG3]	13.3333	[NEET. PETE1. PSAG. PSAL. PSAO. PSBQ-2]	20	[SULTR2;1]	3.33333	[]	0	[ACA9. ANNAT1. G3Pp2]	10	[BARS1. LOG2. PSAD-2]	10	[AGT. PIL6]	6.66667
GO:0010167	response to nitrate	[]	0	[HCHIB. PR4]	6.45161	[AT1G11540.1. AT1G52200.1. AT2G21045.1. AT2G27660.1. AT2G28960.1. AT3G23190.1. AT5G05400.1. AT5G64100.1. AT5G64120.1. CRK26. CYP705A13. CYP706A7. IREG2. PP2-A3. TRI. UCC2. WRKY9]	54.8387	[]	0	[AGL44]	3.22581	[]	0	[]	0	[AT4G01700.1. AT4G26010.1. AT5G17820.1. MAP18. RHS13]	16.129	[AT5G40645.1. BARS1. KTI1]	9.67742	[AT5G07080.1. AT5G14120.1. BT2]	9.67742
GO:0006873	cellular ion homeostasis	[ACA7]	4.54545	[AT2G26690.1. CNGC4]	9.09091	[AT1G52200.1. AT5G44020.1. CHX20. SLAH1]	18.1818	[ACA1. PAP17. SRG3]	13.6364	[PETE1. PSAG. PSAL. PSAO. PSBQ-2]	22.7273	[SULTR2;1]	4.54545	[]	0	[ACA9. ANNAT1]	9.09091	[BARS1. PSAD-2]	9.09091	[AGT. PIL6]	9.09091
GO:0016049	cell growth	[AT4G10010.1. PRXCA]	3.57143	[AT2G15340.1. BIP3. EXLB1]	5.35714	[AT2G21045.1. AT4G22212.1. AT5G10660.2. AT5G51310.1. ATCSLB05. EXPA5]	10.7143	[NAS3]	1.78571	[AT5G13140.1. CT-BMY]	3.57143	[]	0	[AIR1]	1.78571	[ACA9. AGC1.7. AT2G41970.1. AT5G04390.1. AT5G17820.1. AT5G27980.1. AT5G36260.1. AT5G54040.1. COW1. EXO70C1. EXO70C2. EXP3. EXPA18. EXPA7. GPX4. IRE. LRX1. MAP18. MLO15. MOP10. MRH2. MRH6. PERK12. PERK13. PIP5K3. PRP3. RABH1d. RHS8. RIC1. RIC10. ROH1. ROPGEF12. ROPGEF4. RPA. SHV2]	62.5	[AT2G30690.1. DDF1. EXPA12. MYB120. WAK4]	8.92857	[EXPA17]	1.78571
GO:0055082	cellular chemical homeostasis	[ACA7]	4.34783	[AT2G26690.1. CNGC4]	8.69565	[AT1G52200.1. AT5G44020.1. CHX20. GNC. SLAH1]	21.7391	[ACA1. PAP17. SRG3]	13.0435	[PETE1. PSAG. PSAL. PSAO. PSBQ-2]	21.7391	[SULTR2;1]	4.34783	[]	0	[ACA9. ANNAT1]	8.69565	[BARS1. PSAD-2]	8.69565	[AGT. PIL6]	8.69565
GO:0048589	developmental growth	[AT4G10010.1. PRXCA]	2.89855	[AT2G15340.1. ATSPS4F. BIP3. CYP705A12. EXLB1. FAF2]	8.69565	[AT2G21045.1. AT4G22212.1. AT5G10660.2. AT5G51310.1. AT5G62340.1. ATCSLB05. EXPA5. HB-3. MIR160B. RGF1. SHB1]	15.942	[NAS3]	1.44928	[AGL44. AT5G13140.1. CT-BMY. MYB62]	5.7971	[]	0	[AIR1]	1.44928	[ACA9. AGC1.7. AT1G71695.1. AT2G41970.1. AT5G04390.1. AT5G17820.1. AT5G27980.1. AT5G36260.1. AT5G54040.1. COW1. EXO70C1. EXO70C2. EXP3. EXPA18. EXPA7. GPX4. IRE. LRX1. MAP18. MLO15. MOP10. MRH2. MRH6. PERK12. PERK13. PIP5K3. PRP3. RABH1d. RHS8. RIC1. RIC10. ROH1. ROPGEF12. ROPGEF4. RPA. SHV2]	52.1739	[AT2G30690.1. AT5G43520.1. ATL8. EXPA12. MYB120. WAK4]	8.69565	[AT1G33055.1. EXPA17]	2.89855
GO:0019725	cellular homeostasis	[ACA7]	4.16667	[AT2G26690.1. CNGC4]	8.33333	[AT1G52200.1. AT5G44020.1. CHX20. GNC. SLAH1]	20.8333	[ACA1. PAP17. SRG3]	12.5	[PETE1. PSAG. PSAL. PSAO. PSBQ-2]	20.8333	[SULTR2;1]	4.16667	[]	0	[ACA9. ANNAT1. CDSP32]	12.5	[BARS1. PSAD-2]	8.33333	[AGT. PIL6]	8.33333
GO:0048513	organ development	[LOX3. LOX4. LTI65. NAC036. PGAZAT]	3.73134	[AT2G30540.1. ATSPS4F. BLH2. CAX7. CHX17. CPL3. CYP705A12. ETC1. FAF2. HAI1. IDA. MYB2. PLDP2. PRP1. YLS9]	11.194	[AS2. AT2G19060.1. AT2G21045.1. AT4G22212.1. AT5G51310.1. AT5G62340.1. ATCSLB05. CEL2. EPR1. FEZ. GIS. GNC. GPRI1. HB-3. MIR160B. MLO12. RGF1. SHB1. WRKY22]	14.1791	[OCT1]	0.746269	[AGL44. AGL71. AGL72. AGL8. AT1G52220.1. AT1G68520.1. AT2G42220.1. AT5G13140.1. COR15A. CT-BMY. FBA1. FBA2. FKBP13. GAPA-2. GUN4. MYB62. NEET. NPQ4. PORB. PR5. PRK. PTAC16. SBPASE]	17.1642	[]	0	[AIR1. HB33]	1.49254	[ADF11. ADF8. AGP3. ALPHA DOX2. ASB1. AT1G03020.1. AT1G34510.1. AT1G71695.1. AT4G09990.1. AT4G25790.1. AT4G26010.1. AT4G30320.1. AT4G33730.1. AT5G04960.1. AT5G17820.1. AT5G19800.1. AT5G24313. AT5G40860.1. AT5G43230.1. AT5G54040.1. COW1. CYCP4;2. EXPA18. EXPA7. EXT10. EXT13. FLA6. G3Pp2. GATA23. GH9C1. IAA31. LRX1. MAP18. MLO15. MOP10. MRH2. MRH6. PERK13. PIP5K3. PRP3. RAP2.11. RHS12. RHS13. RHS16…	38.806	[ASA1. AT5G43520.1. ATL8. DDF1. HDA18. NAC042. NAC3. PP2C5. RPP8. WAK4. WRKY53]	8.20896	[AT-HSFA7B. AT1G15330.1. AT1G33055.1. OLEO4. PIL6. PSK4]	4.47761
GO:0009888	tissue development	[]	0	[ATSPS4F. CPL3. CYP705A12. ETC1. FAF2. PRP1]	6.89655	[AT2G19060.1. AT2G21045.1. AT4G22212.1. AT5G51310.1. AT5G62340.1. ATCSLB05. CEL2. EPR1. GIS. HB-3. RGF1. SHB1]	13.7931	[]	0	[AGL44. AGL8. AT1G52220.1. AT2G42220.1. AT5G13140.1. CT-BMY. FKBP13. GAPA-2. MYB62. NPQ4. PRK. PTAC16. SBPASE]	14.9425	[]	0	[AIR1. HB33]	2.29885	[ADF11. ADF8. AGP3. AT1G34510.1. AT1G71695.1. AT4G09990.1. AT4G25790.1. AT4G26010.1. AT4G30320.1. AT4G33730.1. AT5G04960.1. AT5G17820.1. AT5G19800.1. AT5G24313. AT5G43230.1. AT5G54040.1. COW1. CYCP4;2. EXPA18. EXPA7. EXT10. EXT13. FLA6. G3Pp2. GH9C1. LRX1. MAP18. MLO15. MOP10. MRH2. MRH6. PERK13. PIP5K3. PRP3. RHS12. RHS13. RHS16. RHS18. RHS19. RHS8. ROPGEF4. RSH4. SHV2. XTH13. XTH14]	51.7241	[AT5G43520.1. ATL8. DDF1. HDA18. PP2C5. RPP8. WAK4]	8.04598	[AT1G33055.1. OLEO4]	2.29885
GO:0048869	cellular developmental process	[AT4G10010.1. PRXCA]	1.73913	[AT2G15340.1. BIP3. CPL3. CYP705A12. ETC1. EXLB1. PRP1. ZIP12]	6.95652	[AT2G19060.1. AT2G21045.1. AT4G22212.1. AT5G10660.2. AT5G51310.1. AT5G62340.1. ATCSLB05. ATSYP24. EPR1. EXPA5. GIS. GNC. GPRI1. GSL09. RGF1]	13.0435	[NAS3. PHT1;2]	1.73913	[AGL44. AGL8. AT1G68520.1. AT5G13140.1. CT-BMY. CWLP. FBA1. FBA2. GUN4. PORB. PR5]	9.56522	[]	0	[AIR1]	0.869565	[ACA9. ADF11. ADF8. AGC1.7. AGP3. AT1G34510.1. AT2G41970.1. AT4G09990.1. AT4G25790.1. AT4G26010.1. AT4G30320.1. AT4G33730.1. AT5G04390.1. AT5G04960.1. AT5G17820.1. AT5G19800.1. AT5G24313. AT5G27980.1. AT5G36260.1. AT5G43230.1. AT5G54040.1. COW1. CYCP4;2. DAU1. EXO70C1. EXO70C2. EXP3. EXPA18. EXPA7. EXT10. EXT13. FLA6. G3Pp2. GH9C1. GPX4. IRE. LRX1. MAP18. MLO15. MOP10. MRH2. MRH6. MS2. PERK12. PE…	55.6522	[AT2G30690.1. AT5G43520.1. EDA39. EXPA12. HDA18. MYB120. PP2C5. RPP8. WAK4]	7.82609	[EXPA17. PIL6. PSK4]	2.6087
GO:0009827	plant-type cell wall modification	[PGAZAT]	3.7037	[AT2G15340.1. AT3G02480.1. EXLB1. MYB112]	14.8148	[AT5G10660.2. EPR1. EXPA5]	11.1111	[]	0	[]	0	[]	0	[]	0	[ACA9. AGC1.7. AT2G41970.1. AT5G04390.1. AT5G36260.1. EXO70C1. EXO70C2. EXP3. EXPA18. EXPA7. GPX4. IRE. RABH1d. RIC1. ROH1. RPA]	59.2593	[AT2G30690.1. EXPA12]	7.40741	[EXPA17]	3.7037
GO:0031669	cellular response to nutrient levels	[DIN11]	1.47059	[AT1G08310.2. AT1G19200.1. AT1G67600.1. AT2G30550.2. AT4G23000.1. AT4G31240.1. CRF8. CYP76C2. MGD2. MIR398C. MYB2. NF-YA5. NF-YA7. PAP22. PAP24. PLDP2. PPC2. PPCK2. RNS1. SQD1. SQD2. UGP3. ZIP12]	33.8235	[AT2G03260.1. AT2G21045.1. AT2G28960.1. AT3G23190.1. AT5G05400.1. CRK26. CYP705A13. CYP706A7. IREG2. PP2-A3. SHB1. TRI. WRKY9]	19.1176	[IPS1. MGDC. OCT1. PAP14. PAP17. PEPC1. PS2. SPX1. SPX3]	13.2353	[MYB62]	1.47059	[AT5G09570.1. ATSDI1]	2.94118	[]	0	[APS2. AT4G26010.1. AT4G30490.1. AT5G17820.1. BGLU21. DGD1. MAP18. MEE51. PAP12. PHF1. PHO1;H1. PRP3. RHS13]	19.1176	[AAT1. ASN1. AT1G21400.1. CNI1. CRK10]	7.35294	[BCE2]	1.47059
GO:0060560	developmental growth involved in morphogenesis	[AT4G10010.1. PRXCA]	3.63636	[AT2G15340.1. BIP3. EXLB1]	5.45455	[AT2G21045.1. AT4G22212.1. AT5G10660.2. AT5G51310.1. ATCSLB05. EXPA5]	10.9091	[NAS3]	1.81818	[AT5G13140.1. CT-BMY]	3.63636	[]	0	[AIR1]	1.81818	[ACA9. AGC1.7. AT2G41970.1. AT5G04390.1. AT5G17820.1. AT5G27980.1. AT5G36260.1. AT5G54040.1. COW1. EXO70C1. EXO70C2. EXP3. EXPA18. EXPA7. GPX4. IRE. LRX1. MAP18. MLO15. MOP10. MRH2. MRH6. PERK12. PERK13. PIP5K3. PRP3. RABH1d. RHS8. RIC1. RIC10. ROH1. ROPGEF12. ROPGEF4. RPA. SHV2]	63.6364	[AT2G30690.1. EXPA12. MYB120. WAK4]	7.27273	[EXPA17]	1.81818
GO:0031667	response to nutrient levels	[DIN11]	1.44928	[AT1G08310.2. AT1G19200.1. AT1G67600.1. AT2G30550.2. AT4G23000.1. AT4G31240.1. CRF8. CYP76C2. MGD2. MIR398C. MYB2. NF-YA5. NF-YA7. PAP22. PAP24. PLDP2. PPC2. PPCK2. RNS1. SQD1. SQD2. UGP3. ZIP12]	33.3333	[AT2G03260.1. AT2G21045.1. AT2G28960.1. AT3G23190.1. AT5G05400.1. CRK26. CYP705A13. CYP706A7. IREG2. PP2-A3. SHB1. TRI. WRKY9]	18.8406	[IPS1. MGDC. OCT1. PAP14. PAP17. PEPC1. PS2. SPX1. SPX3]	13.0435	[AGL44. MYB62]	2.89855	[AT5G09570.1. ATSDI1]	2.89855	[]	0	[APS2. AT4G26010.1. AT4G30490.1. AT5G17820.1. BGLU21. DGD1. MAP18. MEE51. PAP12. PHF1. PHO1;H1. PRP3. RHS13]	18.8406	[AAT1. ASN1. AT1G21400.1. CNI1. CRK10]	7.24638	[BCE2]	1.44928
GO:0031668	cellular response to extracellular stimulus	[DIN11]	1.40845	[AT1G08310.2. AT1G19200.1. AT1G67600.1. AT2G30550.2. AT4G23000.1. AT4G31240.1. CRF8. CYP76C2. MGD2. MIR398C. MYB2. NF-YA5. NF-YA7. PAP22. PAP24. PLDP2. PPC2. PPCK2. RNS1. SQD1. SQD2. UGP3. ZIP12]	32.3944	[AT2G03260.1. AT2G21045.1. AT2G28960.1. AT3G23190.1. AT5G05400.1. CRK26. CYP705A13. CYP706A7. IREG2. PP2-A3. SHB1. TRI. WRKY9]	18.3099	[IPS1. MGDC. OCT1. PAP14. PAP17. PEPC1. PS2. SPX1. SPX3]	12.6761	[HPR. LHCB2.1. LHCB2.2. MYB62]	5.6338	[AT5G09570.1. ATSDI1]	2.8169	[]	0	[APS2. AT4G26010.1. AT4G30490.1. AT5G17820.1. BGLU21. DGD1. MAP18. MEE51. PAP12. PHF1. PHO1;H1. PRP3. RHS13]	18.3099	[AAT1. ASN1. AT1G21400.1. CNI1. CRK10]	7.04225	[BCE2]	1.40845
GO:0071496	cellular response to external stimulus	[DIN11]	1.40845	[AT1G08310.2. AT1G19200.1. AT1G67600.1. AT2G30550.2. AT4G23000.1. AT4G31240.1. CRF8. CYP76C2. MGD2. MIR398C. MYB2. NF-YA5. NF-YA7. PAP22. PAP24. PLDP2. PPC2. PPCK2. RNS1. SQD1. SQD2. UGP3. ZIP12]	32.3944	[AT2G03260.1. AT2G21045.1. AT2G28960.1. AT3G23190.1. AT5G05400.1. CRK26. CYP705A13. CYP706A7. IREG2. PP2-A3. SHB1. TRI. WRKY9]	18.3099	[IPS1. MGDC. OCT1. PAP14. PAP17. PEPC1. PS2. SPX1. SPX3]	12.6761	[HPR. LHCB2.1. LHCB2.2. MYB62]	5.6338	[AT5G09570.1. ATSDI1]	2.8169	[]	0	[APS2. AT4G26010.1. AT4G30490.1. AT5G17820.1. BGLU21. DGD1. MAP18. MEE51. PAP12. PHF1. PHO1;H1. PRP3. RHS13]	18.3099	[AAT1. ASN1. AT1G21400.1. CNI1. CRK10]	7.04225	[BCE2]	1.40845
GO:0009991	response to extracellular stimulus	[DIN11]	1.38889	[AT1G08310.2. AT1G19200.1. AT1G67600.1. AT2G30550.2. AT4G23000.1. AT4G31240.1. CRF8. CYP76C2. MGD2. MIR398C. MYB2. NF-YA5. NF-YA7. PAP22. PAP24. PLDP2. PPC2. PPCK2. RNS1. SQD1. SQD2. UGP3. ZIP12]	31.9444	[AT2G03260.1. AT2G21045.1. AT2G28960.1. AT3G23190.1. AT5G05400.1. CRK26. CYP705A13. CYP706A7. IREG2. PP2-A3. SHB1. TRI. WRKY9]	18.0556	[IPS1. MGDC. OCT1. PAP14. PAP17. PEPC1. PS2. SPX1. SPX3]	12.5	[AGL44. HPR. LHCB2.1. LHCB2.2. MYB62]	6.94444	[AT5G09570.1. ATSDI1]	2.77778	[]	0	[APS2. AT4G26010.1. AT4G30490.1. AT5G17820.1. BGLU21. DGD1. MAP18. MEE51. PAP12. PHF1. PHO1;H1. PRP3. RHS13]	18.0556	[AAT1. ASN1. AT1G21400.1. CNI1. CRK10]	6.94444	[BCE2]	1.38889
GO:0015706	nitrate transport	[]	0	[HCHIB. PR4]	6.89655	[AT1G11540.1. AT1G52200.1. AT2G21045.1. AT2G27660.1. AT2G28960.1. AT3G23190.1. AT5G05400.1. AT5G64100.1. AT5G64120.1. CRK26. CYP705A13. CYP706A7. IREG2. PP2-A3. TRI. UCC2. WRKY9]	58.6207	[OCT1]	3.44828	[]	0	[]	0	[]	0	[AT4G01700.1. AT4G26010.1. AT5G17820.1. MAP18. RHS13]	17.2414	[BARS1. KTI1]	6.89655	[AT5G07080.1. AT5G14120.1]	6.89655
GO:0008544	epidermis development	[]	0	[CPL3. CYP705A12. ETC1. PRP1]	5.47945	[AT2G19060.1. AT2G21045.1. AT4G22212.1. AT5G51310.1. AT5G62340.1. ATCSLB05. GIS]	9.58904	[]	0	[AGL44. AT1G52220.1. AT2G42220.1. AT5G13140.1. CT-BMY. FKBP13. GAPA-2. NPQ4. PRK. PTAC16. SBPASE]	15.0685	[]	0	[AIR1. HB33]	2.73973	[ADF11. ADF8. AGP3. AT1G34510.1. AT4G09990.1. AT4G25790.1. AT4G26010.1. AT4G30320.1. AT4G33730.1. AT5G04960.1. AT5G17820.1. AT5G19800.1. AT5G24313. AT5G43230.1. AT5G54040.1. COW1. CYCP4;2. EXPA18. EXPA7. EXT10. EXT13. FLA6. G3Pp2. GH9C1. LRX1. MAP18. MLO15. MOP10. MRH2. MRH6. PERK13. PIP5K3. PRP3. RHS12. RHS13. RHS16. RHS18. RHS19. RHS8. ROPGEF4. RSH4. SHV2. XTH13. XTH14]	60.274	[AT5G43520.1. HDA18. PP2C5. RPP8. WAK4]	6.84932	[]	0
GO:0043588	skin development	[]	0	[CPL3. CYP705A12. ETC1. PRP1]	5.47945	[AT2G19060.1. AT2G21045.1. AT4G22212.1. AT5G51310.1. AT5G62340.1. ATCSLB05. GIS]	9.58904	[]	0	[AGL44. AT1G52220.1. AT2G42220.1. AT5G13140.1. CT-BMY. FKBP13. GAPA-2. NPQ4. PRK. PTAC16. SBPASE]	15.0685	[]	0	[AIR1. HB33]	2.73973	[ADF11. ADF8. AGP3. AT1G34510.1. AT4G09990.1. AT4G25790.1. AT4G26010.1. AT4G30320.1. AT4G33730.1. AT5G04960.1. AT5G17820.1. AT5G19800.1. AT5G24313. AT5G43230.1. AT5G54040.1. COW1. CYCP4;2. EXPA18. EXPA7. EXT10. EXT13. FLA6. G3Pp2. GH9C1. LRX1. MAP18. MLO15. MOP10. MRH2. MRH6. PERK13. PIP5K3. PRP3. RHS12. RHS13. RHS16. RHS18. RHS19. RHS8. ROPGEF4. RSH4. SHV2. XTH13. XTH14]	60.274	[AT5G43520.1. HDA18. PP2C5. RPP8. WAK4]	6.84932	[]	0
GO:0048868	pollen tube development	[AT4G10010.1]	3.33333	[AT2G15340.1. BIP3]	6.66667	[AT5G10660.2. UNE9]	6.66667	[NAS3]	3.33333	[]	0	[AT3G05770.1]	3.33333	[]	0	[ACA9. AGC1.7. AT1G75160.1. AT2G37670.1. AT2G41970.1. AT4G20160.1. AT5G04390.1. AT5G27980.1. AT5G36260.1. EXO70C1. EXO70C2. GPX4. IRE. PERK12. RABH1d. RIC1. RIC10. ROH1. ROPGEF12. RPA]	66.6667	[AT2G30690.1. MYB120]	6.66667	[AT1G15330.1]	3.33333
GO:0009653	anatomical structure morphogenesis	[AT4G10010.1. NAC036. PRXCA]	2.34375	[AT2G15340.1. BIP3. BLH2. CPL3. CYP705A12. EXLB1. IDA. PRP1]	6.25	[AT1G17200.1. AT2G19060.1. AT2G21045.1. AT4G22212.1. AT5G10660.2. AT5G51310.1. AT5G62340.1. ATCSLB05. CEL2. EPR1. EXPA5. GIS. GNC. GPRI1. HB-3. RGF1]	12.5	[NAS3]	0.78125	[AGL44. AT1G52220.1. AT1G68520.1. AT2G42220.1. AT5G13140.1. CT-BMY. FBA1. FBA2. FKBP13. GAPA-2. GUN4. MYB62. NPQ4. PORB. PR5. PRK. PTAC16. SBPASE]	14.0625	[]	0	[AIR1. HB33]	1.5625	[ACA9. ADF11. ADF8. AGC1.7. AGP3. ASB1. AT1G34510.1. AT2G41970.1. AT4G09990.1. AT4G25790.1. AT4G26010.1. AT4G30320.1. AT4G33730.1. AT5G04390.1. AT5G04960.1. AT5G17820.1. AT5G19800.1. AT5G24313. AT5G27980.1. AT5G36260.1. AT5G40860.1. AT5G43230.1. AT5G54040.1. COW1. CYCP4;2. EXO70C1. EXO70C2. EXP3. EXPA18. EXPA7. EXT10. EXT13. FLA6. G3Pp2. GH9C1. GPX4. IRE. LRX1. MAP18. MLO15. MOP10. MRH2. MRH6. MS…	50.7812	[ASA1. AT2G30690.1. AT5G43520.1. ATL8. EXPA12. HDA18. MYB120. WAK4]	6.25	[AT-HSFA7B. AT1G33055.1. EXPA17. MIOX4. OLEO4. PIL6. PSK4]	5.46875
GO:0048468	cell development	[AT4G10010.1]	1.5625	[AT2G15340.1. BIP3. CPL3. CYP705A12]	6.25	[AT2G19060.1. AT2G21045.1. AT4G22212.1. AT5G10660.2. AT5G51310.1. AT5G62340.1. ATCSLB05. GIS]	12.5	[NAS3]	1.5625	[AGL44. AGL8. AT5G13140.1. CT-BMY]	6.25	[]	0	[AIR1]	1.5625	[ACA9. AGC1.7. AGP3. AT2G41970.1. AT4G30320.1. AT5G04390.1. AT5G17820.1. AT5G24313. AT5G27980.1. AT5G36260.1. AT5G43230.1. AT5G54040.1. COW1. EXO70C1. EXO70C2. EXPA18. EXPA7. GPX4. IRE. LRX1. MAP18. MLO15. MOP10. MRH2. MRH6. PERK13. PIP5K3. PRP3. RABH1d. RHS16. RHS18. RHS8. RIC1. RIC10. ROH1. ROPGEF12. ROPGEF4. RPA. RSH4. SHV2. XTH13]	64.0625	[AT2G30690.1. AT5G43520.1. MYB120. WAK4]	6.25	[]	0
GO:0010015	root morphogenesis	[]	0	[CPL3. CYP705A12. IDA. PRP1]	6.25	[AT2G19060.1. AT2G21045.1. AT4G22212.1. AT5G51310.1. AT5G62340.1. ATCSLB05. RGF1]	10.9375	[]	0	[AGL44. AT5G13140.1. CT-BMY]	4.6875	[]	0	[AIR1]	1.5625	[ADF11. ADF8. AGP3. ASB1. AT1G34510.1. AT4G09990.1. AT4G25790.1. AT4G26010.1. AT4G30320.1. AT4G33730.1. AT5G04960.1. AT5G17820.1. AT5G19800.1. AT5G24313. AT5G43230.1. AT5G54040.1. COW1. CYCP4;2. EXPA18. EXPA7. EXT10. EXT13. FLA6. G3Pp2. GH9C1. LRX1. MAP18. MLO15. MOP10. MRH2. MRH6. PERK13. PIP5K3. PRP3. RHS12. RHS13. RHS16. RHS18. RHS19. RHS8. ROPGEF4. RSH4. SHV2. XTH13. XTH14]	70.3125	[ASA1. AT5G43520.1. HDA18. WAK4]	6.25	[]	0
GO:0030154	cell differentiation	[AT4G10010.1]	1	[AT2G15340.1. BIP3. CPL3. CYP705A12. ETC1. PRP1. ZIP12]	7	[AT2G19060.1. AT2G21045.1. AT4G22212.1. AT5G10660.2. AT5G51310.1. AT5G62340.1. ATCSLB05. GIS. GNC. GPRI1. RGF1]	11	[NAS3]	1	[AGL44. AGL8. AT1G68520.1. AT5G13140.1. CT-BMY. FBA1. FBA2. GUN4. PORB. PR5]	10	[]	0	[AIR1]	1	[ACA9. ADF11. ADF8. AGC1.7. AGP3. AT1G34510.1. AT2G41970.1. AT4G09990.1. AT4G25790.1. AT4G26010.1. AT4G30320.1. AT4G33730.1. AT5G04390.1. AT5G04960.1. AT5G17820.1. AT5G19800.1. AT5G24313. AT5G27980.1. AT5G36260.1. AT5G43230.1. AT5G54040.1. COW1. CYCP4;2. DAU1. EXO70C1. EXO70C2. EXPA18. EXPA7. EXT10. EXT13. FLA6. G3Pp2. GH9C1. GPX4. IRE. LRX1. MAP18. MLO15. MOP10. MRH2. MRH6. PERK13. PIP5K3. PRP3.…	61	[AT2G30690.1. AT5G43520.1. EDA39. HDA18. MYB120. WAK4]	6	[PIL6. PSK4]	2
GO:0009267	cellular response to starvation	[DIN11]	1.49254	[AT1G08310.2. AT1G19200.1. AT1G67600.1. AT2G30550.2. AT4G23000.1. AT4G31240.1. CRF8. CYP76C2. MGD2. MIR398C. MYB2. NF-YA5. NF-YA7. PAP22. PAP24. PLDP2. PPC2. PPCK2. RNS1. SQD1. SQD2. UGP3. ZIP12]	34.3284	[AT2G03260.1. AT2G21045.1. AT2G28960.1. AT3G23190.1. AT5G05400.1. CRK26. CYP705A13. CYP706A7. IREG2. PP2-A3. SHB1. TRI. WRKY9]	19.403	[IPS1. MGDC. OCT1. PAP14. PAP17. PEPC1. PS2. SPX1. SPX3]	13.4328	[MYB62]	1.49254	[AT5G09570.1. ATSDI1]	2.98507	[]	0	[APS2. AT4G26010.1. AT4G30490.1. AT5G17820.1. BGLU21. DGD1. MAP18. MEE51. PAP12. PHF1. PHO1;H1. PRP3. RHS13]	19.403	[AAT1. ASN1. AT1G21400.1. CRK10]	5.97015	[BCE2]	1.49254
GO:0042594	response to starvation	[DIN11]	1.49254	[AT1G08310.2. AT1G19200.1. AT1G67600.1. AT2G30550.2. AT4G23000.1. AT4G31240.1. CRF8. CYP76C2. MGD2. MIR398C. MYB2. NF-YA5. NF-YA7. PAP22. PAP24. PLDP2. PPC2. PPCK2. RNS1. SQD1. SQD2. UGP3. ZIP12]	34.3284	[AT2G03260.1. AT2G21045.1. AT2G28960.1. AT3G23190.1. AT5G05400.1. CRK26. CYP705A13. CYP706A7. IREG2. PP2-A3. SHB1. TRI. WRKY9]	19.403	[IPS1. MGDC. OCT1. PAP14. PAP17. PEPC1. PS2. SPX1. SPX3]	13.4328	[MYB62]	1.49254	[AT5G09570.1. ATSDI1]	2.98507	[]	0	[APS2. AT4G26010.1. AT4G30490.1. AT5G17820.1. BGLU21. DGD1. MAP18. MEE51. PAP12. PHF1. PHO1;H1. PRP3. RHS13]	19.403	[AAT1. ASN1. AT1G21400.1. CRK10]	5.97015	[BCE2]	1.49254
GO:0022622	root system development	[]	0	[CPL3. CYP705A12. IDA. PLDP2. PRP1]	7.24638	[AT2G19060.1. AT2G21045.1. AT4G22212.1. AT5G51310.1. AT5G62340.1. ATCSLB05. FEZ. RGF1]	11.5942	[]	0	[AGL44. AT5G13140.1. CT-BMY]	4.34783	[]	0	[AIR1]	1.44928	[ADF11. ADF8. AGP3. ASB1. AT1G34510.1. AT4G09990.1. AT4G25790.1. AT4G26010.1. AT4G30320.1. AT4G33730.1. AT5G04960.1. AT5G17820.1. AT5G19800.1. AT5G24313. AT5G43230.1. AT5G54040.1. COW1. CYCP4;2. EXPA18. EXPA7. EXT10. EXT13. FLA6. G3Pp2. GATA23. GH9C1. IAA31. LRX1. MAP18. MLO15. MOP10. MRH2. MRH6. PERK13. PIP5K3. PRP3. RAP2.11. RHS12. RHS13. RHS16. RHS18. RHS19. RHS8. ROPGEF4. RSH4. SHV2. XTH13. X…	69.5652	[ASA1. AT5G43520.1. HDA18. WAK4]	5.7971	[]	0
GO:0048364	root development	[]	0	[CPL3. CYP705A12. IDA. PLDP2. PRP1]	7.24638	[AT2G19060.1. AT2G21045.1. AT4G22212.1. AT5G51310.1. AT5G62340.1. ATCSLB05. FEZ. RGF1]	11.5942	[]	0	[AGL44. AT5G13140.1. CT-BMY]	4.34783	[]	0	[AIR1]	1.44928	[ADF11. ADF8. AGP3. ASB1. AT1G34510.1. AT4G09990.1. AT4G25790.1. AT4G26010.1. AT4G30320.1. AT4G33730.1. AT5G04960.1. AT5G17820.1. AT5G19800.1. AT5G24313. AT5G43230.1. AT5G54040.1. COW1. CYCP4;2. EXPA18. EXPA7. EXT10. EXT13. FLA6. G3Pp2. GATA23. GH9C1. IAA31. LRX1. MAP18. MLO15. MOP10. MRH2. MRH6. PERK13. PIP5K3. PRP3. RAP2.11. RHS12. RHS13. RHS16. RHS18. RHS19. RHS8. ROPGEF4. RSH4. SHV2. XTH13. X…	69.5652	[ASA1. AT5G43520.1. HDA18. WAK4]	5.7971	[]	0
GO:0021700	developmental maturation	[]	0	[CPL3. CYP705A12]	5.12821	[AT2G19060.1. AT2G21045.1. AT4G22212.1. AT5G51310.1. AT5G62340.1. ATCSLB05]	15.3846	[]	0	[AGL44. AT5G13140.1. CT-BMY]	7.69231	[]	0	[AIR1]	2.5641	[AGP3. AT4G30320.1. AT5G17820.1. AT5G24313. AT5G43230.1. AT5G54040.1. COW1. EXPA18. EXPA7. LRX1. MAP18. MLO15. MOP10. MRH2. MRH6. PERK13. PIP5K3. PRP3. RHS16. RHS18. RHS8. ROPGEF4. RSH4. SHV2. XTH13]	64.1026	[AT5G43520.1. WAK4]	5.12821	[]	0
GO:0048469	cell maturation	[]	0	[CPL3. CYP705A12]	5.12821	[AT2G19060.1. AT2G21045.1. AT4G22212.1. AT5G51310.1. AT5G62340.1. ATCSLB05]	15.3846	[]	0	[AGL44. AT5G13140.1. CT-BMY]	7.69231	[]	0	[AIR1]	2.5641	[AGP3. AT4G30320.1. AT5G17820.1. AT5G24313. AT5G43230.1. AT5G54040.1. COW1. EXPA18. EXPA7. LRX1. MAP18. MLO15. MOP10. MRH2. MRH6. PERK13. PIP5K3. PRP3. RHS16. RHS18. RHS8. ROPGEF4. RSH4. SHV2. XTH13]	64.1026	[AT5G43520.1. WAK4]	5.12821	[]	0
GO:0048764	trichoblast maturation	[]	0	[CPL3. CYP705A12]	5.12821	[AT2G19060.1. AT2G21045.1. AT4G22212.1. AT5G51310.1. AT5G62340.1. ATCSLB05]	15.3846	[]	0	[AGL44. AT5G13140.1. CT-BMY]	7.69231	[]	0	[AIR1]	2.5641	[AGP3. AT4G30320.1. AT5G17820.1. AT5G24313. AT5G43230.1. AT5G54040.1. COW1. EXPA18. EXPA7. LRX1. MAP18. MLO15. MOP10. MRH2. MRH6. PERK13. PIP5K3. PRP3. RHS16. RHS18. RHS8. ROPGEF4. RSH4. SHV2. XTH13]	64.1026	[AT5G43520.1. WAK4]	5.12821	[]	0
GO:0048765	root hair cell differentiation	[]	0	[CPL3. CYP705A12]	5.12821	[AT2G19060.1. AT2G21045.1. AT4G22212.1. AT5G51310.1. AT5G62340.1. ATCSLB05]	15.3846	[]	0	[AGL44. AT5G13140.1. CT-BMY]	7.69231	[]	0	[AIR1]	2.5641	[AGP3. AT4G30320.1. AT5G17820.1. AT5G24313. AT5G43230.1. AT5G54040.1. COW1. EXPA18. EXPA7. LRX1. MAP18. MLO15. MOP10. MRH2. MRH6. PERK13. PIP5K3. PRP3. RHS16. RHS18. RHS8. ROPGEF4. RSH4. SHV2. XTH13]	64.1026	[AT5G43520.1. WAK4]	5.12821	[]	0
GO:0010053	root epidermal cell differentiation	[]	0	[CPL3. CYP705A12. PRP1]	5	[AT2G19060.1. AT2G21045.1. AT4G22212.1. AT5G51310.1. AT5G62340.1. ATCSLB05]	10	[]	0	[AGL44. AT5G13140.1. CT-BMY]	5	[]	0	[AIR1]	1.66667	[ADF11. ADF8. AGP3. AT1G34510.1. AT4G09990.1. AT4G25790.1. AT4G26010.1. AT4G30320.1. AT4G33730.1. AT5G04960.1. AT5G17820.1. AT5G19800.1. AT5G24313. AT5G43230.1. AT5G54040.1. COW1. CYCP4;2. EXPA18. EXPA7. EXT10. EXT13. FLA6. G3Pp2. GH9C1. LRX1. MAP18. MLO15. MOP10. MRH2. MRH6. PERK13. PIP5K3. PRP3. RHS12. RHS13. RHS16. RHS18. RHS19. RHS8. ROPGEF4. RSH4. SHV2. XTH13. XTH14]	73.3333	[AT5G43520.1. HDA18. WAK4]	5	[]	0
GO:0009913	epidermal cell differentiation	[]	0	[CPL3. CYP705A12. ETC1. PRP1]	6.45161	[AT2G19060.1. AT2G21045.1. AT4G22212.1. AT5G51310.1. AT5G62340.1. ATCSLB05. GIS]	11.2903	[]	0	[AGL44. AT5G13140.1. CT-BMY]	4.83871	[]	0	[AIR1]	1.6129	[ADF11. ADF8. AGP3. AT1G34510.1. AT4G09990.1. AT4G25790.1. AT4G26010.1. AT4G30320.1. AT4G33730.1. AT5G04960.1. AT5G17820.1. AT5G19800.1. AT5G24313. AT5G43230.1. AT5G54040.1. COW1. CYCP4;2. EXPA18. EXPA7. EXT10. EXT13. FLA6. G3Pp2. GH9C1. LRX1. MAP18. MLO15. MOP10. MRH2. MRH6. PERK13. PIP5K3. PRP3. RHS12. RHS13. RHS16. RHS18. RHS19. RHS8. ROPGEF4. RSH4. SHV2. XTH13. XTH14]	70.9677	[AT5G43520.1. HDA18. WAK4]	4.83871	[]	0
GO:0030855	epithelial cell differentiation	[]	0	[CPL3. CYP705A12. ETC1. PRP1]	6.45161	[AT2G19060.1. AT2G21045.1. AT4G22212.1. AT5G51310.1. AT5G62340.1. ATCSLB05. GIS]	11.2903	[]	0	[AGL44. AT5G13140.1. CT-BMY]	4.83871	[]	0	[AIR1]	1.6129	[ADF11. ADF8. AGP3. AT1G34510.1. AT4G09990.1. AT4G25790.1. AT4G26010.1. AT4G30320.1. AT4G33730.1. AT5G04960.1. AT5G17820.1. AT5G19800.1. AT5G24313. AT5G43230.1. AT5G54040.1. COW1. CYCP4;2. EXPA18. EXPA7. EXT10. EXT13. FLA6. G3Pp2. GH9C1. LRX1. MAP18. MLO15. MOP10. MRH2. MRH6. PERK13. PIP5K3. PRP3. RHS12. RHS13. RHS16. RHS18. RHS19. RHS8. ROPGEF4. RSH4. SHV2. XTH13. XTH14]	70.9677	[AT5G43520.1. HDA18. WAK4]	4.83871	[]	0
GO:0060429	epithelium development	[]	0	[CPL3. CYP705A12. ETC1. PRP1]	6.45161	[AT2G19060.1. AT2G21045.1. AT4G22212.1. AT5G51310.1. AT5G62340.1. ATCSLB05. GIS]	11.2903	[]	0	[AGL44. AT5G13140.1. CT-BMY]	4.83871	[]	0	[AIR1]	1.6129	[ADF11. ADF8. AGP3. AT1G34510.1. AT4G09990.1. AT4G25790.1. AT4G26010.1. AT4G30320.1. AT4G33730.1. AT5G04960.1. AT5G17820.1. AT5G19800.1. AT5G24313. AT5G43230.1. AT5G54040.1. COW1. CYCP4;2. EXPA18. EXPA7. EXT10. EXT13. FLA6. G3Pp2. GH9C1. LRX1. MAP18. MLO15. MOP10. MRH2. MRH6. PERK13. PIP5K3. PRP3. RHS12. RHS13. RHS16. RHS18. RHS19. RHS8. ROPGEF4. RSH4. SHV2. XTH13. XTH14]	70.9677	[AT5G43520.1. HDA18. WAK4]	4.83871	[]	0
GO:0048588	developmental cell growth	[AT4G10010.1]	2.17391	[AT2G15340.1. BIP3]	4.34783	[AT2G21045.1. AT4G22212.1. AT5G10660.2. AT5G51310.1. ATCSLB05]	10.8696	[NAS3]	2.17391	[AT5G13140.1. CT-BMY]	4.34783	[]	0	[AIR1]	2.17391	[ACA9. AGC1.7. AT2G41970.1. AT5G04390.1. AT5G17820.1. AT5G27980.1. AT5G36260.1. AT5G54040.1. COW1. EXO70C1. EXO70C2. EXPA18. EXPA7. GPX4. IRE. LRX1. MAP18. MLO15. MOP10. MRH2. MRH6. PIP5K3. PRP3. RABH1d. RHS8. RIC1. RIC10. ROH1. ROPGEF12. ROPGEF4. RPA. SHV2]	69.5652	[AT2G30690.1. MYB120]	4.34783	[]	0
GO:0010207	photosystem II assembly	[]	0	[]	0	[AT5G52780.1. GPRI1]	8.69565	[]	0	[AT1G52220.1. ENH1. FBA1. FBA2. GAPA. GAPA-2. GAPB. GUN4. HPR. NPQ4. PRK. PSAD-1. PSAE-1. PSAH-1. PSAH2. PSAL. PSAO. PSBP-2. PSBW. SBPASE]	86.9565	[]	0	[]	0	[]	0	[PSB27]	4.34783	[]	0
GO:0010054	trichoblast differentiation	[]	0	[CPL3. CYP705A12. PRP1]	5.08475	[AT2G19060.1. AT2G21045.1. AT4G22212.1. AT5G51310.1. AT5G62340.1. ATCSLB05]	10.1695	[]	0	[AGL44. AT5G13140.1. CT-BMY]	5.08475	[]	0	[AIR1]	1.69492	[ADF11. ADF8. AGP3. AT1G34510.1. AT4G09990.1. AT4G25790.1. AT4G26010.1. AT4G30320.1. AT4G33730.1. AT5G04960.1. AT5G17820.1. AT5G19800.1. AT5G24313. AT5G43230.1. AT5G54040.1. COW1. CYCP4;2. EXPA18. EXPA7. EXT10. EXT13. FLA6. G3Pp2. GH9C1. LRX1. MAP18. MLO15. MOP10. MRH2. MRH6. PERK13. PIP5K3. PRP3. RHS12. RHS13. RHS16. RHS18. RHS19. RHS8. ROPGEF4. RSH4. SHV2. XTH13. XTH14]	74.5763	[AT5G43520.1. WAK4]	3.38983	[]	0
GO:0016036	cellular response to phosphate starvation	[]	0	[AT1G08310.2. AT1G19200.1. AT1G67600.1. AT2G30550.2. AT4G23000.1. AT4G31240.1. CRF8. CYP76C2. MGD2. MIR398C. MYB2. NF-YA5. NF-YA7. PAP22. PAP24. PLDP2. PPC2. PPCK2. RNS1. SQD1. SQD2. UGP3]	51.1628	[AT2G03260.1. SHB1]	4.65116	[IPS1. MGDC. OCT1. PAP14. PAP17. PEPC1. PS2. SPX1. SPX3]	20.9302	[MYB62]	2.32558	[AT5G09570.1]	2.32558	[]	0	[AT4G30490.1. BGLU21. DGD1. MEE51. PAP12. PHF1. PHO1;H1]	16.2791	[AAT1]	2.32558	[]	0
GO:0048767	root hair elongation	[]	0	[]	0	[AT2G21045.1. AT4G22212.1. AT5G51310.1. ATCSLB05]	17.3913	[]	0	[AT5G13140.1. CT-BMY]	8.69565	[]	0	[AIR1]	4.34783	[AT5G17820.1. AT5G54040.1. COW1. EXPA18. EXPA7. LRX1. MAP18. MLO15. MOP10. MRH2. MRH6. PIP5K3. PRP3. RHS8. ROPGEF4. SHV2]	69.5652	[]	0	[]	0
GO:0080147	root hair cell development	[]	0	[]	0	[AT2G21045.1. AT4G22212.1. AT5G51310.1. ATCSLB05]	17.3913	[]	0	[AT5G13140.1. CT-BMY]	8.69565	[]	0	[AIR1]	4.34783	[AT5G17820.1. AT5G54040.1. COW1. EXPA18. EXPA7. LRX1. MAP18. MLO15. MOP10. MRH2. MRH6. PIP5K3. PRP3. RHS8. ROPGEF4. SHV2]	69.5652	[]	0	[]	0
GO:0009247	glycolipid biosynthetic process	[]	0	[AT1G08310.2. AT1G19200.1. AT1G67600.1. AT2G30550.2. AT4G23000.1. AT4G31240.1. ATSPS4F. CRF8. CYP76C2. MGD2. NF-YA5. NF-YA7. PAP22. PAP24. PLDP2. PPC2. PPCK2. SQD1. SQD2. SUS4. UGP3]	61.7647	[]	0	[MGDC. OCT1. PAP14. PAP17. PEPC1. PS2. SPX1. SPX3]	23.5294	[]	0	[AT5G09570.1]	2.94118	[]	0	[AT4G30490.1. DGD1. MEE51. PHO1;H1]	11.7647	[]	0	[]	0
GO:0019374	galactolipid metabolic process	[]	0	[AT1G08310.2. AT1G19200.1. AT1G67600.1. AT2G30550.2. AT4G23000.1. AT4G31240.1. ATSPS4F. CRF8. CYP76C2. MGD2. NF-YA5. NF-YA7. PAP22. PAP24. PLDP2. PPC2. PPCK2. SQD1. SQD2. SUS4. UGP3]	61.7647	[]	0	[MGDC. OCT1. PAP14. PAP17. PEPC1. PS2. SPX1. SPX3]	23.5294	[]	0	[AT5G09570.1]	2.94118	[]	0	[AT4G30490.1. DGD1. MEE51. PHO1;H1]	11.7647	[]	0	[]	0
GO:0019375	galactolipid biosynthetic process	[]	0	[AT1G08310.2. AT1G19200.1. AT1G67600.1. AT2G30550.2. AT4G23000.1. AT4G31240.1. ATSPS4F. CRF8. CYP76C2. MGD2. NF-YA5. NF-YA7. PAP22. PAP24. PLDP2. PPC2. PPCK2. SQD1. SQD2. SUS4. UGP3]	61.7647	[]	0	[MGDC. OCT1. PAP14. PAP17. PEPC1. PS2. SPX1. SPX3]	23.5294	[]	0	[AT5G09570.1]	2.94118	[]	0	[AT4G30490.1. DGD1. MEE51. PHO1;H1]	11.7647	[]	0	[]	0
GO:0046467	membrane lipid biosynthetic process	[]	0	[AT1G08310.2. AT1G19200.1. AT1G67600.1. AT2G30550.2. AT4G23000.1. AT4G31240.1. ATSPS4F. CRF8. CYP76C2. MGD2. NF-YA5. NF-YA7. PAP22. PAP24. PLDP2. PPC2. PPCK2. SQD1. SQD2. SUS4. UGP3]	61.7647	[]	0	[MGDC. OCT1. PAP14. PAP17. PEPC1. PS2. SPX1. SPX3]	23.5294	[]	0	[AT5G09570.1]	2.94118	[]	0	[AT4G30490.1. DGD1. MEE51. PHO1;H1]	11.7647	[]	0	[]	0
GO:0006643	membrane lipid metabolic process	[]	0	[AGAL1. AT1G08310.2. AT1G19200.1. AT1G67600.1. AT2G30550.2. AT4G23000.1. AT4G31240.1. ATSPS4F. CRF8. CYP76C2. MGD2. NF-YA5. NF-YA7. PAP22. PAP24. PLDP2. PPC2. PPCK2. SQD1. SQD2. SUS4. UGP3]	62.8571	[]	0	[MGDC. OCT1. PAP14. PAP17. PEPC1. PS2. SPX1. SPX3]	22.8571	[]	0	[AT5G09570.1]	2.85714	[]	0	[AT4G30490.1. DGD1. MEE51. PHO1;H1]	11.4286	[]	0	[]	0
GO:0006664	glycolipid metabolic process	[]	0	[AGAL1. AT1G08310.2. AT1G19200.1. AT1G67600.1. AT2G30550.2. AT4G23000.1. AT4G31240.1. ATSPS4F. CRF8. CYP76C2. MGD2. NF-YA5. NF-YA7. PAP22. PAP24. PLDP2. PPC2. PPCK2. SQD1. SQD2. SUS4. UGP3]	62.8571	[]	0	[MGDC. OCT1. PAP14. PAP17. PEPC1. PS2. SPX1. SPX3]	22.8571	[]	0	[AT5G09570.1]	2.85714	[]	0	[AT4G30490.1. DGD1. MEE51. PHO1;H1]	11.4286	[]	0	[]	0
GO:0006817	phosphate ion transport	[]	0	[]	0	[AT2G03260.1. SHB1]	25	[PHT1;2. PHT1;5. SPX1. SPX3]	50	[]	0	[]	0	[]	0	[PHF1. PHO1;H1]	25	[]	0	[]	0
GO:0006826	iron ion transport	[]	0	[ZIP12]	6.25	[AT2G21045.1. AT2G28960.1. AT3G23190.1. AT5G05400.1. CRK26. CYP705A13. CYP706A7. IREG2. PP2-A3. TRI. WRKY9]	68.75	[]	0	[]	0	[]	0	[]	0	[AT4G26010.1. AT5G17820.1. MAP18. RHS13]	25	[]	0	[]	0
GO:0010106	cellular response to iron ion starvation	[]	0	[ZIP12]	6.25	[AT2G21045.1. AT2G28960.1. AT3G23190.1. AT5G05400.1. CRK26. CYP705A13. CYP706A7. IREG2. PP2-A3. TRI. WRKY9]	68.75	[]	0	[]	0	[]	0	[]	0	[AT4G26010.1. AT5G17820.1. MAP18. RHS13]	25	[]	0	[]	0
