# Supplementary material for: Survival trade-offs in plant roots during colonization by closely related beneficial and pathogenic fungi
Source: Nat Commun. 2016 May 6;7:11362. doi: 10.1038/ncomms11362 (PMC4859067; doi:10.1038/ncomms11362)
Supplement: Supplementary Data Set 10 — A. thaliana genes differentially regulated in response to C. incanum (Ci) or C. tofieldiae (Ct) at 10 dpi. The 2,009 genes that show consistant differential transcripts accumulation between Ci-colonized and Ct-colonized roots in two independant experiments (E1 and E2, 3 biological replicate each) are presented . [file ncomms11362-s11.xlsx]

## Sheet: Feuil1
Supplementary Data 10: A. thaliana genes differentially regulated in response to C. incanum (Ci) or C. tofieldiae (Ct) at 10 dpi. The 2,009 genes that show consistant differential transcripts accumulation between Ci-colonized and Ct-colonized roots in two independant experiments (E1 and E2, 3 biological replicate each) are presented .
						Differentially Expressed genes Ct-colonized vs Mock-treated rootsa)		Differentially Expressed genes Ci-colonized vs Mock-treated rootsa)				Differentially Expressed genes Ci-colonized vs Ct-colonizeda)
GeneID	Description	Symbol		Clusters Fig.6		Ct-Mo.logFC	Ct-Mo.adjPVal	Ci_E1-Mo.logFC	Ci_E1-Mo.adjPVal	Ci_E2-Mo.logFC	Ci_E2-Mo.adjPVal	Ci_E1-Ct.logFC	Ci_E1-Ct.adjPVal	Ci_E2-Ct.logFC	Ci_E2-Ct.adjPVal
AT1G52610	transposable element gene			Cluster 1		-0.0799043	0.820154	-9.09941	0.000835023	-9.90612	0.000256741	-9.01951	0.000730219	-9.82622	0.000236283
AT5G33355	Defensin-like (DEFL) family protein			Cluster 1		4.38082	0.000423346	-4.60344	0.058039	-2.89357	0.110015	-8.98427	0.000632433	-7.27439	0.000239237
AT1G73300	serine carboxypeptidase-like 2	scpl2		Cluster 1		2.72094	1.45604e-05	-3.76344	0.00340901	-0.486132	0.322946	-6.48439	2.32451e-05	-3.20708	6.02113e-07
AT1G24485	FUNCTIONS IN: molecular_function unknown; INVOLVED IN: biological_process unknown; LOCATED IN: endomembrane system; BEST Arabidopsis thaliana protein match is: protein kinase-related (TAIR:AT3G46280.1); Has 30201 Blast hits to 17322 proteins in 780 /.../s: Archae - 12; Bacteria - 1396; Metazoa - 17338; Fungi - 3422; Plants - 5037; Viruses - 0; Other Eukaryotes - 2996 (source: NCBI BLink).			Cluster 1		3.64689	1.44342e-05	-2.37147	0.00900555	-2.64985	0.00319497	-6.01836	7.65609e-07	-6.29674	1.85577e-07
AT1G33817	transposable element gene			Cluster 1		2.60825	0.00111492	-3.01193	0.0190846	-3.81863	0.00340312	-5.62018	8.9971e-05	-6.42689	1.41641e-05
AT3G22250	UDP-Glycosyltransferase superfamily protein			Cluster 1		0.500099	0.243386	-5.11849	7.39751e-05	-3.8386	0.000120493	-5.61859	1.95715e-05	-4.33869	2.28187e-05
AT4G22217	Arabidopsis defensin-like protein			Cluster 1		0.473855	0.0859545	-5.14425	5.98106e-05	-4.45276	6.63795e-06	-5.6181	1.85839e-05	-4.92661	1.5137e-06
AT1G43590	transposable element gene			Cluster 1		0.226615	0.15864	-5.30962	1.36026e-06	-5.80251	9.03785e-08	-5.53624	6.21111e-07	-6.02913	4.34385e-08
AT2G05540	Glycine-rich protein family			Cluster 1		2.4705	0.000181966	-3.05068	0.00447207	-1.0198	0.109923	-5.52118	1.41464e-05	-3.4903	5.12976e-06
AT2G02310	phloem protein 2-B6	AtPP2-B6		Cluster 1		1.20723	0.00638848	-4.26877	0.000209646	-3.61216	0.000142392	-5.476	1.19436e-05	-4.81938	4.07167e-06
AT3G29110	Terpenoid cyclases/Protein prenyltransferases superfamily protein			Cluster 1		2.87845	0.000468417	-2.56117	0.0165083	-0.885498	0.269797	-5.43962	1.42389e-05	-3.76394	2.32166e-05
AT5G35935	transposable element gene			Cluster 1		0.205217	0.0691104	-5.07035	1.07434e-07	-3.08864	1.24575e-09	-5.27557	4.95493e-08	-3.29386	4.54004e-10
AT5G46900	Bifunctional inhibitor/lipid-transfer protein/seed storage 2S albumin superfamily protein			Cluster 1		0.654977	0.018312	-4.49953	0.000140242	-5.23951	1.74752e-05	-5.1545	3.0616e-05	-5.89449	4.0225e-06
AT4G36230	unknown protein; FUNCTIONS IN: molecular_function unknown; INVOLVED IN: biological_process unknown; LOCATED IN: endomembrane system; EXPRESSED IN: leaf apex, hypocotyl, flower; EXPRESSED DURING: petal differentiation and expansion stage; Has 250444 /.../hits to 52918 proteins in 2611 species: Archae - 614; Bacteria - 68464; Metazoa - 90603; Fungi - 16312; Plants - 24752; Viruses - 3701; Other Euk…			Cluster 1		1.46961	0.00566289	-3.45181	0.000449929	-3.7302	0.000137135	-4.92142	7.44511e-06	-5.19981	2.00665e-06
AT5G15725	unknown protein; FUNCTIONS IN: molecular_function unknown; INVOLVED IN: biological_process unknown; LOCATED IN: endomembrane system; EXPRESSED IN: root; Has 30201 Blast hits to 17322 proteins in 780 species: Archae - 12; Bacteria - 1396; Metazoa - 1 /.../Fungi - 3422; Plants - 5037; Viruses - 0; Other Eukaryotes - 2996 (source: NCBI BLink).			Cluster 1		0.374267	0.276288	-4.53042	0.000220001	-4.9354	2.52401e-05	-4.90469	7.75706e-05	-5.30967	8.40457e-06
AT1G33813	transposable element gene			Cluster 1		2.28329	0.00258413	-2.60795	0.0225587	-3.94298	0.00119539	-4.89123	0.00010471	-6.22626	5.72071e-06
AT2G15960	unknown protein; Has 14 Blast hits to 14 proteins in 5 species: Archae - 0; Bacteria - 0; Metazoa - 0; Fungi - 0; Plants - 14; Viruses - 0; Other Eukaryotes - 0 (source: NCBI BLink).			Cluster 1		0.699356	0.00511758	-4.11085	1.7519e-05	-2.22798	1.23539e-05	-4.81021	2.49895e-06	-2.92733	3.20655e-07
AT4G01890	Pectin lyase-like superfamily protein			Cluster 1		2.49252	0.00209169	-2.29139	0.0643376	-1.81771	0.0676787	-4.78391	0.000336205	-4.31023	7.44878e-05
AT4G37950	Rhamnogalacturonate lyase family protein			Cluster 1		2.83129	0.000443118	-1.78706	0.0728585	-3.36774	0.00179319	-4.61835	5.04883e-05	-6.19904	1.44791e-06
AT2G05530	Glycine-rich protein family			Cluster 1		1.3633	0.0174726	-3.25381	0.00690949	0.3324	0.539476	-4.6171	0.000298224	-1.0309	0.0170094
AT1G65330	MADS-box transcription factor family protein	PHE1		Cluster 1		1.42547	0.055799	-3.19017	0.00910957	-2.44781	0.021274	-4.61564	0.000296814	-3.87328	0.000448842
AT3G44704	unknown protein; Has 30201 Blast hits to 17322 proteins in 780 species: Archae - 12; Bacteria - 1396; Metazoa - 17338; Fungi - 3422; Plants - 5037; Viruses - 0; Other Eukaryotes - 2996 (source: NCBI BLink).			Cluster 1		1.97269	0.0147057	-2.48238	0.0435	-3.81741	0.00299174	-4.45507	0.000514651	-5.7901	3.08106e-05
AT4G37620	transposable element gene			Cluster 1		-0.596661	0.0855965	-4.97275	6.91656e-05	-6.12424	9.18425e-06	-4.37609	0.000165628	-5.52758	2.05861e-05
AT3G16120	Dynein light chain type 1 family protein			Cluster 1		1.64115	0.00188894	-2.73135	0.00486374	-3.49539	0.000463112	-4.3725	5.82885e-05	-5.13654	5.35443e-06
AT5G46890	Bifunctional inhibitor/lipid-transfer protein/seed storage 2S albumin superfamily protein			Cluster 1		0.419285	0.0658759	-3.86764	6.30318e-06	-5.22576	1.09138e-06	-4.28692	1.62825e-06	-5.64504	3.64519e-07
AT2G36255	Defensin-like (DEFL) family protein			Cluster 1		0.59947	0.334923	-3.6283	0.00742508	-2.48558	0.00823845	-4.22777	0.00181344	-3.08505	0.00103317
AT1G07690	FUNCTIONS IN: molecular_function unknown; INVOLVED IN: biological_process unknown; LOCATED IN: endomembrane system; EXPRESSED IN: root; CONTAINS InterPro DOMAIN/s: Orthoreovirus membrane fusion p10 (InterPro:IPR009854); BEST Arabidopsis thaliana pro /.../atch is: unknown protein (TAIR:AT1G54950.1); Has 11 Blast hits to 11 proteins in 4 species: Archae - 0; Bacteria - 2; Metazoa - 0; Fungi - 0; Pl…			Cluster 1		3.98499	0.00116913	-0.240214	0.865513	-0.349767	0.779801	-4.2252	0.000505634	-4.33475	0.000152581
AT1G45015	MD-2-related lipid recognition domain-containing protein			Cluster 1		2.50557	1.24477e-05	-1.71809	0.0136325	-1.11741	0.0289253	-4.22365	3.59195e-06	-3.62297	2.84323e-07
AT5G25240	unknown protein; FUNCTIONS IN: molecular_function unknown; INVOLVED IN: biological_process unknown; LOCATED IN: cellular_component unknown; EXPRESSED IN: 23 plant structures; EXPRESSED DURING: 13 growth stages; Has 1807 Blast hits to 1807 proteins i /.../species: Archae - 0; Bacteria - 0; Metazoa - 736; Fungi - 347; Plants - 385; Viruses - 0; Other Eukaryotes - 339 (source: NCBI BLink).			Cluster 1		0.139498	0.724697	-4.06603	0.000336146	-3.76842	6.75574e-05	-4.20553	0.00018143	-3.90792	3.29528e-05
AT5G02160	unknown protein; FUNCTIONS IN: molecular_function unknown; INVOLVED IN: biological_process unknown; LOCATED IN: chloroplast thylakoid membrane; EXPRESSED IN: 23 plant structures; EXPRESSED DURING: 13 growth stages; Has 121 Blast hits to 121 proteins /.../ species: Archae - 0; Bacteria - 0; Metazoa - 0; Fungi - 0; Plants - 121; Viruses - 0; Other Eukaryotes - 0 (source: NCBI BLink).			Cluster 1		0.846329	0.00310518	-3.35176	6.8674e-05	-3.70806	6.0913e-06	-4.19809	5.04775e-06	-4.55438	4.12303e-07
AT5G06690	WCRKC thioredoxin 1	WCRKC1		Cluster 1		2.03752	0.000303482	-2.14968	0.0115563	-2.27249	0.00321389	-4.1872	2.77589e-05	-4.31001	3.23236e-06
AT3G45290	Seven transmembrane MLO family protein	MLO3		Cluster 1		0.303592	0.288723	-3.87503	5.1128e-05	-2.34808	4.1394e-05	-4.17862	1.65491e-05	-2.65167	6.35647e-06
AT1G15330	Cystathionine beta-synthase (CBS) protein			Cluster 1		0.579852	0.0127388	-3.59523	3.5415e-05	-2.83428	4.07824e-06	-4.17508	5.79638e-06	-3.41413	3.21504e-07
AT4G35770	Rhodanese/Cell cycle control phosphatase superfamily protein	SEN1		Cluster 1		0.586982	0.035944	-3.57426	0.000237201	-1.69341	0.000167986	-4.16124	4.33206e-05	-2.28039	4.20379e-06
AT3G14185	other RNA			Cluster 1		1.70253	0.000311031	-2.43152	0.00320854	-1.03341	0.0327003	-4.13405	1.85207e-05	-2.73593	3.66301e-06
AT3G12240	serine carboxypeptidase-like 15	SCPL15		Cluster 1		1.28358	0.00105098	-2.84288	0.00171202	-1.97075	0.000983922	-4.12646	4.61372e-05	-3.25433	3.50807e-06
AT1G33670	Leucine-rich repeat (LRR) family protein			Cluster 1		0.473839	0.199425	-3.63901	0.000383745	-2.63632	0.00019988	-4.11285	8.7064e-05	-3.11016	2.2193e-05
AT5G33395	transposable element gene			Cluster 1		-0.682992	0.138412	-4.77858	2.94336e-05	-2.13358	0.000607848	-4.09559	9.47877e-05	-1.45058	0.00926382
AT5G44582	unknown protein; FUNCTIONS IN: molecular_function unknown; INVOLVED IN: biological_process unknown; LOCATED IN: endomembrane system; BEST Arabidopsis thaliana protein match is: unknown protein (TAIR:AT5G44580.1); Has 24 Blast hits to 24 proteins in /.../ies: Archae - 0; Bacteria - 0; Metazoa - 0; Fungi - 0; Plants - 24; Viruses - 0; Other Eukaryotes - 0 (source: NCBI BLink).			Cluster 1		1.70807	0.0055521	-2.34158	0.0268848	-0.697743	0.279806	-4.04964	0.00036544	-2.40581	0.000241498
AT2G22630	AGAMOUS-like 17	AGL17		Cluster 1		0.391103	0.133266	-3.59466	8.69935e-05	-2.08407	4.85146e-05	-3.98576	2.28055e-05	-2.47518	4.30031e-06
AT4G26260	myo-inositol oxygenase 4	MIOX4		Cluster 1		0.483532	0.0330346	-3.39336	4.29876e-05	-2.51579	3.30771e-06	-3.87689	8.41827e-06	-2.99932	2.87633e-07
AT5G48100	Laccase/Diphenol oxidase family protein	TT10		Cluster 1		0.0164947	0.97435	-3.84804	0.00101681	-1.24434	0.0133238	-3.86453	0.000736882	-1.26083	0.00853141
AT4G32340	Tetratricopeptide repeat (TPR)-like superfamily protein			Cluster 1		0.417915	0.414669	-3.41177	0.00159442	-4.1329	0.000225004	-3.82968	0.000424941	-4.55082	6.07856e-05
AT3G29370	unknown protein; BEST Arabidopsis thaliana protein match is: unknown protein (TAIR:AT5G39240.1); Has 16 Blast hits to 16 proteins in 5 species: Archae - 0; Bacteria - 0; Metazoa - 0; Fungi - 0; Plants - 16; Viruses - 0; Other Eukaryotes - 0 (source: /.../BLink).			Cluster 1		0.391777	0.313469	-3.43294	0.000430907	-4.98811	2.43072e-05	-3.82471	0.000108723	-5.37989	7.39664e-06
AT5G43120	ARM-repeat/Tetratricopeptide repeat (TPR)-like protein			Cluster 1		0.207065	0.674837	-3.61332	0.0006375	-2.36892	0.000847824	-3.82038	0.000270529	-2.57598	0.000246004
AT1G19900	glyoxal oxidase-related protein			Cluster 1		-0.10698	0.794755	-3.92383	0.00161839	-5.33198	0.00034528	-3.81685	0.00159581	-5.225	0.000343993
AT1G34047	Defensin-like (DEFL) family protein			Cluster 1		2.41958	0.0102392	-1.30562	0.326487	-1.07269	0.320478	-3.7252	0.00345916	-3.49227	0.000806731
AT1G19390	Wall-associated kinase family protein			Cluster 1		2.66649	0.00122843	-1.0496	0.295087	-0.576209	0.478222	-3.71609	0.000361533	-3.2427	8.71405e-05
AT1G06120	Fatty acid desaturase family protein			Cluster 1		0.731478	0.0301103	-2.97346	0.00146235	-4.6361	0.000117336	-3.70493	0.000167452	-5.36757	2.08511e-05
AT3G19320	Leucine-rich repeat (LRR) family protein			Cluster 1		0.0459378	0.928284	-3.64485	0.000596526	-3.27621	0.000166228	-3.69079	0.000377425	-3.32215	9.67856e-05
AT1G33055	unknown protein; FUNCTIONS IN: molecular_function unknown; INVOLVED IN: anaerobic respiration; LOCATED IN: endomembrane system; EXPRESSED IN: 13 plant structures; EXPRESSED DURING: 6 growth stages; Has 20 Blast hits to 20 proteins in 8 species: Arch /.../; Bacteria - 0; Metazoa - 0; Fungi - 0; Plants - 20; Viruses - 0; Other Eukaryotes - 0 (source: NCBI BLink).			Cluster 1		-0.343826	0.0876436	-4.01718	2.98421e-06	-2.42908	6.98678e-07	-3.67335	4.87494e-06	-2.08526	2.29473e-06
AT5G38100	S-adenosyl-L-methionine-dependent methyltransferases superfamily protein			Cluster 1		-0.531944	0.0317474	-4.19429	7.12734e-06	-4.15788	5.70034e-07	-3.66235	1.8818e-05	-3.62594	1.80493e-06
AT3G62960	Thioredoxin superfamily protein			Cluster 1		-0.0841036	0.885421	-3.69255	0.000418151	-3.44272	0.000238462	-3.60844	0.00035239	-3.35862	0.000212532
AT5G38930	RmlC-like cupins superfamily protein			Cluster 1		6.05033	0.00155024	2.45307	0.175317	4.71443	0.00379311	-3.59726	0.00358529	-1.3359	0.0177868
AT4G15290	Cellulose synthase family protein	ATCSLB05		Cluster 1		1.15226	0.000723834	-2.40611	0.0011226	-2.56243	8.79388e-05	-3.55837	2.37267e-05	-3.71469	1.05203e-06
AT1G63180	UDP-D-glucose/UDP-D-galactose 4-epimerase 3	UGE3		Cluster 1		1.05338	0.000234035	-2.49967	9.11763e-05	-1.07073	0.000562478	-3.55305	2.03199e-06	-2.1241	2.22373e-07
AT4G09780	TRAF-like family protein			Cluster 1		2.65781	0.00373087	-0.861393	0.433382	1.54317	0.049808	-3.5192	0.000948446	-1.11464	0.034224
AT4G33820	Glycosyl hydrolase superfamily protein			Cluster 1		0.947753	0.102927	-2.54359	0.0121165	-3.35719	0.00142673	-3.49135	0.000817131	-4.30495	9.24758e-05
AT5G24220	Lipase class 3-related protein			Cluster 1		0.68965	0.0816493	-2.78671	0.00151777	-1.64205	0.00331193	-3.47636	0.000149727	-2.3317	7.66823e-05
AT3G32047	Cytochrome P450 superfamily protein			Cluster 1		1.32722	0.00952875	-2.14648	0.0149746	-0.357415	0.488059	-3.4737	0.000257535	-1.68464	0.000662679
AT5G59260	Concanavalin A-like lectin protein kinase family protein			Cluster 1		2.74802	4.97624e-06	-0.725481	0.197116	0.0348637	0.936975	-3.4735	3.48284e-06	-2.71316	2.11511e-07
AT1G18280	Bifunctional inhibitor/lipid-transfer protein/seed storage 2S albumin superfamily protein			Cluster 1		0.666055	0.141129	-2.78653	0.00190686	-0.747931	0.118641	-3.45259	0.000200523	-1.41399	0.0027113
AT2G28040	Eukaryotic aspartyl protease family protein			Cluster 1		1.04696	0.0714226	-2.39482	0.0162695	-0.597393	0.323082	-3.44179	0.000834849	-1.64436	0.004169
AT4G08380	Proline-rich extensin-like family protein			Cluster 1		7.26884	0.0150348	3.83386	0.167312	3.54261	0.169048	-3.43498	0.00666192	-3.72623	0.000918414
AT2G01530	MLP-like protein 329	MLP329		Cluster 1		1.11753	1.80737e-05	-2.26942	3.02329e-07	-2.24651	1.91888e-08	-3.38695	4.38447e-09	-3.36404	2.58707e-10
AT2G26330	Leucine-rich receptor-like protein kinase family protein	ER		Cluster 1		-0.755098	0.109599	-4.13283	0.000350056	-2.53743	0.000372912	-3.37773	0.00149434	-1.78233	0.00550034
AT5G50950	FUMARASE 2	FUM2		Cluster 1		-0.2016	0.731604	-3.56353	0.00133861	-3.85761	0.00025897	-3.36193	0.00159401	-3.65601	0.000321281
AT5G02570	Histone superfamily protein			Cluster 1		0.31961	0.50644	-3.03628	0.00149256	-1.71118	0.0047103	-3.35589	0.00044538	-2.03079	0.000732811
AT1G66173	other RNA			Cluster 1		-0.432601	0.331642	-3.73986	0.000612395	-2.04759	0.00101426	-3.30726	0.00127088	-1.61499	0.00476263
ATCG00330	chloroplast ribosomal protein S14	RPS14		Cluster 1		-0.0380538	0.930304	-3.32832	0.000172421	-3.81288	1.7359e-05	-3.29026	0.000130156	-3.77483	1.29761e-05
AT5G44585	unknown protein; FUNCTIONS IN: molecular_function unknown; INVOLVED IN: biological_process unknown; LOCATED IN: endomembrane system; Has 30201 Blast hits to 17322 proteins in 780 species: Archae - 12; Bacteria - 1396; Metazoa - 17338; Fungi - 3422; /.../ - 5037; Viruses - 0; Other Eukaryotes - 2996 (source: NCBI BLink).			Cluster 1		2.46161	5.3501e-07	-0.823903	0.046326	-0.174237	0.54337	-3.28552	3.63954e-07	-2.63585	1.62771e-08
AT4G26320	arabinogalactan protein 13	AGP13		Cluster 1		0.0323751	0.815343	-3.24867	8.78713e-08	-4.00638	2.44124e-09	-3.28104	5.19758e-08	-4.03876	1.62668e-09
AT1G75550	glycine-rich protein			Cluster 1		0.442291	0.184987	-2.78793	0.000631283	-1.47668	0.00193724	-3.23022	0.00011435	-1.91898	9.81529e-05
AT3G61198	other RNA			Cluster 1		-0.341181	0.352224	-3.57128	9.607e-05	-2.39179	8.13949e-05	-3.2301	0.000172369	-2.0506	0.000250528
AT2G31540	GDSL-like Lipase/Acylhydrolase superfamily protein			Cluster 1		1.12841	0.00139457	-2.09764	0.00123738	-1.59755	0.00101313	-3.22606	1.45756e-05	-2.72597	2.13057e-06
AT2G33830	Dormancy/auxin associated family protein			Cluster 1		1.65762	9.69419e-05	-1.56729	0.000178071	-2.61504	8.94943e-07	-3.22491	1.44638e-07	-4.27266	4.04943e-09
AT1G17300	unknown protein; BEST Arabidopsis thaliana protein match is: unknown protein (TAIR:AT1G17285.1); Has 27 Blast hits to 27 proteins in 4 species: Archae - 0; Bacteria - 0; Metazoa - 0; Fungi - 0; Plants - 27; Viruses - 0; Other Eukaryotes - 0 (source: /.../BLink).			Cluster 1		0.81251	0.000414328	-2.4065	2.39327e-05	-2.67826	7.53541e-07	-3.21901	8.73729e-07	-3.49077	2.42584e-08
AT5G61290	Flavin-binding monooxygenase family protein			Cluster 1		0.0449645	0.924033	-3.16745	0.000436039	-4.50558	2.39703e-05	-3.21242	0.00026565	-4.55054	1.49057e-05
AT4G08290	nodulin MtN21 /EamA-like transporter family protein			Cluster 1		0.804311	0.0124815	-2.40738	0.000274872	-0.92036	0.0058504	-3.21169	1.36374e-05	-1.72467	1.59411e-05
AT3G63160	FUNCTIONS IN: molecular_function unknown; INVOLVED IN: biological_process unknown; LOCATED IN: chloroplast outer membrane, thylakoid, chloroplast thylakoid membrane, chloroplast, chloroplast envelope; EXPRESSED IN: 21 plant structures; EXPRESSED DUR /.../3 growth stages; BEST Arabidopsis thaliana protein match is: outer envelope membrane protein 7 (TAIR:AT3G52420.1); Has 26 Blast hits to 26 prote…			Cluster 1		0.267369	0.696022	-2.93985	0.00817337	-2.59317	0.00486954	-3.20722	0.00325467	-2.86054	0.00156214
AT2G33750	purine permease 2	ATPUP2		Cluster 1		5.36047	0.000269807	2.16033	0.101021	2.37687	0.0438141	-3.20014	0.0014856	-2.98361	0.000337781
AT4G12545	Bifunctional inhibitor/lipid-transfer protein/seed storage 2S albumin superfamily protein			Cluster 1		1.96017	3.08211e-06	-1.23016	0.00429464	-3.21025	1.39953e-05	-3.19034	5.00568e-07	-5.17042	5.7645e-08
AT4G31875	unknown protein; Has 30201 Blast hits to 17322 proteins in 780 species: Archae - 12; Bacteria - 1396; Metazoa - 17338; Fungi - 3422; Plants - 5037; Viruses - 0; Other Eukaryotes - 2996 (source: NCBI BLink).			Cluster 1		2.22508	2.55577e-06	-0.945925	0.0422519	-0.517777	0.116151	-3.171	1.56584e-06	-2.74285	5.5224e-08
AT2G33130	ralf-like 18	RALFL18		Cluster 1		-0.220984	0.632393	-3.39037	0.000359124	-2.01664	0.000784098	-3.16938	0.000463762	-1.79565	0.00144215
AT2G05330	BTB/POZ domain-containing protein			Cluster 1		-0.0291159	0.947088	-3.1944	0.000393424	-1.08328	0.0100322	-3.16529	0.000298112	-1.05417	0.00780011
AT5G63160	BTB and TAZ domain protein 1	BT1		Cluster 1		-0.328864	0.118095	-3.48605	1.48422e-07	-3.90461	4.86555e-09	-3.15719	2.44966e-07	-3.57574	8.94547e-09
AT5G41663	MIR319/MIR319B; miRNA	MIR319B		Cluster 1		0.0508463	0.942605	-3.0733	0.00415358	-2.03592	0.0074775	-3.12414	0.00275699	-2.08676	0.00457127
AT3G11980	Jojoba acyl CoA reductase-related male sterility protein	MS2		Cluster 1		-0.34815	0.554855	-3.4638	0.00102766	-1.52285	0.0137588	-3.11564	0.00180759	-1.1747	0.0435048
AT1G24405	unknown protein; FUNCTIONS IN: molecular_function unknown; INVOLVED IN: biological_process unknown; LOCATED IN: cellular_component unknown; BEST Arabidopsis thaliana protein match is: unknown protein (TAIR:AT1G67670.1); Has 30201 Blast hits to 17322 /.../ins in 780 species: Archae - 12; Bacteria - 1396; Metazoa - 17338; Fungi - 3422; Plants - 5037; Viruses - 0; Other Eukaryotes - 2996 (source: NC…			Cluster 1		0.339906	0.380676	-2.77015	0.000785281	-2.12704	0.000490608	-3.11006	0.000187584	-2.46694	6.72527e-05
AT3G59930	Encodes a defensin-like (DEFL) family protein.			Cluster 1		1.48586	1.05047e-05	-1.62207	0.000303523	-0.0928205	0.669831	-3.10793	3.6414e-07	-1.57868	4.2127e-07
AT3G28770	Protein of unknown function (DUF1216)			Cluster 1		0.347706	0.504378	-2.75329	0.0025549	-2.75013	0.000735376	-3.101	0.000658331	-3.09784	0.000151451
AT4G18350	nine-cis-epoxycarotenoid dioxygenase 2	NCED2		Cluster 1		-1.6585	0.000351201	-4.75815	2.13492e-05	-4.60002	2.45225e-06	-3.09965	0.000851179	-2.94152	0.000227072
AT1G47395	unknown protein; FUNCTIONS IN: molecular_function unknown; INVOLVED IN: biological_process unknown; LOCATED IN: endomembrane system; BEST Arabidopsis thaliana protein match is: unknown protein (TAIR:AT1G47400.1); Has 9 Blast hits to 9 proteins in 2 /.../s: Archae - 0; Bacteria - 0; Metazoa - 0; Fungi - 0; Plants - 9; Viruses - 0; Other Eukaryotes - 0 (source: NCBI BLink).			Cluster 1		1.77741	0.000453003	-1.32196	0.047141	-1.51013	0.0109102	-3.09937	5.79843e-05	-3.28754	4.05617e-06
AT5G06900	cytochrome P450, family 93, subfamily D, polypeptide 1	CYP93D1		Cluster 1		-0.945419	0.327646	-4.04028	0.0117747	-5.37531	0.00124908	-3.09487	0.0437618	-4.42989	0.00524995
AT2G37800	Cysteine/Histidine-rich C1 domain family protein			Cluster 1		2.13959	0.0110914	-0.937705	0.383101	0.682496	0.377546	-3.07729	0.00253827	-1.45709	0.0141669
AT3G23510	Cyclopropane-fatty-acyl-phospholipid synthase			Cluster 1		1.02329	0.000482727	-2.03587	0.000291735	-1.03356	0.0012075	-3.05916	4.02832e-06	-2.05685	5.65504e-07
AT3G21055	photosystem II subunit T	PSBTN		Cluster 1		-0.152787	0.850608	-3.20528	0.0107986	-3.01794	0.00516045	-3.05249	0.0114979	-2.86515	0.00575174
AT5G62165	AGAMOUS-like 42	AGL42		Cluster 1		-0.0563625	0.799942	-3.09921	8.86081e-06	-2.5436	8.92878e-07	-3.04284	7.06095e-06	-2.48724	6.95538e-07
AT1G49210	RING/U-box superfamily protein			Cluster 1		0.456411	0.521523	-2.58251	0.0227985	-2.18773	0.0164215	-3.03893	0.00622714	-2.64415	0.00310557
AT2G17600	Cysteine/Histidine-rich C1 domain family protein			Cluster 1		1.54337	0.0422107	-1.48184	0.166424	-1.19115	0.172222	-3.02521	0.00401783	-2.73452	0.00145106
AT2G16005	MD-2-related lipid recognition domain-containing protein			Cluster 1		1.23057	0.000677067	-1.79025	0.00386727	-1.35691	0.00203248	-3.02081	2.95225e-05	-2.58748	1.73398e-06
AT3G23760	FUNCTIONS IN: molecular_function unknown; INVOLVED IN: biological_process unknown; LOCATED IN: vacuole; EXPRESSED IN: 20 plant structures; EXPRESSED DURING: 13 growth stages; BEST Arabidopsis thaliana protein match is: transferases, transferring gly /.../groups (TAIR:AT4G14100.1); Has 108 Blast hits to 104 proteins in 19 species: Archae - 0; Bacteria - 0; Metazoa - 8; Fungi - 0; Plants - 90; Viru…			Cluster 1		0.134227	0.830163	-2.88518	0.00463747	-2.71649	0.00165884	-3.01941	0.00244527	-2.85072	0.000769756
AT1G54820	Protein kinase superfamily protein			Cluster 1		0.871315	0.10127	-2.13876	0.0124219	-0.885184	0.121022	-3.01008	0.000663236	-1.7565	0.00196599
AT3G28420	Putative membrane lipoprotein			Cluster 1		-0.10626	0.860815	-3.11218	0.00269414	-1.99422	0.00471277	-3.00592	0.00258483	-1.88796	0.00493857
AT3G62750	beta glucosidase 8	BGLU8		Cluster 1		-0.270204	0.622072	-3.27434	0.00130382	-1.85629	0.00385316	-3.00414	0.00191977	-1.58609	0.00858488
AT5G65207	unknown protein; BEST Arabidopsis thaliana protein match is: unknown protein (TAIR:AT5G10040.1); Has 30201 Blast hits to 17322 proteins in 780 species: Archae - 12; Bacteria - 1396; Metazoa - 17338; Fungi - 3422; Plants - 5037; Viruses - 0; Other Eu /.../es - 2996 (source: NCBI BLink).			Cluster 1		-0.020485	0.935898	-3.02262	2.0386e-06	-3.43902	6.89764e-08	-3.00214	1.48228e-06	-3.41854	5.19562e-08
AT5G56100	glycine-rich protein / oleosin			Cluster 1		1.71171	0.000304621	-1.28537	0.0386628	0.53857	0.142191	-2.99708	4.15326e-05	-1.17314	0.000261339
AT4G16980	arabinogalactan-protein family			Cluster 1		0.463808	0.0707248	-2.52433	0.00021409	-3.03721	1.18112e-05	-2.98813	2.90893e-05	-3.50101	1.5833e-06
AT2G45660	AGAMOUS-like 20	AGL20		Cluster 1		0.815571	0.000954975	-2.1702	8.64211e-05	-1.90806	1.27675e-05	-2.98577	2.32019e-06	-2.72363	1.21879e-07
AT3G51642	unknown protein; Has 30201 Blast hits to 17322 proteins in 780 species: Archae - 12; Bacteria - 1396; Metazoa - 17338; Fungi - 3422; Plants - 5037; Viruses - 0; Other Eukaryotes - 2996 (source: NCBI BLink).			Cluster 1		0.568139	0.0320663	-2.41566	0.000318	-7.98795	2.47339e-06	-2.9838	2.9372e-05	-8.55609	8.86144e-07
AT1G75240	homeobox protein 33	AtHB33		Cluster 1		1.39764	0.00995098	-1.58331	0.0347287	-0.567459	0.293805	-2.98094	0.000244365	-1.96509	0.000390101
AT3G56705	U2.6; snRNA	U2.6		Cluster 1		-0.692344	0.166076	-3.66672	0.000416671	-2.3516	0.00067681	-2.97438	0.00181995	-1.65926	0.00811874
AT4G37700	unknown protein; Has 64 Blast hits to 64 proteins in 11 species: Archae - 0; Bacteria - 0; Metazoa - 0; Fungi - 0; Plants - 64; Viruses - 0; Other Eukaryotes - 0 (source: NCBI BLink).			Cluster 1		0.356017	0.122331	-2.60266	6.12249e-05	-2.58799	5.71132e-06	-2.95868	1.14326e-05	-2.94401	8.17473e-07
AT5G51210	oleosin3	OLEO3		Cluster 1		-0.0605129	0.920773	-3.01063	0.00209113	-4.09315	0.000149842	-2.95012	0.00179249	-4.03264	0.000126916
AT4G12510	Bifunctional inhibitor/lipid-transfer protein/seed storage 2S albumin superfamily protein			Cluster 1		0.0133657	0.932994	-2.93585	7.92612e-08	-4.41826	3.1824e-09	-2.94922	4.97088e-08	-4.43162	2.29682e-09
AT1G47603	purine permease 19	ATPUP19		Cluster 1		2.93106	5.49162e-05	-0.0111287	0.989208	1.37502	0.0105944	-2.94219	4.6937e-05	-1.55604	6.46667e-05
AT4G25830	Uncharacterised protein family (UPF0497)			Cluster 1		-0.444562	0.0483569	-3.38359	1.17612e-05	-3.63082	7.60901e-07	-2.93903	3.15154e-05	-3.18626	2.18039e-06
AT1G34520	MBOAT (membrane bound O-acyl transferase) family protein			Cluster 1		3.85398	0.00130754	0.916507	0.442063	2.02579	0.0423209	-2.93747	0.00189243	-1.82818	0.00291895
AT1G20990	Cysteine/Histidine-rich C1 domain family protein			Cluster 1		-0.405346	0.119669	-3.33716	9.94068e-06	-1.43117	9.82542e-05	-2.93182	2.38314e-05	-1.02583	0.0013007
AT3G45390	Concanavalin A-like lectin protein kinase family protein			Cluster 1		2.21469	0.00011179	-0.710061	0.250573	-0.351588	0.474764	-2.92475	4.12306e-05	-2.56627	5.20724e-06
AT1G77525	unknown protein; FUNCTIONS IN: molecular_function unknown; INVOLVED IN: biological_process unknown; LOCATED IN: endomembrane system; Has 30201 Blast hits to 17322 proteins in 780 species: Archae - 12; Bacteria - 1396; Metazoa - 17338; Fungi - 3422; /.../ - 5037; Viruses - 0; Other Eukaryotes - 2996 (source: NCBI BLink).			Cluster 1		0.802769	0.184101	-2.11274	0.024315	-2.52461	0.00533137	-2.91551	0.00200984	-3.32738	0.000341448
AT2G22122	unknown protein; Has 35333 Blast hits to 34131 proteins in 2444 species: Archae - 798; Bacteria - 22429; Metazoa - 974; Fungi - 991; Plants - 531; Viruses - 0; Other Eukaryotes - 9610 (source: NCBI BLink).			Cluster 1		2.32182	5.2931e-07	-0.585345	0.0932189	0.620237	0.0135721	-2.90716	2.58732e-07	-1.70158	1.33786e-07
AT4G22212	Arabidopsis defensin-like protein			Cluster 1		1.25518	3.60885e-05	-1.63737	3.89657e-05	-1.13568	6.48642e-05	-2.89256	1.06513e-07	-2.39086	1.75246e-08
AT5G40316	other RNA			Cluster 1		0.722758	0.216734	-2.1661	0.0205707	-3.13705	0.00167593	-2.88886	0.0021451	-3.8598	0.000168036
AT3G18450	PLAC8 family protein			Cluster 1		2.7293	3.38161e-05	-0.150434	0.82175	0.0935707	0.859151	-2.87974	3.67249e-05	-2.63573	2.12633e-06
AT1G62190	Kua-ubiquitin conjugating enzyme hybrid localisation domain			Cluster 1		-0.114406	0.864288	-2.98044	0.00619524	-2.34458	0.00475554	-2.86604	0.00625354	-2.23017	0.00512604
AT4G04630	Protein of unknown function, DUF584			Cluster 1		0.370946	0.100055	-2.48502	7.55548e-05	-0.969753	0.000979929	-2.85597	1.2814e-05	-1.3407	2.06325e-05
AT3G13840	GRAS family transcription factor			Cluster 1		-1.99964	0.00562777	-4.85242	0.000288788	-4.41583	0.000142202	-2.85278	0.0149206	-2.41619	0.0172713
AT4G13500	unknown protein; FUNCTIONS IN: molecular_function unknown; INVOLVED IN: biological_process unknown; LOCATED IN: chloroplast; BEST Arabidopsis thaliana protein match is: unknown protein (TAIR:AT2G05310.1); Has 50 Blast hits to 50 proteins in 20 speci /.../chae - 0; Bacteria - 0; Metazoa - 0; Fungi - 0; Plants - 50; Viruses - 0; Other Eukaryotes - 0 (source: NCBI BLink).			Cluster 1		2.44037	0.00102506	-0.409364	0.621872	-1.1589	0.135038	-2.84973	0.000403077	-3.59927	3.16596e-05
AT3G10780	emp24/gp25L/p24 family/GOLD family protein			Cluster 1		-0.558787	0.194558	-3.40587	0.00023723	-1.744	0.0011992	-2.84708	0.000830553	-1.18522	0.0145529
AT1G68040	S-adenosyl-L-methionine-dependent methyltransferases superfamily protein			Cluster 1		0.368428	0.542247	-2.47319	0.0109047	-5.11673	7.04346e-05	-2.84161	0.00308165	-5.48516	2.26192e-05
AT1G52060	Mannose-binding lectin superfamily protein			Cluster 1		-0.197088	0.617565	-3.03351	0.000400773	-4.70304	5.64089e-05	-2.83642	0.000536919	-4.50595	6.91162e-05
AT5G59270	Concanavalin A-like lectin protein kinase family protein			Cluster 1		3.08993	0.000823894	0.260708	0.798084	0.818704	0.293526	-2.82922	0.00102956	-2.27122	0.00037669
AT2G27402	BEST Arabidopsis thaliana protein match is: plastid transcriptionally active 18 (TAIR:AT2G32180.1); Has 35333 Blast hits to 34131 proteins in 2444 species: Archae - 798; Bacteria - 22429; Metazoa - 974; Fungi - 991; Plants - 531; Viruses - 0; Other /.../otes - 9610 (source: NCBI BLink).			Cluster 1		0.550414	0.0490572	-2.27481	0.000403038	-3.90259	8.79562e-06	-2.82523	3.45394e-05	-4.453	1.37553e-06
AT5G41290	Receptor-like protein kinase-related family protein			Cluster 1		1.16657	0.00106411	-1.6509	0.00520571	-0.759464	0.0351477	-2.81747	3.60141e-05	-1.92604	7.90119e-06
AT3G59120	Cysteine/Histidine-rich C1 domain family protein			Cluster 1		0.545412	0.0505556	-2.27121	0.000345498	-0.677791	0.0273377	-2.81662	2.89461e-05	-1.2232	0.00017858
AT3G13898	unknown protein; LOCATED IN: endomembrane system; BEST Arabidopsis thaliana protein match is: unknown protein (TAIR:AT5G10310.1).			Cluster 1		-0.0614711	0.93693	-2.87684	0.0103497	-2.95584	0.00326977	-2.81537	0.00917384	-2.89437	0.00288587
AT4G12550	Auxin-Induced in Root cultures 1	AIR1		Cluster 1		2.25774	8.61116e-07	-0.55578	0.118663	-2.70993	4.32409e-05	-2.81352	4.19217e-07	-4.96767	4.04666e-08
AT1G14185	Glucose-methanol-choline (GMC) oxidoreductase family protein			Cluster 1		1.34033	8.45349e-06	-1.46331	0.00046475	-0.874146	0.00119361	-2.80364	4.99851e-07	-2.21448	2.73269e-08
ATMG00110	cytochrome C biogenesis 206	CCB206		Cluster 1		-0.903314	0.112129	-3.70512	0.000930521	-4.02673	0.00017122	-2.80181	0.00620096	-3.12342	0.00142666
AT3G11385	Cysteine/Histidine-rich C1 domain family protein			Cluster 1		0.748183	0.0133918	-2.05086	0.00125602	-2.59265	6.27677e-05	-2.79904	5.15725e-05	-3.34084	2.46166e-06
AT3G05155	Major facilitator superfamily protein			Cluster 1		1.02859	6.32023e-06	-1.76802	1.04431e-05	-0.305785	0.0459016	-2.79661	6.45989e-08	-1.33438	4.65099e-08
AT3G51325	RING/U-box superfamily protein			Cluster 1		0.52156	0.368506	-2.25604	0.019629	-1.14173	0.0768723	-2.7776	0.00373111	-1.66329	0.0073257
AT2G43220	Cysteine/Histidine-rich C1 domain family protein			Cluster 1		2.87754	0.000991443	0.100715	0.919176	0.461595	0.549106	-2.77682	0.00087988	-2.41594	0.000326863
AT1G11740	ankyrin repeat family protein			Cluster 1		0.898219	0.016859	-1.86	0.0060322	-1.73093	0.00197413	-2.75822	0.00016042	-2.62915	1.92781e-05
AT5G53250	arabinogalactan protein 22	AGP22		Cluster 1		0.845467	0.000319887	-1.9125	1.18791e-05	-3.09404	1.09073e-07	-2.75797	2.04361e-07	-3.93951	5.952e-09
AT1G66690	S-adenosyl-L-methionine-dependent methyltransferases superfamily protein			Cluster 1		-0.0295756	0.958121	-2.77542	0.00214366	-1.85254	0.00322449	-2.74584	0.00163652	-1.82296	0.00238501
AT1G49100	Leucine-rich repeat protein kinase family protein			Cluster 1		3.58947	2.66074e-05	0.848531	0.221296	1.16111	0.0519699	-2.74094	4.09462e-05	-2.42836	4.01913e-06
AT3G20810	2-oxoglutarate (2OG) and Fe(II)-dependent oxygenase superfamily protein	JMJD5		Cluster 1		-0.0633479	0.468739	-2.78903	5.61721e-10	-5.71171	5.65868e-11	-2.72568	4.26001e-10	-5.64836	4.55658e-11
AT5G28145	transposable element gene			Cluster 1		1.77519	0.00240015	-0.923443	0.211514	-1.02269	0.106033	-2.69863	0.000479457	-2.79788	5.47561e-05
AT3G55330	PsbP-like protein 1	PPL1		Cluster 1		0.659317	0.238245	-2.0378	0.0255878	-1.38812	0.0394152	-2.69712	0.00306596	-2.04744	0.0021206
AT5G47450	tonoplast intrinsic protein 2;3	ATTIP2;3		Cluster 1		1.98403	1.6454e-05	-0.706316	0.112941	-1.54371	0.00200862	-2.69034	5.53255e-06	-3.52774	2.3512e-07
AT1G21530	AMP-dependent synthetase and ligase family protein			Cluster 1		1.71877	0.000240046	-0.961693	0.0739356	-0.48942	0.233763	-2.68046	2.92102e-05	-2.20819	6.20972e-06
AT3G15450	Aluminium induced protein with YGL and LRDR motifs			Cluster 1		-0.186207	0.513002	-2.85884	1.44306e-07	-2.50237	8.05537e-08	-2.67264	1.73987e-07	-2.31616	1.33407e-07
AT3G06390	Uncharacterised protein family (UPF0497)			Cluster 1		1.17314	0.000171853	-1.48501	0.000786738	-0.775359	0.00546458	-2.65815	2.2091e-06	-1.9485	4.54446e-07
AT1G02640	beta-xylosidase 2	BXL2		Cluster 1		-0.223881	0.353927	-2.87853	1.03436e-06	-1.37412	1.25194e-05	-2.65465	1.5515e-06	-1.15024	5.47021e-05
AT2G02610	Cysteine/Histidine-rich C1 domain family protein			Cluster 1		0.420516	0.0386494	-2.2186	3.89575e-05	-1.97558	4.78977e-06	-2.63911	4.38745e-06	-2.39609	2.92646e-07
AT2G13360	alanine:glyoxylate aminotransferase	AGT		Cluster 1		2.06667	3.11787e-06	-0.56831	0.101015	0.454085	0.0722502	-2.63498	7.70235e-07	-1.61259	1.00227e-06
AT2G34000	RING/U-box superfamily protein			Cluster 1		1.66355	0.000258959	-0.965365	0.0703299	-0.134399	0.733713	-2.62892	3.28543e-05	-1.79795	1.6863e-05
AT1G28330	dormancy-associated protein-like 1; dormancy-associated protein-like 1	DRM1; DYL1		Cluster 1		0.668182	0.00287661	-1.95552	7.61845e-07	-2.15667	4.06911e-08	-2.6237	3.17147e-08	-2.82486	1.90658e-09
AT1G49500	unknown protein; FUNCTIONS IN: molecular_function unknown; INVOLVED IN: biological_process unknown; LOCATED IN: endomembrane system; EXPRESSED IN: 19 plant structures; EXPRESSED DURING: 10 growth stages; BEST Arabidopsis thaliana protein match is: u /.../ protein (TAIR:AT3G19030.1); Has 24 Blast hits to 24 proteins in 2 species: Archae - 0; Bacteria - 0; Metazoa - 0; Fungi - 0; Plants - 24; Virus…			Cluster 1		-0.0741466	0.642007	-2.68644	1.30581e-07	-2.89045	3.38515e-09	-2.6123	1.03806e-07	-2.8163	3.04973e-09
AT4G22460	Bifunctional inhibitor/lipid-transfer protein/seed storage 2S albumin superfamily protein			Cluster 1		0.148245	0.510387	-2.44842	5.73023e-05	-4.16127	1.51474e-06	-2.59667	2.17318e-05	-4.30952	7.24017e-07
AT3G30260	AGAMOUS-like 79	AGL79		Cluster 1		-0.896427	0.155132	-3.48984	0.00338031	-3.49968	0.000773519	-2.59342	0.0194672	-2.60325	0.00691917
AT5G46330	Leucine-rich receptor-like protein kinase family protein	FLS2		Cluster 1		0.884321	0.222046	-1.70909	0.102921	-0.799811	0.29753	-2.59341	0.0106838	-1.68413	0.0171977
AT1G28040	RING/U-box superfamily protein			Cluster 1		3.32029	0.00238124	0.728844	0.530192	0.320347	0.763772	-2.59144	0.00511621	-2.99994	0.000613734
AT1G52342	unknown protein; FUNCTIONS IN: molecular_function unknown; INVOLVED IN: biological_process unknown; LOCATED IN: cellular_component unknown; Has 30201 Blast hits to 17322 proteins in 780 species: Archae - 12; Bacteria - 1396; Metazoa - 17338; Fungi - /.../ Plants - 5037; Viruses - 0; Other Eukaryotes - 2996 (source: NCBI BLink).			Cluster 1		-1.07473	0.000700033	-3.66366	1.04868e-05	-2.88939	1.59085e-06	-2.58894	0.000207232	-1.81466	0.000160319
AT5G26690	Heavy metal transport/detoxification superfamily protein			Cluster 1		-0.195662	0.773289	-2.77113	0.012775	-1.80353	0.0167424	-2.57547	0.0157547	-1.60787	0.0248422
AT1G52070	Mannose-binding lectin superfamily protein			Cluster 1		-0.134415	0.708992	-2.70586	2.30282e-05	-4.05372	8.05322e-07	-2.57145	2.6707e-05	-3.9193	8.5729e-07
AT5G44574	unknown protein; FUNCTIONS IN: molecular_function unknown; INVOLVED IN: biological_process unknown; LOCATED IN: endomembrane system; Has 6 Blast hits to 6 proteins in 2 species: Archae - 0; Bacteria - 0; Metazoa - 0; Fungi - 0; Plants - 6; Viruses - /.../her Eukaryotes - 0 (source: NCBI BLink).			Cluster 1		0.709292	0.0305265	-1.86038	0.00152687	-2.26385	0.000113625	-2.56967	4.97684e-05	-2.97314	3.15574e-06
AT1G66460	Protein kinase superfamily protein			Cluster 1		0.321872	0.532214	-2.22799	0.00853519	-2.29068	0.00252222	-2.54986	0.00227839	-2.61255	0.000529673
AT3G20680	Domain of unknown function (DUF1995)			Cluster 1		0.588196	0.09817	-1.9605	0.0030135	-0.880592	0.0313009	-2.54869	0.000214935	-1.46879	0.000461063
AT5G02550	unknown protein; Has 3 Blast hits to 3 proteins in 1 species: Archae - 0; Bacteria - 0; Metazoa - 0; Fungi - 0; Plants - 3; Viruses - 0; Other Eukaryotes - 0 (source: NCBI BLink).			Cluster 1		0.466542	0.00671769	-2.05362	7.38198e-06	-1.47345	2.26616e-06	-2.52016	5.69382e-07	-1.94	4.93249e-08
AT5G60060	Protein of unknown function (DUF295)			Cluster 1		2.2937	0.00275516	-0.22133	0.806691	-0.410213	0.591412	-2.51503	0.00159869	-2.70392	0.000247001
AT1G58150	unknown protein; FUNCTIONS IN: molecular_function unknown; INVOLVED IN: in 9 processes; LOCATED IN: cellular_component unknown; EXPRESSED IN: 22 plant structures; EXPRESSED DURING: 13 growth stages; Has 1 Blast hits to 1 proteins in 1 species: Archa /.../ Bacteria - 0; Metazoa - 0; Fungi - 0; Plants - 1; Viruses - 0; Other Eukaryotes - 0 (source: NCBI BLink).			Cluster 1		0.478553	0.227666	-2.02684	0.0050692	-0.806586	0.0645602	-2.50539	0.000655118	-1.28514	0.00273183
AT2G25890	Oleosin family protein			Cluster 1		1.27917	0.0539764	-1.2255	0.179733	-4.49134	0.000457645	-2.50467	0.00506523	-5.77051	2.12137e-05
AT1G12080	Vacuolar calcium-binding protein-related			Cluster 1		0.889822	0.000615457	-1.61228	1.56904e-05	-1.62438	1.957e-06	-2.5021	1.50846e-07	-2.5142	1.33982e-08
AT4G02970	7SL RNA1	AT7SL-1		Cluster 1		0.0637466	0.68974	-2.42219	1.26662e-06	-9.62492	1.12313e-07	-2.48594	6.02209e-07	-9.68867	8.06806e-08
AT5G66490	unknown protein; FUNCTIONS IN: molecular_function unknown; INVOLVED IN: biological_process unknown; LOCATED IN: plasma membrane; EXPRESSED IN: 17 plant structures; EXPRESSED DURING: 9 growth stages; BEST Arabidopsis thaliana protein match is: unknow /.../ein (TAIR:AT3G50900.1); Has 1807 Blast hits to 1807 proteins in 277 species: Archae - 0; Bacteria - 0; Metazoa - 736; Fungi - 347; Plants - 385;…			Cluster 1		0.595705	0.00247553	-1.87282	2.87669e-05	-1.00149	9.70183e-05	-2.46853	1.10073e-06	-1.59719	2.77175e-07
AT5G52350	exocyst subunit exo70 family protein A3	ATEXO70A3		Cluster 1		5.69359	1.81024e-05	3.23019	0.00190694	4.32916	4.78224e-05	-2.4634	6.19808e-05	-1.36443	9.26873e-05
AT3G59370	Vacuolar calcium-binding protein-related			Cluster 1		0.465068	0.00326696	-1.99585	1.13289e-06	-2.81042	1.40004e-08	-2.46091	8.85971e-08	-3.27549	1.83267e-09
AT4G22950	AGAMOUS-like 19	AGL19		Cluster 1		0.297148	0.201532	-2.15725	0.0001498	-2.76561	4.83236e-06	-2.4544	2.84695e-05	-3.06276	9.63482e-07
AT3G13435	unknown protein; FUNCTIONS IN: molecular_function unknown; INVOLVED IN: biological_process unknown; LOCATED IN: endomembrane system; Has 4 Blast hits to 4 proteins in 2 species: Archae - 0; Bacteria - 0; Metazoa - 0; Fungi - 0; Plants - 4; Viruses - /.../her Eukaryotes - 0 (source: NCBI BLink).			Cluster 1		0.693237	0.000180605	-1.75401	6.74321e-06	-1.30474	2.23004e-06	-2.44725	1.38553e-07	-1.99798	9.03082e-09
AT1G79075	other RNA			Cluster 1		0.166734	0.165339	-2.27695	1.48422e-07	-2.47414	3.1824e-09	-2.44368	4.58569e-08	-2.64088	1.07176e-09
AT3G55180	alpha/beta-Hydrolases superfamily protein			Cluster 1		-0.1328	0.840114	-2.57367	0.0066787	-1.90767	0.00780169	-2.44087	0.00726959	-1.77487	0.00945823
AT2G24710	glutamate receptor 2.3	ATGLR2.3		Cluster 1		3.20225	4.44127e-06	0.764717	0.127864	0.496795	0.259938	-2.43754	6.31666e-06	-2.70546	2.06555e-07
AT3G05936	unknown protein; FUNCTIONS IN: molecular_function unknown; INVOLVED IN: biological_process unknown; LOCATED IN: cellular_component unknown; Has 30201 Blast hits to 17322 proteins in 780 species: Archae - 12; Bacteria - 1396; Metazoa - 17338; Fungi - /.../ Plants - 5037; Viruses - 0; Other Eukaryotes - 2996 (source: NCBI BLink).			Cluster 1		-0.192464	0.749851	-2.62787	0.00715061	-2.01658	0.00601211	-2.43541	0.00912866	-1.82411	0.00894524
AT5G15180	Peroxidase superfamily protein			Cluster 1		0.847503	0.000219141	-1.58503	7.96443e-05	-2.19798	1.0247e-06	-2.43253	6.98982e-07	-3.04549	1.56736e-08
AT1G53633	unknown protein; FUNCTIONS IN: molecular_function unknown; INVOLVED IN: biological_process unknown; LOCATED IN: cellular_component unknown; Has 5 Blast hits to 5 proteins in 2 species: Archae - 0; Bacteria - 0; Metazoa - 2; Fungi - 0; Plants - 3; Vi /.../- 0; Other Eukaryotes - 0 (source: NCBI BLink).			Cluster 1		0.661058	0.00463966	-1.77145	0.000224907	-2.20319	7.04808e-06	-2.4325	6.50571e-06	-2.86425	2.06914e-07
AT5G65340	Protein of unknown function, DUF617			Cluster 1		0.373393	0.394643	-2.0489	0.00595152	-1.55527	0.00626558	-2.4223	0.00113232	-1.92866	0.000679478
AT2G28270	Cysteine/Histidine-rich C1 domain family protein			Cluster 1		0.117802	0.647401	-2.30411	9.85147e-05	-4.45138	1.39045e-06	-2.42191	3.88568e-05	-4.56918	7.08567e-07
AT2G20080	unknown protein; FUNCTIONS IN: molecular_function unknown; INVOLVED IN: biological_process unknown; LOCATED IN: chloroplast; BEST Arabidopsis thaliana protein match is: unknown protein (TAIR:AT4G28840.1); Has 35333 Blast hits to 34131 proteins in 24 /.../cies: Archae - 798; Bacteria - 22429; Metazoa - 974; Fungi - 991; Plants - 531; Viruses - 0; Other Eukaryotes - 9610 (source: NCBI BLink).			Cluster 1		1.09153	1.5577e-06	-1.32872	2.11512e-05	-1.15485	3.78478e-06	-2.42025	3.05172e-08	-2.24638	1.08971e-09
AT1G02710	glycine-rich protein			Cluster 1		0.311327	0.472819	-2.10816	0.00429419	-5.10975	2.42969e-05	-2.41949	0.000997676	-5.42107	8.75369e-06
AT3G01940	Protein of unknown function (DUF 3339)			Cluster 1		0.11073	0.777083	-2.30127	0.000992814	-0.956098	0.0159207	-2.412	0.000440765	-1.06683	0.00494983
AT2G01021	unknown protein; Has 30201 Blast hits to 17322 proteins in 780 species: Archae - 12; Bacteria - 1396; Metazoa - 17338; Fungi - 3422; Plants - 5037; Viruses - 0; Other Eukaryotes - 2996 (source: NCBI BLink).			Cluster 1		0.285405	0.147472	-2.12608	4.39844e-05	-1.66238	8.61801e-06	-2.41148	8.0278e-06	-1.94778	7.52961e-07
AT4G22230	Arabidopsis defensin-like protein			Cluster 1		1.01175	7.3079e-05	-1.3909	0.000330657	-2.60051	1.31915e-06	-2.40265	9.97576e-07	-3.61226	2.02364e-08
AT4G15400	HXXXD-type acyl-transferase family protein			Cluster 1		1.14954	4.34828e-05	-1.24814	0.000956676	-0.892527	0.0011033	-2.39768	1.13066e-06	-2.04206	8.60801e-08
AT1G44020	Cysteine/Histidine-rich C1 domain family protein			Cluster 1		2.08865	0.000504947	-0.295753	0.658231	0.689858	0.151728	-2.3844	0.000295426	-1.39879	0.00046589
AT1G52618	unknown protein; Has 6 Blast hits to 6 proteins in 2 species: Archae - 0; Bacteria - 0; Metazoa - 0; Fungi - 0; Plants - 6; Viruses - 0; Other Eukaryotes - 0 (source: NCBI BLink).			Cluster 1		0.525047	0.16125	-1.8563	0.0037554	-5.30564	6.55939e-06	-2.38135	0.000304328	-5.83069	1.4813e-06
AT3G45700	Major facilitator superfamily protein			Cluster 1		1.3817	3.18142e-07	-0.999582	0.000172227	-1.06199	1.17831e-05	-2.38128	1.90197e-08	-2.44368	6.2076e-10
AT5G52970	thylakoid lumen 15.0 kDa protein			Cluster 1		0.284329	0.483606	-2.09026	0.00322456	-1.2315	0.00999761	-2.37459	0.000772526	-1.51583	0.00125349
AT1G07175	unknown protein; FUNCTIONS IN: molecular_function unknown; INVOLVED IN: biological_process unknown; LOCATED IN: endomembrane system; BEST Arabidopsis thaliana protein match is: unknown protein (TAIR:AT2G29995.1); Has 30201 Blast hits to 17322 protei /.../780 species: Archae - 12; Bacteria - 1396; Metazoa - 17338; Fungi - 3422; Plants - 5037; Viruses - 0; Other Eukaryotes - 2996 (source: NCBI BLin…			Cluster 1		1.21635	0.0629015	-1.15709	0.208201	-0.823023	0.258801	-2.37344	0.007113	-2.03937	0.00316736
AT5G23840	MD-2-related lipid recognition domain-containing protein			Cluster 1		1.05331	0.000143542	-1.31971	0.00114571	-1.04914	0.000664138	-2.37302	2.6932e-06	-2.10245	1.85572e-07
AT2G38695	unknown protein; Has 65 Blast hits to 65 proteins in 18 species: Archae - 0; Bacteria - 0; Metazoa - 0; Fungi - 0; Plants - 62; Viruses - 0; Other Eukaryotes - 3 (source: NCBI BLink).			Cluster 1		0.361134	0.283481	-2.00849	0.00324737	-1.6089	0.00128054	-2.36962	0.000617331	-1.97003	0.000116752
AT1G61130	serine carboxypeptidase-like 32	SCPL32		Cluster 1		0.877996	0.0138184	-1.49156	0.00692304	-1.60363	0.00138244	-2.36956	9.05025e-05	-2.48163	9.06828e-06
AT2G21040	Calcium-dependent lipid-binding (CaLB domain) family protein			Cluster 1		0.77403	0.0860109	-1.58283	0.0169187	-4.09531	3.07207e-05	-2.35686	0.000618985	-4.86934	2.61406e-06
AT2G22460	Protein of unknown function, DUF617			Cluster 1		0.520336	0.234644	-1.83178	0.0100064	-2.98342	0.000290931	-2.35212	0.0010624	-3.50376	3.52361e-05
AT4G22666	Bifunctional inhibitor/lipid-transfer protein/seed storage 2S albumin superfamily protein			Cluster 1		0.643449	0.000111738	-1.70675	5.71521e-07	-2.264	6.54008e-09	-2.35019	1.51271e-08	-2.90745	3.30385e-10
AT5G26730	Fasciclin-like arabinogalactan family protein			Cluster 1		0.531551	0.0378062	-1.8056	0.000453736	-1.68912	9.53466e-05	-2.33715	2.46083e-05	-2.22067	2.5509e-06
AT4G23496	SPIRAL1-like5	SP1L5		Cluster 1		-0.159163	0.463919	-2.492	1.3992e-05	-3.27781	3.93973e-07	-2.33284	1.70484e-05	-3.11864	4.43883e-07
AT5G07322	other RNA			Cluster 1		0.289469	0.00550857	-2.03907	2.93761e-08	-1.21007	2.31293e-08	-2.32854	4.38447e-09	-1.49953	1.29417e-09
AT2G40205	Ribosomal protein L41 family			Cluster 1		0.127579	0.227796	-2.19525	7.10042e-09	-2.47095	1.54402e-10	-2.32283	2.74422e-09	-2.59853	6.68677e-11
AT1G25230	Calcineurin-like metallo-phosphoesterase superfamily protein			Cluster 1		0.754249	0.00028877	-1.56493	1.46251e-05	-0.572353	0.00197946	-2.31918	1.78522e-07	-1.3266	2.91155e-07
AT1G76110	HMG (high mobility group) box protein with ARID/BRIGHT DNA-binding domain			Cluster 1		0.760962	0.114605	-1.5575	0.0269061	-0.879348	0.0905238	-2.31846	0.00128964	-1.64031	0.00163548
AT3G59130	Cysteine/Histidine-rich C1 domain family protein			Cluster 1		1.2056	0.00461754	-1.10731	0.0562465	-1.56106	0.00532949	-2.31291	0.000250284	-2.76665	1.31623e-05
AT3G57920	squamosa promoter binding protein-like 15	SPL15		Cluster 1		-0.0954001	0.824046	-2.40242	0.0016743	-3.02098	0.000130644	-2.30702	0.0016297	-2.92558	0.000123093
AT3G13404	unknown protein; FUNCTIONS IN: molecular_function unknown; INVOLVED IN: biological_process unknown; LOCATED IN: cellular_component unknown; Has 0 Blast hits to 0 proteins in 0 species (source: NCBI BLink).			Cluster 1		0.706134	0.15914	-1.5958	0.0320526	-3.70218	0.000366415	-2.30193	0.00213629	-4.40831	4.27816e-05
AT4G11211	unknown protein; Has 35333 Blast hits to 34131 proteins in 2444 species: Archae - 798; Bacteria - 22429; Metazoa - 974; Fungi - 991; Plants - 531; Viruses - 0; Other Eukaryotes - 9610 (source: NCBI BLink).			Cluster 1		0.306555	0.216195	-1.98908	0.00036214	-1.86341	4.63017e-05	-2.29563	6.42036e-05	-2.16997	4.95325e-06
AT2G26500	cytochrome b6f complex subunit (petM), putative			Cluster 1		0.0777239	0.902147	-2.21751	0.018807	-1.60258	0.0184522	-2.29524	0.0119129	-1.6803	0.00992427
AT4G39710	FK506-binding protein 16-2	FKBP16-2		Cluster 1		0.236603	0.687034	-2.05817	0.0209326	-1.22405	0.0451328	-2.29477	0.00814991	-1.46065	0.0122399
AT4G08300	nodulin MtN21 /EamA-like transporter family protein			Cluster 1		0.028281	0.920773	-2.26578	1.62244e-05	-2.17742	1.3953e-06	-2.29406	9.83177e-06	-2.2057	8.00947e-07
AT3G09280	unknown protein; FUNCTIONS IN: molecular_function unknown; INVOLVED IN: biological_process unknown; LOCATED IN: endomembrane system; EXPRESSED IN: root; Has 31 Blast hits to 31 proteins in 9 species: Archae - 0; Bacteria - 0; Metazoa - 0; Fungi - 0; /.../s - 31; Viruses - 0; Other Eukaryotes - 0 (source: NCBI BLink).			Cluster 1		0.17477	0.719753	-2.11671	0.0056	-1.14225	0.0234766	-2.29148	0.00219174	-1.31702	0.00650111
AT2G03600	ureide permease 3; ureide permease 3	ATUPS3; UPS3		Cluster 1		0.842425	0.15309	-1.44852	0.0829549	-1.82391	0.0192302	-2.29095	0.0053293	-2.66634	0.000747192
AT5G60660	plasma membrane intrinsic protein 2;4	PIP2F		Cluster 1		1.07075	3.23171e-05	-1.21762	0.000127562	-1.42394	4.80618e-06	-2.28837	1.69976e-07	-2.4947	6.30652e-09
AT5G09978	elicitor peptide 7 precursor	PEP7		Cluster 1		0.825174	0.000146375	-1.45261	7.91592e-05	-1.37761	8.79394e-06	-2.27779	5.10299e-07	-2.20278	2.06856e-08
AT4G14130	xyloglucan endotransglucosylase/hydrolase 15	XTR7		Cluster 1		1.25396	2.33529e-05	-1.02223	0.00163881	-0.169376	0.387041	-2.27618	5.89894e-07	-1.42333	6.27237e-07
AT1G67910	unknown protein; FUNCTIONS IN: molecular_function unknown; INVOLVED IN: biological_process unknown; LOCATED IN: chloroplast; EXPRESSED IN: 21 plant structures; EXPRESSED DURING: 12 growth stages; BEST Arabidopsis thaliana protein match is: unknown p /.../ (TAIR:AT1G24577.1); Has 167 Blast hits to 167 proteins in 19 species: Archae - 0; Bacteria - 0; Metazoa - 0; Fungi - 0; Plants - 167; Viruses -…			Cluster 1		-0.383687	0.09817	-2.6592	2.61731e-05	-4.20311	8.6462e-07	-2.27551	7.72215e-05	-3.81943	1.69685e-06
AT1G07550	Leucine-rich repeat protein kinase family protein			Cluster 1		0.679195	0.00751272	-1.59107	0.00096846	-3.16449	6.24538e-06	-2.27026	2.38579e-05	-3.84368	4.69119e-07
AT5G53490	Tetratricopeptide repeat (TPR)-like superfamily protein			Cluster 1		0.300776	0.416729	-1.96639	0.00462031	-1.51332	0.00276702	-2.26717	0.00109631	-1.81409	0.000346377
	Leucine-rich repeat protein kinase family protein			Cluster 1		2.13268	0.000148675	-4.99256	0.00134711	-2.98564	0.00139461	-7.12524	4.35651e-05	-5.11833	4.207e-06
AT2G21210	SAUR-like auxin-responsive protein family			Cluster 1		-1.77313	0.00133865	-4.04006	0.000350629	-4.28048	3.44367e-05	-2.26693	0.0195968	-2.50735	0.00397808
AT4G25560	myb domain protein 18	AtMYB18		Cluster 1		0.325103	0.48256	-1.93248	0.0192883	-0.746169	0.113882	-2.25758	0.00560677	-1.07127	0.0162843
AT3G47710	BANQUO 3	BNQ3		Cluster 1		0.656197	0.0382747	-1.60005	0.00504729	-2.1075	0.000262177	-2.25625	0.000209597	-2.7637	9.49972e-06
AT3G48180	unknown protein; BEST Arabidopsis thaliana protein match is: unknown protein (TAIR:AT1G19020.1); Has 84 Blast hits to 84 proteins in 15 species: Archae - 0; Bacteria - 0; Metazoa - 0; Fungi - 0; Plants - 84; Viruses - 0; Other Eukaryotes - 0 (source /.../ BLink).			Cluster 1		0.0732761	0.745636	-2.1786	3.77199e-05	-1.40062	3.07403e-05	-2.25188	1.71557e-05	-1.4739	9.10834e-06
AT5G35790	glucose-6-phosphate dehydrogenase 1	G6PD1		Cluster 1		0.614376	0.0242089	-1.63355	0.00138245	-1.21037	0.00117389	-2.24793	5.03099e-05	-1.82474	1.03306e-05
AT1G47400	unknown protein; BEST Arabidopsis thaliana protein match is: unknown protein (TAIR:AT1G47395.1); Has 11 Blast hits to 11 proteins in 2 species: Archae - 0; Bacteria - 0; Metazoa - 0; Fungi - 0; Plants - 11; Viruses - 0; Other Eukaryotes - 0 (source: /.../BLink).			Cluster 1		3.2227	0.000303364	0.975416	0.232447	-1.42074	0.134142	-2.24728	0.000956049	-4.64344	1.77623e-05
AT5G27250	transposable element gene			Cluster 1		-0.0322949	0.944723	-2.27706	0.00117618	-1.4336	0.00296806	-2.24476	0.000902957	-1.4013	0.00232771
AT1G61750	Receptor-like protein kinase-related family protein			Cluster 1		1.04004	0.00185856	-1.20291	0.0120741	-1.1674	0.00378388	-2.24295	4.69969e-05	-2.20743	3.83659e-06
AT3G06850	2-oxoacid dehydrogenases acyltransferase family protein	BCE2		Cluster 1		0.498054	0.0144103	-1.74352	8.74122e-06	-1.07051	3.45929e-05	-2.24158	4.79741e-07	-1.56856	4.06082e-07
AT1G13620	Encodes a root meristem growth factor (RGF). Belongs to a family of functionally redundant homologous peptides that are secreted, tyrosine-sulfated, and expressed mainly in the stem cell area and the innermost layer of central columella cells. RGFs /.../equired for maintenance of the root stem cell niche and transit amplifying cell proliferation. Members of this family include: At5g60810 (RGF1), …	RGF2		Cluster 1		0.4915	0.0314998	-1.74674	0.000276025	-1.609	4.54575e-05	-2.23824	1.61212e-05	-2.1005	1.23497e-06
AT2G39040	Peroxidase superfamily protein			Cluster 1		0.443949	0.136697	-1.793	0.00242098	-3.08949	5.57325e-05	-2.23695	0.000265362	-3.53344	9.29385e-06
AT3G16390	nitrile specifier protein 3	NSP3		Cluster 1		0.455681	0.00388771	-1.77499	6.25745e-07	-1.72582	4.23759e-08	-2.23067	4.33029e-08	-2.18151	2.29682e-09
AT1G78820	D-mannose binding lectin protein with Apple-like carbohydrate-binding domain			Cluster 1		-0.112512	0.827099	-2.34209	0.00274011	-4.4079	6.22689e-05	-2.22958	0.00282772	-4.29539	5.8829e-05
AT1G55330	arabinogalactan protein 21	AGP21		Cluster 1		0.154397	0.156062	-2.0725	2.75214e-08	-2.13149	8.91815e-10	-2.2269	7.83384e-09	-2.28588	2.87243e-10
AT3G22570	Bifunctional inhibitor/lipid-transfer protein/seed storage 2S albumin superfamily protein			Cluster 1		0.779871	0.000758497	-1.44417	0.000247666	-1.22437	7.06766e-05	-2.22404	2.25076e-06	-2.00424	1.49997e-07
AT1G51402	unknown protein; FUNCTIONS IN: molecular_function unknown; INVOLVED IN: biological_process unknown; LOCATED IN: endomembrane system; Has 30201 Blast hits to 17322 proteins in 780 species: Archae - 12; Bacteria - 1396; Metazoa - 17338; Fungi - 3422; /.../ - 5037; Viruses - 0; Other Eukaryotes - 2996 (source: NCBI BLink).			Cluster 1		0.336203	0.609077	-1.88778	0.0391374	-1.3786	0.0515219	-2.22399	0.0120341	-1.7148	0.0114477
AT3G19030	unknown protein; FUNCTIONS IN: molecular_function unknown; INVOLVED IN: pyridoxine biosynthetic process, homoserine biosynthetic process; LOCATED IN: endomembrane system; EXPRESSED IN: 19 plant structures; EXPRESSED DURING: 9 growth stages; BEST Ara /.../is thaliana protein match is: unknown protein (TAIR:AT1G49500.1); Has 22 Blast hits to 22 proteins in 2 species: Archae - 0; Bacteria - 0; Metaz…			Cluster 1		-0.48412	0.00456545	-2.70314	9.5204e-08	-2.43675	5.35188e-09	-2.21902	3.97361e-07	-1.95263	3.73077e-08
AT3G01190	Peroxidase superfamily protein			Cluster 1		0.721893	0.00361735	-1.49343	9.37457e-06	-1.69964	6.98712e-07	-2.21532	1.47944e-07	-2.42154	1.26794e-08
AT5G63500	Protein of unknown function (DUF 3339)			Cluster 1		0.297395	0.127449	-1.91475	5.76149e-05	-1.71698	6.51473e-06	-2.21215	8.60416e-06	-2.01437	5.61381e-07
AT4G28900	transposable element gene			Cluster 1		0.376078	0.244032	-1.82999	0.00268495	-2.18846	0.000217654	-2.20607	0.000392416	-2.56453	2.64267e-05
AT3G44798	other RNA			Cluster 1		0.615497	0.00245325	-1.59005	9.78829e-05	-7.68709	1.8938e-07	-2.20555	2.30124e-06	-8.30259	6.23704e-08
AT2G02620	Cysteine/Histidine-rich C1 domain family protein			Cluster 1		1.05143	0.0256368	-1.1481	0.0874776	-1.21555	0.0339114	-2.19953	0.00141521	-2.26697	0.000180873
AT3G57500	unknown protein; BEST Arabidopsis thaliana protein match is: unknown protein (TAIR:AT2G26520.1); Has 51 Blast hits to 51 proteins in 11 species: Archae - 0; Bacteria - 1; Metazoa - 0; Fungi - 0; Plants - 50; Viruses - 0; Other Eukaryotes - 0 (source /.../ BLink).			Cluster 1		-0.492585	0.242998	-2.68524	0.00106604	-2.07936	0.000580367	-2.19265	0.00380175	-1.58677	0.00389971
AT4G01580	AP2/B3-like transcriptional factor family protein			Cluster 1		0.482244	0.103647	-1.70166	0.00169558	-3.49645	1.04653e-05	-2.1839	0.000119812	-3.9787	1.5406e-06
AT5G56540	arabinogalactan protein 14	AGP14		Cluster 1		0.438524	0.0033181	-1.7423	3.62032e-07	-2.33985	3.67988e-09	-2.18082	2.54557e-08	-2.77838	4.61671e-10
AT2G23620	methyl esterase 1	ATMES1		Cluster 1		2.21529	2.03385e-06	0.0347246	0.928083	0.530365	0.0569375	-2.18056	1.84436e-06	-1.68492	2.80831e-07
AT4G09110	RING/U-box superfamily protein			Cluster 1		0.701743	0.017681	-1.47211	0.00349323	-1.80244	0.000227527	-2.17385	7.84926e-05	-2.50418	3.68965e-06
AT1G33900	P-loop containing nucleoside triphosphate hydrolases superfamily protein			Cluster 1		3.35138	0.00020454	1.1821	0.135554	0.969295	0.170591	-2.16927	0.000833548	-2.38208	7.8049e-05
AT1G28930	pre-tRNA			Cluster 1		1.35589	0.00456545	-0.813291	0.149482	-4.40797	1.1497e-05	-2.16918	0.00034267	-5.76386	2.8167e-07
AT1G77490	thylakoidal ascorbate peroxidase	TAPX		Cluster 1		0.541057	0.131039	-1.62545	0.00631283	-0.697204	0.0706171	-2.1665	0.000426886	-1.23826	0.00134422
AT1G73780	Bifunctional inhibitor/lipid-transfer protein/seed storage 2S albumin superfamily protein			Cluster 1		0.0919117	0.795929	-2.07041	0.00109369	-2.14396	0.000126958	-2.16232	0.00050338	-2.23588	4.92481e-05
AT4G03600	unknown protein; BEST Arabidopsis thaliana protein match is: unknown protein (TAIR:AT1G03730.1); Has 30201 Blast hits to 17322 proteins in 780 species: Archae - 12; Bacteria - 1396; Metazoa - 17338; Fungi - 3422; Plants - 5037; Viruses - 0; Other Eu /.../es - 2996 (source: NCBI BLink).			Cluster 1		0.239895	0.606084	-1.92096	0.0080331	-0.95949	0.0429136	-2.16086	0.00246079	-1.19939	0.00840605
AT3G52840	beta-galactosidase 2	BGAL2		Cluster 1		0.460417	0.0688364	-1.68773	0.000487633	-1.99612	2.04655e-05	-2.14815	3.56227e-05	-2.45654	1.25612e-06
AT2G31083	CLAVATA3/ESR-RELATED 5	CLE5		Cluster 1		0.299894	0.421281	-1.83907	0.00545517	-2.36098	0.000438282	-2.13897	0.00121216	-2.66088	8.82339e-05
AT2G35290	unknown protein; Has 39 Blast hits to 39 proteins in 10 species: Archae - 0; Bacteria - 0; Metazoa - 0; Fungi - 0; Plants - 39; Viruses - 0; Other Eukaryotes - 0 (source: NCBI BLink).			Cluster 1		-0.058928	0.917314	-2.19502	0.00527891	-2.55183	0.000798035	-2.13609	0.00463134	-2.4929	0.000675454
AT4G27740	Yippee family putative zinc-binding protein			Cluster 1		0.254801	0.109843	-1.87976	1.01013e-05	-1.08811	1.65984e-05	-2.13456	1.67772e-06	-1.34291	7.43271e-07
AT3G09790	ubiquitin 8	UBQ8		Cluster 1		0.734269	0.0856517	-1.397	0.0282986	-4.0135	0.000105482	-2.13127	0.00109555	-4.74776	1.18571e-05
AT1G03106	unknown protein; Has 35333 Blast hits to 34131 proteins in 2444 species: Archae - 798; Bacteria - 22429; Metazoa - 974; Fungi - 991; Plants - 531; Viruses - 0; Other Eukaryotes - 9610 (source: NCBI BLink).			Cluster 1		0.586031	0.285964	-1.54387	0.0432185	-1.27959	0.0408865	-2.1299	0.00474125	-1.86562	0.00257799
AT5G43890	Flavin-binding monooxygenase family protein	YUC5		Cluster 1		0.986804	0.00605412	-1.13993	0.0246384	-0.944371	0.0203432	-2.12674	0.000148598	-1.93118	2.62413e-05
AT2G37450	nodulin MtN21 /EamA-like transporter family protein			Cluster 1		-0.0624673	0.714474	-2.18466	3.0089e-06	-1.42373	1.45953e-06	-2.12219	2.41628e-06	-1.36126	1.17961e-06
AT5G09980	elicitor peptide 4 precursor	PROPEP4		Cluster 1		0.589259	0.00141023	-1.52996	4.09527e-05	-1.04123	3.5286e-05	-2.11922	9.12134e-07	-1.63049	1.05563e-07
AT3G17050	transposable element gene			Cluster 1		-0.939663	0.00339994	-3.05791	4.95547e-05	-2.33819	1.04833e-05	-2.11825	0.000962132	-1.39853	0.00118125
AT1G53163	unknown protein; FUNCTIONS IN: molecular_function unknown; INVOLVED IN: biological_process unknown; LOCATED IN: cellular_component unknown; BEST Arabidopsis thaliana protein match is: unknown protein (TAIR:AT3G15250.1); Has 315 Blast hits to 216 pro /.../in 74 species: Archae - 0; Bacteria - 86; Metazoa - 43; Fungi - 52; Plants - 27; Viruses - 1; Other Eukaryotes - 106 (source: NCBI BLink).			Cluster 1		-0.457693	0.0329011	-2.57428	6.46689e-06	-2.18294	1.15907e-06	-2.11659	2.88589e-05	-1.72524	9.55781e-06
AT3G53235	unknown protein; Has 9 Blast hits to 9 proteins in 4 species: Archae - 0; Bacteria - 0; Metazoa - 0; Fungi - 0; Plants - 9; Viruses - 0; Other Eukaryotes - 0 (source: NCBI BLink).			Cluster 1		-0.0504573	0.797319	-2.15873	1.07267e-05	-1.8712	9.54298e-07	-2.10827	8.43329e-06	-1.82075	6.96648e-07
AT5G59570	Homeodomain-like superfamily protein			Cluster 1		0.816527	0.000215195	-1.2834	0.000198292	-0.493749	0.0110454	-2.09992	8.87715e-07	-1.31028	5.73703e-07
AT3G12955	SAUR-like auxin-responsive protein family			Cluster 1		-0.150414	0.560889	-2.24745	8.43688e-05	-1.9497	1.63861e-05	-2.09704	0.000105362	-1.79929	2.25779e-05
AT1G48745	unknown protein; Has 7 Blast hits to 7 proteins in 3 species: Archae - 0; Bacteria - 0; Metazoa - 0; Fungi - 0; Plants - 7; Viruses - 0; Other Eukaryotes - 0 (source: NCBI BLink).			Cluster 1		-0.11561	0.727409	-2.20943	0.000705528	-1.6271	0.000330585	-2.09382	0.000773203	-1.51149	0.000404194
AT3G50560	NAD(P)-binding Rossmann-fold superfamily protein			Cluster 1		0.631368	0.21912	-1.46215	0.0541133	-0.934101	0.101199	-2.09351	0.00513461	-1.56547	0.00447543
AT1G02575	unknown protein; BEST Arabidopsis thaliana protein match is: unknown protein (TAIR:AT1G02570.1).			Cluster 1		2.33211	0.00282786	0.240611	0.786287	-0.682775	0.398393	-2.0915	0.00413611	-3.01489	0.000193158
AT2G22790	unknown protein; BEST Arabidopsis thaliana protein match is: unknown protein (TAIR:AT5G67020.1); Has 111 Blast hits to 111 proteins in 33 species: Archae - 0; Bacteria - 44; Metazoa - 0; Fungi - 0; Plants - 67; Viruses - 0; Other Eukaryotes - 0 (sou /.../CBI BLink).			Cluster 1		0.0336269	0.901332	-2.05732	0.000116547	-1.59881	5.13003e-05	-2.09094	6.2916e-05	-1.63243	2.2424e-05
AT1G73965	CLAVATA3/ESR-RELATED 13	CLE13		Cluster 1		0.390525	0.493367	-1.69979	0.0353403	-1.28565	0.0400717	-2.09031	0.00796504	-1.67617	0.00572898
AT4G20390	Uncharacterised protein family (UPF0497)			Cluster 1		0.000302166	0.998087	-2.08474	2.22024e-08	-2.19175	6.80678e-10	-2.08505	1.32375e-08	-2.19205	4.54004e-10
AT3G29140	unknown protein; FUNCTIONS IN: molecular_function unknown; INVOLVED IN: biological_process unknown; LOCATED IN: endomembrane system; EXPRESSED IN: stem, sperm cell; Has 5 Blast hits to 5 proteins in 1 species: Archae - 0; Bacteria - 0; Metazoa - 0; /.../- 0; Plants - 5; Viruses - 0; Other Eukaryotes - 0 (source: NCBI BLink).			Cluster 1		-0.0899706	0.850008	-2.17246	0.0023529	-1.11716	0.0161242	-2.08249	0.00224039	-1.02719	0.0182548
AT2G05380	glycine-rich protein 3 short isoform	GRP3S		Cluster 1		-1.29575	1.2895e-05	-3.37664	5.17904e-07	-2.79351	2.06037e-08	-2.0809	3.88771e-05	-1.49776	1.33992e-05
AT3G27030	unknown protein; FUNCTIONS IN: molecular_function unknown; INVOLVED IN: biological_process unknown; LOCATED IN: endomembrane system; CONTAINS InterPro DOMAIN/s: Protein of unknown function DUF3339 (InterPro:IPR021775); BEST Arabidopsis thaliana prot /.../tch is: Protein of unknown function (DUF 3339) (TAIR:AT5G40970.1); Has 538 Blast hits to 271 proteins in 16 species: Archae - 0; Bacteria - 0; M…			Cluster 1		-0.348682	0.00372848	-2.4241	3.30883e-08	-1.80084	3.47467e-09	-2.07542	8.8025e-08	-1.45216	2.01054e-08
AT2G40670	response regulator 16; response regulator 16	ARR16; RR16		Cluster 1		2.26929	0.000265876	0.197048	0.750612	-0.322995	0.558693	-2.07224	0.000315876	-2.59229	1.51777e-05
AT1G18270	ketose-bisphosphate aldolase class-II family protein			Cluster 1		0.353912	0.0390775	-1.71172	2.19755e-07	-0.833598	3.50155e-05	-2.06563	2.46564e-08	-1.18751	7.29011e-07
AT5G10660	calmodulin-binding protein-related			Cluster 1		2.2687	0.00441708	0.2039	0.82175	0.520458	0.473036	-2.0648	0.00498957	-1.74824	0.00310932
AT2G15830	unknown protein; FUNCTIONS IN: molecular_function unknown; INVOLVED IN: biological_process unknown; LOCATED IN: endomembrane system; EXPRESSED IN: 16 plant structures; EXPRESSED DURING: 10 growth stages; BEST Arabidopsis thaliana protein match is: u /.../ protein (TAIR:AT4G33960.1); Has 18 Blast hits to 18 proteins in 4 species: Archae - 0; Bacteria - 0; Metazoa - 0; Fungi - 0; Plants - 18; Virus…			Cluster 1		-0.323603	0.0673008	-2.38685	4.48996e-06	-2.94893	1.0772e-07	-2.06324	1.23136e-05	-2.62533	2.55867e-07
AT3G56020	Ribosomal protein L41 family			Cluster 1		0.177332	0.178523	-1.88466	5.63319e-08	-2.60932	5.4177e-10	-2.06199	1.5483e-08	-2.78665	1.98134e-10
AT5G56870	beta-galactosidase 4	BGAL4		Cluster 1		0.0972661	0.337953	-1.95993	2.05248e-09	-1.53216	9.24803e-10	-2.0572	9.89796e-10	-1.62943	3.69459e-10
AT3G46370	Leucine-rich repeat protein kinase family protein			Cluster 1		2.90401	2.60946e-05	0.849745	0.119958	1.33258	0.00725174	-2.05427	6.95176e-05	-1.57144	2.90235e-05
AT1G53680	glutathione S-transferase TAU 28	ATGSTU28		Cluster 1		1.15931	1.52836e-05	-0.893905	0.00238123	-0.883789	0.000440801	-2.05322	5.85584e-07	-2.0431	2.41022e-08
AT4G25050	acyl carrier protein 4	ACP4		Cluster 1		0.457152	0.158438	-1.59532	0.00406559	-1.48794	0.0014311	-2.05247	0.000336165	-1.94509	6.29002e-05
AT2G47810	nuclear factor Y, subunit B5	NF-YB5		Cluster 1		0.0622733	0.881759	-1.98866	0.00194285	-1.05523	0.0110299	-2.05094	0.00101682	-1.11751	0.00482229
AT2G38510	MATE efflux family protein			Cluster 1		-0.335768	0.448749	-2.38503	0.00132627	-1.54945	0.00292018	-2.04926	0.00304682	-1.21368	0.0112251
AT5G06790	unknown protein; FUNCTIONS IN: molecular_function unknown; INVOLVED IN: biological_process unknown; LOCATED IN: chloroplast; EXPRESSED IN: 9 plant structures; EXPRESSED DURING: LP.04 four leaves visible, LP.02 two leaves visible, petal differentiati /.../ expansion stage, D bilateral stage; BEST Arabidopsis thaliana protein match is: unknown protein (TAIR:AT3G57950.1); Has 1807 Blast hits to 1807…			Cluster 1		-0.390084	0.556385	-2.43892	0.0102541	-1.86606	0.0112289	-2.04883	0.0225436	-1.47597	0.0335933
AT1G26800	RING/U-box superfamily protein			Cluster 1		0.46896	0.0168259	-1.57694	9.21831e-05	-0.718623	0.00159699	-2.0459	4.32036e-06	-1.18758	5.90354e-06
AT5G40210	nodulin MtN21 /EamA-like transporter family protein			Cluster 1		0.553728	0.154288	-1.48692	0.0171196	-1.13551	0.0164107	-2.04065	0.00130707	-1.68924	0.000474153
AT2G35310	Transcriptional factor B3 family protein			Cluster 1		-0.148538	0.789347	-2.18843	0.00701305	-2.11979	0.00237408	-2.03989	0.00833457	-1.97125	0.00295642
AT5G41300	Receptor-like protein kinase-related family protein			Cluster 1		2.25838	4.87658e-07	0.219193	0.463421	0.466667	0.0558877	-2.03919	6.57912e-07	-1.79171	4.36937e-08
AT2G39530	Uncharacterised protein family (UPF0497)			Cluster 1		1.68231	8.74798e-06	-0.352439	0.235057	0.229146	0.314867	-2.03475	2.21193e-06	-1.45316	1.7229e-06
AT3G12965	other RNA			Cluster 1		0.183873	0.154038	-1.84377	2.57278e-07	-1.89287	9.2539e-09	-2.02764	6.2174e-08	-2.07674	2.23386e-09
AT4G04972	unknown protein.			Cluster 1		0.773776	0.0111669	-1.25359	0.00806969	-1.93079	0.000184858	-2.02736	0.000102237	-2.70456	2.68578e-06
AT1G16370	organic cation/carnitine transporter 6	ATOCT6		Cluster 1		0.424381	0.043932	-1.60273	0.000239939	-0.750199	0.00267771	-2.02711	1.56974e-05	-1.17458	2.013e-05
AT3G22235	BEST Arabidopsis thaliana protein match is: pathogen and circadian controlled 1 (TAIR:AT3G22231.1); Has 122 Blast hits to 122 proteins in 11 species: Archae - 0; Bacteria - 0; Metazoa - 0; Fungi - 0; Plants - 122; Viruses - 0; Other Eukaryotes - 0 ( /.../: NCBI BLink).			Cluster 1		-0.832395	0.112361	-2.8592	0.00209953	-3.87043	0.00013198	-2.02681	0.0171866	-3.03803	0.00102525
AT1G16515	unknown protein; Has 35333 Blast hits to 34131 proteins in 2444 species: Archae - 798; Bacteria - 22429; Metazoa - 974; Fungi - 991; Plants - 531; Viruses - 0; Other Eukaryotes - 9610 (source: NCBI BLink).			Cluster 1		0.14831	0.764484	-1.87774	0.0067323	-2.27365	0.000731091	-2.02605	0.00277456	-2.42196	0.000263387
AT5G10430	arabinogalactan protein 4	AGP4		Cluster 1		0.47162	0.00273539	-1.55274	1.87247e-07	-1.73454	8.06986e-09	-2.02436	9.89496e-09	-2.20616	5.61206e-10
AT3G49330	Plant invertase/pectin methylesterase inhibitor superfamily protein			Cluster 1		-0.0937576	0.639429	-2.11768	1.42162e-05	-2.09461	8.9643e-07	-2.02392	1.38871e-05	-2.00085	8.46156e-07
AT3G46490	2-oxoglutarate (2OG) and Fe(II)-dependent oxygenase superfamily protein			Cluster 1		1.03685	0.0026866	-0.9856	0.0329297	-0.810758	0.0272108	-2.02245	0.000107008	-1.84761	1.46397e-05
AT2G47480	Protein of unknown function (DUF3511)			Cluster 1		0.143439	0.785716	-1.8784	0.0129787	-1.65255	0.00675391	-2.02184	0.00581396	-1.79599	0.00238202
AT1G31935	other RNA			Cluster 1		0.373438	0.00984721	-1.64723	4.28427e-06	-1.93243	8.53566e-08	-2.02067	3.09231e-07	-2.30587	6.59381e-09
AT1G15180	MATE efflux family protein			Cluster 1		0.256464	0.512439	-1.763	0.00469056	-1.60495	0.00179513	-2.01947	0.00110079	-1.86141	0.000276794
AT5G20250	Raffinose synthase family protein	DIN10		Cluster 1		-0.850291	0.00140012	-2.86876	2.22024e-08	-2.66383	7.07841e-09	-2.01847	3.80721e-07	-1.81354	2.74215e-07
AT4G26560	calcineurin B-like protein 7	CBL7		Cluster 1		1.7658	0.000585683	-0.25051	0.651962	-0.697694	0.155933	-2.01631	0.000264642	-2.4635	1.37778e-05
AT3G17640	Leucine-rich repeat (LRR) family protein			Cluster 1		0.325601	0.295933	-1.68534	0.00247931	-2.08011	0.00015295	-2.01094	0.000380449	-2.40571	1.97333e-05
AT1G43010	Pentatricopeptide repeat (PPR) superfamily protein			Cluster 1		1.27968	0.00402453	-0.728935	0.180822	-5.47835	7.4174e-06	-2.00862	0.000485853	-6.75804	4.24776e-07
AT1G70890	MLP-like protein 43	MLP43		Cluster 1		0.406843	0.00760461	-1.59893	5.86575e-06	-2.39369	3.86221e-08	-2.00578	3.51056e-07	-2.80053	4.29589e-09
AT4G23870	unknown protein; BEST Arabidopsis thaliana protein match is: unknown protein (TAIR:AT4G11020.1); Has 12 Blast hits to 12 proteins in 4 species: Archae - 0; Bacteria - 0; Metazoa - 0; Fungi - 0; Plants - 12; Viruses - 0; Other Eukaryotes - 0 (source: /.../BLink).			Cluster 1		0.51644	0.0153546	-1.48893	0.000276754	-2.57763	1.97845e-06	-2.00537	9.82482e-06	-3.09407	1.52445e-07
AT3G09580	FAD/NAD(P)-binding oxidoreductase family protein			Cluster 1		0.138638	0.772167	-1.86609	0.00856731	-1.76603	0.00291207	-2.00473	0.00373111	-1.90467	0.000998107
AT1G31335	unknown protein; FUNCTIONS IN: molecular_function unknown; INVOLVED IN: biological_process unknown; LOCATED IN: plasma membrane; EXPRESSED IN: 20 plant structures; EXPRESSED DURING: 13 growth stages; Has 34 Blast hits to 34 proteins in 8 species: Ar /.../ 0; Bacteria - 0; Metazoa - 0; Fungi - 0; Plants - 34; Viruses - 0; Other Eukaryotes - 0 (source: NCBI BLink).			Cluster 1		0.154164	0.466203	-1.84726	7.84394e-05	-1.92572	4.8044e-06	-2.00143	2.24745e-05	-2.07988	1.10629e-06
AT1G75750	GAST1 protein homolog 1	GASA1		Cluster 1		0.475989	0.00495942	-1.52524	4.34924e-07	-1.25866	3.33288e-07	-2.00123	2.18814e-08	-1.73465	8.64261e-09
AT1G75030	thaumatin-like protein 3	ATLP-3		Cluster 1		0.683503	0.0195311	-1.31712	0.00646166	-0.785004	0.0172496	-2.00063	0.000141988	-1.46851	5.3203e-05
AT3G20360	TRAF-like family protein			Cluster 1		3.26475	7.03706e-06	1.26504	0.0186208	1.97263	0.000199249	-1.99971	2.46415e-05	-1.29211	1.32097e-05
AT4G29905	unknown protein; BEST Arabidopsis thaliana protein match is: unknown protein (TAIR:AT5G57123.1); Has 73 Blast hits to 73 proteins in 13 species: Archae - 0; Bacteria - 0; Metazoa - 0; Fungi - 0; Plants - 73; Viruses - 0; Other Eukaryotes - 0 (source /.../ BLink).			Cluster 1		0.0352409	0.871339	-1.95973	1.46499e-06	-1.7186	3.09196e-07	-1.99497	8.30398e-07	-1.75384	1.70515e-07
AT5G54530	Protein of unknown function, DUF538			Cluster 1		0.36423	0.52173	-1.62989	0.0352854	-0.792213	0.156481	-1.99412	0.00806923	-1.15644	0.0272383
AT5G40960	Protein of unknown function (DUF 3339)			Cluster 1		0.00837868	0.973734	-1.98554	6.66537e-05	-2.00969	4.01214e-06	-1.99392	4.00968e-05	-2.01807	2.12182e-06
AT2G42870	phy rapidly regulated 1	PAR1		Cluster 1		0.113101	0.522974	-1.8797	1.36916e-05	-2.27325	3.05114e-07	-1.9928	4.59421e-06	-2.38635	1.01477e-07
ATCG00480	ATP synthase subunit beta	ATPB		Cluster 1		0.158249	0.209169	-1.83046	4.02502e-07	-2.06088	8.75562e-09	-1.98871	1.02118e-07	-2.21912	2.42476e-09
AT2G19060	SGNH hydrolase-type esterase superfamily protein			Cluster 1		2.03838	5.08549e-06	0.0501913	0.895057	-0.237243	0.431145	-1.98819	5.89081e-06	-2.27562	1.44581e-07
AT3G30737	transposable element gene			Cluster 1		0.547479	0.309845	-1.43981	0.0533742	-1.68152	0.0136684	-1.98729	0.00644839	-2.229	0.00107861
AT2G42900	Plant basic secretory protein (BSP) family protein			Cluster 1		0.105964	0.827399	-1.88106	0.0105171	-2.36999	0.00101884	-1.98702	0.00533759	-2.47596	0.000461552
AT4G25250	Plant invertase/pectin methylesterase inhibitor superfamily protein			Cluster 1		2.17227	2.57567e-06	0.187143	0.58859	-0.845737	0.0188197	-1.98513	3.23936e-06	-3.01801	4.5266e-08
AT1G10682	other RNA			Cluster 1		0.430599	0.00456545	-1.55363	1.41214e-07	-0.794585	8.89285e-06	-1.98423	8.93935e-09	-1.22518	7.14335e-08
AT1G73120	unknown protein; FUNCTIONS IN: molecular_function unknown; INVOLVED IN: response to oxidative stress; EXPRESSED IN: root, cultured cell; Has 36 Blast hits to 36 proteins in 8 species: Archae - 0; Bacteria - 0; Metazoa - 0; Fungi - 0; Plants - 36; Vi /.../- 0; Other Eukaryotes - 0 (source: NCBI BLink).			Cluster 1		5.64883	0.00153831	3.66786	0.0201146	0.893257	0.590649	-1.98096	0.00680641	-4.75557	0.00022227
AT1G15405	other RNA			Cluster 1		0.148435	0.827182	-1.83061	0.039238	-1.44659	0.0395322	-1.97905	0.0202747	-1.59503	0.0175186
AT4G11210	Disease resistance-responsive (dirigent-like protein) family protein			Cluster 1		0.426886	0.174064	-1.55181	0.00306774	-1.75929	0.000290739	-1.9787	0.000298169	-2.18617	2.07677e-05
AT2G28850	cytochrome P450, family 710, subfamily A, polypeptide 3	CYP710A3		Cluster 1		3.33228	0.000170049	1.35436	0.0743025	-2.6923	0.00621188	-1.97792	0.00113747	-6.02458	7.85827e-07
AT1G73290	serine carboxypeptidase-like 5	scpl5		Cluster 1		0.447589	0.0525193	-1.52871	0.00062876	-2.32611	8.94972e-06	-1.9763	3.60852e-05	-2.7737	7.14819e-07
AT1G13080	cytochrome P450, family 71, subfamily B, polypeptide 2	CYP71B2		Cluster 1		1.09189	2.02234e-05	-0.883323	0.00139952	-0.194884	0.247905	-1.97522	4.38583e-07	-1.28678	3.76645e-07
AT4G36670	Major facilitator superfamily protein			Cluster 1		2.09203	9.15328e-06	0.122819	0.758465	0.204167	0.516987	-1.96921	1.1988e-05	-1.88786	7.22098e-07
AT1G15885	unknown protein; Has 5 Blast hits to 5 proteins in 1 species: Archae - 0; Bacteria - 0; Metazoa - 0; Fungi - 0; Plants - 5; Viruses - 0; Other Eukaryotes - 0 (source: NCBI BLink).			Cluster 1		0.408552	0.259863	-1.55623	0.00633619	-0.868113	0.0300857	-1.96478	0.000673328	-1.27666	0.00135614
AT3G44705	transposable element gene			Cluster 1		0.705548	0.043998	-1.25914	0.0197766	-6.5028	3.2326e-06	-1.96469	0.000530664	-7.20834	7.01682e-07
AT5G62340	Plant invertase/pectin methylesterase inhibitor superfamily protein			Cluster 1		0.950949	0.000544275	-1.01336	0.00198198	-2.66216	1.27904e-06	-1.96431	3.42437e-06	-3.61311	2.94933e-08
AT1G12090	extensin-like protein	ELP		Cluster 1		0.158138	0.485248	-1.80563	5.01154e-06	-4.03975	1.80608e-08	-1.96377	1.52948e-06	-4.19789	9.14659e-09
AT4G40070	RING/U-box superfamily protein			Cluster 1		0.9583	0.0010578	-1.00512	0.0111159	-2.07263	4.9798e-05	-1.96342	2.87026e-05	-3.03093	4.37225e-07
AT5G39471	Cysteine/Histidine-rich C1 domain family protein			Cluster 1		-0.481508	0.211504	-2.43837	0.000514871	-1.7337	0.000616668	-1.95686	0.0022369	-1.2522	0.00589373
AT4G09480	transposable element gene			Cluster 1		-0.630847	0.264755	-2.58752	0.0039906	-1.84844	0.00510922	-1.95667	0.0189085	-1.21759	0.0461122
AT5G13485	transposable element gene			Cluster 1		1.09964	0.0833003	-0.854945	0.275053	0.0731478	0.910753	-1.95458	0.00855752	-1.02649	0.0467011
AT2G43050	Plant invertase/pectin methylesterase inhibitor superfamily	ATPMEPCRD		Cluster 1		0.605415	0.00136505	-1.34736	9.58024e-05	-1.98548	7.30893e-07	-1.95278	1.38511e-06	-2.5909	1.8935e-08
AT3G14060	unknown protein; BEST Arabidopsis thaliana protein match is: unknown protein (TAIR:AT1G54120.1); Has 30 Blast hits to 30 proteins in 8 species: Archae - 0; Bacteria - 0; Metazoa - 0; Fungi - 0; Plants - 30; Viruses - 0; Other Eukaryotes - 0 (source: /.../BLink).			Cluster 1		-0.390452	0.0265294	-2.34139	3.46068e-06	-1.79098	4.82131e-07	-1.95094	1.33947e-05	-1.40053	4.18515e-06
AT4G34800	SAUR-like auxin-responsive protein family			Cluster 1		0.255689	0.227502	-1.69101	0.000167332	-1.72925	1.40532e-05	-1.9467	2.65602e-05	-1.98494	1.57781e-06
ATCG00010	A chloroplast gene encoding a histidine-accepting tRNA.	TRNH		Cluster 1		-0.216042	0.600255	-2.15851	0.000998473	-5.39167	8.43806e-07	-1.94247	0.00162111	-5.17563	8.93747e-07
AT3G08520	Ribosomal protein L41 family			Cluster 1		0.293343	0.0135657	-1.64793	4.54526e-08	-1.95042	9.03633e-10	-1.94127	6.16805e-09	-2.24376	1.56897e-10
AT4G24265	unknown protein; Has 3 Blast hits to 3 proteins in 2 species: Archae - 0; Bacteria - 0; Metazoa - 0; Fungi - 0; Plants - 3; Viruses - 0; Other Eukaryotes - 0 (source: NCBI BLink).			Cluster 1		-0.260471	0.29005	-2.19801	0.000136477	-2.11423	1.05919e-05	-1.93754	0.000288871	-1.85376	2.66539e-05
AT5G64395	unknown protein; Has 30201 Blast hits to 17322 proteins in 780 species: Archae - 12; Bacteria - 1396; Metazoa - 17338; Fungi - 3422; Plants - 5037; Viruses - 0; Other Eukaryotes - 2996 (source: NCBI BLink).			Cluster 1		0.64781	0.0747487	-1.28956	0.0154552	-5.58436	1.47094e-06	-1.93737	0.000497585	-6.23217	2.61534e-07
AT1G68238	unknown protein; FUNCTIONS IN: molecular_function unknown; INVOLVED IN: biological_process unknown; LOCATED IN: endomembrane system; Has 30201 Blast hits to 17322 proteins in 780 species: Archae - 12; Bacteria - 1396; Metazoa - 17338; Fungi - 3422; /.../ - 5037; Viruses - 0; Other Eukaryotes - 2996 (source: NCBI BLink).			Cluster 1		-0.400642	0.00476381	-2.33746	2.82361e-07	-2.28684	7.96008e-09	-1.93682	1.07224e-06	-1.88619	3.91613e-08
AT1G30260	BEST Arabidopsis thaliana protein match is: Galactosyltransferase family protein (TAIR:AT4G21060.1); Has 30 Blast hits to 30 proteins in 8 species: Archae - 0; Bacteria - 0; Metazoa - 0; Fungi - 0; Plants - 30; Viruses - 0; Other Eukaryotes - 0 (sou /.../CBI BLink).			Cluster 1		0.325007	0.360054	-1.61113	0.00510821	-1.05769	0.0108239	-1.93614	0.000807326	-1.38269	0.000828377
AT2G18650	RING/U-box superfamily protein	MEE16		Cluster 1		1.20334	0.000772357	-0.731167	0.0848814	-1.19346	0.00423255	-1.93451	7.8103e-05	-2.3968	2.25464e-06
AT1G78490	cytochrome P450, family 708, subfamily A, polypeptide 3	CYP708A3		Cluster 1		-0.504125	0.338771	-2.43805	0.00373095	-2.04347	0.00243629	-1.93392	0.01346	-1.53935	0.0136197
AT1G65985	Plant protein of unknown function (DUF247)			Cluster 1		0.510792	0.000393822	-1.41769	1.44851e-06	-0.693533	2.59386e-05	-1.92848	4.09706e-08	-1.20433	3.00234e-08
AT5G38970	brassinosteroid-6-oxidase 1	BR6OX1		Cluster 1		0.701969	0.00200952	-1.22298	0.000824117	-1.64716	1.64424e-05	-1.92494	6.78934e-06	-2.34913	1.49608e-07
AT5G40730	arabinogalactan protein 24	AGP24		Cluster 1		0.376368	0.0196761	-1.54689	1.12117e-06	-2.24411	7.61947e-09	-1.92326	9.12826e-08	-2.62048	1.15767e-09
AT2G32765	small ubiquitinrelated modifier 5	SUM5		Cluster 1		0.635436	0.162091	-1.28739	0.0475743	-1.08172	0.0386935	-1.92282	0.00307256	-1.71716	0.00109116
AT3G06125	other RNA			Cluster 1		0.380052	0.0130634	-1.54099	1.17981e-05	-0.627216	0.000517842	-1.92104	7.35027e-07	-1.00727	1.84887e-06
AT5G02090	unknown protein; Has 30 Blast hits to 30 proteins in 10 species: Archae - 0; Bacteria - 0; Metazoa - 0; Fungi - 0; Plants - 30; Viruses - 0; Other Eukaryotes - 0 (source: NCBI BLink).			Cluster 1		0.134373	0.354852	-1.78433	1.93871e-06	-1.56105	2.19868e-07	-1.9187	5.48023e-07	-1.69542	4.70004e-08
AT1G47655	Dof-type zinc finger DNA-binding family protein			Cluster 1		0.610467	0.0195008	-1.30795	0.00238439	-0.913947	0.00389283	-1.91841	4.94273e-05	-1.52441	1.6612e-05
AT4G20362	other RNA			Cluster 1		0.905045	3.61964e-05	-1.01197	0.000413844	-0.889417	0.000114999	-1.91701	4.55079e-07	-1.79446	2.1755e-08
AT1G51260	lysophosphatidyl acyltransferase 3	LPAT3		Cluster 1		1.00987	0.0104328	-0.906513	0.0786459	-1.68017	0.00249436	-1.91639	0.000465253	-2.69005	1.39445e-05
AT3G46420	Leucine-rich repeat protein kinase family protein			Cluster 1		3.60769	0.00231952	1.69426	0.12808	2.28726	0.023212	-1.91343	0.0151895	-1.32044	0.0251164
AT3G20760	Nse4, component of Smc5/6 DNA repair complex			Cluster 1		-0.307478	0.314408	-2.22084	0.00028618	-2.81788	1.34838e-05	-1.91337	0.000697956	-2.5104	2.9671e-05
AT2G43535	Scorpion toxin-like knottin superfamily protein			Cluster 1		0.182158	0.312503	-1.73093	5.86027e-07	-0.937773	2.23499e-05	-1.91308	1.45351e-07	-1.11993	2.69525e-06
AT1G05420	ovate family protein 12	ATOFP12		Cluster 1		0.881699	0.0164231	-1.02644	0.0380113	-1.65685	0.0013986	-1.90814	0.000323791	-2.53855	1.03559e-05
AT3G16690	Nodulin MtN3 family protein	SWEET16		Cluster 1		0.982114	0.000209603	-0.925108	0.00415773	-0.766866	0.00256122	-1.90722	4.21198e-06	-1.74898	3.41963e-07
ATCG00470	ATP synthase epsilon chain	ATPE		Cluster 1		0.168887	0.280407	-1.73481	9.58472e-06	-2.63657	7.85867e-08	-1.9037	2.23137e-06	-2.80546	2.33332e-08
AT2G33855	unknown protein; Has 35333 Blast hits to 34131 proteins in 2444 species: Archae - 798; Bacteria - 22429; Metazoa - 974; Fungi - 991; Plants - 531; Viruses - 0; Other Eukaryotes - 9610 (source: NCBI BLink).			Cluster 1		-0.369754	0.302289	-2.27316	0.000462813	-1.93703	0.000208462	-1.9034	0.00141216	-1.56727	0.000965195
AT2G36145	unknown protein; FUNCTIONS IN: molecular_function unknown; INVOLVED IN: biological_process unknown; LOCATED IN: chloroplast thylakoid membrane, chloroplast stroma, chloroplast; EXPRESSED IN: 19 plant structures; EXPRESSED DURING: 13 growth stages; H /.../Blast hits to 49 proteins in 17 species: Archae - 0; Bacteria - 0; Metazoa - 0; Fungi - 0; Plants - 49; Viruses - 0; Other Eukaryotes - 0 (sourc…			Cluster 1		-0.593224	0.308041	-2.49017	0.00552012	-2.74523	0.00106521	-1.89694	0.0233979	-2.15201	0.00569596
AT5G02000	unknown protein; Has 5 Blast hits to 5 proteins in 2 species: Archae - 0; Bacteria - 0; Metazoa - 0; Fungi - 0; Plants - 5; Viruses - 0; Other Eukaryotes - 0 (source: NCBI BLink).			Cluster 1		0.665366	0.249652	-1.2294	0.114624	-2.68922	0.00324514	-1.89476	0.0121216	-3.35459	0.000320115
AT3G23450	unknown protein; FUNCTIONS IN: molecular_function unknown; INVOLVED IN: biological_process unknown; LOCATED IN: endomembrane system; EXPRESSED IN: 14 plant structures; EXPRESSED DURING: 8 growth stages; Has 694543 Blast hits to 47111 proteins in 253 /.../ies: Archae - 1794; Bacteria - 163056; Metazoa - 258989; Fungi - 49151; Plants - 70496; Viruses - 8919; Other Eukaryotes - 142138 (source: NCBI …			Cluster 1		-0.560536	0.0414952	-2.45499	9.66346e-05	-2.00703	1.3543e-05	-1.89445	0.000679512	-1.4465	0.000248167
AT1G10340	Ankyrin repeat family protein			Cluster 1		1.16487	0.000109913	-0.723547	0.0313752	-0.521178	0.0422759	-1.88842	9.83741e-06	-1.68605	8.24807e-07
AT2G31810	ACT domain-containing small subunit of acetolactate synthase protein			Cluster 1		0.157349	0.174811	-1.73041	1.65228e-08	-1.37319	8.81334e-09	-1.88776	4.38447e-09	-1.53054	2.14498e-09
AT1G66725	MIR163; miRNA	MIR163		Cluster 1		0.281448	0.0274387	-1.60479	1.24802e-06	-1.04244	1.38908e-06	-1.88624	1.41798e-07	-1.32389	4.6374e-08
AT4G01140	Protein of unknown function (DUF1191)			Cluster 1		-0.0449932	0.743651	-1.93114	5.44188e-07	-2.75891	5.51212e-09	-1.88615	3.86877e-07	-2.71391	4.19974e-09
AT2G28305	Putative lysine decarboxylase family protein	LOG1		Cluster 1		0.914387	0.00318394	-0.970531	0.0227994	-0.215597	0.443709	-1.88492	9.64683e-05	-1.12998	0.000140615
AT1G01180	S-adenosyl-L-methionine-dependent methyltransferases superfamily protein			Cluster 1		0.42067	0.00389298	-1.46239	6.21168e-06	-1.22271	1.26189e-06	-1.88306	2.60022e-07	-1.64338	2.00787e-08
AT5G44680	DNA glycosylase superfamily protein			Cluster 1		0.462123	0.212898	-1.41709	0.0125393	-2.12139	0.000449697	-1.87921	0.00108571	-2.58351	3.58136e-05
AT5G18661	unknown protein; Has 30201 Blast hits to 17322 proteins in 780 species: Archae - 12; Bacteria - 1396; Metazoa - 17338; Fungi - 3422; Plants - 5037; Viruses - 0; Other Eukaryotes - 2996 (source: NCBI BLink).			Cluster 1		-0.221213	0.438451	-2.09839	0.000278438	-2.31388	1.93947e-05	-1.87718	0.000494364	-2.09266	3.48444e-05
AT1G53635	unknown protein; FUNCTIONS IN: molecular_function unknown; INVOLVED IN: biological_process unknown; LOCATED IN: cellular_component unknown; Has 6 Blast hits to 6 proteins in 1 species: Archae - 0; Bacteria - 0; Metazoa - 0; Fungi - 0; Plants - 6; Vi /.../- 0; Other Eukaryotes - 0 (source: NCBI BLink).			Cluster 1		1.86448	0.000233149	-0.0124453	0.982929	-1.37868	0.0147285	-1.87692	0.000250708	-3.24315	2.98e-06
AT4G04760	Major facilitator superfamily protein			Cluster 1		-0.454854	0.328412	-2.33166	0.0064907	-2.30029	0.00115574	-1.8768	0.019458	-1.84544	0.00492861
AT1G49032	unknown protein; FUNCTIONS IN: molecular_function unknown; INVOLVED IN: biological_process unknown; LOCATED IN: endomembrane system; Has 30201 Blast hits to 17322 proteins in 780 species: Archae - 12; Bacteria - 1396; Metazoa - 17338; Fungi - 3422; /.../ - 5037; Viruses - 0; Other Eukaryotes - 2996 (source: NCBI BLink).			Cluster 1		0.620554	0.000943604	-1.25497	0.000102175	-0.542892	0.00329121	-1.87553	1.08083e-06	-1.16345	8.83196e-07
AT1G44608	unknown protein; CONTAINS InterPro DOMAIN/s: Protein of unknown function DUF740 (InterPro:IPR008004); BEST Arabidopsis thaliana protein match is: unknown protein (TAIR:AT1G21830.1); Has 49 Blast hits to 49 proteins in 12 species: Archae - 0; Bacteri /.../ Metazoa - 0; Fungi - 0; Plants - 49; Viruses - 0; Other Eukaryotes - 0 (source: NCBI BLink).			Cluster 1		-0.40019	0.00151026	-2.2703	6.19275e-08	-2.08142	2.3407e-09	-1.87011	2.39655e-07	-1.68123	1.38191e-08
AT1G14280	phytochrome kinase substrate 2	PKS2		Cluster 1		0.98494	0.00695385	-0.880248	0.0667435	-1.80747	0.000939975	-1.86519	0.000330053	-2.79241	5.95495e-06
AT4G01150	unknown protein; FUNCTIONS IN: molecular_function unknown; INVOLVED IN: biological_process unknown; LOCATED IN: thylakoid, chloroplast thylakoid membrane, chloroplast, plastoglobule, chloroplast envelope; EXPRESSED IN: 23 plant structures; EXPRESSED /.../G: 14 growth stages; BEST Arabidopsis thaliana protein match is: unknown protein (TAIR:AT4G38100.1); Has 323 Blast hits to 323 proteins in 59 sp…			Cluster 1		0.0294069	0.861313	-1.82846	3.38545e-06	-1.71756	2.33048e-07	-1.85787	1.67772e-06	-1.74697	1.04099e-07
AT2G47400	CP12 domain-containing protein 1	CP12-1		Cluster 1		0.570443	0.0217428	-1.285	0.00200605	-1.57979	8.80902e-05	-1.85544	5.09291e-05	-2.15024	1.67993e-06
AT4G23400	plasma membrane intrinsic protein 1;5	PIP1D		Cluster 1		0.815682	0.000140918	-1.03608	4.12745e-05	-0.88123	2.98924e-05	-1.85176	1.04175e-07	-1.69691	2.11387e-08
AT1G13670	unknown protein; Has 22 Blast hits to 22 proteins in 7 species: Archae - 0; Bacteria - 0; Metazoa - 0; Fungi - 0; Plants - 22; Viruses - 0; Other Eukaryotes - 0 (source: NCBI BLink).			Cluster 1		0.13647	0.491619	-1.71466	2.41334e-05	-2.4412	2.53161e-07	-1.85113	7.14136e-06	-2.57767	8.71648e-08
AT2G20815	Family of unknown function (DUF566)	QWRF3		Cluster 1		0.186801	0.473483	-1.66381	0.000702831	-1.80669	5.31889e-05	-1.85062	0.000175395	-1.99349	1.02208e-05
AT3G52790	peptidoglycan-binding LysM domain-containing protein			Cluster 1		-0.0946892	0.629982	-1.94302	1.71206e-05	-2.10031	7.06873e-07	-1.84833	1.71557e-05	-2.00562	6.71833e-07
AT4G09010	ascorbate peroxidase 4	APX4		Cluster 1		0.906329	0.0333552	-0.938887	0.0941966	-0.822348	0.0771972	-1.84522	0.00134487	-1.72868	0.00035591
AT5G04330	Cytochrome P450 superfamily protein			Cluster 1		0.188365	0.507321	-1.65559	0.0011815	-1.53541	0.000247136	-1.84396	0.000312653	-1.72377	4.48437e-05
AT1G27695	glycine-rich protein			Cluster 1		-0.0484969	0.800131	-1.89218	1.31052e-05	-1.41771	4.37406e-06	-1.84369	1.00756e-05	-1.36922	3.11693e-06
AT4G21830	methionine sulfoxide reductase B7	ATMSRB7		Cluster 1		1.00182	0.000201615	-0.840893	0.00596059	-1.76631	1.08632e-05	-1.84271	4.02832e-06	-2.76813	4.16982e-08
AT3G61898	unknown protein; FUNCTIONS IN: molecular_function unknown; INVOLVED IN: biological_process unknown; LOCATED IN: mitochondrion; Has 35333 Blast hits to 34131 proteins in 2444 species: Archae - 798; Bacteria - 22429; Metazoa - 974; Fungi - 991; Plants /.../; Viruses - 0; Other Eukaryotes - 9610 (source: NCBI BLink).			Cluster 1		0.439479	0.0200819	-1.40222	0.000184161	-1.01171	0.000130412	-1.84169	7.81554e-06	-1.45118	1.23641e-06
AT3G58850	phy rapidly regulated 2	PAR2		Cluster 1		0.374978	0.143379	-1.46587	0.00127004	-0.820216	0.00672321	-1.84084	0.000103817	-1.19519	0.000151483
AT4G05120	Major facilitator superfamily protein	ENT3		Cluster 1		0.662311	0.00218755	-1.17829	0.000705528	-1.21005	7.02275e-05	-1.8406	6.17661e-06	-1.87236	2.6471e-07
AT3G11120	Ribosomal protein L41 family			Cluster 1		0.193936	0.181419	-1.64651	8.37061e-07	-2.40311	5.44837e-09	-1.84044	1.71985e-07	-2.59704	1.67554e-09
AT1G15630	unknown protein; BEST Arabidopsis thaliana protein match is: unknown protein (TAIR:AT1G15610.1); Has 122 Blast hits to 122 proteins in 14 species: Archae - 0; Bacteria - 0; Metazoa - 0; Fungi - 0; Plants - 122; Viruses - 0; Other Eukaryotes - 0 (sou /.../CBI BLink).			Cluster 1		0.763634	0.216208	-1.0766	0.18189	-0.732564	0.263678	-1.84024	0.0158074	-1.4962	0.0138678
AT3G48360	BTB and TAZ domain protein 2	BT2		Cluster 1		-0.370201	0.0998114	-2.21036	4.36323e-07	-2.34035	3.53194e-08	-1.84016	1.65681e-06	-1.97015	1.5401e-07
AT5G24180	Lipase class 3-related protein			Cluster 1		2.08808	0.00684336	0.250103	0.775616	-1.45483	0.103807	-1.83797	0.0100709	-3.5429	0.00017608
AT5G65800	ACC synthase 5	ACS5		Cluster 1		1.64548	0.000418558	-0.192474	0.696019	-0.707851	0.107844	-1.83795	0.000208917	-2.35333	7.16775e-06
AT5G46040	Major facilitator superfamily protein			Cluster 1		1.50345	7.77302e-05	-0.33326	0.378618	-0.511925	0.107971	-1.83671	3.62799e-05	-2.01538	1.21715e-06
AT5G24410	6-phosphogluconolactonase 4	PGL4		Cluster 1		0.807577	0.000211673	-1.02772	0.000742276	-1.64388	3.74243e-06	-1.83529	1.67772e-06	-2.45146	2.00082e-08
AT3G13403	Defensin-like (DEFL) family protein			Cluster 1		0.521267	0.27932	-1.30855	0.0473609	-4.45919	7.33795e-05	-1.82982	0.00500179	-4.98046	1.51978e-05
AT5G60490	FASCICLIN-like arabinogalactan-protein 12	FLA12		Cluster 1		0.0870771	0.671725	-1.73955	5.47379e-05	-1.7747	3.33581e-06	-1.82663	2.05671e-05	-1.86178	1.00937e-06
AT2G34100	unknown protein; Has 35333 Blast hits to 34131 proteins in 2444 species: Archae - 798; Bacteria - 22429; Metazoa - 974; Fungi - 991; Plants - 531; Viruses - 0; Other Eukaryotes - 9610 (source: NCBI BLink).			Cluster 1		0.201691	0.746408	-1.6189	0.0404892	-1.69554	0.0146017	-1.82059	0.0163938	-1.89723	0.00471604
AT1G16160	wall associated kinase-like 5	WAKL5		Cluster 1		1.71865	1.84317e-05	-0.101878	0.782124	0.260501	0.334439	-1.82053	1.53569e-05	-1.45815	2.61043e-06
AT3G01760	Transmembrane amino acid transporter family protein			Cluster 1		2.33316	0.000277496	0.517801	0.398121	0.753201	0.133087	-1.81536	0.000893434	-1.57996	0.000168565
AT2G29130	laccase 2	LAC2		Cluster 1		0.378653	0.30392	-1.43645	0.0133676	-0.891711	0.0314118	-1.8151	0.00181209	-1.27036	0.00194829
AT3G23060	RING/U-box superfamily protein			Cluster 1		-0.663419	0.191934	-2.47223	0.00433052	-2.38171	0.00106332	-1.80881	0.0241158	-1.71829	0.00988119
ATCG00390	tRNA-Thr	TRNT.2		Cluster 1		-0.0510935	0.810809	-1.85949	3.10057e-05	-7.82102	3.53237e-08	-1.80839	2.45724e-05	-7.76992	2.72858e-08
AT3G11370	Cysteine/Histidine-rich C1 domain family protein			Cluster 1		1.72524	8.40893e-06	-0.0830414	0.806691	-0.111632	0.680809	-1.80828	6.50571e-06	-1.83687	2.91865e-07
AT1G01130	CONTAINS InterPro DOMAIN/s: CBL-interacting protein kinase (InterPro:IPR020660), Calcium/calmodulin-dependent protein kinase-like (InterPro:IPR020636); BEST Arabidopsis thaliana protein match is: unknown protein (TAIR:AT5G47170.1); Has 176 Blast hit /.../76 proteins in 20 species: Archae - 0; Bacteria - 0; Metazoa - 0; Fungi - 0; Plants - 176; Viruses - 0; Other Eukaryotes - 0 (source: NCBI BLink…			Cluster 1		-0.214164	0.332214	-2.02155	4.29876e-05	-2.35652	1.81424e-06	-1.80739	7.85816e-05	-2.14236	3.05885e-06
AT3G50460	homolog of RPW8 2	HR2		Cluster 1		1.39691	0.000231078	-0.406428	0.298319	-0.286536	0.368213	-1.80334	5.79843e-05	-1.68345	7.20422e-06
AT1G66800	NAD(P)-binding Rossmann-fold superfamily protein			Cluster 1		-0.1424	0.604061	-1.94441	0.000237734	-1.59363	5.41925e-05	-1.802	0.000320947	-1.45123	8.67919e-05
AT5G44460	calmodulin like 43	CML43		Cluster 1		0.430267	0.0123097	-1.36898	6.32378e-05	-0.648516	0.00110771	-1.79925	2.36979e-06	-1.07878	3.17688e-06
AT3G29635	HXXXD-type acyl-transferase family protein			Cluster 1		0.544712	0.135364	-1.25439	0.0183442	-0.782733	0.0493645	-1.7991	0.00094121	-1.32745	0.000960823
AT4G33610	glycine-rich protein			Cluster 1		0.396591	0.00117449	-1.40211	8.84491e-08	-11.3604	8.85233e-08	-1.7987	4.85945e-09	-11.757	4.72377e-08
AT2G37750	unknown protein; Has 21 Blast hits to 21 proteins in 7 species: Archae - 0; Bacteria - 0; Metazoa - 0; Fungi - 0; Plants - 21; Viruses - 0; Other Eukaryotes - 0 (source: NCBI BLink).			Cluster 1		0.383731	0.00872936	-1.41442	2.6351e-06	-0.861012	1.12837e-05	-1.79815	1.43321e-07	-1.24474	1.1528e-07
ATCG01010	NADH-Ubiquinone oxidoreductase (complex I), chain 5 protein	NDHF		Cluster 1		0.104862	0.764786	-1.68839	0.00207968	-3.51996	1.57938e-05	-1.79325	0.000825851	-3.62482	7.44811e-06
AT1G76560	CP12 domain-containing protein 3	CP12-3		Cluster 1		0.117192	0.584302	-1.67451	0.000107983	-1.10331	0.000108052	-1.7917	3.57266e-05	-1.2205	1.98477e-05
AT1G54740	Protein of unknown function (DUF3049)			Cluster 1		-0.335902	0.0217297	-2.12379	3.66095e-07	-1.79409	3.59632e-08	-1.78789	1.18142e-06	-1.45819	2.06657e-07
AT5G04730	Ankyrin-repeat containing protein			Cluster 1		4.06776	2.04503e-05	2.28506	0.00232976	1.7989	0.00679394	-1.78269	0.000104085	-2.26885	2.04353e-06
AT1G71910	unknown protein; Has 28 Blast hits to 28 proteins in 10 species: Archae - 0; Bacteria - 0; Metazoa - 0; Fungi - 0; Plants - 28; Viruses - 0; Other Eukaryotes - 0 (source: NCBI BLink).			Cluster 1		-0.385677	0.397108	-2.16789	0.00491822	-2.17186	0.000921335	-1.78222	0.0135136	-1.78619	0.0032977
AT3G51340	Eukaryotic aspartyl protease family protein			Cluster 1		2.46687	1.2623e-07	0.684937	0.0113423	0.803253	0.00121968	-1.78193	2.91489e-07	-1.66361	1.76068e-08
AT4G13440	Calcium-binding EF-hand family protein			Cluster 1		0.814921	0.000840142	-0.966364	0.00403308	-1.59895	2.87433e-05	-1.78128	1.07071e-05	-2.41387	1.36435e-07
AT3G02242	unknown protein; FUNCTIONS IN: molecular_function unknown; INVOLVED IN: biological_process unknown; LOCATED IN: endomembrane system; BEST Arabidopsis thaliana protein match is: unknown protein (TAIR:AT3G02240.1); Has 30201 Blast hits to 17322 protei /.../780 species: Archae - 12; Bacteria - 1396; Metazoa - 17338; Fungi - 3422; Plants - 5037; Viruses - 0; Other Eukaryotes - 2996 (source: NCBI BLin…			Cluster 1		0.190524	0.718125	-1.58816	0.0283703	-2.21203	0.00245195	-1.77869	0.0109206	-2.40255	0.000794543
AT5G26320	TRAF-like family protein			Cluster 1		2.85503	2.63533e-05	1.07769	0.0429535	0.331456	0.501542	-1.77735	0.000108723	-2.52358	1.82433e-06
AT5G28630	glycine-rich protein			Cluster 1		1.60465	4.82934e-06	-0.172605	0.54784	0.326401	0.129453	-1.77725	2.74742e-06	-1.27824	9.40404e-07
ATCG01020	ribosomal protein L32	RPL32		Cluster 1		-0.0455852	0.744382	-1.81982	8.91406e-07	-1.65636	6.32687e-08	-1.77424	6.46155e-07	-1.61078	4.39874e-08
AT4G04925	unknown protein; FUNCTIONS IN: molecular_function unknown; INVOLVED IN: biological_process unknown; LOCATED IN: mitochondrion; Has 35333 Blast hits to 34131 proteins in 2444 species: Archae - 798; Bacteria - 22429; Metazoa - 974; Fungi - 991; Plants /.../; Viruses - 0; Other Eukaryotes - 9610 (source: NCBI BLink).			Cluster 1		0.0314733	0.863928	-1.74062	1.28816e-05	-1.38859	2.63416e-06	-1.77209	6.45279e-06	-1.42006	1.01036e-06
AT5G43520	Cysteine/Histidine-rich C1 domain family protein			Cluster 1		1.47287	0.000112334	-0.298681	0.39338	-0.288794	0.314872	-1.77155	3.3573e-05	-1.76167	3.09689e-06
AT4G39320	microtubule-associated protein-related			Cluster 1		0.033955	0.890352	-1.73746	0.000153387	-2.2994	3.06558e-06	-1.77141	8.07753e-05	-2.33336	1.50255e-06
AT5G07080	HXXXD-type acyl-transferase family protein			Cluster 1		1.19887	0.000318554	-0.571687	0.0863013	-0.664799	0.0218172	-1.77056	2.60377e-05	-1.86367	1.59757e-06
AT5G08250	Cytochrome P450 superfamily protein			Cluster 1		0.567212	0.00854201	-1.20311	0.000928186	-1.48431	2.84658e-05	-1.77032	1.59747e-05	-2.05152	3.86696e-07
AT4G14380	unknown protein; Has 22 Blast hits to 22 proteins in 8 species: Archae - 0; Bacteria - 0; Metazoa - 1; Fungi - 1; Plants - 18; Viruses - 0; Other Eukaryotes - 2 (source: NCBI BLink).			Cluster 1		0.624361	0.0271483	-1.14582	0.00780693	-1.67313	0.000221946	-1.77018	0.000145602	-2.29749	3.88178e-06
AT4G11880	AGAMOUS-like 14	AGL14		Cluster 1		-0.261029	0.0438305	-2.02986	2.17773e-07	-2.67086	2.51032e-09	-1.76883	4.86019e-07	-2.40983	5.01156e-09
AT4G33960	unknown protein; FUNCTIONS IN: molecular_function unknown; INVOLVED IN: biological_process unknown; LOCATED IN: endomembrane system; EXPRESSED IN: 20 plant structures; EXPRESSED DURING: 10 growth stages; BEST Arabidopsis thaliana protein match is: u /.../ protein (TAIR:AT2G15830.1); Has 32 Blast hits to 32 proteins in 4 species: Archae - 0; Bacteria - 0; Metazoa - 0; Fungi - 0; Plants - 32; Virus…			Cluster 1		-0.0522291	0.803692	-1.8134	3.8539e-05	-2.76997	4.08555e-07	-1.76117	3.12236e-05	-2.71775	3.13631e-07
AT5G60760	P-loop containing nucleoside triphosphate hydrolases superfamily protein			Cluster 1		0.937465	3.64761e-05	-0.823274	0.00103692	-0.95908	4.88981e-05	-1.76074	4.74914e-07	-1.89655	1.46169e-08
AT1G54500	Rubredoxin-like superfamily protein			Cluster 1		-0.0347749	0.891989	-1.79241	0.000166649	-1.44311	5.1511e-05	-1.75763	0.000125701	-1.40834	3.55273e-05
AT3G62160	HXXXD-type acyl-transferase family protein			Cluster 1		-0.248644	0.31923	-2.00568	0.000155794	-1.60616	5.09986e-05	-1.75703	0.000336205	-1.35751	0.000161281
AT5G39240	unknown protein; BEST Arabidopsis thaliana protein match is: unknown protein (TAIR:AT3G29370.1); Has 15 Blast hits to 15 proteins in 4 species: Archae - 0; Bacteria - 0; Metazoa - 0; Fungi - 0; Plants - 15; Viruses - 0; Other Eukaryotes - 0 (source: /.../BLink).			Cluster 1		0.0858373	0.752443	-1.67017	0.000623861	-2.70741	7.53845e-06	-1.75601	0.000261511	-2.79324	3.2742e-06
AT2G14760	basic helix-loop-helix (bHLH) DNA-binding superfamily protein			Cluster 1		1.05361	0.0318364	-0.698892	0.26524	-0.853278	0.115241	-1.7525	0.00404835	-1.90688	0.000545167
AT3G58810	metal tolerance protein A2	MTPA2		Cluster 1		1.19995	3.64761e-05	-0.551328	0.0506608	-0.4614	0.0407359	-1.75128	4.31958e-06	-1.66135	2.79746e-07
AT2G04025	Encodes a root meristem growth factor (RGF). Belongs to a family of functionally redundant homologous peptides that are secreted, tyrosine-sulfated, and expressed mainly in the stem cell area and the innermost layer of central columella cells. RGFs /.../equired for maintenance of the root stem cell niche and transit amplifying cell proliferation. Members of this family include: At5g60810 (RGF1), …	RGF3		Cluster 1		0.17047	0.199445	-1.57937	3.77822e-06	-1.56544	1.90104e-07	-1.74984	7.61507e-07	-1.73591	2.93947e-08
AT1G72720	Protein of unknown function (DUF3511)			Cluster 1		-0.754959	0.132555	-2.50444	0.0017926	-2.11914	0.00101408	-1.74948	0.0163582	-1.36419	0.0188798
AT4G31985	Ribosomal protein L39 family protein			Cluster 1		0.215661	0.0531003	-1.53164	2.32045e-08	-1.66839	1.04752e-09	-1.7473	4.26854e-09	-1.88405	2.3816e-10
AT3G59480	pfkB-like carbohydrate kinase family protein			Cluster 1		0.217901	0.175341	-1.52781	1.86022e-05	-1.03674	2.15582e-05	-1.74571	2.89455e-06	-1.25464	1.30061e-06
AT3G58000	VQ motif-containing protein			Cluster 1		3.2011	3.96505e-05	1.45619	0.0209514	0.287105	0.634918	-1.74491	0.000382704	-2.914	4.01907e-06
AT5G22920	CHY-type/CTCHY-type/RING-type Zinc finger protein			Cluster 1		-1.19259	1.43457e-05	-2.93614	7.23057e-08	-2.64414	4.81734e-09	-1.74356	7.41941e-06	-1.45155	2.02959e-06
AT5G21170	5'-AMP-activated protein kinase beta-2 subunit protein	AKINBETA1		Cluster 1		0.500335	0.00111709	-1.24215	3.03866e-06	-0.837374	7.98852e-06	-1.74249	6.96651e-08	-1.33771	3.00255e-08
AT3G11390	Cysteine/Histidine-rich C1 domain family protein			Cluster 1		1.52368	0.000359049	-0.217683	0.626874	-0.154781	0.676873	-1.74137	0.000171009	-1.67846	2.19602e-05
AT2G41330	Glutaredoxin family protein			Cluster 1		0.191715	0.243347	-1.54806	2.80429e-05	-1.7765	8.92878e-07	-1.73977	5.01665e-06	-1.96821	1.41284e-07
AT1G22500	RING/U-box superfamily protein			Cluster 1		0.0568262	0.684789	-1.68266	5.99167e-07	-2.70378	3.19503e-09	-1.73948	2.44061e-07	-2.76061	1.71343e-09
AT5G18850	unknown protein; FUNCTIONS IN: molecular_function unknown; INVOLVED IN: biological_process unknown; LOCATED IN: endomembrane system; EXPRESSED IN: 23 plant structures; EXPRESSED DURING: 13 growth stages; Has 1807 Blast hits to 1807 proteins in 277 s /.../: Archae - 0; Bacteria - 0; Metazoa - 736; Fungi - 347; Plants - 385; Viruses - 0; Other Eukaryotes - 339 (source: NCBI BLink).			Cluster 1		0.112246	0.382529	-1.62707	1.92066e-06	-1.21286	5.99018e-07	-1.73932	5.45898e-07	-1.32511	1.01887e-07
AT4G03110	RNA-binding protein-defense related 1	AtRBP-DR1		Cluster 1		0.626755	0.00081572	-1.10824	5.72121e-05	-0.482069	0.00374904	-1.73499	4.28205e-07	-1.10882	8.93972e-07
AT1G80380	P-loop containing nucleoside triphosphate hydrolases superfamily protein			Cluster 1		-0.3443	0.11263	-2.07796	7.86128e-07	-1.62281	7.90472e-07	-1.73366	3.03333e-06	-1.27851	6.83389e-06
AT3G48350	Cysteine proteinases superfamily protein			Cluster 1		0.454986	0.00676173	-1.27734	6.11271e-05	-1.75868	5.85544e-07	-1.73233	1.67772e-06	-2.21367	2.24394e-08
AT3G20340	Expression of the gene is downregulated in the presence of paraquat, an inducer of photoxidative stress.			Cluster 1		-0.133228	0.177763	-1.86401	6.50771e-08	-1.66517	3.7503e-09	-1.73078	7.72154e-08	-1.53194	5.16391e-09
AT1G30990	Polyketide cyclase/dehydrase and lipid transport superfamily protein			Cluster 1		1.23553	2.60946e-05	-0.494637	0.0761854	-0.0478995	0.82436	-1.73016	4.23291e-06	-1.28343	1.20646e-06
AT1G04610	YUCCA 3	YUC3		Cluster 1		-0.195021	0.225063	-1.92	5.24578e-06	-1.56683	7.0539e-07	-1.72498	9.47461e-06	-1.37181	1.65544e-06
AT3G51680	NAD(P)-binding Rossmann-fold superfamily protein			Cluster 1		1.25382	0.000572942	-0.464064	0.240367	-1.3267	0.00259898	-1.71789	0.00010976	-2.58053	1.62416e-06
AT3G46710	NB-ARC domain-containing disease resistance protein			Cluster 1		0.91972	0.00419479	-0.794567	0.0553163	-0.971813	0.00894075	-1.71429	0.000194778	-1.89153	1.10222e-05
AT2G35370	glycine decarboxylase complex H	GDCH		Cluster 1		-0.0198199	0.970504	-1.73363	0.00939712	-1.35879	0.0098839	-1.71381	0.0072711	-1.33897	0.00746844
AT3G02620	Plant stearoyl-acyl-carrier-protein desaturase family protein			Cluster 1		1.27755	0.000659468	-0.433911	0.282133	-0.512838	0.134422	-1.71146	0.000131304	-1.79039	1.00916e-05
AT5G26200	Mitochondrial substrate carrier family protein			Cluster 1		0.131985	0.728086	-1.5782	0.00591894	-1.08527	0.0088169	-1.71018	0.00226532	-1.21725	0.00238612
AT2G36320	A20/AN1-like zinc finger family protein			Cluster 1		0.355366	0.0213316	-1.35079	9.01694e-07	-1.189	4.21288e-07	-1.70615	6.67736e-08	-1.54436	1.9164e-08
AT3G11640	unknown protein; FUNCTIONS IN: molecular_function unknown; INVOLVED IN: biological_process unknown; LOCATED IN: endomembrane system; BEST Arabidopsis thaliana protein match is: unknown protein (TAIR:AT3G52480.1); Has 36 Blast hits to 36 proteins in /.../ies: Archae - 0; Bacteria - 0; Metazoa - 0; Fungi - 0; Plants - 36; Viruses - 0; Other Eukaryotes - 0 (source: NCBI BLink).			Cluster 1		0.436912	0.407338	-1.26676	0.0687207	-2.04612	0.00466768	-1.70367	0.0114028	-2.48304	0.000602294
AT1G11260	sugar transporter 1	STP1		Cluster 1		0.255191	0.0879381	-1.44843	4.96558e-07	-1.45796	6.02739e-08	-1.70362	7.0912e-08	-1.71315	8.21725e-09
AT3G15630	unknown protein; FUNCTIONS IN: molecular_function unknown; INVOLVED IN: biological_process unknown; LOCATED IN: chloroplast; EXPRESSED IN: 24 plant structures; EXPRESSED DURING: 15 growth stages; BEST Arabidopsis thaliana protein match is: unknown p /.../ (TAIR:AT1G52720.1); Has 61 Blast hits to 61 proteins in 13 species: Archae - 0; Bacteria - 0; Metazoa - 0; Fungi - 0; Plants - 61; Viruses - 0;…			Cluster 1		-0.278197	0.0859101	-1.97841	1.04264e-07	-2.73231	1.0952e-09	-1.70021	2.67646e-07	-2.45411	2.30695e-09
AT4G14540	nuclear factor Y, subunit B3	NF-YB3		Cluster 1		0.106129	0.857697	-1.5915	0.030767	-0.972249	0.0733736	-1.69763	0.0164691	-1.07838	0.0355258
AT5G56795	metallothionein 1B	MT1B		Cluster 1		1.12586	0.0011442	-0.570513	0.149755	-1.52618	0.000883808	-1.69637	0.000139608	-2.65204	1.35864e-06
AT1G02440	ADP-ribosylation factor D1A	ATARFD1A		Cluster 1		1.78754	0.00260002	0.0983777	0.885754	-0.851023	0.168249	-1.68917	0.00298028	-2.63857	7.38838e-05
AT3G47836	unknown protein; Has 1 Blast hits to 1 proteins in 1 species: Archae - 0; Bacteria - 0; Metazoa - 0; Fungi - 0; Plants - 1; Viruses - 0; Other Eukaryotes - 0 (source: NCBI BLink).			Cluster 1		0.0620817	0.655251	-1.62524	1.17588e-06	-1.29205	2.67607e-07	-1.68732	4.65982e-07	-1.35413	8.26957e-08
AT2G12461	unknown protein; Has 30201 Blast hits to 17322 proteins in 780 species: Archae - 12; Bacteria - 1396; Metazoa - 17338; Fungi - 3422; Plants - 5037; Viruses - 0; Other Eukaryotes - 2996 (source: NCBI BLink).			Cluster 1		-0.0259679	0.946075	-1.7072	0.0018523	-2.12464	0.000108096	-1.68124	0.00137934	-2.09867	7.3732e-05
AT1G78460	SOUL heme-binding family protein			Cluster 1		1.84403	0.000373069	0.169083	0.750695	-0.649651	0.181566	-1.67495	0.000579884	-2.49368	1.025e-05
AT2G44340	VQ motif-containing protein			Cluster 1		1.15091	0.00320553	-0.523403	0.264383	-0.825986	0.0481462	-1.67431	0.00062698	-1.97689	2.89914e-05
AT1G52050	Mannose-binding lectin superfamily protein			Cluster 1		1.4099	0.0010801	-0.263375	0.512824	-1.21969	0.00459202	-1.67327	0.000247985	-2.62958	2.5286e-06
AT3G60700	Protein of unknown function (DUF1163)			Cluster 1		1.51676	0.00551175	-0.156185	0.809106	-1.17917	0.0534107	-1.67295	0.00324915	-2.69594	6.03559e-05
AT5G44260	Zinc finger C-x8-C-x5-C-x3-H type family protein			Cluster 1		-0.733006	0.000949487	-2.4059	3.76102e-06	-3.85961	7.43272e-08	-1.67289	8.7064e-05	-3.1266	5.3567e-07
AT5G55250	IAA carboxylmethyltransferase 1	IAMT1		Cluster 1		0.212096	0.515765	-1.45896	0.00583474	-1.51042	0.000909141	-1.67105	0.00147008	-1.72251	0.000155091
AT1G52800	2-oxoglutarate (2OG) and Fe(II)-dependent oxygenase superfamily protein			Cluster 1		-0.179501	0.787561	-1.84885	0.0344396	-1.68278	0.0204076	-1.66935	0.0442531	-1.50328	0.0289977
AT4G34650	squalene synthase 2	SQS2		Cluster 1		-0.412196	0.426397	-2.07471	0.00727518	-1.44527	0.0103589	-1.66252	0.0215805	-1.03307	0.0490705
AT3G45710	Major facilitator superfamily protein			Cluster 1		0.348437	0.00727079	-1.31349	6.60401e-07	-1.02719	4.23372e-07	-1.66192	4.27535e-08	-1.37562	1.15053e-08
AT2G05230	DNAJ heat shock N-terminal domain-containing protein			Cluster 1		0.0781476	0.917186	-1.58145	0.0736249	-2.36575	0.00762743	-1.6596	0.0482074	-2.4439	0.00437001
AT3G56380	response regulator 17	ARR17		Cluster 1		1.27543	0.0346714	-0.383744	0.595199	0.17349	0.769752	-1.65918	0.0105173	-1.10194	0.0231119
AT1G47520	transposable element gene			Cluster 1		0.571733	0.0397744	-1.08562	0.00823837	-1.42641	0.000431882	-1.65736	0.000171743	-1.99815	6.39887e-06
AT3G16400	nitrile specifier protein 1	ATMLP-470		Cluster 1		-0.122105	0.211516	-1.77544	5.81721e-10	-1.54084	3.66924e-10	-1.65333	7.97432e-10	-1.41874	5.93517e-10
AT2G15890	maternal effect embryo arrest 14	MEE14		Cluster 1		-0.281369	0.177641	-1.93133	3.26983e-06	-3.54294	2.02447e-08	-1.64996	1.00496e-05	-3.26157	3.47014e-08
AT2G45220	Plant invertase/pectin methylesterase inhibitor superfamily			Cluster 1		0.0446409	0.809947	-1.60364	7.2512e-07	-1.73709	4.49301e-08	-1.64828	3.5978e-07	-1.78173	2.34736e-08
AT2G37925	copper transporter 4	COPT4		Cluster 1		0.0082215	0.986947	-1.63828	0.00945424	-1.91408	0.00129671	-1.6465	0.0065047	-1.9223	0.000807837
AT2G31730	basic helix-loop-helix (bHLH) DNA-binding superfamily protein			Cluster 1		-0.18225	0.365842	-1.82729	4.19289e-05	-1.35085	1.96929e-05	-1.64504	7.13746e-05	-1.1686	4.83859e-05
AT3G02240	Encodes a root meristem growth factor (RGF). Belongs to a family of functionally redundant homologous peptides that are secreted, tyrosine-sulfated, and expressed mainly in the stem cell area and the innermost layer of central columella cells. RGFs /.../equired for maintenance of the root stem cell niche and transit amplifying cell proliferation. Members of this family include: At5g60810 (RGF1), …	RGF7		Cluster 1		0.446482	0.00453884	-1.19841	4.14408e-05	-0.836593	5.13029e-05	-1.64489	9.82578e-07	-1.28307	2.14397e-07
AT2G38760	annexin 3	ANNAT3		Cluster 1		0.698881	0.000152667	-0.945879	0.000172421	-0.721084	0.000161949	-1.64476	4.19047e-07	-1.41996	5.10983e-08
AT5G24490	30S ribosomal protein, putative			Cluster 1		-0.124167	0.54091	-1.76068	1.16386e-05	-1.69818	1.06743e-06	-1.63651	1.52033e-05	-1.57402	1.45792e-06
AT3G47620	TEOSINTE BRANCHED, cycloidea and PCF (TCP) 14	AtTCP14		Cluster 1		0.121524	0.310635	-1.51356	5.22351e-07	-0.886499	1.93155e-06	-1.63508	1.37435e-07	-1.00802	2.52763e-07
AT1G56045	Ribosomal protein L41 family			Cluster 1		0.108631	0.488331	-1.52156	5.34773e-07	-1.85508	1.13518e-08	-1.63019	1.73987e-07	-1.96371	4.54982e-09
AT1G01620	plasma membrane intrinsic protein 1C	PIP1C		Cluster 1		0.604227	0.000233786	-1.02589	9.82408e-07	-0.63756	3.2902e-05	-1.63011	8.93935e-09	-1.24179	2.77868e-08
AT3G57160	unknown protein; Has 3 Blast hits to 3 proteins in 1 species: Archae - 0; Bacteria - 0; Metazoa - 0; Fungi - 0; Plants - 3; Viruses - 0; Other Eukaryotes - 0 (source: NCBI BLink).			Cluster 1		0.175327	0.377837	-1.45172	0.000180263	-1.59088	9.5032e-06	-1.62705	3.62196e-05	-1.76621	1.48917e-06
AT1G18265	Protein of unknown function, DUF593			Cluster 1		0.0370872	0.947577	-1.58957	0.0185636	-1.83452	0.0031278	-1.62666	0.0119567	-1.8716	0.00175979
AT5G52250	Transducin/WD40 repeat-like superfamily protein	RUP1		Cluster 1		-0.577081	0.00453961	-2.20307	6.4161e-06	-2.64384	1.40419e-07	-1.62599	7.9837e-05	-2.06676	1.44286e-06
AT1G61275	U12; snRNA	U12		Cluster 1		0.0563337	0.928963	-1.56943	0.0321328	-1.11238	0.0509376	-1.62576	0.0200832	-1.16871	0.0300443
AT4G39650	gamma-glutamyl transpeptidase 2	GGT2		Cluster 1		2.6067	0.00258051	0.98382	0.239705	1.34882	0.0662654	-1.62288	0.0122743	-1.25787	0.0129268
AT1G08500	early nodulin-like protein 18	ENODL18		Cluster 1		0.268937	0.0589917	-1.35377	1.37993e-05	-2.65131	3.05005e-08	-1.62271	1.24702e-06	-2.92025	6.66706e-09
AT1G11730	Galactosyltransferase family protein			Cluster 1		0.0904736	0.724644	-1.53098	0.000390726	-1.6595	3.40648e-05	-1.62145	0.000140355	-1.74997	1.01386e-05
AT3G22830	heat shock transcription factor A6B	AT-HSFA6B		Cluster 1		-1.01861	0.000509297	-2.63982	2.4965e-05	-5.96012	1.87863e-06	-1.62121	0.00139458	-4.94151	1.04041e-05
AT3G21351	unknown protein; LOCATED IN: endomembrane system; BEST Arabidopsis thaliana protein match is: unknown protein (TAIR:AT3G21352.1).			Cluster 1		0.33457	0.292591	-1.28549	0.0108578	-0.718153	0.0370625	-1.62006	0.00141381	-1.05272	0.00197496
AT2G38390	Peroxidase superfamily protein			Cluster 1		0.648306	0.0005168	-0.970706	1.29332e-05	-1.77078	1.27999e-08	-1.61901	7.10828e-08	-2.41908	4.54004e-10
AT3G52060	Core-2/I-branching beta-1,6-N-acetylglucosaminyltransferase family protein			Cluster 1		-0.0106706	0.943494	-1.62966	3.43543e-08	-1.56025	5.32523e-09	-1.61899	2.29707e-08	-1.54958	4.11249e-09
AT1G43650	nodulin MtN21 /EamA-like transporter family protein			Cluster 1		0.243075	0.0426512	-1.37444	2.45458e-06	-1.42633	9.69498e-08	-1.61751	2.58209e-07	-1.6694	8.55247e-09
AT2G31070	TCP domain protein 10	TCP10		Cluster 1		-0.31321	0.318317	-1.92742	0.000788626	-1.68022	0.000263716	-1.61421	0.00225688	-1.36701	0.00110384
AT3G20940	cytochrome P450, family 705, subfamily A, polypeptide 30	CYP705A30		Cluster 1		0.294768	0.0366102	-1.31936	9.90618e-06	-1.59367	1.60996e-07	-1.61413	7.66881e-07	-1.88843	1.35597e-08
AT3G10020	unknown protein; FUNCTIONS IN: molecular_function unknown; INVOLVED IN: response to oxidative stress, anaerobic respiration; LOCATED IN: cellular_component unknown; EXPRESSED IN: 23 plant structures; EXPRESSED DURING: 13 growth stages; Has 47 Blast /.../o 47 proteins in 12 species: Archae - 0; Bacteria - 0; Metazoa - 1; Fungi - 0; Plants - 46; Viruses - 0; Other Eukaryotes - 0 (source: NCBI BLink…			Cluster 1		0.347503	0.0902717	-1.26584	0.00012629	-1.47044	5.67376e-06	-1.61334	8.27271e-06	-1.81794	3.51181e-07
AT4G22640	Bifunctional inhibitor/lipid-transfer protein/seed storage 2S albumin superfamily protein			Cluster 1		1.88649	0.000105909	0.276329	0.544746	0.286593	0.437806	-1.61016	0.000278593	-1.59989	1.90009e-05
AT4G14010	ralf-like 32	RALFL32		Cluster 1		-0.0414588	0.762293	-1.65088	3.43294e-07	-1.33138	8.2249e-08	-1.60942	2.43657e-07	-1.28992	6.54404e-08
AT3G54450	Major facilitator superfamily protein			Cluster 1		-0.794146	0.064482	-2.40158	0.00209442	-1.94263	0.000808823	-1.60743	0.0230991	-1.14849	0.026415
AT1G49860	glutathione S-transferase (class phi) 14	ATGSTF14		Cluster 1		0.530196	0.00254223	-1.07703	1.55151e-05	-1.91689	2.07492e-08	-1.60723	2.12664e-07	-2.44708	1.25272e-09
AT1G03457	RNA-binding (RRM/RBD/RNP motifs) family protein			Cluster 1		0.552874	0.0017401	-1.05319	0.000140495	-0.500418	0.0032777	-1.60606	1.35141e-06	-1.05329	1.40281e-06
AT5G44130	FASCICLIN-like arabinogalactan protein 13 precursor	FLA13		Cluster 1		1.43293	0.000388548	-0.170162	0.691704	-0.882537	0.0299716	-1.60309	0.000250861	-2.31547	3.86546e-06
AT3G25190	Vacuolar iron transporter (VIT) family protein			Cluster 1		0.126277	0.579157	-1.47503	6.46689e-06	-1.25494	7.58186e-06	-1.6013	2.0519e-06	-1.38121	2.08497e-06
AT2G04800	unknown protein; FUNCTIONS IN: molecular_function unknown; INVOLVED IN: N-terminal protein myristoylation; LOCATED IN: cellular_component unknown; EXPRESSED IN: hypocotyl, root; Has 4 Blast hits to 4 proteins in 1 species: Archae - 0; Bacteria - 0; /.../a - 0; Fungi - 0; Plants - 4; Viruses - 0; Other Eukaryotes - 0 (source: NCBI BLink).			Cluster 1		0.24684	0.0295899	-1.35236	1.30851e-06	-0.990483	6.87748e-07	-1.5992	1.35399e-07	-1.23732	2.67871e-08
AT1G49200	RING/U-box superfamily protein			Cluster 1		-0.549716	0.0556021	-2.14826	0.000183416	-1.79459	5.53476e-05	-1.59854	0.00160265	-1.24487	0.00117329
AT5G50140	Ankyrin repeat family protein			Cluster 1		3.0278	9.67796e-05	1.42978	0.0285719	1.13054	0.0525876	-1.59802	0.0012031	-1.89726	7.34511e-05
AT4G25225	unknown protein; LOCATED IN: endomembrane system; BEST Arabidopsis thaliana protein match is: unknown protein (TAIR:AT2G35736.2); Has 78 Blast hits to 78 proteins in 13 species: Archae - 0; Bacteria - 0; Metazoa - 0; Fungi - 0; Plants - 78; Viruses /.../ther Eukaryotes - 0 (source: NCBI BLink).			Cluster 1		-0.327597	0.0908667	-1.92452	1.67811e-05	-1.98155	1.1064e-06	-1.59692	6.33994e-05	-1.65395	4.70603e-06
AT5G56230	prenylated RAB acceptor 1.G2	PRA1.G2		Cluster 1		0.51063	0.0778649	-1.08436	0.0122956	-1.0602	0.0038811	-1.59499	0.000437566	-1.57083	5.94917e-05
AT3G04360	Calcium-dependent lipid-binding (CaLB domain) family protein			Cluster 1		0.197674	0.421676	-1.39622	0.000747401	-1.68055	3.76596e-05	-1.5939	0.000135308	-1.87822	5.60833e-06
AT1G65310	xyloglucan endotransglucosylase/hydrolase 17	ATXTH17		Cluster 1		-0.320286	0.0523435	-1.91185	2.5857e-06	-2.4075	4.59175e-08	-1.59157	9.83823e-06	-2.08721	1.36554e-07
AT4G14890	2Fe-2S ferredoxin-like superfamily protein	FdC2		Cluster 1		0.131726	0.701899	-1.45814	0.00465621	-1.45491	0.00106778	-1.58986	0.00163132	-1.58664	0.000283671
AT1G22740	RAB GTPase homolog G3B	RAB7		Cluster 1		-0.204185	0.0814321	-1.794	3.03501e-07	-2.15039	4.57785e-09	-1.58982	5.54167e-07	-1.94621	8.08709e-09
AT1G33930	P-loop containing nucleoside triphosphate hydrolases superfamily protein			Cluster 1		4.69916	0.000682256	3.11031	0.0130869	3.3657	0.00390811	-1.58885	0.0329161	-1.33346	0.0252263
AT5G62330	BEST Arabidopsis thaliana protein match is: Plant invertase/pectin methylesterase inhibitor superfamily protein (TAIR:AT5G62340.1); Has 9 Blast hits to 9 proteins in 2 species: Archae - 0; Bacteria - 0; Metazoa - 0; Fungi - 0; Plants - 9; Viruses - /.../er Eukaryotes - 0 (source: NCBI BLink).			Cluster 1		2.19223	0.000900941	0.605439	0.34578	-2.93671	0.00597445	-1.58679	0.00319356	-5.12894	2.51461e-05
ATMG00030	hypothetical protein	ORF107A		Cluster 1		-0.830684	8.18853e-06	-2.41687	1.48485e-09	-11.9319	2.60659e-07	-1.58618	5.23233e-08	-11.1012	4.27918e-07
AT5G67620	unknown protein; FUNCTIONS IN: molecular_function unknown; INVOLVED IN: N-terminal protein myristoylation; LOCATED IN: microtubule; BEST Arabidopsis thaliana protein match is: unknown protein (TAIR:AT5G62900.1); Has 1807 Blast hits to 1807 proteins /.../ species: Archae - 0; Bacteria - 0; Metazoa - 736; Fungi - 347; Plants - 385; Viruses - 0; Other Eukaryotes - 339 (source: NCBI BLink).			Cluster 1		0.523384	0.000670782	-1.06247	3.92974e-05	-1.15273	1.73933e-06	-1.58586	3.73289e-07	-1.67612	1.14128e-08
AT1G05385	photosystem II 11 kDa protein-related	LPA19		Cluster 1		0.537073	0.0813983	-1.04793	0.017564	-0.600562	0.0656373	-1.585	0.000558184	-1.13763	0.000652593
AT3G62920	unknown protein; Has 25 Blast hits to 25 proteins in 11 species: Archae - 0; Bacteria - 0; Metazoa - 0; Fungi - 0; Plants - 25; Viruses - 0; Other Eukaryotes - 0 (source: NCBI BLink).			Cluster 1		-0.022919	0.901047	-1.60762	1.73557e-05	-1.1683	8.6084e-06	-1.5847	1.1631e-05	-1.14538	4.96277e-06
AT5G19151	unknown protein; FUNCTIONS IN: molecular_function unknown; INVOLVED IN: biological_process unknown; LOCATED IN: endomembrane system; Has 30201 Blast hits to 17322 proteins in 780 species: Archae - 12; Bacteria - 1396; Metazoa - 17338; Fungi - 3422; /.../ - 5037; Viruses - 0; Other Eukaryotes - 2996 (source: NCBI BLink).			Cluster 1		0.385625	0.165101	-1.19771	0.0061096	-0.767026	0.0151644	-1.58334	0.000433319	-1.15265	0.000370559
AT3G48530	SNF1-related protein kinase regulatory subunit gamma 1	KING1		Cluster 1		0.469186	0.00101649	-1.11224	5.81044e-07	-0.568187	5.96322e-05	-1.58142	1.43323e-08	-1.03737	9.48936e-08
AT2G29180	unknown protein; FUNCTIONS IN: molecular_function unknown; INVOLVED IN: biological_process unknown; LOCATED IN: chloroplast thylakoid membrane; EXPRESSED IN: 23 plant structures; EXPRESSED DURING: 13 growth stages; Has 34 Blast hits to 33 proteins i /.../pecies: Archae - 0; Bacteria - 0; Metazoa - 0; Fungi - 0; Plants - 33; Viruses - 0; Other Eukaryotes - 1 (source: NCBI BLink).			Cluster 1		0.434587	0.318876	-1.14624	0.0508789	-1.3289	0.0124937	-1.58082	0.00595756	-1.76349	0.000915157
AT3G13432	unknown protein; FUNCTIONS IN: molecular_function unknown; INVOLVED IN: biological_process unknown; LOCATED IN: endomembrane system; Has 3 Blast hits to 3 proteins in 2 species: Archae - 0; Bacteria - 0; Metazoa - 0; Fungi - 0; Plants - 3; Viruses - /.../her Eukaryotes - 0 (source: NCBI BLink).			Cluster 1		0.466158	0.037424	-1.1146	0.00210131	-0.765084	0.00384269	-1.58076	5.86697e-05	-1.23124	2.41667e-05
AT3G61260	Remorin family protein			Cluster 1		0.426301	0.000829355	-1.15179	1.99523e-07	-1.30376	7.72488e-09	-1.57809	6.77698e-09	-1.73006	3.48766e-10
AT5G61590	Integrase-type DNA-binding superfamily protein			Cluster 1		-0.0739321	0.711262	-1.65184	1.27789e-05	-1.86728	4.15065e-07	-1.57791	1.25231e-05	-1.79335	3.89616e-07
AT4G12690	Plant protein of unknown function (DUF868)			Cluster 1		0.653689	0.00514922	-0.923241	0.00576203	-0.561966	0.0183049	-1.57693	3.75848e-05	-1.21566	1.30407e-05
AT5G50560	Protein of unknown function (DUF 3339)			Cluster 1		0.0173575	0.889648	-1.55804	3.88003e-07	-2.22124	2.45423e-09	-1.5754	1.82889e-07	-2.2386	1.39962e-09
AT1G55390	Cysteine/Histidine-rich C1 domain family protein			Cluster 1		1.2108	0.000740891	-0.353441	0.373299	-0.317619	0.315259	-1.56424	0.000256109	-1.52842	2.13536e-05
AT5G24040	Protein of unknown function (DUF295)			Cluster 1		1.02436	0.00604399	-0.538537	0.222533	-0.340287	0.342157	-1.5629	0.000656292	-1.36465	0.000227409
AT2G44735	BEST Arabidopsis thaliana protein match is: F-box family protein (TAIR:AT3G18720.1); Has 82 Blast hits to 82 proteins in 10 species: Archae - 0; Bacteria - 0; Metazoa - 0; Fungi - 0; Plants - 82; Viruses - 0; Other Eukaryotes - 0 (source: NCBI BLink).			Cluster 1		0.254474	0.352199	-1.30676	0.00254216	-4.57034	1.37015e-06	-1.56124	0.000362997	-4.82481	4.93011e-07
AT5G19970	unknown protein; Has 1807 Blast hits to 1807 proteins in 277 species: Archae - 0; Bacteria - 0; Metazoa - 736; Fungi - 347; Plants - 385; Viruses - 0; Other Eukaryotes - 339 (source: NCBI BLink).			Cluster 1		0.544599	0.018091	-1.016	0.00409381	-0.810621	0.00273742	-1.5606	6.98757e-05	-1.35522	1.05493e-05
AT5G03570	iron regulated 2; iron regulated 2	ATIREG2; IREG2		Cluster 1		1.42571	1.91738e-05	-0.132107	0.653317	-0.905406	0.00306756	-1.55781	1.131e-05	-2.33111	8.56457e-08
AT2G01580	unknown protein; BEST Arabidopsis thaliana protein match is: unknown protein (TAIR:AT3G07510.2); Has 129 Blast hits to 129 proteins in 12 species: Archae - 0; Bacteria - 0; Metazoa - 0; Fungi - 0; Plants - 129; Viruses - 0; Other Eukaryotes - 0 (sou /.../CBI BLink).			Cluster 1		0.167311	0.415681	-1.39003	0.000278438	-1.5237	1.64679e-05	-1.55734	5.76217e-05	-1.69101	2.58227e-06
AT1G14960	Polyketide cyclase/dehydrase and lipid transport superfamily protein			Cluster 1		0.256478	0.285299	-1.29948	0.000758264	-0.781361	0.00311633	-1.55595	0.000103054	-1.03784	0.000175706
AT4G39660	alanine:glyoxylate aminotransferase 2	AGT2		Cluster 1		0.382971	0.00453249	-1.17111	2.68365e-07	-1.28624	2.07492e-08	-1.55408	1.28051e-08	-1.66921	1.16853e-09
AT4G40010	SNF1-related protein kinase 2.7	SNRK2-7		Cluster 1		1.6356	8.02402e-06	0.0818489	0.784179	-0.466022	0.0759183	-1.55375	9.34013e-06	-2.10162	1.0544e-07
AT1G03700	Uncharacterised protein family (UPF0497)			Cluster 1		0.389069	0.0392897	-1.16233	0.000504866	-3.09444	4.04586e-07	-1.5514	2.01545e-05	-3.48351	6.75487e-08
AT5G14330	unknown protein; Has 8 Blast hits to 8 proteins in 2 species: Archae - 0; Bacteria - 0; Metazoa - 0; Fungi - 0; Plants - 8; Viruses - 0; Other Eukaryotes - 0 (source: NCBI BLink).			Cluster 1		1.01962	0.000437389	-0.530814	0.0335014	-1.21884	6.00445e-05	-1.55043	8.0278e-06	-2.23845	7.48631e-08
AT3G48390	MA3 domain-containing protein			Cluster 1		0.0329338	0.896524	-1.51645	0.000303921	-0.995436	0.000478274	-1.54939	0.000158304	-1.02837	0.000193357
AT2G15400	DNA-directed RNA polymerase family protein	RBP36B		Cluster 1		0.533003	0.0113944	-1.01006	0.00189283	-0.561911	0.0116264	-1.54306	2.46475e-05	-1.09491	1.77853e-05
AT3G51660	Tautomerase/MIF superfamily protein			Cluster 1		1.17057	0.000635973	-0.372275	0.32119	-1.49489	0.000959939	-1.54284	0.000192729	-2.66545	1.23542e-06
AT2G45550	cytochrome P450, family 76, subfamily C, polypeptide 4	CYP76C4		Cluster 1		1.35114	0.000537049	-0.191273	0.651777	-1.03321	0.0143415	-1.54241	0.00033595	-2.38435	3.7489e-06
AT1G66820	glycine-rich protein			Cluster 1		-0.178836	0.35915	-1.72093	4.86899e-05	-2.04583	1.3281e-06	-1.54209	8.44132e-05	-1.86699	2.04113e-06
AT4G25080	magnesium-protoporphyrin IX methyltransferase	CHLM		Cluster 1		0.481984	0.0114315	-1.05776	0.000564353	-0.666831	0.00172527	-1.53974	1.01996e-05	-1.14882	4.47615e-06
AT3G09940	monodehydroascorbate reductase	MDHAR		Cluster 1		0.914417	0.000154056	-0.62514	0.00501171	-0.5888	0.00259639	-1.53956	1.40954e-06	-1.50322	2.21184e-07
AT4G11300	Protein of unknown function (DUF793)			Cluster 1		0.140057	0.27022	-1.39898	3.57498e-06	-0.956148	3.64931e-06	-1.53904	7.61507e-07	-1.09621	3.63991e-07
AT1G78990	HXXXD-type acyl-transferase family protein			Cluster 1		-0.14794	0.36129	-1.68678	6.28652e-06	-1.4448	9.29475e-07	-1.53884	9.4767e-06	-1.29686	1.64001e-06
AT1G11185	other RNA			Cluster 1		0.0685312	0.749779	-1.46923	0.00016237	-1.58974	8.31177e-06	-1.53776	6.35927e-05	-1.65827	2.61857e-06
AT2G25680	molybdate transporter 1	MOT1		Cluster 1		1.81791	7.23082e-06	0.280532	0.363207	-0.366723	0.199995	-1.53738	1.52282e-05	-2.18464	1.47198e-07
AT5G07040	RING/U-box superfamily protein			Cluster 1		0.001582	0.995488	-1.53579	0.000195414	-1.61661	1.51054e-05	-1.53738	0.000116361	-1.61819	7.76311e-06
AT4G32210	succinate dehydrogenase 3-2	SDH3-2		Cluster 1		-0.0882859	0.584156	-1.6256	7.35856e-06	-1.49781	6.69039e-07	-1.53731	7.44511e-06	-1.40953	6.68282e-07
AT4G29240	Leucine-rich repeat (LRR) family protein			Cluster 1		-0.0990512	0.797319	-1.6351	0.00453056	-1.36774	0.00221439	-1.53605	0.00493898	-1.26869	0.00251326
AT5G03550	BEST Arabidopsis thaliana protein match is: TRAF-like family protein (TAIR:AT2G42460.1); Has 137 Blast hits to 125 proteins in 2 species: Archae - 0; Bacteria - 0; Metazoa - 0; Fungi - 0; Plants - 137; Viruses - 0; Other Eukaryotes - 0 (source: NCBI /.../).			Cluster 1		0.467852	0.195541	-1.06706	0.0386417	-1.45897	0.00310731	-1.53491	0.00290691	-1.92682	0.000145216
AT4G39070	B-box zinc finger family protein			Cluster 1		-0.351294	0.00798764	-1.88238	1.4468e-07	-1.97764	4.32464e-09	-1.53108	6.35484e-07	-1.62634	2.08548e-08
AT5G65158	Lipase/lipooxygenase, PLAT/LH2 family protein			Cluster 1		1.5673	0.00076226	0.0374063	0.942843	-0.962494	0.0457957	-1.52989	0.000775916	-2.52979	8.73377e-06
AT1G66350	RGA-like 1	RGL1		Cluster 1		0.115672	0.478412	-1.41392	3.39034e-05	-1.31919	3.34492e-06	-1.52959	8.95271e-06	-1.43486	6.06013e-07
AT5G42200	RING/U-box superfamily protein			Cluster 1		0.595701	0.00855009	-0.933765	0.00468711	-1.73887	1.93761e-05	-1.52947	4.15326e-05	-2.33457	3.61753e-07
AT2G19210	Leucine-rich repeat transmembrane protein kinase protein			Cluster 1		3.81041	9.95655e-05	2.28149	0.00598474	2.3341	0.00239005	-1.52893	0.00258415	-1.47632	0.000535303
AT5G39480	F-box family protein			Cluster 1		2.7361	0.000452927	1.20741	0.0861399	0.851893	0.176687	-1.52869	0.00492072	-1.88421	0.000345996
AT3G21260	Glycolipid transfer protein (GLTP) family protein	GLTP3		Cluster 1		-0.187514	0.155477	-1.71496	1.09593e-06	-1.22269	4.70653e-07	-1.52745	2.0484e-06	-1.03518	1.49014e-06
AT5G54700	Ankyrin repeat family protein			Cluster 1		2.06238	2.9743e-05	0.538635	0.179927	0.225015	0.527804	-1.52375	0.00012493	-1.83737	2.99705e-06
AT5G47980	HXXXD-type acyl-transferase family protein			Cluster 1		-0.0292624	0.902288	-1.55297	0.000123053	-1.89024	3.41114e-06	-1.52371	9.37233e-05	-1.86098	2.31849e-06
AT1G62770	Plant invertase/pectin methylesterase inhibitor superfamily protein			Cluster 1		0.109864	0.359606	-1.41374	1.03661e-06	-1.44536	4.73064e-08	-1.52361	2.72648e-07	-1.55523	1.1436e-08
AT5G02502	Oligosaccaryltransferase			Cluster 1		0.225283	0.109306	-1.29601	1.50219e-05	-1.81956	1.08703e-07	-1.52129	1.70145e-06	-2.04484	1.64902e-08
AT4G38690	PLC-like phosphodiesterases superfamily protein			Cluster 1		0.861433	0.00917898	-0.659413	0.106505	-0.54468	0.101374	-1.52085	0.000494032	-1.40611	0.000103093
AT5G42500	Disease resistance-responsive (dirigent-like protein) family protein			Cluster 1		0.327078	0.0238797	-1.19173	2.67176e-05	-2.42673	3.21825e-08	-1.51881	1.34695e-06	-2.7538	5.05802e-09
AT5G38520	alpha/beta-Hydrolases superfamily protein			Cluster 1		-0.417929	0.43465	-1.93633	0.0132049	-2.60911	0.00103204	-1.5184	0.0379495	-2.19118	0.00315969
AT5G39530	Protein of unknown function (DUF1997)			Cluster 1		0.819742	0.10247	-0.69774	0.255682	-0.303987	0.545225	-1.51748	0.00965116	-1.12373	0.013208
AT1G05660	Pectin lyase-like superfamily protein			Cluster 1		1.46661	0.000218178	-0.050343	0.905307	-0.862741	0.0250185	-1.51695	0.000220519	-2.32935	1.98916e-06
AT1G62045	BEST Arabidopsis thaliana protein match is: ankyrin repeat family protein (TAIR:AT1G11740.1); Has 26 Blast hits to 26 proteins in 7 species: Archae - 0; Bacteria - 0; Metazoa - 0; Fungi - 0; Plants - 26; Viruses - 0; Other Eukaryotes - 0 (source: NC /.../nk).			Cluster 1		0.0239395	0.911531	-1.49165	9.42499e-05	-1.61387	4.56347e-06	-1.51559	4.77515e-05	-1.63781	1.94938e-06
AT2G19410	U-box domain-containing protein kinase family protein			Cluster 1		2.01015	1.14203e-06	0.495079	0.0757943	0.311732	0.188493	-1.51507	4.35568e-06	-1.69842	1.00874e-07
AT3G53130	Cytochrome P450 superfamily protein	LUT1		Cluster 1		0.184327	0.60003	-1.32631	0.00739239	-0.951619	0.0111298	-1.51064	0.00190638	-1.13595	0.00186343
AT3G09220	laccase 7	LAC7		Cluster 1		-0.341022	0.018348	-1.85162	3.21862e-08	-1.97862	1.76804e-09	-1.5106	1.32599e-07	-1.6376	8.53146e-09
AT1G15260	unknown protein; BEST Arabidopsis thaliana protein match is: unknown protein (TAIR:AT3G16070.1); Has 28 Blast hits to 28 proteins in 7 species: Archae - 0; Bacteria - 0; Metazoa - 0; Fungi - 0; Plants - 28; Viruses - 0; Other Eukaryotes - 0 (source: /.../BLink).			Cluster 1		-0.701899	0.188455	-2.21034	0.00572039	-2.52615	0.000761619	-1.50844	0.0409964	-1.82425	0.00770558
AT2G38140	plastid-specific ribosomal protein 4	PSRP4		Cluster 1		0.143981	0.228831	-1.364	2.6083e-06	-1.27462	2.25418e-07	-1.50798	5.13701e-07	-1.4186	3.2392e-08
AT1G10800	unknown protein; FUNCTIONS IN: molecular_function unknown; INVOLVED IN: biological_process unknown; LOCATED IN: endomembrane system; EXPRESSED IN: inflorescence meristem, hypocotyl, root, flower; EXPRESSED DURING: petal differentiation and expansion /.../; Has 23 Blast hits to 23 proteins in 9 species: Archae - 0; Bacteria - 0; Metazoa - 0; Fungi - 0; Plants - 22; Viruses - 0; Other Eukaryotes - …			Cluster 1		-0.145693	0.755223	-1.65339	0.00883817	-1.28032	0.00916702	-1.5077	0.011569	-1.13463	0.0137603
AT2G40080	Protein of unknown function (DUF1313)	ELF4		Cluster 1		-0.434643	0.000369264	-1.93885	1.48485e-09	-5.16414	1.02864e-11	-1.50421	1.07016e-08	-4.7295	2.01153e-11
AT3G50470	homolog of RPW8 3	HR3		Cluster 1		1.61471	0.00344266	0.112084	0.860127	0.468996	0.328895	-1.50262	0.00449654	-1.14571	0.00416346
AT2G28160	FER-like regulator of iron uptake	FIT1		Cluster 1		0.770588	0.000639145	-0.728437	0.0035205	-1.45545	4.68493e-06	-1.49903	4.10503e-06	-2.22604	2.52328e-08
AT3G45430	Concanavalin A-like lectin protein kinase family protein			Cluster 1		1.20213	3.14534e-05	-0.296711	0.259055	-0.647568	0.00892767	-1.49884	9.43215e-06	-1.8497	1.41401e-07
AT3G19230	Leucine-rich repeat (LRR) family protein			Cluster 1		0.334217	0.579121	-1.16227	0.103518	-1.93636	0.00829742	-1.49649	0.0276977	-2.27058	0.0016823
AT5G45730	Cysteine/Histidine-rich C1 domain family protein			Cluster 1		0.473425	0.0299575	-1.02161	0.00278838	-1.57513	3.29834e-05	-1.49504	6.25244e-05	-2.04856	9.00224e-07
AT3G02885	GAST1 protein homolog 5	GASA5		Cluster 1		-0.617032	0.000195409	-2.11145	2.05965e-07	-2.95992	2.41152e-09	-1.49442	3.82982e-06	-2.34289	1.92872e-08
AT3G15250	unknown protein; BEST Arabidopsis thaliana protein match is: unknown protein (TAIR:AT1G53163.1); Has 409 Blast hits to 218 proteins in 63 species: Archae - 0; Bacteria - 22; Metazoa - 178; Fungi - 77; Plants - 38; Viruses - 1; Other Eukaryotes - 93 /.../e: NCBI BLink).			Cluster 1		0.0497256	0.851933	-1.4387	0.000696957	-1.19136	0.000289947	-1.48843	0.000327214	-1.24108	0.000105592
AT5G55790	unknown protein; BEST Arabidopsis thaliana protein match is: unknown protein (TAIR:AT1G45163.1); Has 1807 Blast hits to 1807 proteins in 277 species: Archae - 0; Bacteria - 0; Metazoa - 736; Fungi - 347; Plants - 385; Viruses - 0; Other Eukaryotes - /.../source: NCBI BLink).			Cluster 1		0.311612	0.0553494	-1.17678	0.000141085	-0.802022	0.000197293	-1.48839	8.27898e-06	-1.11363	2.87603e-06
AT1G72200	RING/U-box superfamily protein			Cluster 1		0.00886571	0.960563	-1.47932	8.11458e-06	-1.57107	3.32575e-07	-1.48818	4.47927e-06	-1.57994	1.66718e-07
AT1G16150	wall associated kinase-like 4	WAKL4		Cluster 1		1.09098	0.000591917	-0.397075	0.240675	-0.2017	0.448266	-1.48806	0.000119701	-1.29268	2.25333e-05
AT1G35430	unknown protein; FUNCTIONS IN: molecular_function unknown; INVOLVED IN: biological_process unknown; LOCATED IN: mitochondrion; EXPRESSED IN: 22 plant structures; EXPRESSED DURING: 13 growth stages; BEST Arabidopsis thaliana protein match is: unknown /.../in (TAIR:AT4G09170.1); Has 23 Blast hits to 23 proteins in 5 species: Archae - 0; Bacteria - 0; Metazoa - 0; Fungi - 0; Plants - 23; Viruses - 0…			Cluster 1		0.403931	0.0887203	-1.08178	0.00470368	-0.705507	0.00875058	-1.48571	0.000236438	-1.10944	0.000107448
AT2G29125	ROTUNDIFOLIA like 2	RTFL2		Cluster 1		-0.335875	0.402012	-1.82093	0.00705018	-1.43507	0.00353016	-1.48506	0.0187047	-1.0992	0.0150033
AT5G55360	MBOAT (membrane bound O-acyl transferase) family protein			Cluster 1		-0.41574	0.327409	-1.9003	0.0034529	-3.87373	3.16073e-05	-1.48456	0.01346	-3.45799	7.56863e-05
AT5G47950	HXXXD-type acyl-transferase family protein			Cluster 1		0.400321	0.00020739	-1.08264	4.27405e-07	-1.41636	3.10895e-09	-1.48296	1.00705e-08	-1.81668	1.30183e-10
AT3G05800	AtBS1(activation-tagged BRI1 suppressor 1)-interacting factor 1	AIF1		Cluster 1		-0.115827	0.627072	-1.59711	0.000300103	-2.69292	2.0807e-06	-1.48128	0.000381776	-2.5771	2.11343e-06
AT2G01818	PLATZ transcription factor family protein			Cluster 1		0.257281	0.103805	-1.22338	6.81615e-05	-0.919313	4.78979e-05	-1.48066	6.06475e-06	-1.17659	1.58658e-06
AT2G31585	other RNA			Cluster 1		0.170815	0.166903	-1.30887	4.75828e-06	-1.00812	1.992e-06	-1.47969	7.70235e-07	-1.17893	1.56804e-07
AT4G37010	centrin 2	CEN2		Cluster 1		-0.0323244	0.821744	-1.50919	3.43294e-07	-1.10866	3.09196e-07	-1.47686	2.44025e-07	-1.07634	2.62835e-07
AT1G51355	unknown protein; FUNCTIONS IN: molecular_function unknown; INVOLVED IN: biological_process unknown; LOCATED IN: chloroplast; BEST Arabidopsis thaliana protein match is: unknown protein (TAIR:AT3G20898.1); Has 52 Blast hits to 52 proteins in 9 specie /.../hae - 0; Bacteria - 0; Metazoa - 2; Fungi - 0; Plants - 50; Viruses - 0; Other Eukaryotes - 0 (source: NCBI BLink).			Cluster 1		-0.252616	0.400555	-1.72632	0.000797262	-1.31476	0.000633478	-1.4737	0.00190609	-1.06214	0.00233573
AT1G17190	glutathione S-transferase tau 26	ATGSTU26		Cluster 1		0.556706	2.57607e-05	-0.916968	4.92202e-07	-1.69672	3.89137e-10	-1.47367	3.34868e-09	-2.25343	1.47708e-11
AT2G02630	Cysteine/Histidine-rich C1 domain family protein			Cluster 1		0.644838	0.0155947	-0.825999	0.0246776	-1.0967	0.00142675	-1.47084	0.000257823	-1.74153	7.65285e-06
AT1G21210	wall associated kinase 4	WAK4		Cluster 1		1.90607	2.67833e-06	0.438366	0.123134	-0.214088	0.415034	-1.4677	9.32363e-06	-2.12015	6.7965e-08
AT5G50665	unknown protein; BEST Arabidopsis thaliana protein match is: unknown protein (TAIR:AT5G50565.2); Has 6 Blast hits to 6 proteins in 1 species: Archae - 0; Bacteria - 0; Metazoa - 0; Fungi - 0; Plants - 6; Viruses - 0; Other Eukaryotes - 0 (source: NC /.../nk).			Cluster 1		0.441473	0.161453	-1.02274	0.0231476	-0.929139	0.0125726	-1.46421	0.00137009	-1.37061	0.000335604
AT1G49030	PLAC8 family protein			Cluster 1		1.96506	5.19232e-05	0.503602	0.219575	0.738565	0.0332355	-1.46146	0.000254976	-1.2265	5.81944e-05
AT3G62740	beta glucosidase 7	BGLU7		Cluster 1		0.0898928	0.562436	-1.37056	1.25599e-05	-2.18847	4.87198e-08	-1.46045	3.93032e-06	-2.27836	1.81534e-08
AT3G55150	exocyst subunit exo70 family protein H1	ATEXO70H1		Cluster 1		1.26542	3.89359e-05	-0.19416	0.476781	0.11817	0.580825	-1.45958	1.60324e-05	-1.14725	5.87205e-06
AT3G23840	HXXXD-type acyl-transferase family protein			Cluster 1		0.535227	0.185807	-0.92391	0.0786107	-1.96259	0.00117389	-1.45914	0.00490421	-2.49782	6.79504e-05
AT1G44050	Cysteine/Histidine-rich C1 domain family protein			Cluster 1		1.51649	8.31493e-05	0.057803	0.879475	-0.733327	0.0348137	-1.45869	0.000117201	-2.24982	8.87465e-07
AT2G40085	unknown protein; Has 35333 Blast hits to 34131 proteins in 2444 species: Archae - 798; Bacteria - 22429; Metazoa - 974; Fungi - 991; Plants - 531; Viruses - 0; Other Eukaryotes - 9610 (source: NCBI BLink).			Cluster 1		0.152812	0.546649	-1.30381	0.00145612	-1.63551	5.63599e-05	-1.45663	0.000362101	-1.78832	1.17245e-05
AT1G11490	zinc finger (C2H2 type) family protein			Cluster 1		1.03879	0.00733513	-0.414044	0.361017	-0.235384	0.52627	-1.45284	0.00135828	-1.27418	0.000488131
AT3G46810	Cysteine/Histidine-rich C1 domain family protein			Cluster 1		0.821171	0.00920531	-0.63131	0.111795	-1.72472	0.000401637	-1.45248	0.000586695	-2.54589	3.42581e-06
AT2G34350	Nodulin-like / Major Facilitator Superfamily protein			Cluster 1		0.445465	0.153155	-1.00488	0.02934	-0.676937	0.0457745	-1.45034	0.00192504	-1.1224	0.00101887
AT4G32870	Polyketide cyclase/dehydrase and lipid transport superfamily protein			Cluster 1		0.655314	0.000288261	-0.795003	0.000490082	-0.861252	3.82799e-05	-1.45032	9.0726e-07	-1.51657	3.78055e-08
AT2G38465	unknown protein; FUNCTIONS IN: molecular_function unknown; INVOLVED IN: biological_process unknown; LOCATED IN: plasma membrane; EXPRESSED IN: 21 plant structures; EXPRESSED DURING: 11 growth stages; Has 16 Blast hits to 16 proteins in 8 species: Ar /.../ 0; Bacteria - 0; Metazoa - 0; Fungi - 0; Plants - 16; Viruses - 0; Other Eukaryotes - 0 (source: NCBI BLink).			Cluster 1		-0.44075	0.0508053	-1.89077	6.74465e-05	-4.44242	3.58301e-07	-1.45002	0.00048706	-4.00167	7.99857e-07
AT1G58037	Cysteine/Histidine-rich C1 domain family protein			Cluster 1		0.540049	0.0732046	-0.906724	0.0383462	-1.21478	0.00274882	-1.44677	0.00136583	-1.75483	5.0869e-05
AT4G14640	calmodulin 8	CAM8		Cluster 1		0.912284	0.00012932	-0.534228	0.0344517	-0.465393	0.0214723	-1.44651	8.60416e-06	-1.37768	5.43607e-07
AT3G43890	Cysteine/Histidine-rich C1 domain family protein			Cluster 1		1.86704	2.47318e-05	0.421717	0.238341	-0.194049	0.56265	-1.44533	8.42698e-05	-2.06109	8.93747e-07
AT2G29995	unknown protein; FUNCTIONS IN: molecular_function unknown; INVOLVED IN: biological_process unknown; LOCATED IN: endomembrane system; EXPRESSED IN: 15 plant structures; EXPRESSED DURING: 6 growth stages; BEST Arabidopsis thaliana protein match is: un /.../protein (TAIR:AT1G07175.1); Has 14 Blast hits to 14 proteins in 3 species: Archae - 0; Bacteria - 0; Metazoa - 0; Fungi - 0; Plants - 14; Viruse…			Cluster 1		0.514431	0.00149162	-0.928554	0.000157969	-1.03758	7.2495e-06	-1.44298	1.19052e-06	-1.55201	3.79285e-08
AT5G03552	MIR822a; miRNA	MIR822A		Cluster 1		0.781426	0.000152633	-0.65945	0.00433878	-0.373048	0.024901	-1.44088	2.40051e-06	-1.15447	6.24251e-07
AT1G55240	Family of unknown function (DUF716)			Cluster 1		-0.320867	0.0602302	-1.7607	1.02006e-05	-1.43534	1.98475e-06	-1.43983	4.42403e-05	-1.11447	1.68439e-05
AT2G43390	unknown protein; Has 7 Blast hits to 7 proteins in 3 species: Archae - 0; Bacteria - 0; Metazoa - 0; Fungi - 0; Plants - 7; Viruses - 0; Other Eukaryotes - 0 (source: NCBI BLink).			Cluster 1		-0.182535	0.430355	-1.62082	0.000204022	-2.10967	4.97201e-06	-1.43828	0.000377745	-1.92713	7.93866e-06
AT1G64910	UDP-Glycosyltransferase superfamily protein			Cluster 1		1.18558	0.00420234	-0.252343	0.615723	-1.40985	0.0089717	-1.43792	0.00254552	-2.59544	2.1922e-05
AT1G64200	vacuolar H+-ATPase subunit E isoform 3	VHA-E3		Cluster 1		0.551655	0.000253221	-0.884532	2.2745e-05	-0.522375	0.000239832	-1.43619	1.12428e-07	-1.07403	7.64579e-08
AT3G62650	unknown protein; BEST Arabidopsis thaliana protein match is: unknown protein (TAIR:AT2G47485.1); Has 35333 Blast hits to 34131 proteins in 2444 species: Archae - 798; Bacteria - 22429; Metazoa - 974; Fungi - 991; Plants - 531; Viruses - 0; Other Euk /.../s - 9610 (source: NCBI BLink).			Cluster 1		0.246401	0.0228991	-1.18813	5.70315e-07	-0.891308	4.85082e-07	-1.43453	5.25755e-08	-1.13771	1.89067e-08
AT1G53940	GDSL-motif lipase 2	GLIP2		Cluster 1		1.47587	2.42738e-05	0.0427798	0.894385	-0.352204	0.176046	-1.43309	2.96536e-05	-1.82808	4.18599e-07
AT3G47070	LOCATED IN: thylakoid, chloroplast thylakoid membrane, chloroplast, chloroplast envelope; EXPRESSED IN: 22 plant structures; EXPRESSED DURING: 13 growth stages; CONTAINS InterPro DOMAIN/s: Thylakoid soluble phosphoprotein TSP9 (InterPro:IPR021584); /.../ Blast hits to 37 proteins in 10 species: Archae - 0; Bacteria - 0; Metazoa - 0; Fungi - 0; Plants - 37; Viruses - 0; Other Eukaryotes - 0 (sourc…			Cluster 1		-0.00978192	0.985188	-1.44071	0.0235584	-1.53817	0.00580577	-1.43093	0.018201	-1.52839	0.00406099
AT5G28770	bZIP transcription factor family protein	BZO2H3		Cluster 1		-0.126957	0.440924	-1.55651	2.69739e-06	-1.4463	3.61759e-07	-1.42956	3.93032e-06	-1.31934	6.04257e-07
AT5G13980	Glycosyl hydrolase family 38 protein			Cluster 1		0.501628	0.00036213	-0.926295	1.86e-06	-0.569636	3.378e-05	-1.42792	2.00789e-08	-1.07126	3.62214e-08
AT1G30210	TEOSINTE BRANCHED 1, cycloidea, and PCF family 24	TCP24		Cluster 1		0.141173	0.328959	-1.28499	1.86022e-05	-2.31558	3.91886e-08	-1.42616	3.81303e-06	-2.45676	1.22426e-08
AT2G25210	Ribosomal protein L39 family protein			Cluster 1		0.196419	0.102144	-1.22703	2.59373e-07	-1.59673	3.29359e-09	-1.42344	4.14177e-08	-1.79315	7.99984e-10
AT5G23950	Calcium-dependent lipid-binding (CaLB domain) family protein			Cluster 1		-0.0226158	0.900611	-1.44477	2.64172e-05	-1.54632	1.04836e-06	-1.42215	1.76816e-05	-1.5237	6.116e-07
AT1G25250	indeterminate(ID)-domain 16	AtIDD16		Cluster 1		0.212927	0.547724	-1.20901	0.0162762	-1.31668	0.00294209	-1.42194	0.00390772	-1.52961	0.000474616
AT4G13840	HXXXD-type acyl-transferase family protein			Cluster 1		0.00614797	0.987901	-1.41572	0.00652664	-1.29736	0.00251627	-1.42187	0.00438766	-1.30351	0.00149158
AT2G06850	xyloglucan endotransglucosylase/hydrolase 4	EXGT-A1		Cluster 1		0.463696	0.000573633	-0.955851	3.94788e-06	-0.912103	6.61744e-07	-1.41955	5.23233e-08	-1.3758	4.98743e-09
AT1G19960	BEST Arabidopsis thaliana protein match is: transmembrane receptors (TAIR:AT2G32140.1); Has 41 Blast hits to 41 proteins in 17 species: Archae - 0; Bacteria - 2; Metazoa - 23; Fungi - 0; Plants - 11; Viruses - 0; Other Eukaryotes - 5 (source: NCBI BLink).			Cluster 1		-1.64122	2.11686e-05	-3.0601	8.54339e-06	-2.82298	5.54228e-07	-1.41887	0.00525233	-1.18175	0.00272505
AT5G44572	unknown protein; FUNCTIONS IN: molecular_function unknown; INVOLVED IN: biological_process unknown; LOCATED IN: endomembrane system; Has 7 Blast hits to 7 proteins in 2 species: Archae - 0; Bacteria - 0; Metazoa - 0; Fungi - 0; Plants - 7; Viruses - /.../her Eukaryotes - 0 (source: NCBI BLink).			Cluster 1		0.919976	0.0231585	-0.498765	0.313104	-0.240143	0.550015	-1.41874	0.00333962	-1.16012	0.00204217
AT5G35870	unknown protein; BEST Arabidopsis thaliana protein match is: unknown protein (TAIR:AT2G04480.1); Has 1807 Blast hits to 1807 proteins in 277 species: Archae - 0; Bacteria - 0; Metazoa - 736; Fungi - 347; Plants - 385; Viruses - 0; Other Eukaryotes - /.../source: NCBI BLink).			Cluster 1		1.09181	0.0478087	-0.318979	0.631495	-1.7834	0.0133848	-1.41079	0.0165435	-2.87521	0.000162612
AT5G46090	Protein of unknown function (DUF679)			Cluster 1		0.349749	0.0163803	-1.06059	7.11044e-05	-2.34295	4.99174e-08	-1.41034	2.32019e-06	-2.6927	6.37086e-09
AT3G29780	ralf-like 27	RALFL27		Cluster 1		-0.309255	0.289973	-1.71858	0.0011226	-3.16077	1.13171e-05	-1.40932	0.00362137	-2.85151	2.34194e-05
AT1G50560	cytochrome P450, family 705, subfamily A, polypeptide 25	CYP705A25		Cluster 1		0.553182	0.000415712	-0.855299	7.71183e-05	-1.04927	1.65837e-06	-1.40848	3.24627e-07	-1.60245	8.09982e-09
AT5G49440	unknown protein; Has 30201 Blast hits to 17322 proteins in 780 species: Archae - 12; Bacteria - 1396; Metazoa - 17338; Fungi - 3422; Plants - 5037; Viruses - 0; Other Eukaryotes - 2996 (source: NCBI BLink).			Cluster 1		0.25778	0.014658	-1.14964	1.55212e-07	-8.24509	3.85676e-09	-1.40742	1.45306e-08	-8.50287	2.24872e-09
AT5G45500	RNI-like superfamily protein			Cluster 1		0.495076	7.53432e-05	-0.911654	4.12097e-07	-0.606045	2.72999e-06	-1.40673	4.35958e-09	-1.10112	3.89476e-09
AT3G48660	Protein of unknown function (DUF 3339)			Cluster 1		0.252409	0.230077	-1.15376	0.00126625	-1.17139	0.000151394	-1.40617	0.000139081	-1.4238	9.79043e-06
AT1G18200	RAB GTPase homolog A6B	AtRABA6b		Cluster 1		0.436666	0.0229432	-0.967149	0.00133318	-1.12843	6.54857e-05	-1.40381	2.79182e-05	-1.5651	8.91535e-07
AT1G75190	unknown protein; Has 7306 Blast hits to 3858 proteins in 279 species: Archae - 15; Bacteria - 134; Metazoa - 3314; Fungi - 546; Plants - 228; Viruses - 207; Other Eukaryotes - 2862 (source: NCBI BLink).			Cluster 1		0.107204	0.623006	-1.29588	0.000416208	-1.09942	0.000149222	-1.40308	0.000120711	-1.20662	2.84688e-05
AT1G78860	D-mannose binding lectin protein with Apple-like carbohydrate-binding domain			Cluster 1		0.875317	0.000452545	-0.526764	0.0475249	-0.883011	0.000917156	-1.40208	2.31479e-05	-1.75833	3.67278e-07
AT3G43850	unknown protein; FUNCTIONS IN: molecular_function unknown; INVOLVED IN: biological_process unknown; LOCATED IN: vacuole; BEST Arabidopsis thaliana protein match is: unknown protein (TAIR:AT5G21940.1); Has 215 Blast hits to 215 proteins in 19 species /.../ae - 0; Bacteria - 0; Metazoa - 0; Fungi - 0; Plants - 213; Viruses - 0; Other Eukaryotes - 2 (source: NCBI BLink).			Cluster 1		0.941381	0.0576042	-0.460575	0.438372	-1.29568	0.0283004	-1.40196	0.0109675	-2.23706	0.000289852
AT1G63600	Receptor-like protein kinase-related family protein			Cluster 1		1.74705	9.7045e-05	0.3451	0.386158	0.109276	0.758956	-1.40195	0.000313515	-1.63777	1.05331e-05
AT5G63660	Scorpion toxin-like knottin superfamily protein	LCR74		Cluster 1		-0.0428234	0.770098	-1.44361	3.67235e-06	-1.80025	4.90355e-08	-1.40079	2.88209e-06	-1.75743	3.47014e-08
AT5G40330	myb domain protein 23	MYB23		Cluster 1		0.139258	0.676069	-1.26047	0.00843927	-2.53458	5.66851e-05	-1.39973	0.00278384	-2.67384	1.99822e-05
AT2G44790	uclacyanin 2	UCC2		Cluster 1		0.891999	0.000182319	-0.501522	0.00717299	-1.12986	4.85301e-06	-1.39352	1.02697e-06	-2.02186	8.85149e-09
AT3G52540	ovate family protein 18	ATOFP18		Cluster 1		-0.1391	0.695341	-1.53054	0.00332617	-2.40902	6.61894e-05	-1.39144	0.00451552	-2.26992	7.70909e-05
AT5G15265	unknown protein; FUNCTIONS IN: molecular_function unknown; INVOLVED IN: biological_process unknown; LOCATED IN: endomembrane system; Has 5 Blast hits to 5 proteins in 3 species: Archae - 0; Bacteria - 0; Metazoa - 0; Fungi - 0; Plants - 5; Viruses - /.../her Eukaryotes - 0 (source: NCBI BLink).			Cluster 1		0.696681	0.00276062	-0.693776	0.0192464	-0.871001	0.00124472	-1.39046	5.67748e-05	-1.56768	1.51042e-06
AT1G66280	Glycosyl hydrolase superfamily protein	BGLU22		Cluster 1		0.883795	2.8069e-05	-0.505672	0.00133432	-0.397773	0.00450865	-1.38947	1.1256e-07	-1.28157	7.18542e-08
AT1G71790	Subunits of heterodimeric actin filament capping protein Capz superfamily			Cluster 1		0.243379	0.0287292	-1.14574	2.24684e-06	-0.983851	4.98125e-07	-1.38912	1.74052e-07	-1.22723	2.06214e-08
AT4G38470	ACT-like protein tyrosine kinase family protein			Cluster 1		-0.651146	0.00701422	-2.03877	5.15192e-07	-1.81344	2.68855e-07	-1.38763	1.35257e-05	-1.16229	1.98748e-05
AT1G30520	acyl-activating enzyme 14	AAE14		Cluster 1		-0.0897056	0.658137	-1.47671	8.25534e-05	-1.60073	4.38448e-06	-1.387	8.89979e-05	-1.51102	4.27914e-06
AT1G13140	cytochrome P450, family 86, subfamily C, polypeptide 3	CYP86C3		Cluster 1		0.41903	0.157401	-0.965236	0.0217656	-6.09699	1.3573e-06	-1.38427	0.00125888	-6.51602	4.47868e-07
AT5G62865	unknown protein; BEST Arabidopsis thaliana protein match is: unknown protein (TAIR:AT3G48020.1).			Cluster 1		0.472661	0.00661734	-0.908511	0.000556618	-1.36932	3.90527e-06	-1.38117	6.17661e-06	-1.84199	6.72554e-08
AT1G52240	RHO guanyl-nucleotide exchange factor 11	ATROPGEF11		Cluster 1		-0.331557	0.00783837	-1.7109	2.4062e-07	-1.82783	6.12196e-09	-1.37934	1.13161e-06	-1.49627	3.07822e-08
AT2G48140	Bifunctional inhibitor/lipid-transfer protein/seed storage 2S albumin superfamily protein	EDA4		Cluster 1		0.13503	0.288723	-1.24358	1.92066e-06	-1.52275	3.28715e-08	-1.37861	4.07389e-07	-1.65778	8.08709e-09
AT5G11550	ARM repeat superfamily protein			Cluster 1		0.0367266	0.836588	-1.33946	3.92697e-05	-1.2533	4.56197e-06	-1.37618	1.71557e-05	-1.29003	1.54846e-06
AT1G68825	ROTUNDIFOLIA like 15	DVL5		Cluster 1		-0.0177106	0.9348	-1.38897	0.000118446	-1.19429	2.82138e-05	-1.37126	7.96719e-05	-1.17658	1.62826e-05
AT3G06130	Heavy metal transport/detoxification superfamily protein			Cluster 1		0.208116	0.00908862	-1.1623	2.33734e-08	-1.00342	4.57785e-09	-1.37042	2.87998e-09	-1.21153	4.40354e-10
AT5G58360	ovate family protein 3	ATOFP3		Cluster 1		0.360794	0.273012	-1.00881	0.0342709	-0.784551	0.0309784	-1.3696	0.00385482	-1.14534	0.00153391
AT1G32470	Single hybrid motif superfamily protein			Cluster 1		-0.179219	0.647401	-1.54795	0.00479157	-1.56903	0.00106027	-1.36873	0.00793612	-1.38981	0.00191509
AT4G20040	Pectin lyase-like superfamily protein			Cluster 1		0.0478322	0.837575	-1.32028	0.000378468	-1.0079	0.000277733	-1.36811	0.00016815	-1.05573	9.24553e-05
AT3G44710	Plant protein of unknown function (DUF247)			Cluster 1		0.781555	0.0140362	-0.585923	0.151435	-1.56053	0.000946989	-1.36748	0.00125978	-2.34208	8.45899e-06
AT2G06200	growth-regulating factor 6	AtGRF6		Cluster 1		0.360201	0.315602	-1.00234	0.0444864	-0.721775	0.059057	-1.36254	0.00541505	-1.08198	0.00359325
AT1G68590	Ribosomal protein PSRP-3/Ycf65			Cluster 1		0.168757	0.634392	-1.19374	0.0143488	-0.844942	0.0211313	-1.3625	0.00415048	-1.0137	0.00408409
AT1G49310	unknown protein; FUNCTIONS IN: molecular_function unknown; INVOLVED IN: biological_process unknown; LOCATED IN: endomembrane system; EXPRESSED IN: 9 plant structures; EXPRESSED DURING: LP.04 four leaves visible, petal differentiation and expansion s /.../Has 11 Blast hits to 11 proteins in 6 species: Archae - 0; Bacteria - 0; Metazoa - 0; Fungi - 0; Plants - 11; Viruses - 0; Other Eukaryotes - 0 …			Cluster 1		0.256827	0.0644787	-1.10403	1.37878e-05	-1.65624	5.59367e-08	-1.36086	1.05437e-06	-1.91307	7.11122e-09
AT1G56220	Dormancy/auxin associated family protein			Cluster 1		0.227226	0.0910866	-1.13288	1.668e-06	-0.876277	2.89604e-06	-1.36011	1.87017e-07	-1.1035	1.79606e-07
AT2G34010	unknown protein; BEST Arabidopsis thaliana protein match is: unknown protein (TAIR:AT1G29010.1); Has 32 Blast hits to 31 proteins in 9 species: Archae - 0; Bacteria - 0; Metazoa - 0; Fungi - 5; Plants - 25; Viruses - 0; Other Eukaryotes - 2 (source: /.../BLink).			Cluster 1		1.26456	0.0023815	-0.0950605	0.840506	-0.481828	0.221767	-1.35962	0.00147296	-1.74639	5.73804e-05
AT2G01520	MLP-like protein 328	MLP328		Cluster 1		0.542786	0.00342348	-0.816695	8.7347e-05	-0.794886	4.89721e-05	-1.35948	5.25624e-07	-1.33767	1.86041e-07
AT4G36791	unknown protein; Has 30201 Blast hits to 17322 proteins in 780 species: Archae - 12; Bacteria - 1396; Metazoa - 17338; Fungi - 3422; Plants - 5037; Viruses - 0; Other Eukaryotes - 2996 (source: NCBI BLink).			Cluster 1		-0.759832	0.0692657	-2.11921	0.00173066	-3.4463	3.55298e-05	-1.35938	0.0247313	-2.68647	0.000328472
AT3G05880	Low temperature and salt responsive protein family	RCI2A		Cluster 1		-0.462187	0.000367396	-1.82135	1.16454e-09	-3.60815	9.87577e-13	-1.35916	1.19905e-08	-3.14596	3.32816e-12
AT1G64690	branchless trichome	BLT		Cluster 1		0.197757	0.381605	-1.16135	0.001759	-0.915409	0.00108354	-1.3591	0.000296617	-1.11317	9.08051e-05
AT3G45280	syntaxin of plants 72	SYP72		Cluster 1		0.73737	0.150532	-0.621666	0.316698	-1.20863	0.0413853	-1.35904	0.0190247	-1.946	0.00112233
AT1G49005	CLAVATA3/ESR-RELATED 11	CLE11		Cluster 1		1.32984	0.0154065	-0.0290988	0.966426	0.11053	0.840859	-1.35894	0.0128667	-1.21931	0.00660672
AT5G59360	unknown protein; Has 1807 Blast hits to 1807 proteins in 277 species: Archae - 0; Bacteria - 0; Metazoa - 736; Fungi - 347; Plants - 385; Viruses - 0; Other Eukaryotes - 339 (source: NCBI BLink).			Cluster 1		0.720737	0.0703615	-0.634261	0.207739	-0.730588	0.0890111	-1.355	0.00568498	-1.45132	0.000845422
AT4G33790	Jojoba acyl CoA reductase-related male sterility protein	CER4		Cluster 1		0.452071	0.129188	-0.902077	0.0371843	-1.70764	0.000422872	-1.35415	0.00211118	-2.15971	2.26697e-05
AT3G12587	Oligosaccaryltransferase			Cluster 1		0.125656	0.282657	-1.22505	3.76102e-06	-1.59381	3.59632e-08	-1.35071	7.6948e-07	-1.71946	8.21725e-09
AT3G06962	other RNA			Cluster 1		1.22515	0.0701404	-0.123895	0.884324	-0.304045	0.667134	-1.34905	0.0460788	-1.5292	0.0121973
AT2G45470	FASCICLIN-like arabinogalactan protein 8	FLA8		Cluster 1		0.534629	0.000402906	-0.813364	8.82525e-06	-1.17857	6.12264e-08	-1.34799	5.06195e-08	-1.7132	1.05487e-09
AT3G21680	unknown protein; FUNCTIONS IN: molecular_function unknown; INVOLVED IN: N-terminal protein myristoylation; LOCATED IN: cellular_component unknown; EXPRESSED IN: root, flower, stamen; EXPRESSED DURING: 4 anthesis, petal differentiation and expansion /.../ Has 34 Blast hits to 34 proteins in 7 species: Archae - 0; Bacteria - 0; Metazoa - 0; Fungi - 0; Plants - 34; Viruses - 0; Other Eukaryotes - 0 …			Cluster 1		0.402277	0.0257797	-0.945511	0.00102736	-0.799187	0.000457352	-1.34779	2.38474e-05	-1.20146	3.20329e-06
AT5G52260	myb domain protein 19	AtMYB19		Cluster 1		1.17769	0.00051368	-0.169702	0.631449	-2.0445	9.33802e-05	-1.34739	0.000235694	-3.22219	3.01907e-07
AT3G07425	unknown protein; Has 35333 Blast hits to 34131 proteins in 2444 species: Archae - 798; Bacteria - 22429; Metazoa - 974; Fungi - 991; Plants - 531; Viruses - 0; Other Eukaryotes - 9610 (source: NCBI BLink).			Cluster 1		0.298603	0.372649	-1.04784	0.0237167	-1.19444	0.00420777	-1.34644	0.00329157	-1.49304	0.000367649
AT2G05180	cytochrome P450, family 705, subfamily A, polypeptide 6	CYP705A6		Cluster 1		0.829326	0.00449127	-0.516452	0.135008	-0.364002	0.185181	-1.34578	0.000340493	-1.19333	7.92581e-05
AT5G65690	phosphoenolpyruvate carboxykinase 2	PCK2		Cluster 1		0.361176	0.251954	-0.984232	0.00712399	-0.803515	0.0090554	-1.34541	0.000572077	-1.16469	0.000470566
AT4G33120	S-adenosyl-L-methionine-dependent methyltransferases superfamily protein			Cluster 1		1.14474	0.000100658	-0.200184	0.471066	-0.0108676	0.963264	-1.34492	3.84129e-05	-1.1556	7.83648e-06
AT5G28626	transposable element gene	SADHU1-3		Cluster 1		0.260492	0.185466	-1.08438	0.0010204	-1.1398	9.61963e-05	-1.34487	9.11959e-05	-1.40029	5.17596e-06
AT1G08830	copper/zinc superoxide dismutase 1	CSD1		Cluster 1		1.31157	5.02135e-06	-0.0323902	0.863549	-0.974889	3.15192e-05	-1.34396	1.37301e-06	-2.28646	3.04396e-09
AT3G20590	Late embryogenesis abundant (LEA) hydroxyproline-rich glycoprotein family			Cluster 1		0.979237	0.000141841	-0.363636	0.155176	-0.625206	0.00795161	-1.34287	2.34172e-05	-1.60444	4.08409e-07
AT1G72230	Cupredoxin superfamily protein			Cluster 1		0.322665	0.0286039	-1.01938	6.2526e-05	-2.32975	2.79133e-08	-1.34204	2.46739e-06	-2.65241	4.29589e-09
AT2G36490	demeter-like 1	DML1		Cluster 1		0.353894	0.00852885	-0.984654	2.60518e-05	-0.732891	2.77209e-05	-1.33855	7.00275e-07	-1.08678	1.90114e-07
AT4G20230	Terpenoid cyclases/Protein prenyltransferases superfamily protein			Cluster 1		0.0685651	0.633507	-1.26853	9.37124e-06	-1.18956	9.6962e-07	-1.3371	3.16993e-06	-1.25812	2.52764e-07
AT4G38080	hydroxyproline-rich glycoprotein family protein			Cluster 1		0.052766	0.763913	-1.28007	1.50758e-06	-1.41205	1.28237e-07	-1.33283	7.03573e-07	-1.46481	6.2793e-08
AT3G28380	P-glycoprotein 17	PGP17		Cluster 1		1.0695	0.0160237	-0.262803	0.618009	-3.83487	9.8198e-05	-1.33231	0.00578448	-4.90437	4.35329e-06
AT2G25150	HXXXD-type acyl-transferase family protein			Cluster 1		1.11697	0.000324329	-0.214176	0.499663	-1.11954	0.00158728	-1.33114	0.000129985	-2.23651	6.27569e-07
AT1G53610	unknown protein; FUNCTIONS IN: molecular_function unknown; INVOLVED IN: biological_process unknown; LOCATED IN: endomembrane system; BEST Arabidopsis thaliana protein match is: unknown protein (TAIR:AT1G53620.1); Has 14 Blast hits to 14 proteins in /.../ies: Archae - 0; Bacteria - 0; Metazoa - 0; Fungi - 0; Plants - 14; Viruses - 0; Other Eukaryotes - 0 (source: NCBI BLink).			Cluster 1		1.52354	0.000684384	0.193466	0.672373	0.488076	0.174613	-1.33007	0.00138544	-1.03546	0.000902868
AT2G42200	squamosa promoter binding protein-like 9	SPL9		Cluster 1		-0.38065	0.433475	-1.70993	0.0122128	-2.03157	0.00147147	-1.32928	0.0365754	-1.65093	0.00526237
AT1G26680	transcriptional factor B3 family protein			Cluster 1		-0.258681	0.326335	-1.58714	0.000800502	-1.29617	0.000271476	-1.32846	0.0022455	-1.03749	0.00120778
AT1G74055	unknown protein; FUNCTIONS IN: molecular_function unknown; INVOLVED IN: biological_process unknown; LOCATED IN: chloroplast; EXPRESSED IN: 15 plant structures; EXPRESSED DURING: 6 growth stages; Has 24 Blast hits to 24 proteins in 9 species: Archae /.../acteria - 0; Metazoa - 0; Fungi - 0; Plants - 24; Viruses - 0; Other Eukaryotes - 0 (source: NCBI BLink).			Cluster 1		-0.125096	0.502481	-1.45338	6.06758e-05	-1.6892	1.77753e-06	-1.32829	8.47775e-05	-1.56411	2.19064e-06
AT5G50530	CBS / octicosapeptide/Phox/Bemp1 (PB1) domains-containing protein			Cluster 1		0.435101	0.122362	-0.891092	0.0259904	-1.18729	0.00179426	-1.32619	0.00122323	-1.62239	5.09505e-05
AT4G38400	expansin-like A2	ATEXLA2		Cluster 1		-0.371546	0.10745	-1.69732	0.000156972	-1.84064	8.75834e-06	-1.32577	0.000890592	-1.4691	5.82995e-05
AT1G78815	Protein of unknown function (DUF640)	LSH7		Cluster 1		-0.330701	0.206088	-1.6544	0.000516375	-1.84418	3.41622e-05	-1.3237	0.00211922	-1.51348	0.000155461
AT3G16240	delta tonoplast integral protein	DELTA-TIP		Cluster 1		0.629375	0.000971545	-0.689561	0.000518954	-1.61856	8.96079e-08	-1.31894	9.71262e-07	-2.24794	2.16381e-09
AT5G25020	Protein of unknown function (DUF1336)			Cluster 1		0.537129	0.0207834	-0.781769	0.0152303	-2.25504	8.65734e-06	-1.3189	0.000180974	-2.79217	4.40729e-07
AT2G02850	plantacyanin	ARPN		Cluster 1		0.199809	0.165799	-1.11885	5.86851e-05	-1.09423	5.63927e-06	-1.31866	6.49305e-06	-1.29404	3.97064e-07
AT2G39570	ACT domain-containing protein			Cluster 1		-0.0786928	0.503423	-1.39684	3.84692e-08	-1.23899	1.3782e-08	-1.31814	4.3626e-08	-1.16029	1.89575e-08
AT3G13437	unknown protein; FUNCTIONS IN: molecular_function unknown; INVOLVED IN: biological_process unknown; LOCATED IN: endomembrane system; Has 4 Blast hits to 4 proteins in 2 species: Archae - 0; Bacteria - 0; Metazoa - 0; Fungi - 0; Plants - 4; Viruses - /.../her Eukaryotes - 0 (source: NCBI BLink).			Cluster 1		-0.275389	0.490133	-1.59187	0.00774476	-1.50646	0.00227462	-1.31648	0.0180202	-1.23107	0.00670153
AT1G44030	Cysteine/Histidine-rich C1 domain family protein			Cluster 1		2.41641	0.00246622	1.10327	0.155457	0.434264	0.551611	-1.31314	0.0244375	-1.98215	0.00106234
AT1G30820	CTP synthase family protein			Cluster 1		-0.744225	0.00010419	-2.05719	6.42077e-09	-2.30226	3.89137e-10	-1.31296	2.70641e-07	-1.55803	1.24984e-08
AT1G55990	glycine-rich protein			Cluster 1		0.341415	0.00194486	-0.969392	1.45938e-06	-10.0748	3.79099e-08	-1.31081	4.47724e-08	-10.4162	2.02364e-08
AT4G37220	Cold acclimation protein WCOR413 family			Cluster 1		3.68912	1.06415e-07	2.37901	3.45096e-06	1.18122	0.00123357	-1.31011	1.6046e-06	-2.50789	3.25715e-09
AT5G14410	unknown protein; Has 23 Blast hits to 23 proteins in 9 species: Archae - 0; Bacteria - 0; Metazoa - 0; Fungi - 0; Plants - 23; Viruses - 0; Other Eukaryotes - 0 (source: NCBI BLink).			Cluster 1		-0.0206542	0.952681	-1.32955	0.00280748	-1.12158	0.00172379	-1.30889	0.00203815	-1.10093	0.00116423
AT1G23760	BURP domain-containing protein	JP630		Cluster 1		0.713196	0.00709552	-0.595563	0.0596957	-0.631546	0.0182967	-1.30876	0.00023475	-1.34474	1.93772e-05
AT2G44010	unknown protein; BEST Arabidopsis thaliana protein match is: unknown protein (TAIR:AT3G59880.1); Has 18 Blast hits to 18 proteins in 7 species: Archae - 0; Bacteria - 0; Metazoa - 0; Fungi - 0; Plants - 18; Viruses - 0; Other Eukaryotes - 0 (source: /.../BLink).			Cluster 1		-0.0683108	0.604537	-1.37646	2.23827e-06	-1.44719	8.66007e-08	-1.30815	2.06278e-06	-1.37888	7.60915e-08
AT2G02300	phloem protein 2-B5	AtPP2-B5		Cluster 1		-0.939966	0.00949258	-2.23818	0.000344768	-2.36514	3.37443e-05	-1.29822	0.0149663	-1.42518	0.00279603
AT5G24105	arabinogalactan protein 41	AGP41		Cluster 1		0.138066	0.576236	-1.16009	0.00198014	-2.0573	1.04127e-05	-1.29816	0.000487632	-2.19536	2.75782e-06
AT5G04470	cyclin-dependent protein kinase inhibitors	SIM		Cluster 1		0.0380376	0.700845	-1.25789	1.07288e-07	-1.35756	3.1824e-09	-1.29593	4.47724e-08	-1.3956	1.41171e-09
AT2G19050	GDSL-like Lipase/Acylhydrolase superfamily protein			Cluster 1		1.35226	0.00107407	0.0574307	0.900891	-0.297194	0.428421	-1.29483	0.00131003	-1.64945	4.60744e-05
AT2G25510	unknown protein; Has 2 Blast hits to 2 proteins in 1 species: Archae - 0; Bacteria - 0; Metazoa - 0; Fungi - 0; Plants - 2; Viruses - 0; Other Eukaryotes - 0 (source: NCBI BLink).			Cluster 1		1.87183	0.0152344	0.578735	0.482752	0.45018	0.538706	-1.29309	0.043441	-1.42165	0.0133893
AT2G35000	RING/U-box superfamily protein			Cluster 1		0.367102	0.0104771	-0.925962	8.77994e-05	-1.58586	1.56806e-07	-1.29306	1.89935e-06	-1.95296	8.59425e-09
AT1G13710	cytochrome P450, family 78, subfamily A, polypeptide 5	CYP78A5		Cluster 1		0.605207	0.139704	-0.68726	0.199369	-1.27081	0.0147661	-1.29247	0.0119805	-1.87602	0.000449186
AT1G76230	unknown protein; Has 26 Blast hits to 18 proteins in 3 species: Archae - 0; Bacteria - 0; Metazoa - 0; Fungi - 0; Plants - 24; Viruses - 0; Other Eukaryotes - 2 (source: NCBI BLink).			Cluster 1		-0.0654246	0.892177	-1.35701	0.0170644	-1.08259	0.0178062	-1.29158	0.0166868	-1.01716	0.0181704
AT1G72125	Major facilitator superfamily protein			Cluster 1		0.489507	0.0212796	-0.801778	0.00823917	-1.01921	0.000348652	-1.29129	0.000116631	-1.50872	2.78108e-06
AT5G11970	Protein of unknown function (DUF3511)			Cluster 1		0.380737	0.00138985	-0.910546	5.05294e-06	-0.832467	9.62518e-07	-1.29128	9.19091e-08	-1.2132	8.50448e-09
AT2G48130	Bifunctional inhibitor/lipid-transfer protein/seed storage 2S albumin superfamily protein			Cluster 1		0.0451195	0.755093	-1.24586	2.43774e-06	-1.4665	5.79991e-08	-1.29098	1.03403e-06	-1.51162	2.44841e-08
AT1G05100	mitogen-activated protein kinase kinase kinase 18	MAPKKK18		Cluster 1		-0.260466	0.386842	-1.55095	0.00157499	-2.11522	5.13003e-05	-1.29048	0.00429794	-1.85476	0.000123765
AT4G24310	Protein of unknown function (DUF679)			Cluster 1		1.0621	7.17733e-05	-0.227236	0.347094	-0.423236	0.0448341	-1.28933	2.00636e-05	-1.48533	5.09029e-07
AT5G43750	NAD(P)H dehydrogenase 18	NDH18		Cluster 1		0.364536	0.131094	-0.92371	0.00954566	-0.746189	0.00754552	-1.28825	0.000496	-1.11073	0.000145084
AT2G34940	VACUOLAR SORTING RECEPTOR 5	VSR5		Cluster 1		0.435373	0.00767496	-0.852029	0.000639012	-0.741669	0.000245344	-1.2874	7.3088e-06	-1.17704	8.08275e-07
AT5G19190	unknown protein; BEST Arabidopsis thaliana protein match is: unknown protein (TAIR:AT3G06070.1); Has 1807 Blast hits to 1807 proteins in 277 species: Archae - 0; Bacteria - 0; Metazoa - 736; Fungi - 347; Plants - 385; Viruses - 0; Other Eukaryotes - /.../source: NCBI BLink).			Cluster 1		1.09186	0.00109293	-0.195157	0.594646	0.0298314	0.921442	-1.28702	0.000553694	-1.06203	0.000177567
AT4G20920	double-stranded RNA-binding domain (DsRBD)-containing protein			Cluster 1		0.216317	0.688017	-1.0689	0.090224	-1.39121	0.0175831	-1.28522	0.0316454	-1.60753	0.00456174
AT3G46280	protein kinase-related			Cluster 1		1.40714	9.7104e-05	0.121943	0.656698	-0.00719762	0.977653	-1.2852	9.0351e-05	-1.41434	1.1424e-05
AT3G60870	AT-hook motif nuclear-localized protein 18	AHL18		Cluster 1		0.310493	0.327537	-0.974561	0.0322664	-0.962228	0.0100094	-1.28505	0.00434305	-1.27272	0.00067459
AT4G33865	Ribosomal protein S14p/S29e family protein			Cluster 1		0.0959108	0.397591	-1.18768	1.37653e-07	-1.69892	8.80356e-10	-1.28359	4.27535e-08	-1.79483	3.69459e-10
AT4G13230	Late embryogenesis abundant protein (LEA) family protein			Cluster 1		-0.500416	0.304502	-1.7833	0.0111604	-1.76046	0.00325083	-1.28288	0.0494738	-1.26004	0.0220418
AT1G09610	Protein of unknown function (DUF579)			Cluster 1		0.023613	0.956716	-1.25913	0.0124522	-1.96702	0.000327274	-1.28274	0.00770335	-1.99064	0.00017586
AT5G23750	Remorin family protein			Cluster 1		0.016945	0.901139	-1.2611	2.51885e-06	-1.6638	2.26938e-08	-1.27805	1.22761e-06	-1.68074	1.14253e-08
AT1G08980	amidase 1	ATAMI1		Cluster 1		-0.384115	0.0141222	-1.65797	3.68436e-06	-1.86005	1.00031e-07	-1.27385	2.95225e-05	-1.47593	7.52557e-07
AT3G12820	myb domain protein 10	AtMYB10		Cluster 1		0.0191652	0.959862	-1.25363	0.00834477	-1.03674	0.00570271	-1.27279	0.00523941	-1.05591	0.00310896
AT1G02900	rapid alkalinization factor 1	RALFL1		Cluster 1		-0.226341	0.0115739	-1.49761	5.2191e-09	-1.58319	2.39371e-10	-1.27127	1.5483e-08	-1.35685	7.34929e-10
AT2G28190	copper/zinc superoxide dismutase 2	CSD2		Cluster 1		0.828892	2.82969e-05	-0.442328	0.00549113	-1.79202	2.07492e-08	-1.27122	3.71248e-07	-2.62092	3.00974e-10
AT4G30180	sequence-specific DNA binding transcription factors;transcription regulators			Cluster 1		0.169851	0.722279	-1.10095	0.0552596	-2.08775	0.00129376	-1.2708	0.020853	-2.2576	0.000419828
AT1G22330	RNA-binding (RRM/RBD/RNP motifs) family protein			Cluster 1		0.931843	5.44067e-05	-0.336716	0.111045	-0.961927	0.000123902	-1.26856	6.75793e-06	-1.89377	3.22238e-08
AT4G22214	Defensin-like (DEFL) family protein			Cluster 1		-0.00465276	0.989848	-1.2717	0.00388961	-1.7469	0.000118536	-1.26705	0.0028676	-1.74225	7.90517e-05
AT2G36430	Plant protein of unknown function (DUF247)			Cluster 1		0.762074	0.00595572	-0.504805	0.131118	-0.284288	0.267633	-1.26688	0.000462805	-1.04636	0.000150585
AT4G30170	Peroxidase family protein			Cluster 1		0.588171	0.00205726	-0.67611	0.000442252	-0.809973	4.37826e-05	-1.26428	1.08083e-06	-1.39814	1.2497e-07
AT4G19690	iron-regulated transporter 1	IRT1		Cluster 1		4.86296	0.0020551	3.59991	0.00931953	2.8512	0.0249628	-1.26305	0.0204812	-2.01176	0.00063219
AT1G15400	unknown protein; FUNCTIONS IN: molecular_function unknown; INVOLVED IN: biological_process unknown; LOCATED IN: plasma membrane; EXPRESSED IN: 23 plant structures; EXPRESSED DURING: 13 growth stages; BEST Arabidopsis thaliana protein match is: unkno /.../tein (TAIR:AT1G80180.1); Has 82 Blast hits to 82 proteins in 16 species: Archae - 0; Bacteria - 4; Metazoa - 0; Fungi - 0; Plants - 75; Viruses …			Cluster 1		0.27817	0.00373087	-0.983514	3.88329e-07	-0.756499	3.04506e-07	-1.26168	1.92191e-08	-1.03467	6.12517e-09
AT1G61740	Sulfite exporter TauE/SafE family protein			Cluster 1		0.351425	0.00228176	-0.905648	7.86128e-07	-1.18881	9.9862e-09	-1.25707	2.32961e-08	-1.54023	5.71369e-10
AT4G01830	P-glycoprotein 5	PGP5		Cluster 1		1.3039	0.0113756	0.0482155	0.940236	-0.300469	0.566185	-1.25569	0.0131048	-1.60437	0.001006
AT3G16070	unknown protein; BEST Arabidopsis thaliana protein match is: unknown protein (TAIR:AT1G15260.1); Has 26 Blast hits to 26 proteins in 7 species: Archae - 0; Bacteria - 0; Metazoa - 0; Fungi - 0; Plants - 26; Viruses - 0; Other Eukaryotes - 0 (source: /.../BLink).			Cluster 1		-0.770554	0.0210127	-2.02579	0.00031088	-2.11688	3.66182e-05	-1.25523	0.00914864	-1.34633	0.00185973
AT3G44326	F-box family protein			Cluster 1		-0.0707012	0.735764	-1.3251	0.000177611	-1.1473	4.39721e-05	-1.2544	0.000177883	-1.0766	4.41202e-05
AT4G09040	RNA-binding (RRM/RBD/RNP motifs) family protein			Cluster 1		0.276613	0.0296553	-0.977501	3.45859e-05	-0.771414	2.10455e-05	-1.25411	1.5644e-06	-1.04803	3.2404e-07
AT5G65390	arabinogalactan protein 7	AGP7		Cluster 1		0.158425	0.182219	-1.09554	1.59248e-06	-2.09349	1.37272e-09	-1.25397	2.59027e-07	-2.25191	4.61671e-10
AT3G47650	DnaJ/Hsp40 cysteine-rich domain superfamily protein			Cluster 1		0.0901968	0.763777	-1.16189	0.00556383	-1.03296	0.00232388	-1.25208	0.00213329	-1.12315	0.000651841
AT1G58590	other RNA			Cluster 1		-0.111171	0.722875	-1.36164	0.0030813	-1.79914	0.000108363	-1.25047	0.00387933	-1.68797	0.000121664
AT1G04425	other RNA			Cluster 1		0.0836046	0.697914	-1.16564	0.000654585	-1.15575	7.38714e-05	-1.24924	0.000219413	-1.23936	1.76993e-05
AT4G20210	Terpenoid cyclases/Protein prenyltransferases superfamily protein			Cluster 1		1.1326	1.58923e-05	-0.115986	0.600051	-0.338271	0.0702004	-1.24859	8.0278e-06	-1.47087	1.41544e-07
AT3G44700	Plant protein of unknown function			Cluster 1		0.45313	0.126952	-0.790534	0.0487328	-0.839366	0.0142321	-1.24366	0.00218953	-1.2925	0.000270825
AT1G75920	GDSL-like Lipase/Acylhydrolase superfamily protein			Cluster 1		0.569005	0.169582	-0.673231	0.193735	-1.42201	0.00774274	-1.24224	0.0120347	-1.99102	0.00027616
AT4G05070	Wound-responsive family protein			Cluster 1		0.228189	0.102255	-1.00993	2.15204e-05	-1.52264	9.09693e-08	-1.23812	1.77508e-06	-1.75083	1.21368e-08
AT1G24320	Six-hairpin glycosidases superfamily protein			Cluster 1		1.3898	2.22758e-05	0.15583	0.565433	0.338903	0.118972	-1.23397	4.18973e-05	-1.0509	1.01853e-05
AT1G49490	Leucine-rich repeat (LRR) family protein			Cluster 1		-0.0766485	0.730447	-1.30951	0.00029878	-2.43018	1.04817e-06	-1.23286	0.00030907	-2.35354	8.72334e-07
AT3G05160	Major facilitator superfamily protein			Cluster 1		0.0157119	0.942532	-1.21382	0.00023187	-1.15572	3.29886e-05	-1.22953	0.000122672	-1.17143	1.41245e-05
AT1G30550	S-adenosyl-L-methionine-dependent methyltransferases superfamily protein			Cluster 1		0.367357	0.00542663	-0.861118	7.17896e-05	-1.07753	1.09553e-06	-1.22847	1.18937e-06	-1.44489	1.90485e-08
AT1G76220	Arabidopsis protein of unknown function (DUF241)			Cluster 1		0.851561	0.0272541	-0.375252	0.423583	-0.707463	0.0878019	-1.22681	0.00568498	-1.55902	0.00030132
AT5G57030	Lycopene beta/epsilon cyclase protein	LUT2		Cluster 1		-0.295029	0.278845	-1.52058	0.00115313	-1.35792	0.000266679	-1.22555	0.00413875	-1.06289	0.00148647
AT5G27440	unknown protein; FUNCTIONS IN: molecular_function unknown; INVOLVED IN: biological_process unknown; LOCATED IN: chloroplast; EXPRESSED IN: shoot apex, shoot, flower, seed; EXPRESSED DURING: petal differentiation and expansion stage, E expanded cotyl /.../tage; Has 1807 Blast hits to 1807 proteins in 277 species: Archae - 0; Bacteria - 0; Metazoa - 736; Fungi - 347; Plants - 385; Viruses - 0; Othe…			Cluster 1		0.459367	0.216741	-0.765468	0.112939	-0.720959	0.070216	-1.22483	0.00913991	-1.18033	0.00258277
AT4G14695	Uncharacterised protein family (UPF0041)			Cluster 1		0.345956	0.109458	-0.878663	0.00707452	-1.08542	0.000336593	-1.22462	0.000346147	-1.43138	9.75623e-06
AT1G05650	Pectin lyase-like superfamily protein			Cluster 1		3.14668	1.34227e-05	1.92214	0.000866632	1.76083	0.000737212	-1.22454	0.000391437	-1.38584	1.70125e-05
AT2G19460	Protein of unknown function (DUF3511)			Cluster 1		-0.178529	0.221058	-1.40211	1.15594e-05	-1.45165	4.96602e-07	-1.22358	2.51794e-05	-1.27312	1.08724e-06
AT1G10550	xyloglucan:xyloglucosyl transferase 33	XTH33		Cluster 1		2.19419	9.93311e-06	0.971816	0.0109864	1.08508	0.0018071	-1.22237	0.000170507	-1.10911	2.53251e-05
AT1G53660	nodulin MtN21 /EamA-like transporter family protein			Cluster 1		0.800816	0.00162532	-0.419859	0.141087	-0.404698	0.0805049	-1.22068	0.000164495	-1.20551	1.31122e-05
AT5G05370	Cytochrome b-c1 complex, subunit 8 protein			Cluster 1		0.0262827	0.836588	-1.19411	6.2903e-07	-1.36877	1.70425e-08	-1.22039	2.97141e-07	-1.39505	8.79278e-09
AT4G15960	alpha/beta-Hydrolases superfamily protein			Cluster 1		0.1764	0.134727	-1.04394	1.30193e-05	-1.31851	1.46498e-07	-1.22034	1.48616e-06	-1.49491	1.80306e-08
AT3G02140	AFP2 (ABI five-binding protein 2) family protein	TMAC2		Cluster 1		0.21967	0.043466	-1.00027	4.61313e-06	-0.788411	2.70922e-06	-1.21994	3.50906e-07	-1.00808	8.75253e-08
AT5G66330	Leucine-rich repeat (LRR) family protein			Cluster 1		-0.00741424	0.97873	-1.22668	0.00136319	-2.64845	3.7078e-06	-1.21927	0.000911813	-2.64104	2.31152e-06
AT5G41680	Protein kinase superfamily protein			Cluster 1		0.0986245	0.790148	-1.12003	0.0177266	-0.918325	0.0146435	-1.21866	0.00738309	-1.01695	0.00472694
AT2G44600	unknown protein; FUNCTIONS IN: molecular_function unknown; INVOLVED IN: biological_process unknown; LOCATED IN: plasma membrane; BEST Arabidopsis thaliana protein match is: unknown protein (TAIR:AT3G60200.1); Has 56 Blast hits to 55 proteins in 11 s /.../: Archae - 0; Bacteria - 0; Metazoa - 2; Fungi - 0; Plants - 52; Viruses - 0; Other Eukaryotes - 2 (source: NCBI BLink).			Cluster 1		0.377343	0.0855333	-0.841074	0.00832547	-0.690371	0.00604072	-1.21842	0.000296814	-1.06771	7.25324e-05
AT1G22370	UDP-glucosyl transferase 85A5	AtUGT85A5		Cluster 1		-0.165929	0.74469	-1.37988	0.0298197	-2.17495	0.00126051	-1.21395	0.0418494	-2.00902	0.0016411
AT3G60130	beta glucosidase 16	BGLU16		Cluster 1		0.276247	0.00594056	-0.935944	5.99167e-07	-0.836615	1.64295e-07	-1.21219	3.1023e-08	-1.11286	5.23165e-09
AT5G28960	unknown protein; FUNCTIONS IN: molecular_function unknown; INVOLVED IN: biological_process unknown; LOCATED IN: endomembrane system; BEST Arabidopsis thaliana protein match is: unknown protein (TAIR:AT5G28910.2); Has 30201 Blast hits to 17322 protei /.../780 species: Archae - 12; Bacteria - 1396; Metazoa - 17338; Fungi - 3422; Plants - 5037; Viruses - 0; Other Eukaryotes - 2996 (source: NCBI BLin…			Cluster 1		1.39265	0.00169327	0.182859	0.698512	-0.752109	0.0945554	-1.2098	0.00343385	-2.14476	2.56696e-05
AT1G04150	C2 calcium/lipid-binding plant phosphoribosyltransferase family protein			Cluster 1		0.617447	0.0815119	-0.590712	0.184146	-0.738452	0.0584493	-1.20816	0.00539901	-1.3559	0.000656381
AT4G18510	CLAVATA3/ESR-related 2	CLE2		Cluster 1		-0.0030644	0.989591	-1.20975	0.000306171	-1.28261	2.00589e-05	-1.20669	0.000191298	-1.27955	1.0473e-05
AT5G48320	Cysteine/Histidine-rich C1 domain family protein			Cluster 1		1.4164	2.02234e-05	0.21015	0.436358	0.102361	0.658865	-1.20625	5.06563e-05	-1.31404	1.91021e-06
AT3G13750	beta galactosidase 1	BGAL1		Cluster 1		0.256795	0.0248655	-0.947965	6.73254e-07	-0.997011	9.21104e-08	-1.20476	4.85272e-08	-1.25381	6.48988e-09
AT5G06200	Uncharacterised protein family (UPF0497)			Cluster 1		1.13237	2.61903e-05	-0.0721972	0.756956	-0.42882	0.0346954	-1.20457	1.50979e-05	-1.5612	1.73627e-07
AT5G07770	Actin-binding FH2 protein			Cluster 1		0.912998	3.36244e-06	-0.291329	0.0462132	-0.121232	0.286815	-1.20433	3.21027e-07	-1.03423	6.18524e-08
AT5G65165	succinate dehydrogenase 2-3	SDH2-3		Cluster 1		-0.388686	0.357661	-1.59226	0.00871899	-2.63537	0.000175005	-1.20357	0.0319311	-2.24668	0.00054798
AT2G14170	aldehyde dehydrogenase 6B2	ALDH6B2		Cluster 1		0.392073	0.00347572	-0.810553	7.65707e-06	-0.631234	2.16368e-05	-1.20263	1.17944e-07	-1.02331	1.07824e-07
AT5G45490	P-loop containing nucleoside triphosphate hydrolases superfamily protein			Cluster 1		0.79983	3.08276e-05	-0.402772	0.00907902	-0.494094	0.000836943	-1.2026	5.34799e-07	-1.29392	3.45541e-08
AT1G22550	Major facilitator superfamily protein			Cluster 1		0.411224	0.00103449	-0.789869	3.10057e-05	-0.978211	4.82131e-07	-1.20109	2.65247e-07	-1.38944	5.20201e-09
AT3G19390	Granulin repeat cysteine protease family protein			Cluster 1		0.621903	0.000863477	-0.57764	0.000958625	-0.628917	0.000241241	-1.19954	1.00717e-06	-1.25082	1.98644e-07
AT1G70860	Polyketide cyclase/dehydrase and lipid transport superfamily protein			Cluster 1		0.133415	0.550033	-1.06597	0.0017926	-1.81137	9.07577e-06	-1.19939	0.000426051	-1.94478	2.20716e-06
AT5G26300	TRAF-like family protein			Cluster 1		2.43268	0.000100434	1.23788	0.01844	0.870981	0.0587992	-1.19479	0.00189129	-1.5617	5.26432e-05
AT3G16570	rapid alkalinization factor 23	RALF23		Cluster 1		0.0853467	0.571496	-1.10934	4.36615e-05	-1.19051	2.05058e-06	-1.19468	1.19923e-05	-1.27585	4.55483e-07
AT3G03000	EF hand calcium-binding protein family			Cluster 1		0.761944	0.00071601	-0.432346	0.0715588	-0.5261	0.012724	-1.19429	3.79424e-05	-1.28804	1.73729e-06
AT4G30120	heavy metal atpase 3	HMA3		Cluster 1		1.23564	0.000684384	0.0416087	0.917318	-0.343042	0.28607	-1.19403	0.000903324	-1.57868	1.85117e-05
AT1G70895	CLAVATA3/ESR-RELATED 17	CLE17		Cluster 1		0.23524	0.271459	-0.958728	0.00332928	-0.89532	0.000909654	-1.19397	0.000353454	-1.13056	5.02791e-05
AT4G36900	related to AP2 10	RAP2.10		Cluster 1		0.212751	0.129877	-0.980439	0.000112366	-1.23709	1.69301e-06	-1.19319	9.45663e-06	-1.44984	1.31314e-07
AT5G11070	unknown protein; Has 1807 Blast hits to 1807 proteins in 277 species: Archae - 0; Bacteria - 0; Metazoa - 736; Fungi - 347; Plants - 385; Viruses - 0; Other Eukaryotes - 339 (source: NCBI BLink).			Cluster 1		0.299096	0.164486	-0.893805	0.00516797	-1.46492	4.58775e-05	-1.1929	0.000320273	-1.76402	2.96138e-06
AT2G38750	annexin 4	ANNAT4		Cluster 1		0.697458	0.000540192	-0.493169	0.0133148	-0.98245	2.98845e-05	-1.19063	6.59933e-06	-1.67991	5.05453e-08
AT3G14430	unknown protein; FUNCTIONS IN: molecular_function unknown; INVOLVED IN: response to oxidative stress; LOCATED IN: mitochondrion; EXPRESSED IN: 23 plant structures; EXPRESSED DURING: 13 growth stages; Has 16 Blast hits to 16 proteins in 7 species: Ar /.../ 0; Bacteria - 0; Metazoa - 0; Fungi - 0; Plants - 16; Viruses - 0; Other Eukaryotes - 0 (source: NCBI BLink).			Cluster 1		0.142942	0.133007	-1.04705	1.06844e-06	-0.997105	1.01246e-07	-1.18999	1.59821e-07	-1.14005	1.16352e-08
AT3G10470	C2H2-type zinc finger family protein			Cluster 1		0.64016	0.0999163	-0.548955	0.269121	-1.47389	0.00595914	-1.18912	0.0119274	-2.11405	0.000156324
AT4G35210	Arabidopsis protein of unknown function (DUF241)			Cluster 1		0.178143	0.692448	-1.01014	0.0615844	-1.73592	0.00221023	-1.18828	0.0211114	-1.91407	0.000586371
AT1G22230	unknown protein; LOCATED IN: chloroplast; BEST Arabidopsis thaliana protein match is: unknown protein (TAIR:AT1G78110.1); Has 2358 Blast hits to 1759 proteins in 159 species: Archae - 2; Bacteria - 36; Metazoa - 1046; Fungi - 203; Plants - 157; Viru /.../72; Other Eukaryotes - 842 (source: NCBI BLink).			Cluster 1		0.340576	0.00618659	-0.846022	3.9841e-05	-1.18134	2.45564e-07	-1.1866	7.71558e-07	-1.52192	7.66136e-09
AT5G47500	Pectin lyase-like superfamily protein			Cluster 1		0.213557	0.0971435	-0.972862	4.68621e-05	-1.16067	9.4311e-07	-1.18642	3.72387e-06	-1.37423	6.69834e-08
AT5G36180	serine carboxypeptidase-like 1	scpl1		Cluster 1		-0.151918	0.284974	-1.33771	2.5756e-06	-1.54894	6.57987e-08	-1.18579	5.16238e-06	-1.39702	1.21916e-07
AT4G24080	aldolase like	ALL1		Cluster 1		0.426736	0.0966826	-0.757986	0.0302489	-1.99738	3.90437e-05	-1.18472	0.00102425	-2.42411	2.45868e-06
AT3G05920	Heavy metal transport/detoxification superfamily protein			Cluster 1		0.0706531	0.538421	-1.11244	3.30772e-06	-1.30771	5.86997e-08	-1.1831	9.58205e-07	-1.37836	1.66055e-08
AT3G01516	unknown protein; BEST Arabidopsis thaliana protein match is: unknown protein (TAIR:AT5G14690.1); Has 67 Blast hits to 67 proteins in 14 species: Archae - 0; Bacteria - 0; Metazoa - 0; Fungi - 0; Plants - 67; Viruses - 0; Other Eukaryotes - 0 (source /.../ BLink).			Cluster 1		0.916717	0.000184166	-0.265776	0.264802	-0.946267	0.000462436	-1.18249	3.93754e-05	-1.86298	1.455e-07
AT1G75960	AMP-dependent synthetase and ligase family protein			Cluster 1		-0.0661645	0.89304	-1.24298	0.0339364	-2.55229	0.000416397	-1.17682	0.0333728	-2.48612	0.000355586
AT1G70470	unknown protein; BEST Arabidopsis thaliana protein match is: unknown protein (TAIR:AT1G23530.1); Has 64 Blast hits to 64 proteins in 22 species: Archae - 0; Bacteria - 2; Metazoa - 7; Fungi - 10; Plants - 43; Viruses - 0; Other Eukaryotes - 2 (sourc /.../I BLink).			Cluster 1		0.173635	0.271245	-1.0021	0.000227156	-1.37411	2.55213e-06	-1.17573	2.82751e-05	-1.54774	3.19243e-07
AT1G06310	acyl-CoA oxidase 6	ACX6		Cluster 1		-0.166297	0.346518	-1.34073	7.08592e-05	-2.20657	3.24905e-07	-1.17444	0.000145986	-2.04028	4.58841e-07
AT3G53010	Domain of unknown function (DUF303)			Cluster 1		0.485987	0.0761775	-0.68764	0.0583574	-1.55452	0.000309397	-1.17363	0.00164658	-2.04051	9.99505e-06
ATMG01170	ATPase, F0 complex, subunit A protein	ATP6-2		Cluster 1		-0.956435	0.0243902	-2.12831	0.000866109	-2.28735	0.0001131	-1.17187	0.0350364	-1.33092	0.00856956
AT2G46940	unknown protein; BEST Arabidopsis thaliana protein match is: unknown protein (TAIR:AT3G62070.1); Has 143 Blast hits to 141 proteins in 14 species: Archae - 0; Bacteria - 0; Metazoa - 4; Fungi - 0; Plants - 139; Viruses - 0; Other Eukaryotes - 0 (sou /.../CBI BLink).			Cluster 1		0.625901	0.00187259	-0.54419	0.0224758	-0.682706	0.00170746	-1.17009	3.63032e-05	-1.30861	1.11064e-06
AT3G17210	heat stable protein 1	ATHS1		Cluster 1		0.0900373	0.378349	-1.07969	4.7175e-07	-1.07966	3.87406e-08	-1.16973	1.21158e-07	-1.16969	1.02544e-08
AT5G23940	HXXXD-type acyl-transferase family protein	EMB3009		Cluster 1		-0.0692768	0.775418	-1.23875	0.000923296	-1.08157	0.000262506	-1.16947	0.000936979	-1.01229	0.000265486
AT3G51330	Eukaryotic aspartyl protease family protein			Cluster 1		0.938935	0.000491239	-0.23052	0.296456	-0.174783	0.368674	-1.16945	4.57821e-05	-1.11372	1.83148e-05
AT3G05890	Low temperature and salt responsive protein family	RCI2B		Cluster 1		-0.174463	0.174387	-1.33979	2.42564e-07	-2.09945	8.51653e-10	-1.16533	5.70689e-07	-1.92498	1.36647e-09
AT2G34060	Peroxidase superfamily protein			Cluster 1		0.542725	0.00556185	-0.620639	0.0134925	-1.03682	0.000107095	-1.16336	5.76845e-05	-1.57955	5.00103e-07
AT3G01513	unknown protein; CONTAINS InterPro DOMAIN/s: Protein of unknown function DUF1645 (InterPro:IPR012442); BEST Arabidopsis thaliana protein match is: unknown protein (TAIR:AT5G14730.1); Has 69 Blast hits to 69 proteins in 9 species: Archae - 0; Bacteri /.../ Metazoa - 0; Fungi - 0; Plants - 69; Viruses - 0; Other Eukaryotes - 0 (source: NCBI BLink).			Cluster 1		-0.240521	0.0766951	-1.40347	4.36329e-06	-1.58433	1.13114e-07	-1.16295	1.60334e-05	-1.34381	3.81358e-07
AT1G29740	Leucine-rich repeat transmembrane protein kinase			Cluster 1		2.58934	1.2986e-05	1.42666	0.00244413	1.00158	0.0127333	-1.16268	0.000416214	-1.58775	5.01889e-06
AT3G63430	unknown protein; BEST Arabidopsis thaliana protein match is: unknown protein (TAIR:AT1G74160.1); Has 135 Blast hits to 119 proteins in 22 species: Archae - 0; Bacteria - 2; Metazoa - 3; Fungi - 3; Plants - 119; Viruses - 0; Other Eukaryotes - 8 (sou /.../CBI BLink).			Cluster 1		0.395306	0.00372848	-0.766776	0.000174734	-1.62608	6.41693e-08	-1.16208	1.72176e-06	-2.02138	3.14743e-09
AT1G35255	unknown protein; Has 3 Blast hits to 3 proteins in 1 species: Archae - 0; Bacteria - 0; Metazoa - 0; Fungi - 0; Plants - 3; Viruses - 0; Other Eukaryotes - 0 (source: NCBI BLink).			Cluster 1		0.685491	0.0664892	-0.476028	0.300941	-0.692094	0.0847836	-1.16152	0.00842786	-1.37759	0.000757117
AT2G22510	hydroxyproline-rich glycoprotein family protein			Cluster 1		0.060583	0.508708	-1.10078	9.85731e-08	-1.24013	2.89194e-09	-1.16137	3.49144e-08	-1.30071	1.16717e-09
AT5G24100	Leucine-rich repeat protein kinase family protein			Cluster 1		0.751019	0.00237111	-0.409945	0.13287	-1.1503	0.000298007	-1.16096	0.000186079	-1.90131	7.20375e-07
AT1G11540	Sulfite exporter TauE/SafE family protein			Cluster 1		1.26529	2.394e-05	0.104858	0.676822	-0.491413	0.0333639	-1.16043	3.98202e-05	-1.7567	1.77126e-07
AT2G29730	UDP-glucosyl transferase 71D1	UGT71D1		Cluster 1		0.0466307	0.643668	-1.10994	5.06971e-07	-1.54316	2.74492e-09	-1.15657	1.73225e-07	-1.58979	1.16717e-09
AT3G07870	F-box and associated interaction domains-containing protein			Cluster 1		0.200332	0.0549857	-0.95492	5.05294e-06	-0.842233	1.08833e-06	-1.15525	4.0775e-07	-1.04256	4.83893e-08
AT1G53640	unknown protein; FUNCTIONS IN: molecular_function unknown; INVOLVED IN: biological_process unknown; LOCATED IN: endomembrane system; EXPRESSED IN: 20 plant structures; EXPRESSED DURING: 11 growth stages; Has 1186 Blast hits to 678 proteins in 89 spe /.../Archae - 0; Bacteria - 50; Metazoa - 731; Fungi - 92; Plants - 226; Viruses - 4; Other Eukaryotes - 83 (source: NCBI BLink).			Cluster 1		0.299641	0.166044	-0.854428	0.00757641	-1.4699	4.51405e-05	-1.15407	0.00049847	-1.76954	3.02278e-06
AT2G01880	purple acid phosphatase 7	PAP7		Cluster 1		0.400222	0.00891137	-0.752377	0.000542999	-1.28597	1.22491e-06	-1.1526	5.97572e-06	-1.68619	2.96246e-08
AT2G34510	Protein of unknown function, DUF642			Cluster 1		0.12181	0.714474	-1.03029	0.0164385	-1.09831	0.00343491	-1.1521	0.0055876	-1.22012	0.00084834
AT1G26940	Cyclophilin-like peptidyl-prolyl cis-trans isomerase family protein			Cluster 1		0.380903	0.000640183	-0.770461	1.25359e-05	-0.956823	1.68643e-07	-1.15136	1.17944e-07	-1.33773	2.13026e-09
AT2G23560	methyl esterase 7	ATMES7		Cluster 1		0.10326	0.468971	-1.04504	5.08188e-05	-1.16175	1.80513e-06	-1.1483	1.14325e-05	-1.26501	3.28037e-07
AT1G58070	unknown protein; Has 286 Blast hits to 266 proteins in 81 species: Archae - 2; Bacteria - 25; Metazoa - 90; Fungi - 19; Plants - 78; Viruses - 4; Other Eukaryotes - 68 (source: NCBI BLink).			Cluster 1		0.373777	0.0409495	-0.773833	0.00382355	-0.830188	0.000443139	-1.14761	8.43575e-05	-1.20397	4.54336e-06
AT3G45070	P-loop containing nucleoside triphosphate hydrolases superfamily protein			Cluster 1		-0.294175	0.102152	-1.44093	1.67143e-05	-1.52611	9.58073e-07	-1.14676	9.2539e-05	-1.23193	5.85585e-06
AT2G38600	HAD superfamily, subfamily IIIB acid phosphatase			Cluster 1		-0.0323844	0.883756	-1.17875	0.000466376	-1.66056	5.4096e-06	-1.14636	0.000362191	-1.62817	3.51113e-06
AT3G50640	unknown protein; BEST Arabidopsis thaliana protein match is: unknown protein (TAIR:AT5G66800.1); Has 67 Blast hits to 67 proteins in 10 species: Archae - 0; Bacteria - 0; Metazoa - 0; Fungi - 0; Plants - 67; Viruses - 0; Other Eukaryotes - 0 (source /.../ BLink).			Cluster 1		0.288935	0.0206318	-0.855339	4.35564e-05	-1.45198	6.72356e-08	-1.14427	1.40861e-06	-1.74091	5.13278e-09
AT2G36470	Plant protein of unknown function (DUF868)			Cluster 1		0.390442	0.0389061	-0.75253	0.00576522	-0.933966	0.00025936	-1.14297	0.000118386	-1.32441	3.10842e-06
AT1G12060	BCL-2-associated athanogene 5	ATBAG5		Cluster 1		-0.280166	0.17263	-1.42244	0.000197255	-1.66947	6.26804e-06	-1.14227	0.000835466	-1.3893	2.57463e-05
AT5G08330	TCP family transcription factor			Cluster 1		0.643241	0.00133357	-0.498996	0.0287351	-0.381758	0.0344774	-1.14224	3.22668e-05	-1.025	5.17309e-06
AT2G18800	xyloglucan endotransglucosylase/hydrolase 21	ATXTH21		Cluster 1		1.00039	0.000367774	-0.140688	0.621174	-0.88486	0.00278429	-1.14108	0.000183578	-1.88525	6.60763e-07
AT4G01925	Cysteine/Histidine-rich C1 domain family protein			Cluster 1		1.00473	0.000110862	-0.135987	0.580422	-0.00337105	0.987049	-1.14072	5.15617e-05	-1.0081	9.3133e-06
AT2G28870	unknown protein; Has 34 Blast hits to 34 proteins in 9 species: Archae - 0; Bacteria - 0; Metazoa - 0; Fungi - 0; Plants - 34; Viruses - 0; Other Eukaryotes - 0 (source: NCBI BLink).			Cluster 1		0.443508	0.174237	-0.695038	0.0970978	-0.911076	0.0161015	-1.13855	0.00577807	-1.35458	0.000456935
AT1G64920	UDP-Glycosyltransferase superfamily protein			Cluster 1		0.548268	0.00365221	-0.588945	0.0120824	-1.42398	6.62427e-06	-1.13721	3.66246e-05	-1.97225	8.05817e-08
AT5G01250	alpha 1,4-glycosyltransferase family protein			Cluster 1		0.286034	0.144905	-0.849224	0.00283996	-0.752665	0.00118745	-1.13526	0.000165415	-1.0387	3.14865e-05
AT5G21100	Plant L-ascorbate oxidase			Cluster 1		0.195433	0.625784	-0.93877	0.0522969	-1.10496	0.0108641	-1.1342	0.0147346	-1.30039	0.00212154
AT2G31310	LOB domain-containing protein 14	LBD14		Cluster 1		0.822709	0.065599	-0.307764	0.570317	-0.912967	0.0698471	-1.13047	0.0189928	-1.73568	0.000693704
AT3G30350	Encodes a root meristem growth factor (RGF). Belongs to a family of functionally redundant homologous peptides that are secreted, tyrosine-sulfated, and expressed mainly in the stem cell area and the innermost layer of central columella cells. RGFs /.../equired for maintenance of the root stem cell niche and transit amplifying cell proliferation. Members of this family include: At5g60810 (RGF1), …	RGF4		Cluster 1		0.16921	0.265013	-0.959977	0.000253042	-0.881834	4.67314e-05	-1.12919	3.14033e-05	-1.05104	3.18586e-06
AT4G25835	P-loop containing nucleoside triphosphate hydrolases superfamily protein			Cluster 1		-0.453327	0.00182025	-1.5822	5.86027e-07	-3.15849	1.81733e-09	-1.12888	9.7305e-06	-2.70517	6.37086e-09
AT4G16563	Eukaryotic aspartyl protease family protein			Cluster 1		-1.02122	8.74228e-07	-2.14977	2.22024e-08	-2.95421	2.59477e-10	-1.12855	7.24821e-06	-1.933	1.39359e-08
AT4G19980	unknown protein; FUNCTIONS IN: molecular_function unknown; INVOLVED IN: biological_process unknown; LOCATED IN: chloroplast; EXPRESSED IN: root, pedicel; EXPRESSED DURING: 4 anthesis; Has 30201 Blast hits to 17322 proteins in 780 species: Archae - 1 /.../teria - 1396; Metazoa - 17338; Fungi - 3422; Plants - 5037; Viruses - 0; Other Eukaryotes - 2996 (source: NCBI BLink).			Cluster 1		-0.193393	0.468458	-1.32027	0.00179469	-1.76345	4.68138e-05	-1.12688	0.0039525	-1.57005	9.15942e-05
AT1G68725	arabinogalactan protein 19	AGP19		Cluster 1		-0.0747314	0.792655	-1.20089	0.00274011	-1.95826	2.88924e-05	-1.12616	0.00291202	-1.88353	2.52371e-05
AT1G51880	root hair specific 6	RHS6		Cluster 1		1.27097	1.2677e-05	0.145888	0.527294	-0.106966	0.591626	-1.12508	2.4113e-05	-1.37794	3.9084e-07
AT1G14687	homeobox protein 32	AtHB32		Cluster 1		0.737661	0.174833	-0.386895	0.553011	-1.80613	0.0123719	-1.12456	0.049927	-2.54379	0.000556816
AT3G60730	Plant invertase/pectin methylesterase inhibitor superfamily			Cluster 1		0.733757	0.06579	-0.387681	0.408876	-5.01039	2.76645e-06	-1.12144	0.0109645	-5.74415	3.41109e-07
AT3G23730	xyloglucan endotransglucosylase/hydrolase 16	XTH16		Cluster 1		1.39153	7.28459e-05	0.271288	0.363589	-0.583254	0.0470852	-1.12025	0.00026997	-1.97479	7.05569e-07
AT3G23190	HR-like lesion-inducing protein-related			Cluster 1		1.06933	2.82969e-05	-0.0507471	0.802973	0.056775	0.734948	-1.12008	1.19436e-05	-1.01255	3.84266e-06
AT4G23070	RHOMBOID-like protein 7	ATRBL7		Cluster 1		1.09899	0.00107407	-0.0142081	0.970554	-0.832184	0.0172625	-1.1132	0.00095741	-1.93117	4.67498e-06
AT1G76500	Predicted AT-hook DNA-binding family protein	SOB3		Cluster 1		0.115814	0.449116	-0.99414	9.9802e-05	-0.906449	2.19028e-05	-1.10995	2.03988e-05	-1.02226	2.95099e-06
AT2G41312	other RNA			Cluster 1		0.312794	0.284105	-0.795864	0.0370832	-1.08971	0.00276074	-1.10866	0.00344849	-1.40251	0.000159217
AT1G32690	unknown protein; FUNCTIONS IN: molecular_function unknown; INVOLVED IN: biological_process unknown; LOCATED IN: plasma membrane; EXPRESSED IN: 21 plant structures; EXPRESSED DURING: 11 growth stages; BEST Arabidopsis thaliana protein match is: unkno /.../tein (TAIR:AT2G35200.1); Has 45 Blast hits to 45 proteins in 8 species: Archae - 0; Bacteria - 0; Metazoa - 0; Fungi - 0; Plants - 45; Viruses -…			Cluster 1		0.543389	0.00926321	-0.565077	0.0314809	-1.17292	0.000102662	-1.10847	0.000163282	-1.71631	7.64064e-07
AT4G30130	Protein of unknown function (DUF630 and DUF632)			Cluster 1		0.59942	0.00501997	-0.508291	0.0487615	-1.56484	1.72087e-05	-1.10771	0.000146438	-2.16426	2.19992e-07
AT2G47485	unknown protein; BEST Arabidopsis thaliana protein match is: unknown protein (TAIR:AT3G62650.1); Has 35333 Blast hits to 34131 proteins in 2444 species: Archae - 798; Bacteria - 22429; Metazoa - 974; Fungi - 991; Plants - 531; Viruses - 0; Other Euk /.../s - 9610 (source: NCBI BLink).			Cluster 1		-0.473735	0.00157288	-1.581	6.31045e-07	-1.89007	1.05725e-08	-1.10726	1.26069e-05	-1.41634	1.48041e-07
AT2G23410	cis-prenyltransferase	ACPT		Cluster 1		0.481259	0.0216973	-0.624806	0.0226669	-1.37083	4.33524e-05	-1.10607	0.000235187	-1.85208	7.74385e-07
AT5G43540	C2H2 and C2HC zinc fingers superfamily protein			Cluster 1		0.452461	0.0543293	-0.65248	0.0358605	-0.963221	0.00147447	-1.10494	0.000712047	-1.41568	1.74416e-05
AT1G58270	TRAF-like family protein	ZW9		Cluster 1		0.34654	0.0026096	-0.7584	1.80163e-06	-0.756243	5.93224e-07	-1.10494	3.72697e-08	-1.10278	9.13405e-09
AT3G59340	Eukaryotic protein of unknown function (DUF914)			Cluster 1		1.03053	1.07723e-05	-0.0711536	0.70858	-0.517073	0.00450397	-1.10169	5.67788e-06	-1.5476	3.20901e-08
AT1G31885	NOD26-like intrinsic protein 3;1	NIP3;1		Cluster 1		1.09307	6.01767e-06	-0.00214115	0.99195	-0.197708	0.19909	-1.09521	4.99709e-06	-1.29078	8.80354e-08
AT3G21340	Leucine-rich repeat protein kinase family protein			Cluster 1		0.855105	0.000536969	-0.238759	0.336941	-1.05864	0.000328885	-1.09386	0.000120466	-1.91375	2.73672e-07
AT4G33666	unknown protein; FUNCTIONS IN: molecular_function unknown; INVOLVED IN: biological_process unknown; LOCATED IN: chloroplast; EXPRESSED IN: 19 plant structures; EXPRESSED DURING: 11 growth stages; Has 30201 Blast hits to 17322 proteins in 780 species /.../ae - 12; Bacteria - 1396; Metazoa - 17338; Fungi - 3422; Plants - 5037; Viruses - 0; Other Eukaryotes - 2996 (source: NCBI BLink).			Cluster 1		-1.34455	8.38604e-06	-2.43273	1.83946e-06	-2.7361	5.34925e-08	-1.08818	0.0020993	-1.39155	6.65629e-05
AT5G60400	unknown protein; Has 35333 Blast hits to 34131 proteins in 2444 species: Archae - 798; Bacteria - 22429; Metazoa - 974; Fungi - 991; Plants - 531; Viruses - 0; Other Eukaryotes - 9610 (source: NCBI BLink).			Cluster 1		0.167215	0.187068	-0.920627	5.5351e-05	-0.88212	6.97648e-06	-1.08784	6.06262e-06	-1.04933	4.81435e-07
AT2G40850	phosphoinositide 4-kinase gamma 1	ATPI4K GAMMA 1		Cluster 1		0.663564	0.0249958	-0.423943	0.237374	-3.91317	8.06384e-06	-1.08751	0.00254424	-4.57673	9.26969e-07
AT1G63450	root hair specific 8	RHS8		Cluster 1		1.11548	0.000180605	0.0293021	0.922459	0.0289079	0.904824	-1.08618	0.00022265	-1.08658	2.08598e-05
AT1G55700	Cysteine/Histidine-rich C1 domain family protein			Cluster 1		1.07238	0.0115948	-0.0124674	0.982619	-0.048831	0.910052	-1.08485	0.0121797	-1.12121	0.00226687
AT3G45160	Putative membrane lipoprotein			Cluster 1		-0.358784	0.0554104	-1.4424	1.84654e-05	-1.52409	1.09602e-06	-1.08362	0.000172805	-1.1653	1.2174e-05
AT3G14260	Protein of unknown function (DUF567)			Cluster 1		-0.533569	0.00626082	-1.61432	1.68847e-05	-2.58431	1.16806e-07	-1.08075	0.00044027	-2.05074	1.00477e-06
AT1G71520	Integrase-type DNA-binding superfamily protein			Cluster 1		-1.36033	0.000146098	-2.43948	3.00607e-05	-2.67559	1.69301e-06	-1.07915	0.0156735	-1.31526	0.00162405
AT1G27660	basic helix-loop-helix (bHLH) DNA-binding superfamily protein			Cluster 1		0.0814841	0.720042	-0.99673	0.00194285	-1.49678	2.15547e-05	-1.07821	0.000636508	-1.57827	6.18649e-06
AT2G04430	nudix hydrolase homolog 5	atnudt5		Cluster 1		0.305467	0.0423036	-0.768882	0.000762941	-0.782442	9.20458e-05	-1.07435	2.1552e-05	-1.08791	1.32878e-06
AT1G55580	GRAS family transcription factor	LAS		Cluster 1		0.509167	0.013418	-0.564811	0.0308149	-1.56329	1.60718e-05	-1.07398	0.000204436	-2.07246	3.34024e-07
AT1G18940	Nodulin-like / Major Facilitator Superfamily protein			Cluster 1		0.550224	0.00633204	-0.521352	0.0352962	-0.704161	0.00197012	-1.07158	0.000134804	-1.25439	3.12942e-06
AT1G70880	Polyketide cyclase/dehydrase and lipid transport superfamily protein			Cluster 1		1.03996	3.83646e-05	-0.029218	0.897436	-1.3262	1.99425e-05	-1.06918	2.78089e-05	-2.36616	1.63079e-08
ATMG00520	Intron maturase, type II family protein	MATR		Cluster 1		0.0149295	0.976741	-1.0542	0.0512944	-1.88229	0.00136362	-1.06913	0.0366508	-1.89722	0.000828506
AT3G50120	Plant protein of unknown function (DUF247)			Cluster 1		0.500221	0.0999605	-0.5689	0.136509	-1.1623	0.00329341	-1.06912	0.00473411	-1.66252	6.92446e-05
AT1G75350	Ribosomal protein L31	emb2184		Cluster 1		0.120854	0.358343	-0.947758	5.76173e-05	-0.888043	9.11083e-06	-1.06861	9.67255e-06	-1.0089	9.97082e-07
AT1G49000	unknown protein; FUNCTIONS IN: molecular_function unknown; INVOLVED IN: biological_process unknown; LOCATED IN: chloroplast; EXPRESSED IN: stem; BEST Arabidopsis thaliana protein match is: unknown protein (TAIR:AT3G18560.1); Has 105 Blast hits to 10 /.../eins in 13 species: Archae - 0; Bacteria - 0; Metazoa - 0; Fungi - 0; Plants - 105; Viruses - 0; Other Eukaryotes - 0 (source: NCBI BLink).			Cluster 1		1.4915	0.000109367	0.423552	0.208689	-0.0856685	0.785633	-1.06795	0.000807945	-1.57717	6.25105e-06
AT5G51390	unknown protein; Has 30201 Blast hits to 17322 proteins in 780 species: Archae - 12; Bacteria - 1396; Metazoa - 17338; Fungi - 3422; Plants - 5037; Viruses - 0; Other Eukaryotes - 2996 (source: NCBI BLink).			Cluster 1		0.0272036	0.95128	-1.04068	0.034703	-1.51175	0.0020668	-1.06788	0.0221485	-1.53896	0.00109643
AT1G68430	unknown protein; FUNCTIONS IN: molecular_function unknown; INVOLVED IN: biological_process unknown; LOCATED IN: chloroplast; EXPRESSED IN: 21 plant structures; EXPRESSED DURING: 13 growth stages; BEST Arabidopsis thaliana protein match is: unknown p /.../ (TAIR:AT1G66890.1); Has 35 Blast hits to 35 proteins in 6 species: Archae - 0; Bacteria - 0; Metazoa - 0; Fungi - 0; Plants - 35; Viruses - 0; …			Cluster 1		-0.121839	0.587224	-1.18851	0.000693835	-1.35004	3.82583e-05	-1.06667	0.00106316	-1.2282	5.5258e-05
AT2G44380	Cysteine/Histidine-rich C1 domain family protein			Cluster 1		0.0282171	0.916179	-1.03774	0.00157995	-1.47193	2.46477e-05	-1.06596	0.000863555	-1.50015	1.19029e-05
AT5G07780	Actin-binding FH2 (formin homology 2) family protein			Cluster 1		1.46109	1.63883e-05	0.396088	0.129738	0.426118	0.0564195	-1.065	0.000104501	-1.03497	1.06422e-05
AT1G49480	related to vernalization1 1	RTV1		Cluster 1		0.250643	0.00349682	-0.814313	4.78205e-07	-0.766409	7.42148e-08	-1.06496	2.00758e-08	-1.01705	2.23667e-09
AT2G33790	arabinogalactan protein 30	ATAGP30		Cluster 1		0.16546	0.711975	-0.899172	0.0929856	-5.53719	0.00126099	-1.06463	0.0375366	-5.70265	0.000853988
AT5G09600	succinate dehydrogenase 3-1	SDH3-1		Cluster 1		-0.100825	0.561356	-1.16469	0.000104005	-1.34936	3.00615e-06	-1.06386	0.000142238	-1.24853	3.52221e-06
AT1G33540	serine carboxypeptidase-like 18	scpl18		Cluster 1		1.20436	0.000361919	0.142763	0.667722	-0.0707954	0.806045	-1.0616	0.000833463	-1.27516	2.62442e-05
AT1G03870	FASCICLIN-like arabinoogalactan 9	FLA9		Cluster 1		0.0702083	0.590724	-0.991371	1.22289e-06	-1.63522	2.51546e-09	-1.06158	4.19217e-07	-1.70542	1.25864e-09
AT5G61310	Cytochrome c oxidase subunit Vc family protein			Cluster 1		0.125834	0.248964	-0.935118	1.37448e-05	-0.876514	1.70222e-06	-1.06095	2.04778e-06	-1.00235	1.64243e-07
AT4G17340	tonoplast intrinsic protein 2;2	TIP2;2		Cluster 1		1.01783	0.00379964	-0.0428098	0.902933	-1.06985	0.00277037	-1.06064	0.00188325	-2.08768	3.83765e-06
AT4G18390	TEOSINTE BRANCHED 1, cycloidea and PCF transcription factor 2	TCP2		Cluster 1		0.0836309	0.647337	-0.976967	0.000474312	-2.1618	3.32726e-07	-1.0606	0.000137321	-2.24543	1.23871e-07
AT3G11600	unknown protein; FUNCTIONS IN: molecular_function unknown; INVOLVED IN: response to karrikin; EXPRESSED IN: 21 plant structures; EXPRESSED DURING: 12 growth stages; BEST Arabidopsis thaliana protein match is: unknown protein (TAIR:AT5G06270.1); Has /.../ast hits to 171 proteins in 15 species: Archae - 0; Bacteria - 0; Metazoa - 0; Fungi - 0; Plants - 171; Viruses - 0; Other Eukaryotes - 0 (source…			Cluster 1		0.354469	0.0131079	-0.705268	0.000864504	-1.11379	3.26873e-06	-1.05974	1.14435e-05	-1.46826	6.38878e-08
AT2G36830	gamma tonoplast intrinsic protein	GAMMA-TIP		Cluster 1		1.13777	0.000409179	0.0786545	0.752623	-0.0251393	0.916692	-1.05912	0.000261422	-1.16291	6.23079e-05
AT2G20750	expansin B1	ATEXPB1		Cluster 1		1.19735	1.66586e-05	0.138899	0.505926	-0.542413	0.00928597	-1.05845	2.6158e-05	-1.73976	6.88781e-08
AT5G25010	Protein of unknown function (DUF1336)			Cluster 1		0.463885	0.00434668	-0.59396	0.00475477	-2.72992	6.19951e-08	-1.05784	1.94516e-05	-3.19381	6.78873e-09
AT1G13420	sulfotransferase 4B	ATST4B		Cluster 1		0.0268379	0.894239	-1.02985	0.000120976	-1.41863	1.44412e-06	-1.05669	6.25798e-05	-1.44547	7.14819e-07
AT1G25450	3-ketoacyl-CoA synthase 5	KCS5		Cluster 1		0.424785	0.00412577	-0.631781	0.00160954	-0.974069	8.55638e-06	-1.05657	8.6167e-06	-1.39885	6.47943e-08
AT1G69160	unknown protein; BEST Arabidopsis thaliana protein match is: unknown protein (TAIR:AT3G13980.1); Has 173 Blast hits to 172 proteins in 54 species: Archae - 0; Bacteria - 0; Metazoa - 25; Fungi - 33; Plants - 84; Viruses - 2; Other Eukaryotes - 29 (s /.../ NCBI BLink).			Cluster 1		0.0068271	0.979491	-1.04738	0.00248635	-1.0194	0.00041706	-1.05421	0.00153883	-1.02622	0.000208916
AT4G05150	Octicosapeptide/Phox/Bem1p family protein			Cluster 1		0.264274	0.0190706	-0.78843	5.08682e-06	-0.914905	2.34762e-07	-1.0527	2.05854e-07	-1.17918	1.15863e-08
AT4G17085	Putative membrane lipoprotein			Cluster 1		0.262918	0.109599	-0.789539	0.00163081	-1.08973	2.46417e-05	-1.05246	7.80719e-05	-1.35265	1.02393e-06
AT5G17600	RING/U-box superfamily protein			Cluster 1		0.0851769	0.688932	-0.966445	0.00166051	-1.13839	7.60733e-05	-1.05162	0.000510182	-1.22356	1.77537e-05
AT1G61230	Mannose-binding lectin superfamily protein			Cluster 1		0.244787	0.331027	-0.806614	0.0192444	-1.34167	0.00027852	-1.0514	0.00223026	-1.58646	2.66322e-05
AT4G22190	unknown protein; Has 283 Blast hits to 154 proteins in 44 species: Archae - 0; Bacteria - 2; Metazoa - 24; Fungi - 12; Plants - 48; Viruses - 0; Other Eukaryotes - 197 (source: NCBI BLink).			Cluster 1		0.0164459	0.887114	-1.03207	2.28144e-06	-1.0538	1.25841e-07	-1.04852	1.03403e-06	-1.07025	5.12457e-08
AT5G38300	unknown protein; FUNCTIONS IN: molecular_function unknown; INVOLVED IN: biological_process unknown; LOCATED IN: cellular_component unknown; EXPRESSED IN: 12 plant structures; EXPRESSED DURING: 6 growth stages; BEST Arabidopsis thaliana protein match /.../nknown protein (TAIR:AT1G67035.2); Has 1807 Blast hits to 1807 proteins in 277 species: Archae - 0; Bacteria - 0; Metazoa - 736; Fungi - 347; Pl…			Cluster 1		-0.134509	0.421185	-1.18302	9.48793e-05	-1.61621	9.22583e-07	-1.04851	0.0001692	-1.4817	1.24814e-06
AT3G56260	unknown protein; Has 20 Blast hits to 19 proteins in 11 species: Archae - 0; Bacteria - 0; Metazoa - 4; Fungi - 2; Plants - 10; Viruses - 0; Other Eukaryotes - 4 (source: NCBI BLink).			Cluster 1		-0.060916	0.851871	-1.10935	0.00809985	-6.51935	1.12624e-06	-1.04843	0.00810118	-6.45844	8.94923e-07
AT2G30010	TRICHOME BIREFRINGENCE-LIKE 45	TBL45		Cluster 1		-0.130054	0.44407	-1.17822	0.000103964	-1.56593	1.22881e-06	-1.04817	0.000178794	-1.43587	1.62479e-06
AT1G53830	pectin methylesterase 2	ATPME2		Cluster 1		0.498524	0.0146178	-0.549075	0.0246655	-0.586623	0.00584272	-1.0476	0.000154308	-1.08515	1.3602e-05
AT5G03960	IQ-domain 12	IQD12		Cluster 1		0.644237	0.00364214	-0.403144	0.106526	-1.58779	1.83441e-05	-1.04738	0.000204723	-2.23203	2.03874e-07
AT2G28410	unknown protein; Has 18 Blast hits to 18 proteins in 5 species: Archae - 0; Bacteria - 0; Metazoa - 0; Fungi - 0; Plants - 18; Viruses - 0; Other Eukaryotes - 0 (source: NCBI BLink).			Cluster 1		0.450935	0.0274415	-0.594307	0.0261713	-1.2636	6.60291e-05	-1.04524	0.000312881	-1.71453	1.13421e-06
AT1G67830	alpha-fucosidase 1	ATFXG1		Cluster 1		-0.228569	0.256403	-1.27308	0.000322438	-1.9733	2.1573e-06	-1.04451	0.00107887	-1.74473	4.76309e-06
AT1G29179	BEST Arabidopsis thaliana protein match is: Cysteine/Histidine-rich C1 domain family protein (TAIR:AT1G44030.1); Has 35333 Blast hits to 34131 proteins in 2444 species: Archae - 798; Bacteria - 22429; Metazoa - 974; Fungi - 991; Plants - 531; Viruse /.../ Other Eukaryotes - 9610 (source: NCBI BLink).			Cluster 1		0.1362	0.692335	-0.908204	0.0327665	-1.32708	0.00159942	-1.0444	0.0106969	-1.46328	0.000388231
AT3G51970	acyl-CoA sterol acyl transferase 1	ATSAT1		Cluster 1		0.639823	0.0208227	-0.403809	0.230946	-0.899906	0.00646561	-1.04363	0.00222677	-1.53973	2.69954e-05
AT5G14320	Ribosomal protein S13/S18 family			Cluster 1		0.373237	0.00693784	-0.667746	0.000692748	-0.673159	9.36559e-05	-1.04098	6.23495e-06	-1.0464	3.69998e-07
AT2G26360	Mitochondrial substrate carrier family protein			Cluster 1		0.313595	0.0265279	-0.72725	0.000726543	-0.766667	6.54012e-05	-1.04085	1.50246e-05	-1.08026	7.02059e-07
AT4G29340	profilin 4	PRF4		Cluster 1		0.712342	0.0114315	-0.32844	0.321723	-0.544419	0.0585819	-1.04078	0.00189484	-1.25676	7.71749e-05
AT5G44610	microtubule-associated protein 18	MAP18		Cluster 1		1.13866	1.09825e-05	0.0994444	0.546876	-0.112257	0.450228	-1.03921	7.94253e-06	-1.25091	3.79489e-07
AT3G57790	Pectin lyase-like superfamily protein			Cluster 1		0.138381	0.192394	-0.899172	1.27815e-05	-1.10256	1.76026e-07	-1.03755	1.64274e-06	-1.24094	2.26576e-08
AT2G46740	D-arabinono-1,4-lactone oxidase family protein			Cluster 1		0.169895	0.236254	-0.867368	4.0035e-05	-0.842271	1.02236e-05	-1.03726	4.9323e-06	-1.01217	1.00693e-06
AT5G04660	cytochrome P450, family 77, subfamily A, polypeptide 4	CYP77A4		Cluster 1		0.137257	0.682097	-0.899667	0.0267613	-2.17765	5.84457e-05	-1.03692	0.00821308	-2.31491	1.73439e-05
AT4G32710	Protein kinase superfamily protein			Cluster 1		0.100789	0.478877	-0.934859	9.40512e-05	-0.988354	5.61057e-06	-1.03565	2.02053e-05	-1.08914	9.14127e-07
AT2G29750	UDP-glucosyl transferase 71C1	UGT71C1		Cluster 1		0.402886	0.00199498	-0.631556	0.000141225	-0.73585	6.67108e-06	-1.03444	7.6948e-07	-1.13874	3.4511e-08
AT4G09490	Polynucleotidyl transferase, ribonuclease H-like superfamily protein			Cluster 1		0.4603	0.138553	-0.574019	0.137074	-0.65149	0.049319	-1.03432	0.00630883	-1.11179	0.000915157
AT3G06700	Ribosomal L29e protein family			Cluster 1		0.183857	0.147567	-0.85029	5.49355e-06	-1.23364	4.30987e-08	-1.03415	5.83998e-07	-1.4175	7.66629e-09
AT1G72150	PATELLIN 1	PATL1		Cluster 1		0.166661	0.0186321	-0.867263	1.38986e-08	-0.868731	2.47387e-09	-1.03392	1.97912e-09	-1.03539	3.58638e-10
AT3G29250	NAD(P)-binding Rossmann-fold superfamily protein			Cluster 1		-0.14788	0.326959	-1.17832	2.36036e-06	-1.17124	4.53597e-07	-1.03044	5.75877e-06	-1.02336	1.31993e-06
AT1G49450	Transducin/WD40 repeat-like superfamily protein			Cluster 1		0.261996	0.0809176	-0.766751	0.000793763	-3.3909	3.67543e-08	-1.02875	3.2651e-05	-3.6529	1.11354e-08
AT3G52910	growth-regulating factor 4	AtGRF4		Cluster 1		0.171084	0.289973	-0.857543	0.00072055	-1.58112	1.11812e-06	-1.02863	8.45068e-05	-1.7522	1.76794e-07
AT1G05835	PHD finger protein			Cluster 1		-0.157371	0.68829	-1.18499	0.015094	-1.94879	0.000312292	-1.02762	0.0243953	-1.79142	0.000442847
AT3G29034	unknown protein; Has 7 Blast hits to 7 proteins in 3 species: Archae - 0; Bacteria - 0; Metazoa - 0; Fungi - 0; Plants - 7; Viruses - 0; Other Eukaryotes - 0 (source: NCBI BLink).			Cluster 1		0.111669	0.175583	-0.91388	5.81042e-07	-1.55904	7.06541e-10	-1.02555	1.00507e-07	-1.67071	1.98134e-10
AT3G20820	Leucine-rich repeat (LRR) family protein			Cluster 1		-0.357321	0.0151365	-1.38281	6.02667e-06	-1.67617	1.01401e-07	-1.02549	6.32918e-05	-1.31885	7.99482e-07
AT4G35100	plasma membrane intrinsic protein 3	PIP3		Cluster 1		0.362465	0.00429566	-0.662896	1.80641e-05	-0.987419	1.31682e-07	-1.02536	2.02072e-07	-1.34988	4.16415e-09
AT3G06890	unknown protein; Has 91 Blast hits to 91 proteins in 12 species: Archae - 0; Bacteria - 0; Metazoa - 0; Fungi - 0; Plants - 91; Viruses - 0; Other Eukaryotes - 0 (source: NCBI BLink).			Cluster 1		0.0653412	0.791053	-0.957783	0.00465892	-2.06095	7.35045e-06	-1.02312	0.00188765	-2.12629	2.90266e-06
AT2G24400	SAUR-like auxin-responsive protein family			Cluster 1		0.86625	0.00219925	-0.155053	0.620564	-0.518026	0.0564879	-1.0213	0.00103381	-1.38428	1.50189e-05
AT3G27025	unknown protein; Has 25 Blast hits to 25 proteins in 6 species: Archae - 0; Bacteria - 0; Metazoa - 1; Fungi - 0; Plants - 24; Viruses - 0; Other Eukaryotes - 0 (source: NCBI BLink).			Cluster 1		0.927426	0.0296531	-0.0932038	0.856881	-5.0904	5.9315e-06	-1.02063	0.0178389	-6.01783	5.18811e-07
AT5G48000	cytochrome P450, family 708, subfamily A, polypeptide 2	CYP708A2		Cluster 1		-1.04554	0.000182319	-2.06556	4.52215e-07	-2.54046	1.20033e-08	-1.02003	0.000221799	-1.49492	2.25998e-06
AT5G41765	DNA-binding storekeeper protein-related transcriptional regulator			Cluster 1		0.0546288	0.861506	-0.964239	0.0129897	-7.08694	4.038e-07	-1.01887	0.00630883	-7.14157	2.664e-07
AT1G05530	UDP-glucosyl transferase 75B2	UGT75B2		Cluster 1		0.741263	0.0070356	-0.277522	0.380453	-1.65457	0.000168071	-1.01878	0.00153386	-2.39583	1.67226e-06
AT4G11360	RING-H2 finger A1B	RHA1B		Cluster 1		-0.426263	0.000482097	-1.44467	6.18305e-08	-1.42863	3.45254e-09	-1.0184	1.0624e-06	-1.00237	8.84986e-08
AT4G11393	Defensin-like (DEFL) family protein			Cluster 1		2.19404	9.47273e-05	1.17722	0.0136561	-0.0680513	0.887814	-1.01683	0.00338896	-2.26209	6.2378e-06
AT3G45980	Histone superfamily protein	H2B		Cluster 1		0.097784	0.282605	-0.918509	1.99253e-07	-1.10755	5.18631e-09	-1.01629	4.97088e-08	-1.20533	1.60421e-09
AT1G30757	unknown protein; FUNCTIONS IN: molecular_function unknown; INVOLVED IN: biological_process unknown; LOCATED IN: endomembrane system; Has 2 Blast hits to 2 proteins in 1 species: Archae - 0; Bacteria - 0; Metazoa - 0; Fungi - 0; Plants - 2; Viruses - /.../her Eukaryotes - 0 (source: NCBI BLink).			Cluster 1		0.795906	0.00478463	-0.217598	0.490284	-0.562331	0.0460495	-1.0135	0.0012675	-1.35824	2.62413e-05
AT4G33590	unknown protein; BEST Arabidopsis thaliana protein match is: unknown protein (TAIR:AT4G33600.1); Has 126 Blast hits to 126 proteins in 35 species: Archae - 0; Bacteria - 12; Metazoa - 0; Fungi - 21; Plants - 62; Viruses - 0; Other Eukaryotes - 31 (s /.../ NCBI BLink).			Cluster 1		0.963029	0.0295082	-0.0497905	0.929564	-0.642838	0.169758	-1.01282	0.0244733	-1.60587	0.000676479
AT3G04640	glycine-rich protein			Cluster 1		-0.0609468	0.759231	-1.07346	0.000384669	-1.15663	2.6951e-05	-1.01251	0.000381889	-1.09568	2.35545e-05
AT5G24780	vegetative storage protein 1	VSP1		Cluster 1		-0.255666	0.454161	-1.26648	0.00816719	-1.31469	0.00129754	-1.01081	0.0232347	-1.05902	0.00480664
AT3G48970	Heavy metal transport/detoxification superfamily protein			Cluster 1		-0.0462379	0.819765	-1.05605	0.000494184	-1.14056	2.98286e-05	-1.00982	0.00044483	-1.09432	2.32534e-05
AT5G55830	Concanavalin A-like lectin protein kinase family protein			Cluster 1		0.0470819	0.784755	-0.961475	0.000269632	-1.46056	1.4489e-06	-1.00856	9.9127e-05	-1.50764	4.90961e-07
AT1G16916	unknown protein; FUNCTIONS IN: molecular_function unknown; INVOLVED IN: biological_process unknown; LOCATED IN: cellular_component unknown; Has 30201 Blast hits to 17322 proteins in 780 species: Archae - 12; Bacteria - 1396; Metazoa - 17338; Fungi - /.../ Plants - 5037; Viruses - 0; Other Eukaryotes - 2996 (source: NCBI BLink).			Cluster 1		0.283518	0.124804	-0.724982	0.00637218	-0.736475	0.00114095	-1.0085	0.000300184	-1.01999	2.41885e-05
AT3G18050	unknown protein; BEST Arabidopsis thaliana protein match is: unknown protein (TAIR:AT4G28100.1); Has 67 Blast hits to 66 proteins in 12 species: Archae - 0; Bacteria - 0; Metazoa - 0; Fungi - 0; Plants - 67; Viruses - 0; Other Eukaryotes - 0 (source /.../ BLink).			Cluster 1		0.34668	0.0211392	-0.661251	0.00188171	-0.856208	4.74611e-05	-1.00793	2.5719e-05	-1.20289	5.15958e-07
AT5G48010	thalianol synthase 1	THAS		Cluster 1		-1.62273	2.87033e-07	-2.6298	2.09193e-09	-3.17633	6.40527e-11	-1.00707	1.23753e-05	-1.55361	5.61919e-08
AT4G38680	glycine rich protein 2	GRP2		Cluster 1		0.166743	0.306513	-0.839023	5.33482e-05	-1.20923	6.06319e-07	-1.00577	7.14559e-06	-1.37597	1.1368e-07
AT1G49320	unknown seed protein like 1	ATUSPL1		Cluster 1		0.509672	0.00515082	-0.495911	0.0203225	-0.729298	0.000522353	-1.00558	5.99594e-05	-1.23897	1.08787e-06
AT4G21600	endonuclease 5	ENDO5		Cluster 1		0.428888	0.000132326	-0.572348	2.71449e-05	-0.607606	2.29016e-06	-1.00124	7.19799e-08	-1.03649	4.30483e-09
AT1G62500	Bifunctional inhibitor/lipid-transfer protein/seed storage 2S albumin superfamily protein			Cluster 1		-1.43116	5.69583e-06	-2.43201	1.57038e-06	-2.60537	6.07864e-08	-1.00086	0.00357796	-1.17421	0.000249202
AT1G52650	F-box/RNI-like superfamily protein			Cluster 2		-0.32	0.54	0.68	0.14	1.02	0.0119	1	0.0267	1.34	0.00125
AT2G33170	Leucine-rich repeat receptor-like protein kinase family protein			Cluster 2		-0.27	0.0222	0.73	5.3e-06	1.15	9.72e-09	1	1.55e-07	1.42	7.61e-10
AT1G70140	formin 8	ATFH8		Cluster 2		0.1	0.635	1.1	1.23e-05	1.57	4.7e-08	1	8.35e-06	1.48	1.81e-08
AT2G23830	PapD-like superfamily protein			Cluster 2		0.63	0.156	1.63	0.000672	2.41	3.3e-06	1	0.00432	1.79	3.13e-06
AT5G20220	zinc knuckle (CCHC-type) family protein			Cluster 2		-0.68	0.0393	0.32	0.278	2.06	1.39e-07	1	0.00277	2.75	9.41e-09
AT2G32960	Phosphotyrosine protein phosphatases superfamily protein			Cluster 2		-0.81	0.0013	0.2	0.294	0.24	0.147	1.01	9.79e-05	1.05	1.79e-05
AT3G20300	Protein of unknown function (DUF3537)			Cluster 2		-1.08	0.00788	-0.07	0.845	0.06	0.848	1.01	0.00994	1.14	0.00136
AT1G74870	RING/U-box superfamily protein			Cluster 2		0.25	0.591	1.27	0.00429	1.4	0.000658	1.01	0.00705	1.15	0.000827
AT5G20230	blue-copper-binding protein	ATBCB		Cluster 2		1.06	0.00121	2.07	1.45e-06	2.27	1.08e-07	1.01	3.7e-05	1.21	8.19e-07
ATCG00800	structural constituent of ribosome			Cluster 2		0.07	0.687	1.08	1.99e-06	1.32	5.94e-08	1.01	1.6e-06	1.25	4.29e-08
AT2G05940	Protein kinase superfamily protein			Cluster 2		0.4	0.00489	1.41	3.9e-08	1.68	9.73e-10	1.01	1.73e-07	1.28	2.42e-09
AT4G36110	SAUR-like auxin-responsive protein family			Cluster 2		0.32	0.478	1.32	0.00261	1.77	5.4e-05	1.01	0.00557	1.45	5.18e-05
AT2G40390	unknown protein; BEST Arabidopsis thaliana protein match is: unknown protein (TAIR:AT5G64190.1); Has 75 Blast hits to 75 proteins in 11 species: Archae - 0; Bacteria - 0; Metazoa - 0; Fungi - 0; Plants - 74; Viruses - 0; Other Eukaryotes - 1 (source /.../ BLink).			Cluster 2		0.32	0.064	1.33	9.32e-07	2	1.63e-09	1.01	2.17e-06	1.68	1.06e-09
AT3G53690	RING/U-box superfamily protein			Cluster 2		-0.68	0.217	0.33	0.509	1.02	0.0141	1.01	0.0452	1.7	0.000439
AT2G22860	phytosulfokine 2 precursor	ATPSK2		Cluster 2		-1.17	0.00136	-0.16	0.577	0.71	0.0024	1.01	0.00327	1.88	1.2e-06
AT5G24240	Phosphatidylinositol 3- and 4-kinase ;Ubiquitin family protein			Cluster 2		0.71	0.0175	1.72	1.07e-05	3.92	3.18e-10	1.01	0.000108	3.21	4.37e-11
AT2G23470	Protein of unknown function, DUF647	RUS4		Cluster 2		-0.36	0.0486	0.65	0.000846	0.68	0.00015	1.02	1.19e-05	1.04	1.36e-06
AT5G17760	P-loop containing nucleoside triphosphate hydrolases superfamily protein			Cluster 2		-0.62	0.000377	0.4	0.00429	0.46	0.000636	1.02	1.4e-06	1.08	1.58e-07
AT2G34460	NAD(P)-binding Rossmann-fold superfamily protein			Cluster 2		-0.51	0.0663	0.51	0.0426	0.66	0.00382	1.02	0.000527	1.17	2.98e-05
AT2G47260	WRKY DNA-binding protein 23	WRKY23		Cluster 2		-0.64	0.00413	0.38	0.0408	0.69	0.000249	1.02	4.43e-05	1.33	4.33e-07
AT1G33600	Leucine-rich repeat (LRR) family protein			Cluster 2		0.99	0.00364	2.01	4.55e-06	2.4	1.38e-07	1.02	9.13e-05	1.41	4.16e-07
AT4G26270	phosphofructokinase 3	PFK3		Cluster 2		-0.79	0.0111	0.22	0.406	0.67	0.00474	1.02	0.00135	1.46	8.48e-06
AT2G18000	TBP-associated factor 14	TAF14		Cluster 2		-0.36	0.0392	0.67	0.000388	0.66	9.81e-05	1.03	5.49e-06	1.02	8.42e-07
AT2G33205	Serinc-domain containing serine and sphingolipid biosynthesis protein			Cluster 2		-0.28	0.0829	0.75	8.92e-05	0.97	1.32e-06	1.03	2.74e-06	1.25	4.77e-08
AT1G35186	transposable element gene			Cluster 2		1.21	0.0651	2.25	0.00117	2.8	4.87e-05	1.03	0.0271	1.59	0.000402
AT3G45660	Major facilitator superfamily protein			Cluster 2		0.31	0.33	1.34	0.000201	2.01	5.87e-07	1.03	0.000381	1.7	2.7e-07
AT1G06000	UDP-Glycosyltransferase superfamily protein			Cluster 2		-0.91	0.00021	0.12	0.509	1.72	1.23e-08	1.03	3.4e-05	2.63	3.23e-10
AT1G17255	other RNA			Cluster 2		0.07	0.904	1.1	0.0236	3.57	1.01e-07	1.03	0.0196	3.5	2.33e-08
AT2G35390	Phosphoribosyltransferase family protein			Cluster 2		-0.05	0.691	0.99	2.67e-07	1.06	1.83e-08	1.04	6.86e-08	1.11	4.55e-09
AT4G19700	SBP (S-ribonuclease binding protein) family protein	RING		Cluster 2		-0.7	0.000107	0.33	0.0116	0.63	2.05e-05	1.04	1.05e-06	1.33	1.07e-08
AT4G37180	Homeodomain-like superfamily protein			Cluster 2		-0.4	0.00115	0.64	7.5e-06	0.94	2.93e-08	1.04	5.69e-08	1.34	6.76e-10
AT1G48260	CBL-interacting protein kinase 17	CIPK17		Cluster 2		-1.22	1.27e-05	-0.18	0.288	0.25	0.0531	1.04	3.42e-05	1.47	1.03e-07
AT5G05870	UDP-glucosyl transferase 76C1	UGT76C1		Cluster 2		-0.06	0.751	0.98	2.43e-05	1.44	5.94e-08	1.04	5.02e-06	1.5	1.06e-08
AT1G15950	cinnamoyl coa reductase 1	CCR1		Cluster 2		-0.43	0.000212	0.61	3.21e-06	1.39	2.59e-10	1.04	1.62e-08	1.82	1.47e-11
AT3G21530	DNAse I-like superfamily protein			Cluster 2		-0.37	0.0592	0.67	0.00107	1.67	1.64e-08	1.04	1.64e-05	2.03	1.29e-09
AT2G33020	receptor like protein 24	AtRLP24		Cluster 2		0.51	0.326	1.55	0.00308	3.1	7.84e-07	1.04	0.0126	2.59	3.52e-07
AT3G02040	senescence-related gene 3	SRG3		Cluster 2		0.14	0.608	1.18	0.000125	2.95	3.07e-09	1.04	0.000155	2.81	1.59e-09
AT1G51680	4-coumarate:CoA ligase 1	4CL1		Cluster 2		-0.55	0.00155	0.5	0.00128	0.54	0.000415	1.05	1.61e-06	1.09	4.11e-07
AT1G75860	unknown protein; BEST Arabidopsis thaliana protein match is: unknown protein (TAIR:AT1G20100.1); Has 258 Blast hits to 235 proteins in 58 species: Archae - 0; Bacteria - 4; Metazoa - 59; Fungi - 16; Plants - 90; Viruses - 0; Other Eukaryotes - 89 (s /.../ NCBI BLink).			Cluster 2		-0.24	0.0539	0.81	5.09e-06	0.84	6.91e-07	1.05	2.27e-07	1.09	2.67e-08
AT1G63560	Receptor-like protein kinase-related family protein			Cluster 2		3.25	0.000136	4.29	3.93e-06	4.37	1.07e-06	1.05	0.000625	1.12	6.85e-05
AT1G51913	LOCATED IN: endomembrane system; BEST Arabidopsis thaliana protein match is: cryptdin protein-related (TAIR:AT1G51915.1); Has 22 Blast hits to 22 proteins in 3 species: Archae - 0; Bacteria - 0; Metazoa - 0; Fungi - 0; Plants - 22; Viruses - 0; Othe /.../ryotes - 0 (source: NCBI BLink).			Cluster 2		2.73	0.00749	3.78	0.000354	3.92	0.000106	1.05	0.0391	1.19	0.0089
AT2G39660	botrytis-induced kinase1	BIK1		Cluster 2		-0.35	0.00023	0.7	1.62e-07	0.94	1.13e-09	1.05	2.62e-09	1.29	3.57e-11
AT4G10930	unknown protein; LOCATED IN: cellular_component unknown; EXPRESSED IN: 23 plant structures; EXPRESSED DURING: 14 growth stages; Has 30201 Blast hits to 17322 proteins in 780 species: Archae - 12; Bacteria - 1396; Metazoa - 17338; Fungi - 3422; Plant /.../37; Viruses - 0; Other Eukaryotes - 2996 (source: NCBI BLink).			Cluster 2		-0.12	0.129	0.93	2.94e-08	1.18	3.83e-10	1.05	4.16e-09	1.3	7.17e-11
AT3G27650	LOB domain-containing protein 25	LBD25		Cluster 2		-0.51	0.2	0.55	0.121	0.84	0.00768	1.05	0.00544	1.35	0.000193
AT1G72930	toll/interleukin-1 receptor-like	TIR		Cluster 2		-0.08	0.811	0.97	0.00162	1.32	2.35e-05	1.05	0.000399	1.39	3.7e-06
AT2G34650	Protein kinase superfamily protein	PID		Cluster 2		-0.49	0.00591	0.56	0.00106	0.92	1.75e-06	1.05	3.56e-06	1.4	1.7e-08
AT1G19200	Protein of unknown function (DUF581)			Cluster 2		-0.29	0.365	0.76	0.0121	1.12	0.00017	1.05	0.000882	1.41	9.14e-06
AT5G56380	F-box/RNI-like/FBD-like domains-containing protein			Cluster 2		0.13	0.455	1.18	1.92e-06	1.65	6.91e-09	1.05	1.4e-06	1.53	2.73e-09
AT1G10960	ferredoxin 1	ATFD1		Cluster 2		-0.93	0.00473	0.12	0.664	0.62	0.00749	1.05	0.00133	1.56	6.2e-06
AT2G26560	phospholipase A 2A	PLP2		Cluster 2		1.43	1.97e-05	2.48	3.92e-08	3.01	1.05e-09	1.05	4.53e-06	1.58	1.41e-08
AT2G46750	D-arabinono-1,4-lactone oxidase family protein			Cluster 2		0	0.993	1.05	3.04e-05	1.86	2.6e-08	1.05	1.58e-05	1.86	1.29e-08
AT1G11330	S-locus lectin protein kinase family protein			Cluster 2		-1.01	4.44e-06	0.05	0.693	1.21	1.19e-08	1.05	1.04e-06	2.22	6.55e-11
AT4G37890	Zinc finger (C3HC4-type RING finger) family protein	EDA40		Cluster 2		-0.44	0.0606	0.61	0.00685	2.64	6.16e-10	1.05	8.48e-05	3.08	9.24e-11
AT3G11580	AP2/B3-like transcriptional factor family protein			Cluster 2		-0.52	0.0383	0.53	0.0221	0.62	0.00318	1.06	0.000169	1.15	1.5e-05
AT1G42990	basic region/leucine zipper motif 60	ATBZIP60		Cluster 2		-0.26	0.0307	0.8	3.46e-06	1.02	6.48e-08	1.06	1.41e-07	1.29	4.11e-09
AT1G72830	nuclear factor Y, subunit A3	HAP2C		Cluster 2		-0.32	0.0492	0.75	8.62e-05	1.13	2.27e-07	1.06	2.01e-06	1.44	1.05e-08
AT5G43170	zinc-finger protein 3	AZF3		Cluster 2		-0.04	0.925	1.02	0.00215	1.48	1.68e-05	1.06	0.000713	1.52	3.15e-06
AT1G35190	2-oxoglutarate (2OG) and Fe(II)-dependent oxygenase superfamily protein			Cluster 2		-0.68	5.19e-05	0.39	0.0018	0.87	2.23e-07	1.06	2.23e-07	1.55	7.96e-10
AT5G25920	BEST Arabidopsis thaliana protein match is: Eukaryotic aspartyl protease family protein (TAIR:AT3G29750.1); Has 1807 Blast hits to 1807 proteins in 277 species: Archae - 0; Bacteria - 0; Metazoa - 736; Fungi - 347; Plants - 385; Viruses - 0; Other E /.../tes - 339 (source: NCBI BLink).			Cluster 2		-0.43	0.286	0.63	0.0786	1.3	0.000274	1.06	0.00525	1.73	1.4e-05
AT3G52340	sucrose-6F-phosphate phosphohydrolase 2	SPP2		Cluster 2		-1.24	0.000777	-0.19	0.506	0.64	0.0044	1.06	0.00211	1.88	1.18e-06
AT2G32650	RmlC-like cupins superfamily protein			Cluster 2		-0.13	0.818	0.93	0.0411	2.55	2.31e-06	1.06	0.0148	2.67	4.1e-07
AT5G13200	GRAM domain family protein			Cluster 2		-0.32	0.0361	0.75	4.29e-05	0.94	7.72e-07	1.07	9.18e-07	1.26	2.02e-08
AT5G02490	Heat shock protein 70 (Hsp 70) family protein			Cluster 2		-0.1	0.426	0.96	9.08e-07	1.28	7.48e-09	1.07	1.45e-07	1.38	1.44e-09
AT1G76130	alpha-amylase-like 2	ATAMY2		Cluster 2		0.45	0.134	1.52	4.5e-05	1.88	1e-06	1.07	0.000142	1.43	1.02e-06
AT4G26200	1-amino-cyclopropane-1-carboxylate synthase 7	ACS7		Cluster 2		-1.5	5.37e-05	-0.43	0.0723	0.09	0.626	1.07	0.000877	1.59	2.81e-06
AT1G63090	phloem protein 2-A11	AtPP2-A11		Cluster 2		-0.67	0.00209	0.42	0.0192	0.52	0.00159	1.08	1.42e-05	1.19	8.86e-07
AT5G13550	sulfate transporter 4.1	SULTR4;1		Cluster 2		-1.11	5.35e-07	-0.03	0.773	0.24	0.0162	1.08	2.27e-07	1.35	4.34e-09
AT1G71330	non-intrinsic ABC protein 5	ATNAP5		Cluster 2		-0.29	0.313	0.79	0.00467	1.1	7.48e-05	1.08	0.000292	1.38	3.75e-06
AT2G16660	Major facilitator superfamily protein			Cluster 2		0.23	0.25	1.3	3.67e-06	1.61	8.39e-08	1.08	6.68e-06	1.39	9.81e-08
AT4G10940	RING/U-box protein			Cluster 2		-0.32	0.188	0.76	0.00204	1.09	1.66e-05	1.08	7.89e-05	1.4	6.59e-07
AT5G44530	Subtilase family protein			Cluster 2		0.3	0.016	1.39	2.4e-08	2.03	8.06e-11	1.08	6.46e-08	1.73	9.9e-11
AT1G61550	S-locus lectin protein kinase family protein			Cluster 2		0.48	0.205	1.56	0.000271	2.9	7.94e-08	1.08	0.000846	2.42	1.96e-08
AT4G21680	NITRATE TRANSPORTER 1.8	NRT1.8		Cluster 2		-0.46	0.15	0.63	0.0316	2.26	8.52e-08	1.08	0.000873	2.71	9.09e-09
AT4G00695	FUNCTIONS IN: molecular_function unknown; INVOLVED IN: microtubule cytoskeleton organization; LOCATED IN: spindle pole, microtubule organizing center; EXPRESSED IN: cotyledon; CONTAINS InterPro DOMAIN/s: Spc97/Spc98 (InterPro:IPR007259); BEST Arabid /.../thaliana protein match is: Spc97 / Spc98 family of spindle pole body (SBP) component (TAIR:AT1G80245.3); Has 27 Blast hits to 27 proteins in 8 s…			Cluster 2		-0.43	0.274	0.66	0.0628	0.59	0.0524	1.09	0.00395	1.02	0.00215
AT5G42050	DCD (Development and Cell Death) domain protein			Cluster 2		-0.36	0.00735	0.74	1e-05	0.92	4.04e-07	1.09	1.73e-07	1.27	1.1e-08
AT1G79610	Na+/H+ antiporter 6	ATNHX6		Cluster 2		-0.31	0.00208	0.77	2.92e-07	0.99	3.34e-09	1.09	7.37e-09	1.3	1.56e-10
AT5G13330	related to AP2 6l	Rap2.6L		Cluster 2		-0.85	0.000157	0.24	0.125	0.87	4.3e-06	1.09	7.07e-06	1.73	6.84e-09
AT1G21520	unknown protein; Has 9 Blast hits to 9 proteins in 2 species: Archae - 0; Bacteria - 0; Metazoa - 0; Fungi - 0; Plants - 9; Viruses - 0; Other Eukaryotes - 0 (source: NCBI BLink).			Cluster 2		-0.85	0.0506	0.25	0.523	0.96	0.00334	1.09	0.00962	1.81	2.75e-05
AT1G69920	glutathione S-transferase TAU 12	ATGSTU12		Cluster 2		2.07	0.0197	3.16	0.000618	4.15	2.09e-05	1.09	0.0111	2.08	8.63e-06
AT2G24100	unknown protein; BEST Arabidopsis thaliana protein match is: unknown protein (TAIR:AT4G30780.1); Has 101 Blast hits to 101 proteins in 16 species: Archae - 0; Bacteria - 0; Metazoa - 0; Fungi - 0; Plants - 95; Viruses - 0; Other Eukaryotes - 6 (sour /.../BI BLink).			Cluster 2		-0.21	0.0352	0.88	2.09e-07	2.02	5.78e-12	1.09	1.43e-08	2.23	1.08e-12
AT5G52640	heat shock protein 90.1	HSP81-1		Cluster 2		-0.55	0.00308	0.54	0.00168	2.56	5.33e-11	1.09	3.31e-06	3.11	7.68e-12
AT4G01593	other RNA			Cluster 2		0.24	0.407	1.34	9.09e-05	3.37	8.34e-10	1.09	0.000115	3.13	1.5e-10
AT5G10510	AINTEGUMENTA-like 6	AIL6		Cluster 2		-0.4	0.00134	0.7	4.31e-06	0.64	3.4e-06	1.1	4.52e-08	1.04	1.74e-08
AT5G39850	Ribosomal protein S4			Cluster 2		-0.36	0.0156	0.74	3.22e-05	0.72	9.98e-06	1.1	5.02e-07	1.08	1.04e-07
AT1G50090	D-aminoacid aminotransferase-like PLP-dependent enzymes superfamily protein			Cluster 2		1.85	0.00752	2.95	0.000106	3.14	1.84e-05	1.1	0.006	1.3	0.000456
AT4G31070	Tetratricopeptide repeat (TPR)-like superfamily protein			Cluster 2		-0.21	0.599	0.9	0.0113	1.12	0.00071	1.1	0.00172	1.32	7.12e-05
AT1G02850	beta glucosidase 11	BGLU11		Cluster 2		-1.35	1.56e-06	-0.25	0.0818	0.18	0.18	1.1	3.49e-06	1.53	3.11e-08
AT2G40180	phosphatase 2C5	ATHPP2C5		Cluster 2		1.27	0.019	2.37	0.000117	2.9	3.96e-06	1.1	0.00273	1.63	1.23e-05
AT5G46270	Disease resistance protein (TIR-NBS-LRR class) family			Cluster 2		-0.3	0.223	0.8	0.0016	1.63	2.28e-07	1.1	7.22e-05	1.92	1.8e-08
AT2G01010	rRNA			Cluster 2		-0.33	0.489	0.77	0.0642	1.87	2.88e-05	1.1	0.00897	2.2	3.06e-06
AT5G61920	unknown protein; INVOLVED IN: biological_process unknown; LOCATED IN: chloroplast; EXPRESSED IN: 6 plant structures; EXPRESSED DURING: 4 anthesis, F mature embryo stage, petal differentiation and expansion stage, E expanded cotyledon stage, D bilate /.../age; BEST Arabidopsis thaliana protein match is: unknown protein (TAIR:AT1G67170.1); Has 1807 Blast hits to 1807 proteins in 277 species: Archae…			Cluster 2		0.14	0.752	1.25	0.00292	2.89	1.3e-07	1.1	0.00272	2.75	2.92e-08
AT1G75290	NAD(P)-binding Rossmann-fold superfamily protein			Cluster 2		-1.05	0.0342	0.05	0.915	2.09	4.73e-06	1.1	0.0202	3.15	1.97e-07
AT2G19570	cytidine deaminase 1	CDA1		Cluster 2		-0.13	0.861	0.97	0.0972	6.81	9.7e-10	1.1	0.0473	6.94	2.82e-10
AT5G57350	H(+)-ATPase 3; H(+)-ATPase 3	AHA3; HA3		Cluster 2		0	0.988	1.11	9.87e-09	1.01	3.86e-09	1.11	4.27e-09	1	1.79e-09
AT5G18270	Arabidopsis NAC domain containing protein 87	ANAC087		Cluster 2		-0.43	0.00402	0.68	4.87e-05	0.67	1.57e-05	1.11	3.41e-07	1.1	6.94e-08
AT4G21390	S-locus lectin protein kinase family protein	B120		Cluster 2		0.12	0.423	1.23	4.03e-07	1.33	2.56e-08	1.11	2.7e-07	1.21	1.52e-08
AT5G46450	Disease resistance protein (TIR-NBS-LRR class) family			Cluster 2		-0.96	0.00064	0.16	0.443	0.35	0.0429	1.11	9.39e-05	1.3	3.14e-06
AT1G53790	F-box and associated interaction domains-containing protein			Cluster 2		-0.41	0.0185	0.71	0.000174	1.37	2.73e-08	1.11	1.84e-06	1.77	1.37e-09
AT3G12750	zinc transporter 1 precursor	ZIP1		Cluster 2		-0.3	0.131	0.81	0.000248	1.83	8.05e-09	1.11	8.82e-06	2.13	9.83e-10
AT1G74090	desulfo-glucosinolate sulfotransferase 18	SOT18		Cluster 2		-0.31	0.00396	0.8	5.22e-07	0.79	1.26e-07	1.12	1.5e-08	1.1	2.79e-09
AT4G14560	indole-3-acetic acid inducible	IAA1		Cluster 2		-0.25	0.206	0.87	0.000121	0.88	2.51e-05	1.12	6.68e-06	1.13	1.01e-06
AT3G18830	polyol/monosaccharide transporter 5	ATPLT5		Cluster 2		-0.09	0.644	1.02	2.35e-05	1.18	1.79e-06	1.12	5.81e-06	1.28	4.44e-07
AT5G13820	telomeric DNA binding protein 1	TBP1		Cluster 2		-0.22	0.174	0.9	1.89e-05	1.13	3.93e-07	1.12	1.32e-06	1.35	3.26e-08
AT5G25930	Protein kinase family protein with leucine-rich repeat domain			Cluster 2		-0.13	0.237	0.99	2.29e-07	1.29	2.73e-09	1.12	3.64e-08	1.42	6.02e-10
AT1G47990	gibberellin 2-oxidase 4	ATGA2OX4		Cluster 2		-0.57	0.166	0.56	0.123	1.02	0.00246	1.13	0.00446	1.59	5.56e-05
AT3G01970	WRKY DNA-binding protein 45	WRKY45		Cluster 2		-1.3	6.21e-06	-0.16	0.303	0.76	8.81e-06	1.13	1.32e-05	2.06	2.1e-09
AT5G20410	monogalactosyldiacylglycerol synthase 2	MGD2		Cluster 2		-0.56	0.279	0.57	0.205	1.97	3.32e-05	1.13	0.0164	2.53	2.56e-06
AT3G58200	TRAF-like family protein			Cluster 2		-0.7	0.0196	0.44	0.0828	0.83	0.000719	1.14	0.000337	1.53	2.96e-06
AT5G01380	Homeodomain-like superfamily protein			Cluster 2		-0.96	0.023	0.18	0.621	0.68	0.0217	1.14	0.00566	1.64	5.88e-05
AT3G21690	MATE efflux family protein			Cluster 2		-1.67	1.12e-07	-0.53	0.00069	0.04	0.729	1.14	1.17e-06	1.71	3.7e-09
AT5G52750	Heavy metal transport/detoxification superfamily protein			Cluster 2		-0.02	0.957	1.12	0.000359	1.7	9.72e-07	1.14	0.000115	1.72	1.81e-07
AT3G07600	Heavy metal transport/detoxification superfamily protein			Cluster 2		0.62	0.118	1.76	0.000134	2.48	8.86e-07	1.14	0.000602	1.86	6.06e-07
AT1G55020	lipoxygenase 1	LOX1		Cluster 2		-0.84	6.17e-06	0.3	0.0091	1.38	3.54e-09	1.14	8.67e-08	2.23	3.07e-11
AT2G21510	DNAJ heat shock N-terminal domain-containing protein			Cluster 2		0.17	0.715	1.32	0.00229	1.19	0.00189	1.15	0.00209	1.02	0.00172
AT3G16650	Transducin/WD40 repeat-like superfamily protein			Cluster 2		-0.61	0.0392	0.53	0.0416	0.48	0.0347	1.15	0.000319	1.09	0.000132
AT4G02390	poly(ADP-ribose) polymerase	APP		Cluster 2		0.07	0.616	1.22	1.57e-07	1.19	2.83e-08	1.15	7.91e-08	1.12	1.34e-08
AT1G70740	Protein kinase superfamily protein			Cluster 2		-0.6	0.000255	0.55	0.000181	0.65	8.28e-06	1.15	1.74e-07	1.25	9.95e-09
AT1G44100	amino acid permease 5	AAP5		Cluster 2		-0.16	0.0999	0.99	5.21e-08	1.13	2.09e-09	1.15	6.88e-09	1.29	3.33e-10
AT2G05620	proton gradient regulation 5	PGR5		Cluster 2		-0.38	0.2	0.77	0.00743	1.89	2.85e-07	1.15	0.00028	2.28	2.33e-08
AT1G03550	Secretory carrier membrane protein (SCAMP) family protein			Cluster 2		0.15	0.434	1.3	2.39e-06	2.92	6.41e-11	1.15	1.68e-06	2.77	1.37e-11
AT1G47510	inositol polyphosphate 5-phosphatase 11; inositol polyphosphate 5-phosphatase 11	AT5PTASE11; 5PTASE11		Cluster 2		-2.03	3.36e-05	-0.89	0.00689	1.17	9.25e-06	1.15	0.00428	3.2	1.71e-08
AT2G43920	S-adenosyl-L-methionine-dependent methyltransferases superfamily protein	HOL2		Cluster 2		1.23	0.139	2.38	0.00409	4.72	2.69e-06	1.15	0.0242	3.5	1.63e-07
AT1G48320	Thioesterase superfamily protein			Cluster 2		-0.43	0.0993	0.72	0.00478	3.23	2.13e-10	1.15	9.33e-05	3.66	3.57e-11
AT1G24100	UDP-glucosyl transferase 74B1	UGT74B1		Cluster 2		-0.11	0.41	1.06	4.2e-07	1.08	8.45e-08	1.16	9.35e-08	1.18	1.9e-08
AT1G28520	vascular plant one zinc finger protein	VOZ1		Cluster 2		-0.42	0.000671	0.74	1.65e-06	0.91	3.88e-08	1.16	1.71e-08	1.33	7.12e-10
AT3G07540	Actin-binding FH2 (formin homology 2) family protein			Cluster 2		-0.66	0.00208	0.51	0.00524	0.75	5.78e-05	1.16	5.52e-06	1.41	1.13e-07
AT4G09760	Protein kinase superfamily protein			Cluster 2		-0.73	5.5e-05	0.43	0.00128	0.8	6.69e-07	1.16	2.06e-07	1.53	1.3e-09
AT5G49700	Predicted AT-hook DNA-binding family protein			Cluster 2		-0.82	0.00189	0.34	0.0897	0.73	0.000299	1.16	4.57e-05	1.55	3.06e-07
AT3G04070	NAC domain containing protein 47	anac047		Cluster 2		-1.08	1.58e-05	0.08	0.575	0.48	0.000764	1.16	3.23e-06	1.56	1.87e-08
AT5G56370	F-box/RNI-like/FBD-like domains-containing protein			Cluster 2		-0.17	0.585	0.99	0.000932	1.44	5.79e-06	1.16	0.000132	1.61	6.82e-07
AT1G01070	nodulin MtN21 /EamA-like transporter family protein			Cluster 2		-0.62	0.000111	0.54	0.000119	1.29	2.45e-09	1.16	8.93e-08	1.9	5.79e-11
AT5G64940	ABC2 homolog 13	ATATH13		Cluster 2		-0.7	0.00124	0.45	0.01	2.74	6.3e-11	1.16	6.06e-06	3.44	8.93e-12
AT1G28680	HXXXD-type acyl-transferase family protein			Cluster 2		-0.55	0.0011	0.61	0.000175	3.59	2.86e-13	1.16	3.85e-07	4.14	3.5e-14
AT1G56580	Protein of unknown function, DUF538	SVB		Cluster 2		-0.67	6.31e-05	0.49	0.00031	0.36	0.00175	1.17	1.01e-07	1.04	8.1e-08
AT2G36460	Aldolase superfamily protein			Cluster 2		-0.87	0.00127	0.3	0.139	0.3	0.111	1.17	3.78e-05	1.17	1.57e-05
AT1G61560	Seven transmembrane MLO family protein	MLO6		Cluster 2		0.01	0.974	1.18	5.34e-07	1.19	1.01e-07	1.17	2.41e-07	1.19	4.68e-08
AT5G37400	Family of unknown function (DUF577)			Cluster 2		-0.38	0.216	0.79	0.00683	0.95	0.000517	1.17	0.000287	1.33	1.61e-05
AT5G53990	UDP-Glycosyltransferase superfamily protein			Cluster 2		-0.3	0.0951	0.87	5.07e-05	1.2	3.21e-07	1.17	1.83e-06	1.49	1.7e-08
AT5G14700	NAD(P)-binding Rossmann-fold superfamily protein			Cluster 2		0.1	0.67	1.27	7.73e-06	1.67	5.86e-08	1.17	4e-06	1.58	1.72e-08
AT2G07042	other RNA			Cluster 2		0.67	0.192	1.85	0.000735	2.34	2.27e-05	1.17	0.00389	1.66	4.14e-05
AT3G20710	F-box family protein			Cluster 2		-1.07	0.00121	0.11	0.67	0.75	0.000753	1.17	0.000326	1.82	5.15e-07
AT4G16890	disease resistance protein (TIR-NBS-LRR class), putative	SNC1		Cluster 2		-0.05	0.712	1.12	2.65e-07	1.28	8.99e-09	1.18	6.31e-08	1.33	2.08e-09
AT3G27150	Galactose oxidase/kelch repeat superfamily protein			Cluster 2		-0.95	0.000324	0.23	0.222	0.53	0.00301	1.18	2.13e-05	1.48	3.79e-07
AT1G21130	O-methyltransferase family protein			Cluster 2		1.7	4.85e-05	2.88	1.32e-07	3.25	8.41e-09	1.18	1.33e-05	1.55	2.38e-07
AT2G17640	Trimeric LpxA-like enzymes superfamily protein	ATSERAT3;1		Cluster 2		-0.48	0.00809	0.7	0.000216	1.5	1.18e-08	1.18	1.37e-06	1.98	6.22e-10
AT5G67030	zeaxanthin epoxidase (ZEP) (ABA1)	ABA1		Cluster 2		-0.21	0.18	0.97	6.35e-06	1.89	9.12e-10	1.18	4.75e-07	2.1	1.53e-10
AT1G65200	Ubiquitin carboxyl-terminal hydrolase-related protein			Cluster 2		-0.77	0.119	0.42	0.333	0.39	0.29	1.19	0.0117	1.16	0.0058
AT2G37460	nodulin MtN21 /EamA-like transporter family protein			Cluster 2		-1.11	8.8e-07	0.07	0.508	0.2	0.0436	1.19	1.55e-07	1.31	9.41e-09
AT5G28415	transposable element gene			Cluster 2		-0.22	0.63	0.97	0.0149	1.43	0.000239	1.19	0.00277	1.65	3.12e-05
AT1G06160	octadecanoid-responsive Arabidopsis AP2/ERF 59	ORA59		Cluster 2		-0.66	0.257	0.53	0.29	1.02	0.0172	1.19	0.024	1.68	0.000685
AT1G67600	Acid phosphatase/vanadium-dependent haloperoxidase-related protein			Cluster 2		0.24	0.682	1.42	0.00526	1.98	0.000112	1.19	0.00557	1.74	5.03e-05
AT3G29410	Terpenoid cyclases/Protein prenyltransferases superfamily protein			Cluster 2		-0.5	0.0663	0.69	0.00674	1.32	5.22e-06	1.19	9.62e-05	1.82	1.68e-07
AT1G35910	Haloacid dehalogenase-like hydrolase (HAD) superfamily protein	TPPD		Cluster 2		0.44	0.0311	1.62	4.64e-07	2.66	3.91e-10	1.19	1.08e-06	2.23	1.57e-10
AT2G46455	OxaA/YidC-like membrane insertion protein			Cluster 2		0.46	0.34	1.66	0.000931	1.46	0.00103	1.2	0.00265	1	0.00392
AT1G64300	Protein kinase family protein			Cluster 2		0.51	0.0469	1.71	2.95e-06	1.7	5.87e-07	1.2	8.43e-06	1.19	1.36e-06
AT5G27230	Frigida-like protein			Cluster 2		-0.93	0.00304	0.27	0.268	0.67	0.0024	1.2	0.000229	1.6	1.78e-06
AT3G49830	P-loop containing nucleoside triphosphate hydrolases superfamily protein			Cluster 2		0.1	0.798	1.3	0.000757	1.86	5.24e-06	1.2	0.000469	1.76	1.47e-06
AT1G77090	Mog1/PsbP/DUF1795-like photosystem II reaction center PsbP family protein			Cluster 2		-0.76	0.201	0.44	0.411	1.09	0.0157	1.2	0.0293	1.85	0.000462
AT4G36430	Peroxidase superfamily protein			Cluster 2		-0.89	0.00221	0.31	0.173	1.6	1.06e-06	1.2	8.51e-05	2.49	1.34e-08
AT1G19750	Transducin/WD40 repeat-like superfamily protein			Cluster 2		-0.25	0.475	0.97	0.00305	0.86	0.00257	1.21	0.000328	1.1	0.000195
AT4G39830	Cupredoxin superfamily protein			Cluster 2		1.21	0.00101	2.41	8.03e-07	2.33	2.58e-07	1.21	1.17e-05	1.12	4.7e-06
AT2G42270	U5 small nuclear ribonucleoprotein helicase			Cluster 2		-0.23	0.00749	0.98	1.44e-08	1.18	4.2e-10	1.21	1.34e-09	1.42	5.02e-11
AT5G48410	glutamate receptor 1.3	ATGLR1.3		Cluster 2		-0.47	0.00685	0.74	8.62e-05	0.95	1.39e-06	1.21	6.43e-07	1.42	1.59e-08
AT4G22960	Protein of unknown function (DUF544)			Cluster 2		-0.32	0.309	0.88	0.00389	1.18	8.85e-05	1.21	0.000246	1.5	4.71e-06
AT1G62130	AAA-type ATPase family protein			Cluster 2		-0.34	0.0364	0.87	1.82e-05	1.16	1.51e-07	1.21	4.66e-07	1.5	6.34e-09
AT2G43140	basic helix-loop-helix (bHLH) DNA-binding superfamily protein			Cluster 2		0.25	0.0635	1.47	3.76e-08	1.85	4.87e-10	1.21	4.47e-08	1.59	3.33e-10
AT1G51460	ABC-2 type transporter family protein			Cluster 2		-1.07	0.0384	0.14	0.762	1	0.00615	1.21	0.0148	2.07	4.2e-05
AT3G02150	plastid transcription factor 1	PTF1		Cluster 2		-2.15	0.00048	-0.94	0.0389	0.94	0.00212	1.21	0.0267	3.09	1.16e-06
AT1G32940	Subtilase family protein	ATSBT3.5		Cluster 2		-1.42	2.54e-07	-0.19	0.111	-0.25	0.0239	1.22	3.55e-07	1.17	1.02e-07
AT3G54640	tryptophan synthase alpha chain	TSA1		Cluster 2		-0.08	0.467	1.14	3.44e-08	1.31	1.86e-09	1.22	1.13e-08	1.39	7.86e-10
AT4G15480	UDP-Glycosyltransferase superfamily protein	UGT84A1		Cluster 2		-2.59	1.03e-05	-1.36	0.000605	-0.76	0.00306	1.22	0.00636	1.82	4.8e-05
AT2G05280	transposable element gene			Cluster 2		-0.23	0.474	0.99	0.00195	1.63	3.49e-06	1.22	0.000188	1.87	2.98e-07
AT3G17690	cyclic nucleotide gated channel 19	ATCNGC19		Cluster 2		1.36	0.0264	2.59	0.000157	3.45	2.75e-06	1.22	0.00154	2.09	1.3e-06
AT5G20790	unknown protein; FUNCTIONS IN: molecular_function unknown; INVOLVED IN: biological_process unknown; LOCATED IN: endomembrane system; EXPRESSED IN: 11 plant structures; EXPRESSED DURING: LP.04 four leaves visible, 4 anthesis, petal differentiation an /.../nsion stage; BEST Arabidopsis thaliana protein match is: unknown protein (TAIR:AT3G43110.1); Has 30201 Blast hits to 17322 proteins in 780 speci…			Cluster 2		-0.19	0.639	1.03	0.0039	2.52	1.68e-07	1.22	0.000658	2.71	2.88e-08
AT5G28650	WRKY DNA-binding protein 74	WRKY74		Cluster 2		-1.33	7.26e-05	-0.09	0.668	-0.03	0.888	1.23	8.79e-05	1.3	9.61e-06
AT1G03920	Protein kinase family protein			Cluster 2		0.46	0.0111	1.7	7.93e-08	1.86	4.07e-09	1.23	1.74e-07	1.4	5.73e-09
AT4G17670	Protein of unknown function (DUF581)			Cluster 2		-0.37	0.175	0.86	0.00188	1.14	4.03e-05	1.23	7.03e-05	1.51	1.51e-06
AT2G40610	expansin A8	ATEXPA8		Cluster 2		-0.26	0.418	0.96	0.00209	1.34	2.52e-05	1.23	0.000194	1.61	2.07e-06
AT1G35515	high response to osmotic stress 10	HOS10		Cluster 2		-0.55	0.0384	0.68	0.00569	1.28	4.15e-06	1.23	5.06e-05	1.83	9.64e-08
AT5G64530	xylem NAC domain 1	ANAC104		Cluster 2		0.07	0.851	1.3	0.000234	2.07	3.58e-07	1.23	0.00011	2	7.72e-08
AT3G53540	unknown protein; LOCATED IN: plasma membrane; EXPRESSED IN: 24 plant structures; EXPRESSED DURING: 14 growth stages; CONTAINS InterPro DOMAIN/s: Protein of unknown function DUF3741 (InterPro:IPR022212); BEST Arabidopsis thaliana protein match is: Pr /.../of unknown function (DUF3741) (TAIR:AT4G28760.2); Has 1710 Blast hits to 868 proteins in 206 species: Archae - 2; Bacteria - 409; Metazoa - 304;…			Cluster 2		-0.49	0.00122	0.74	1.33e-05	1.51	1.87e-09	1.23	8.33e-08	2	1.02e-10
AT1G80820	cinnamoyl coa reductase	CCR2		Cluster 2		-0.69	0.00201	0.55	0.00382	1.4	1.08e-07	1.23	4.33e-06	2.08	2.3e-09
AT1G49150	unknown protein; Has 6 Blast hits to 6 proteins in 2 species: Archae - 0; Bacteria - 0; Metazoa - 0; Fungi - 0; Plants - 6; Viruses - 0; Other Eukaryotes - 0 (source: NCBI BLink).			Cluster 2		-1.7	0.00483	-0.45	0.339	-0.61	0.138	1.24	0.0252	1.08	0.0296
AT4G25434	nudix hydrolase homolog 10	ATNUDT10		Cluster 2		-0.02	0.93	1.22	7.84e-07	1.15	2.15e-07	1.24	1.96e-07	1.17	4.67e-08
AT3G10930	unknown protein; FUNCTIONS IN: molecular_function unknown; INVOLVED IN: biological_process unknown; LOCATED IN: mitochondrion; EXPRESSED IN: 18 plant structures; EXPRESSED DURING: 9 growth stages; Has 1 Blast hits to 1 proteins in 1 species: Archae /.../acteria - 0; Metazoa - 0; Fungi - 0; Plants - 1; Viruses - 0; Other Eukaryotes - 0 (source: NCBI BLink).			Cluster 2		-0.1	0.869	1.14	0.019	1.14	0.00901	1.24	0.00722	1.25	0.00286
AT3G48610	non-specific phospholipase C6	NPC6		Cluster 2		-0.28	0.169	0.96	6.73e-05	0.98	1.22e-05	1.24	3.37e-06	1.26	4.5e-07
AT2G39650	Protein of unknown function (DUF506)			Cluster 2		-0.21	0.392	1.02	0.000199	1.07	3.24e-05	1.24	1.84e-05	1.28	2.31e-06
AT4G30530	Class I glutamine amidotransferase-like superfamily protein			Cluster 2		-0.43	0.00432	0.81	1.19e-05	0.92	1.22e-06	1.24	1.48e-07	1.35	1.76e-08
AT5G66270	Zinc finger C-x8-C-x5-C-x3-H type family protein			Cluster 2		-0.55	0.034	0.68	0.00503	0.99	5.48e-05	1.24	4.23e-05	1.54	6.07e-07
AT5G57340	unknown protein; Has 35333 Blast hits to 34131 proteins in 2444 species: Archae - 798; Bacteria - 22429; Metazoa - 974; Fungi - 991; Plants - 531; Viruses - 0; Other Eukaryotes - 9610 (source: NCBI BLink).			Cluster 2		0.14	0.414	1.38	3.95e-07	1.79	3.6e-09	1.24	2.27e-07	1.65	1.44e-09
AT3G62700	multidrug resistance-associated protein 10	ATMRP10		Cluster 2		-0.08	0.496	1.16	5.31e-08	1.58	5.65e-10	1.24	1.6e-08	1.65	2.15e-10
AT1G27720	TBP-associated factor 4B	TAF4		Cluster 2		-0.25	0.436	0.99	0.00201	1.56	5.6e-06	1.24	0.00018	1.82	4.52e-07
AT4G01010	cyclic nucleotide-gated channel 13	ATCNGC13		Cluster 2		0.21	0.458	1.45	2.23e-05	2.26	3.23e-08	1.24	1.82e-05	2.05	9.21e-09
AT3G58790	galacturonosyltransferase 15	GAUT15		Cluster 2		-0.36	0.0808	0.9	0.000118	0.88	3.17e-05	1.25	3.36e-06	1.24	5.99e-07
AT1G10280	Core-2/I-branching beta-1,6-N-acetylglucosaminyltransferase family protein			Cluster 2		0.1	0.706	1.36	2.19e-05	1.49	1.64e-06	1.25	1.17e-05	1.39	6.13e-07
AT5G23810	amino acid permease 7	AAP7		Cluster 2		-0.3	0.444	0.95	0.00811	1.09	0.00103	1.25	0.000782	1.4	7.3e-05
AT1G11350	S-domain-1 13	CBRLK1		Cluster 2		-0.31	0.167	0.94	0.000174	1.11	7.03e-06	1.25	7.39e-06	1.41	2.69e-07
AT1G36622	unknown protein; LOCATED IN: endomembrane system; BEST Arabidopsis thaliana protein match is: unknown protein (TAIR:AT1G36640.1); Has 12 Blast hits to 12 proteins in 2 species: Archae - 0; Bacteria - 0; Metazoa - 0; Fungi - 0; Plants - 12; Viruses - /.../her Eukaryotes - 0 (source: NCBI BLink).			Cluster 2		2.2	0.000111	3.45	6.17e-07	4.09	2.42e-08	1.25	1.35e-05	1.88	1.83e-08
AT1G72490	unknown protein; BEST Arabidopsis thaliana protein match is: unknown protein (TAIR:AT1G17400.1); Has 75 Blast hits to 75 proteins in 21 species: Archae - 0; Bacteria - 0; Metazoa - 3; Fungi - 4; Plants - 58; Viruses - 0; Other Eukaryotes - 10 (sourc /.../I BLink).			Cluster 2		-0.96	3.73e-05	0.29	0.0463	1.36	2.69e-08	1.25	1.04e-06	2.32	2.62e-10
AT4G11470	cysteine-rich RLK (RECEPTOR-like protein kinase) 31	CRK31		Cluster 2		2.59	0.000902	3.84	1.11e-05	5.29	1.11e-07	1.25	0.000559	2.7	2.08e-08
AT4G12382	F-box family protein			Cluster 2		-0.54	0.419	0.71	0.212	2.22	9.92e-05	1.25	0.0308	2.76	1.03e-05
AT2G02930	glutathione S-transferase F3	ATGSTF3		Cluster 2		2.68	6.94e-05	3.93	6.71e-07	5.49	5.24e-09	1.25	1.66e-05	2.81	2.99e-10
AT2G17820	histidine kinase 1	ATHK1		Cluster 2		-0.82	1.13e-05	0.44	0.000646	0.56	3.22e-05	1.26	4.97e-08	1.37	3.85e-09
AT2G36630	Sulfite exporter TauE/SafE family protein			Cluster 2		-1.2	0.0183	0.06	0.891	0.48	0.151	1.26	0.0098	1.67	0.000321
AT5G23480	SWIB/MDM2 domain;Plus-3;GYF			Cluster 2		0.01	0.992	1.27	0.0431	2.29	0.000236	1.26	0.0288	2.28	8.22e-05
AT5G19500	Tryptophan/tyrosine permease			Cluster 2		-0.78	0.165	0.47	0.333	1.74	0.000249	1.26	0.0167	2.53	1.01e-05
AT1G02520	P-glycoprotein 11	PGP11		Cluster 2		-0.57	2.65e-05	0.7	1.41e-06	0.69	5.4e-07	1.27	4.05e-09	1.26	1.03e-09
AT2G14750	APS kinase	APK		Cluster 2		-0.48	0.000205	0.79	7.86e-07	0.84	1.02e-07	1.27	6.88e-09	1.32	9.29e-10
AT3G09440	Heat shock protein 70 (Hsp 70) family protein			Cluster 2		-0.43	0.00426	0.84	8.39e-06	1.06	3.09e-07	1.27	1.18e-07	1.5	7.46e-09
AT5G01030	Protein of unknown function (DUF3527)			Cluster 2		-0.6	0.00394	0.67	0.000684	1.09	1.32e-06	1.27	2.03e-06	1.69	1.35e-08
AT3G44720	arogenate dehydratase 4	ADT4		Cluster 2		-0.6	0.00153	0.67	0.000245	1.12	4.97e-07	1.27	5.89e-07	1.72	5.78e-09
AT2G30670	NAD(P)-binding Rossmann-fold superfamily protein			Cluster 2		-0.2	0.777	1.08	0.0558	1.53	0.00291	1.27	0.0175	1.73	0.000537
AT2G23330	transposable element gene			Cluster 2		-0.13	0.572	1.14	2.5e-05	1.71	4.9e-08	1.27	3.62e-06	1.84	7.22e-09
AT1G72900	Toll-Interleukin-Resistance (TIR) domain-containing protein			Cluster 2		-0.55	0.134	0.73	0.0251	1.39	6e-05	1.27	0.000618	1.94	2.07e-06
AT5G06510	nuclear factor Y, subunit A10	NF-YA10		Cluster 2		0.02	0.948	1.29	8.35e-06	2.19	4e-09	1.27	2.82e-06	2.18	9.82e-10
AT1G26208	other RNA			Cluster 2		-0.79	0.0672	0.48	0.198	2.75	8.18e-08	1.27	0.00293	3.54	9.21e-09
AT1G26530	PIN domain-like family protein			Cluster 2		0.03	0.948	1.32	0.00169	1.3	0.000637	1.28	0.000781	1.26	0.000239
AT4G15396	cytochrome P450, family 702, subfamily A, polypeptide 6	CYP702A6		Cluster 2		-0.92	0.00288	0.36	0.126	0.36	0.0757	1.28	9.22e-05	1.28	2.09e-05
AT1G36370	serine hydroxymethyltransferase 7	SHM7		Cluster 2		-1.26	4.81e-06	0.01	0.931	0.11	0.423	1.28	1.32e-06	1.37	1.49e-07
AT3G54390	sequence-specific DNA binding transcription factors			Cluster 2		0.05	0.716	1.34	4.6e-08	1.44	2.8e-09	1.28	1.9e-08	1.38	1.11e-09
AT2G04400	Aldolase-type TIM barrel family protein			Cluster 2		-0.11	0.361	1.17	6.23e-08	1.35	2.89e-09	1.28	1.45e-08	1.46	8.25e-10
AT2G01900	DNAse I-like superfamily protein			Cluster 2		-0.39	0.103	0.88	0.000492	1.1	1.39e-05	1.28	1.33e-05	1.49	3.9e-07
AT1G69710	Regulator of chromosome condensation (RCC1) family with FYVE zinc finger domain			Cluster 2		-0.44	0.083	0.84	0.001	1.1	1.88e-05	1.28	2.06e-05	1.54	4.31e-07
AT1G80960	F-box and Leucine Rich Repeat domains containing protein			Cluster 2		0.01	0.983	1.29	0.000154	1.68	2.22e-06	1.28	5.19e-05	1.67	4.78e-07
AT5G13630	magnesium-chelatase subunit chlH, chloroplast, putative / Mg-protoporphyrin IX chelatase, putative (CHLH)	GUN5		Cluster 2		-1.15	0.000175	0.13	0.542	1.05	9.37e-06	1.28	3.26e-05	2.2	1.46e-08
AT1G35240	auxin response factor 20	ARF20		Cluster 2		-0.65	0.173	0.63	0.124	1.79	3.31e-05	1.28	0.00495	2.44	1.76e-06
AT5G13700	polyamine oxidase 1	ATPAO1		Cluster 2		0.23	0.572	1.51	0.000259	1.39	0.000182	1.29	0.000228	1.16	0.000158
AT4G10400	F-box/RNI-like/FBD-like domains-containing protein			Cluster 2		-0.46	0.0118	0.83	5.8e-05	0.7	6.61e-05	1.29	6.37e-07	1.16	2.95e-07
AT5G17860	calcium exchanger 7	CAX7		Cluster 2		-2.66	3.1e-05	-1.37	0.00137	-1.44	0.000144	1.29	0.0114	1.23	0.00699
AT3G47347	snoRNA			Cluster 2		0.02	0.973	1.31	0.0013	1.45	0.000145	1.29	0.000508	1.44	3.82e-05
AT3G58160	P-loop containing nucleoside triphosphate hydrolases superfamily protein	XIJ		Cluster 2		-1.02	0.00792	0.27	0.374	0.5	0.0496	1.29	0.000873	1.52	4.46e-05
AT1G47890	receptor like protein 7	AtRLP7		Cluster 2		0.82	0.0076	2.11	1.11e-06	2.61	2.02e-08	1.29	5.33e-06	1.8	1.75e-08
AT2G46430	cyclic nucleotide gated channel 3	ATCNGC3		Cluster 2		0.91	5.86e-07	2.2	5.55e-11	2.75	8.27e-13	1.29	9.15e-10	1.84	3.77e-12
AT1G71200	basic helix-loop-helix (bHLH) DNA-binding superfamily protein			Cluster 2		-0.97	0.000252	0.33	0.069	1.39	8.69e-08	1.29	7.25e-06	2.35	1.25e-09
AT4G24380	INVOLVED IN: 10-formyltetrahydrofolate biosynthetic process, folic acid and derivative biosynthetic process; EXPRESSED IN: 24 plant structures; EXPRESSED DURING: 15 growth stages; CONTAINS InterPro DOMAIN/s: Serine hydrolase (InterPro:IPR005645); BE /.../bidopsis thaliana protein match is: alpha/beta-Hydrolases superfamily protein (TAIR:AT5G65400.1); Has 30201 Blast hits to 17322 proteins in 780 …			Cluster 2		-0.32	0.195	0.96	0.000341	2.34	4.58e-09	1.29	1.55e-05	2.67	6.61e-10
AT1G52857	unknown protein; FUNCTIONS IN: molecular_function unknown; INVOLVED IN: biological_process unknown; LOCATED IN: cellular_component unknown; Has 2 Blast hits to 2 proteins in 1 species: Archae - 0; Bacteria - 0; Metazoa - 0; Fungi - 0; Plants - 2; Vi /.../- 0; Other Eukaryotes - 0 (source: NCBI BLink).			Cluster 2		-0.93	0.165	0.37	0.532	0.34	0.501	1.3	0.0345	1.27	0.022
AT5G18470	Curculin-like (mannose-binding) lectin family protein			Cluster 2		-0.78	0.00321	0.52	0.0145	0.64	0.00133	1.3	1.61e-05	1.42	1.19e-06
AT1G75450	cytokinin oxidase 5	CKX5		Cluster 2		0.17	0.365	1.47	7.03e-07	1.82	1.13e-08	1.3	4.75e-07	1.64	5.07e-09
AT2G30140	UDP-Glycosyltransferase superfamily protein			Cluster 2		-1.29	2.35e-07	0.01	0.945	0.46	0.00011	1.3	6.68e-08	1.75	4.7e-10
AT3G51075	other RNA			Cluster 2		-0.64	0.344	0.66	0.262	4.33	7e-08	1.3	0.0312	4.97	1.79e-08
AT4G15730	CW-type Zinc Finger			Cluster 2		-0.64	0.000128	0.67	2.29e-05	0.63	7.46e-06	1.31	4.14e-08	1.28	6.52e-09
AT3G23570	alpha/beta-Hydrolases superfamily protein			Cluster 2		-0.58	0.000936	0.73	4.05e-05	0.75	8.95e-06	1.31	1.45e-07	1.33	2.33e-08
AT5G51330	SWITCH1	SWI1		Cluster 2		-0.04	0.95	1.27	0.00998	1.3	0.00339	1.31	0.00448	1.34	0.00124
AT1G79160	unknown protein; BEST Arabidopsis thaliana protein match is: unknown protein (TAIR:AT1G16500.1); Has 104 Blast hits to 102 proteins in 13 species: Archae - 0; Bacteria - 0; Metazoa - 0; Fungi - 0; Plants - 104; Viruses - 0; Other Eukaryotes - 0 (sou /.../CBI BLink).			Cluster 2		-0.17	0.277	1.14	1.03e-06	1.39	1.79e-08	1.31	1.14e-07	1.56	2.17e-09
AT4G28460	unknown protein; FUNCTIONS IN: molecular_function unknown; INVOLVED IN: biological_process unknown; LOCATED IN: endomembrane system; EXPRESSED IN: 10 plant structures; EXPRESSED DURING: LP.04 four leaves visible, 4 anthesis, petal differentiation an /.../nsion stage; Has 8 Blast hits to 8 proteins in 3 species: Archae - 0; Bacteria - 0; Metazoa - 0; Fungi - 0; Plants - 8; Viruses - 0; Other Eukar…			Cluster 2		0.92	0.0716	2.22	0.00012	2.58	7.74e-06	1.31	0.000724	1.66	1.48e-05
AT2G01340	Encodes a protein whose expression is responsive to nematode infection.	At17.1		Cluster 2		-0.66	0.0209	0.65	0.0106	1.4	2.43e-06	1.31	5.24e-05	2.06	5.08e-08
AT1G20380	Prolyl oligopeptidase family protein			Cluster 2		-0.71	0.000102	0.59	0.000137	1.42	4.16e-09	1.31	9.19e-08	2.13	9.59e-11
AT3G06868	unknown protein; FUNCTIONS IN: molecular_function unknown; INVOLVED IN: biological_process unknown; LOCATED IN: cellular_component unknown; BEST Arabidopsis thaliana protein match is: unknown protein (TAIR:AT5G49100.1); Has 30201 Blast hits to 17322 /.../ins in 780 species: Archae - 12; Bacteria - 1396; Metazoa - 17338; Fungi - 3422; Plants - 5037; Viruses - 0; Other Eukaryotes - 2996 (source: NC…			Cluster 2		-0.01	0.984	1.3	0.00767	3.88	3.32e-08	1.31	0.00382	3.89	7.06e-09
AT5G09730	beta-xylosidase 3	BXL3		Cluster 2		1.17	0.191	2.49	0.00424	2.57	0.00157	1.32	0.0307	1.41	0.011
AT3G25610	ATPase E1-E2 type family protein / haloacid dehalogenase-like hydrolase family protein			Cluster 2		-0.4	0.00254	0.92	8.29e-07	1.11	3.09e-08	1.32	1.9e-08	1.51	1.11e-09
AT4G28350	Concanavalin A-like lectin protein kinase family protein			Cluster 2		0.21	0.41	1.53	4.7e-06	1.99	4.6e-08	1.32	3.53e-06	1.78	1.65e-08
AT3G54600	Class I glutamine amidotransferase-like superfamily protein			Cluster 2		-0.97	2.58e-06	0.35	0.00337	0.08	0.425	1.33	3.79e-08	1.05	7.47e-08
AT2G03760	sulphotransferase 12	ST		Cluster 2		-1.26	0.0011	0.08	0.798	-0.04	0.894	1.33	0.000329	1.22	0.000289
AT3G02730	thioredoxin F-type 1	TRXF1		Cluster 2		0.02	0.964	1.35	0.00022	1.32	7.15e-05	1.33	8.37e-05	1.3	2.21e-05
AT4G15540	EamA-like transporter family			Cluster 2		-0.36	0.0394	0.98	1.01e-05	1.05	1.01e-06	1.33	3.23e-07	1.41	2.95e-08
AT2G29410	metal tolerance protein B1	MTPB1		Cluster 2		-0.5	0.18	0.83	0.016	1.15	0.00049	1.33	0.000557	1.65	1.46e-05
AT2G42660	Homeodomain-like superfamily protein			Cluster 2		0.26	0.296	1.61	4.11e-06	1.49	2e-06	1.34	3.71e-06	1.22	1.73e-06
AT1G21320	nucleotide binding;nucleic acid binding			Cluster 2		-0.21	0.691	1.13	0.0104	1.51	0.000396	1.34	0.00207	1.71	5.56e-05
AT5G48540	receptor-like protein kinase-related family protein			Cluster 2		0.93	6.54e-06	2.27	5.65e-10	2.75	8.88e-12	1.34	3.1e-09	1.82	1.61e-11
AT4G13250	NAD(P)-binding Rossmann-fold superfamily protein	NYC1		Cluster 2		-1.1	0.000758	0.24	0.299	0.79	0.000447	1.34	6.86e-05	1.89	2.83e-07
AT4G16940	Disease resistance protein (TIR-NBS-LRR class) family			Cluster 2		0.76	0.269	2.1	0.00214	2.7	7.27e-05	1.34	0.0104	1.94	0.000148
AT5G42380	calmodulin like 37	CML39		Cluster 2		-0.18	0.83	1.16	0.0698	1.81	0.0024	1.34	0.0271	1.99	0.000573
AT3G03702	other RNA			Cluster 2		-0.17	0.808	1.17	0.0372	2.76	1.06e-05	1.34	0.0138	2.93	2.47e-06
AT3G25250	AGC (cAMP-dependent, cGMP-dependent and protein kinase C) kinase family protein	AGC2-1		Cluster 2		-0.61	0.000189	0.75	8.22e-06	0.52	7.92e-05	1.35	2.78e-08	1.13	3.08e-08
AT5G24300	Glycogen/starch synthases, ADP-glucose type	SSI1		Cluster 2		-0.36	0.00226	0.99	1.07e-07	0.79	1.7e-07	1.35	3.45e-09	1.15	2.5e-09
ATCG00760	ribosomal protein L36	RPL36		Cluster 2		-0.13	0.513	1.22	3.61e-06	1.6	2.85e-08	1.35	5.05e-07	1.73	4.13e-09
AT1G12200	Flavin-binding monooxygenase family protein			Cluster 2		-1.25	3.58e-06	0.1	0.501	0.77	2.71e-05	1.35	4.47e-07	2.02	2.02e-09
AT1G33030	O-methyltransferase family protein			Cluster 2		0.04	0.92	1.39	0.000215	2.34	1.78e-07	1.35	8.17e-05	2.3	3.28e-08
AT1G17830	Protein of unknown function (DUF789)			Cluster 2		-0.43	0.243	0.92	0.00689	2.42	1.22e-07	1.35	0.000323	2.84	1.43e-08
AT3G56290	unknown protein; Has 39 Blast hits to 39 proteins in 15 species: Archae - 0; Bacteria - 0; Metazoa - 0; Fungi - 0; Plants - 39; Viruses - 0; Other Eukaryotes - 0 (source: NCBI BLink).			Cluster 2		-1.6	0.00558	-0.24	0.588	1.62	4.09e-05	1.35	0.0129	3.22	7.87e-07
AT1G49900	C2H2 type zinc finger transcription factor family			Cluster 2		-0.61	0.172	0.75	0.0537	0.99	0.00495	1.36	0.00181	1.59	0.000112
AT3G09922	induced by phosphate starvation1	IPS1		Cluster 2		-0.89	0.229	0.47	0.446	0.91	0.0726	1.36	0.0409	1.8	0.00321
AT3G19970	alpha/beta-Hydrolases superfamily protein			Cluster 2		-0.07	0.67	1.3	1.66e-07	1.91	4.2e-10	1.36	3.79e-08	1.98	9.9e-11
AT2G24180	cytochrome p450 71b6	CYP71B6		Cluster 2		0.01	0.925	1.38	4.22e-08	2.02	2.32e-10	1.36	2.79e-08	2.01	1.57e-10
AT4G03295	snoRNA			Cluster 2		-0.21	0.711	1.15	0.0167	2.25	1.53e-05	1.36	0.00401	2.46	2.49e-06
AT2G03530	ureide permease 2	UPS2		Cluster 2		0.1	0.751	1.46	3.46e-05	2.57	1.35e-08	1.36	1.58e-05	2.47	2.68e-09
AT4G21200	gibberellin 2-oxidase 8	ATGA2OX8		Cluster 2		-0.15	0.705	1.22	0.00102	0.97	0.00244	1.37	0.000184	1.12	0.000372
AT5G40880	WD-40 repeat family protein / zfwd3 protein (ZFWD3)			Cluster 2		-0.37	0.0229	1.01	3.57e-06	0.79	9.04e-06	1.37	1.12e-07	1.16	1.11e-07
AT3G01890	SWIB/MDM2 domain superfamily protein			Cluster 2		0.17	0.306	1.54	1.27e-07	1.37	6.48e-08	1.37	7.58e-08	1.2	4.28e-08
AT3G02830	zinc finger protein 1	ZFN1		Cluster 2		-0.6	0.00435	0.77	0.000219	1.01	2.53e-06	1.37	1.02e-06	1.61	2.12e-08
ATCG00740	RNA polymerase subunit alpha	RPOA		Cluster 2		-0.06	0.719	1.32	1.46e-07	1.74	1.34e-09	1.37	3.87e-08	1.79	3.99e-10
AT3G47540	Chitinase family protein			Cluster 2		-0.11	0.542	1.26	1.21e-06	1.78	4.58e-09	1.37	1.93e-07	1.9	8.89e-10
AT1G09932	Phosphoglycerate mutase family protein			Cluster 2		0.44	0.0641	1.81	7.36e-07	2.63	2.34e-09	1.37	1.11e-06	2.19	1.04e-09
AT2G33051	other RNA			Cluster 2		0.41	0.659	1.79	0.0229	6.83	2.14e-08	1.37	0.0392	6.41	4.11e-09
AT3G05327	Cyclin family protein			Cluster 2		-0.05	0.946	1.33	0.0194	1.2	0.0189	1.38	0.0103	1.25	0.00975
AT3G47790	ABC2 homolog 7	ATATH7		Cluster 2		-0.62	2.65e-05	0.76	8.61e-07	0.73	2.64e-07	1.38	3.06e-09	1.34	5.8e-10
AT5G11060	KNOTTED1-like homeobox gene 4	KNAT4		Cluster 2		-0.43	0.072	0.95	0.000242	1.03	2.29e-05	1.38	5.79e-06	1.46	4.54e-07
AT4G36870	BEL1-like homeodomain 2	BLH2		Cluster 2		-0.65	0.133	0.73	0.0482	1	0.00307	1.38	0.00128	1.65	6.06e-05
AT1G02980	cullin 2	CUL2		Cluster 2		-1.55	0.00206	-0.17	0.651	0.38	0.181	1.38	0.00345	1.93	4.22e-05
AT5G39080	HXXXD-type acyl-transferase family protein			Cluster 2		-1.81	0.0091	-0.43	0.437	0.43	0.276	1.38	0.0344	2.24	0.000366
AT3G17790	purple acid phosphatase 17	ATACP5		Cluster 2		-0.36	0.309	1.02	0.00259	2.32	3.67e-07	1.38	0.000183	2.67	5.27e-08
AT1G59860	HSP20-like chaperones superfamily protein			Cluster 2		0.4	0.558	1.79	0.00374	1.62	0.00329	1.39	0.00687	1.23	0.00686
AT5G66130	RADIATION SENSITIVE 17	ATRAD17		Cluster 2		-0.54	0.00801	0.85	9.19e-05	0.87	1.42e-05	1.39	7.42e-07	1.42	8.52e-08
AT5G05060	Cystatin/monellin superfamily protein			Cluster 2		0.07	0.743	1.47	1.31e-06	1.54	1.31e-07	1.39	5.2e-07	1.47	4.22e-08
AT5G13360	Auxin-responsive GH3 family protein			Cluster 2		-0.4	0.0226	0.99	7.6e-06	1.24	1.3e-07	1.39	1.95e-07	1.63	5.14e-09
AT2G37240	Thioredoxin superfamily protein			Cluster 2		-1.11	0.00446	0.28	0.34	0.53	0.0321	1.39	0.000435	1.64	1.82e-05
AT2G28500	LOB domain-containing protein 11	LBD11		Cluster 2		-1.47	0.0293	-0.08	0.898	0.79	0.0572	1.39	0.0282	2.26	0.000273
AT4G24860	P-loop containing nucleoside triphosphate hydrolases superfamily protein			Cluster 2		0.03	0.955	1.42	0.000327	1.62	2.4e-05	1.4	0.00013	1.59	6.49e-06
AT4G40020	Myosin heavy chain-related protein			Cluster 2		0.09	0.747	1.49	6.21e-06	1.77	1.71e-07	1.4	2.57e-06	1.68	4.77e-08
AT3G61630	cytokinin response factor 6	CRF6		Cluster 2		-0.71	0.00633	0.69	0.00264	1.02	2.12e-05	1.4	7.46e-06	1.73	1.23e-07
AT5G65600	Concanavalin A-like lectin protein kinase family protein			Cluster 2		1.06	0.00193	2.45	4.08e-07	2.85	1.54e-08	1.4	1.85e-06	1.79	1.63e-08
AT2G43120	RmlC-like cupins superfamily protein			Cluster 2		0.01	0.95	1.41	1.56e-07	1.89	9.73e-10	1.4	4.97e-08	1.88	2.75e-10
AT1G51915	cryptdin protein-related			Cluster 2		4.01	0.000241	5.41	5.48e-06	5.91	5.92e-07	1.4	0.00415	1.9	7.77e-05
AT1G13790	XH/XS domain-containing protein			Cluster 2		-0.63	0.22	0.78	0.079	1.59	0.000238	1.4	0.00398	2.22	1.19e-05
AT3G21720	isocitrate lyase	ICL		Cluster 2		-0.46	0.101	0.94	0.000932	3.03	2.09e-09	1.4	2.41e-05	3.48	4.17e-10
AT2G35480	unknown protein; FUNCTIONS IN: molecular_function unknown; INVOLVED IN: biological_process unknown; LOCATED IN: mitochondrion; EXPRESSED IN: 13 plant structures; EXPRESSED DURING: 9 growth stages; BEST Arabidopsis thaliana protein match is: unknown /.../n (TAIR:AT1G32260.1); Has 47 Blast hits to 47 proteins in 14 species: Archae - 0; Bacteria - 0; Metazoa - 0; Fungi - 0; Plants - 47; Viruses - 0;…			Cluster 2		-0.74	0.00586	0.66	0.00435	0.45	0.0206	1.41	1.07e-05	1.19	1.32e-05
AT1G21260	transposable element gene			Cluster 2		-0.5	0.195	0.91	0.00964	0.9	0.00402	1.41	0.000381	1.39	0.000107
AT3G44800	Meprin and TRAF (MATH) homology domain-containing protein			Cluster 2		-0.75	0.186	0.66	0.177	0.85	0.0425	1.41	0.00868	1.6	0.00117
AT5G07010	sulfotransferase 2A	ATST2A		Cluster 2		-1.02	0.000289	0.39	0.0426	1.09	5.54e-06	1.41	5.22e-06	2.11	1.3e-08
AT4G02520	glutathione S-transferase PHI 2	ATGSTF2		Cluster 2		-0.53	0.0101	0.89	9.43e-05	2.19	4.91e-09	1.41	9.85e-07	2.71	5.26e-10
AT4G15430	ERD (early-responsive to dehydration stress) family protein			Cluster 2		-0.01	0.961	1.4	2.43e-06	2.88	1.55e-10	1.41	6.12e-07	2.9	2.74e-11
AT5G49620	myb domain protein 78; myb domain protein 78	AtMYB78; MYB78		Cluster 2		-0.83	0.0498	0.58	0.0932	2.35	2.8e-07	1.41	0.000933	3.18	2.66e-08
AT5G47910	respiratory burst oxidase homologue D	RBOHD		Cluster 2		-0.55	0.000761	0.87	4.56e-06	1.3	1.92e-08	1.42	3.68e-08	1.85	5.46e-10
AT1G26420	FAD-binding Berberine family protein			Cluster 2		0.65	0.00356	2.07	4.63e-08	2.56	8.37e-10	1.42	1.07e-07	1.91	6.46e-10
AT1G65485	transposable element gene			Cluster 2		3.6	0.00332	5.02	9.98e-05	5.58	1.46e-05	1.42	0.00511	1.98	7.57e-05
AT1G30040	gibberellin 2-oxidase	ATGA2OX2		Cluster 2		-0.35	0.176	1.08	0.000159	1.6	5.42e-07	1.43	7.61e-06	1.95	3.84e-08
AT4G38495	CONTAINS InterPro DOMAIN/s: YL1 nuclear, C-terminal (InterPro:IPR013272); Has 279 Blast hits to 279 proteins in 147 species: Archae - 0; Bacteria - 0; Metazoa - 94; Fungi - 133; Plants - 35; Viruses - 0; Other Eukaryotes - 17 (source: NCBI BLink).			Cluster 2		-0.22	0.478	1.22	0.000172	2.8	3.96e-09	1.43	1.76e-05	3.02	6.5e-10
AT1G27921	other RNA			Cluster 2		0.36	0.496	1.79	0.000684	5.37	1.53e-09	1.43	0.00105	5	2.81e-10
AT2G44578	RING/U-box superfamily protein			Cluster 2		-0.49	0.262	0.95	0.0139	0.53	0.109	1.44	0.000719	1.02	0.00461
AT1G18835	mini zinc finger	MIF3		Cluster 2		-0.81	0.137	0.63	0.167	0.42	0.301	1.44	0.00536	1.22	0.00756
AT1G78840	F-box/RNI-like/FBD-like domains-containing protein			Cluster 2		-1.15	0.0642	0.29	0.583	0.19	0.689	1.44	0.0144	1.33	0.0116
AT2G32140	transmembrane receptors			Cluster 2		-0.07	0.898	1.37	0.00211	1.74	8.02e-05	1.44	0.000611	1.81	1.53e-05
AT3G02550	LOB domain-containing protein 41	LBD41		Cluster 2		-1.19	0.000353	0.26	0.246	0.65	0.00175	1.44	2.7e-05	1.83	3.48e-07
AT1G63750	Disease resistance protein (TIR-NBS-LRR class) family			Cluster 2		-0.81	0.000913	0.63	0.0018	1.05	2.56e-06	1.44	1.6e-06	1.87	1.18e-08
AT3G03530	non-specific phospholipase C4	NPC4		Cluster 2		-0.95	0.00716	0.49	0.0732	0.96	0.000523	1.44	0.000121	1.91	1.49e-06
AT3G26080	plastid-lipid associated protein PAP / fibrillin family protein			Cluster 2		-0.5	0.0253	0.94	0.00011	1.66	3.89e-08	1.44	1.58e-06	2.16	2.18e-09
AT3G44260	Polynucleotidyl transferase, ribonuclease H-like superfamily protein			Cluster 2		0.12	0.884	1.57	0.0114	1.21	0.0284	1.45	0.00826	1.09	0.0244
AT3G08660	Phototropic-responsive NPH3 family protein			Cluster 2		-0.57	0.115	0.88	0.00681	0.68	0.0153	1.45	0.000162	1.25	0.000198
AT5G46140	Protein of unknown function (DUF295)			Cluster 2		1.1	0.125	2.55	0.000693	2.55	0.000276	1.45	0.00516	1.45	0.00204
AT5G26920	Cam-binding protein 60-like G	CBP60G		Cluster 2		1.61	5.63e-05	3.07	4.6e-08	3.07	9.11e-09	1.45	4.33e-07	1.45	8.21e-08
AT2G02380	glutathione S-transferase (class zeta) 2	ATGSTZ2		Cluster 2		-0.7	0.0271	0.75	0.00759	0.77	0.00236	1.45	4.84e-05	1.47	9.11e-06
AT4G21940	calcium-dependent protein kinase 15	CPK15		Cluster 2		0.72	0.208	2.17	0.000387	2.53	2.79e-05	1.45	0.00113	1.81	3.3e-05
AT2G38860	Class I glutamine amidotransferase-like superfamily protein	YLS5		Cluster 2		0.12	0.503	1.58	2.52e-07	2.09	3.74e-09	1.45	2.98e-07	1.97	4.39e-09
AT2G29120	glutamate receptor 2.7	ATGLR2.7		Cluster 2		0.29	0.489	1.74	0.000126	2.6	3.97e-07	1.45	0.000112	2.31	1.02e-07
AT4G18170	WRKY DNA-binding protein 28	WRKY28		Cluster 2		0.17	0.621	1.62	2.92e-05	2.83	1.23e-08	1.45	1.55e-05	2.66	2.33e-09
AT1G04290	Thioesterase superfamily protein			Cluster 2		-0.26	0.768	1.19	0.0795	4.15	9.02e-07	1.45	0.0293	4.41	2.46e-07
AT1G28600	GDSL-like Lipase/Acylhydrolase superfamily protein			Cluster 2		-1.69	2.64e-05	-0.24	0.296	-0.49	0.0179	1.46	5.64e-05	1.2	0.000111
AT1G70430	Protein kinase superfamily protein			Cluster 2		-0.55	0.0239	0.92	0.000253	0.87	9.17e-05	1.46	3.01e-06	1.42	6.46e-07
AT2G45940	Protein of unknown function (DUF295)			Cluster 2		0.43	0.607	1.9	0.00939	1.95	0.00378	1.46	0.0174	1.51	0.00677
AT1G67650	SRP72 RNA-binding domain			Cluster 2		-0.44	0.0293	1.02	2.05e-05	1.14	1.12e-06	1.46	4.66e-07	1.58	2.57e-08
AT1G79520	Cation efflux family protein			Cluster 2		-1.17	1.87e-05	0.3	0.056	0.84	5.94e-06	1.46	7.03e-07	2	3.01e-09
AT1G06137	unknown protein; FUNCTIONS IN: molecular_function unknown; INVOLVED IN: biological_process unknown; LOCATED IN: endomembrane system; BEST Arabidopsis thaliana protein match is: unknown protein (TAIR:AT1G06135.1); Has 30201 Blast hits to 17322 protei /.../780 species: Archae - 12; Bacteria - 1396; Metazoa - 17338; Fungi - 3422; Plants - 5037; Viruses - 0; Other Eukaryotes - 2996 (source: NCBI BLin…			Cluster 2		2.46	0.0362	3.93	0.000957	4.68	7.16e-05	1.46	0.0451	2.22	0.00136
AT4G16260	Glycosyl hydrolase superfamily protein			Cluster 2		-0.51	0.00802	0.96	2.46e-05	1.71	2.56e-08	1.46	3.38e-07	2.22	1.59e-09
AT4G22690	cytochrome P450, family 706, subfamily A, polypeptide 1	CYP706A1		Cluster 2		0.79	0.0874	2.25	4.51e-05	3.3	2.11e-07	1.46	0.000121	2.51	6.25e-08
AT3G47250	Plant protein of unknown function (DUF247)			Cluster 2		1.49	0.164	2.95	0.00446	5.77	2.95e-06	1.46	0.0329	4.28	4.44e-07
AT2G16630	Pollen Ole e 1 allergen and extensin family protein			Cluster 2		-0.42	0.24	1.04	0.00252	1.01	0.00107	1.47	0.000126	1.43	3.68e-05
AT1G10680	P-glycoprotein 10	PGP10		Cluster 2		-0.75	0.119	0.73	0.0739	1.12	0.00291	1.47	0.00178	1.86	5.47e-05
AT1G21550	Calcium-binding EF-hand family protein			Cluster 2		0.39	0.222	1.86	8.92e-06	2.39	1.17e-07	1.47	1.02e-05	1.99	4.82e-08
AT2G16890	UDP-Glycosyltransferase superfamily protein			Cluster 2		-1.24	9.96e-05	0.23	0.243	0.93	3.1e-05	1.47	7.92e-06	2.17	1.95e-08
AT3G05650	receptor like protein 32	AtRLP32		Cluster 2		-0.24	0.756	1.22	0.0482	3.53	1.98e-06	1.47	0.0159	3.77	4.74e-07
AT5G63130	Octicosapeptide/Phox/Bem1p family protein			Cluster 2		0.13	0.73	1.61	4.87e-05	2.06	8.71e-07	1.48	2.53e-05	1.93	2.65e-07
AT1G72660	P-loop containing nucleoside triphosphate hydrolases superfamily protein			Cluster 2		-0.71	0.359	0.77	0.243	1.39	0.0142	1.48	0.0299	2.1	0.000957
AT5G07000	sulfotransferase 2B	ATST2B		Cluster 2		-1.03	0.000234	0.46	0.016	0.2	0.192	1.49	2.61e-06	1.23	3.74e-06
AT2G41510	cytokinin oxidase/dehydrogenase 1	ATCKX1		Cluster 2		-0.68	0.0138	0.82	0.00134	0.58	0.00563	1.49	7.78e-06	1.26	1e-05
AT2G19190	FLG22-induced receptor-like kinase 1	FRK1		Cluster 2		0.83	0.0448	2.32	1.15e-05	2.41	2.07e-06	1.49	3.2e-05	1.57	3.34e-06
AT2G20610	Tyrosine transaminase family protein	SUR1		Cluster 2		-0.47	0.00165	1.03	6.5e-07	0.89	8.17e-07	1.5	1.43e-08	1.36	8.44e-09
AT1G31770	ATP-binding cassette 14	ABCG14		Cluster 2		-0.68	0.000528	0.82	3.58e-05	0.74	4.32e-05	1.5	1.04e-07	1.42	5.17e-08
AT1G61415	unknown protein; FUNCTIONS IN: molecular_function unknown; INVOLVED IN: biological_process unknown; LOCATED IN: cellular_component unknown; BEST Arabidopsis thaliana protein match is: unknown protein (TAIR:AT1G61450.1); Has 30201 Blast hits to 17322 /.../ins in 780 species: Archae - 12; Bacteria - 1396; Metazoa - 17338; Fungi - 3422; Plants - 5037; Viruses - 0; Other Eukaryotes - 2996 (source: NC…			Cluster 2		-0.21	0.778	1.3	0.0278	1.24	0.0192	1.5	0.00892	1.45	0.00536
AT4G23130	cysteine-rich RLK (RECEPTOR-like protein kinase) 5	CRK5		Cluster 2		1.48	0.0532	2.99	0.000283	3.15	6.3e-05	1.5	0.00349	1.66	0.0005
AT1G18570	myb domain protein 51	MYB51		Cluster 2		0.62	0.0183	2.12	3.43e-07	2.51	1.13e-08	1.5	8.78e-07	1.88	1.47e-08
AT1G68240	basic helix-loop-helix (bHLH) DNA-binding superfamily protein			Cluster 2		-0.41	0.465	1.1	0.0219	1.7	0.000276	1.5	0.00254	2.11	2.54e-05
AT1G55175	FUNCTIONS IN: molecular_function unknown; INVOLVED IN: biological_process unknown; LOCATED IN: cellular_component unknown; BEST Arabidopsis thaliana protein match is: GYF domain-containing protein (TAIR:AT1G24300.2); Has 10 Blast hits to 10 proteins /.../species: Archae - 0; Bacteria - 0; Metazoa - 0; Fungi - 0; Plants - 10; Viruses - 0; Other Eukaryotes - 0 (source: NCBI BLink).			Cluster 2		-1.05	0.205	0.45	0.53	1.51	0.0103	1.5	0.0463	2.57	0.000449
AT5G64980	unknown protein; BEST Arabidopsis thaliana protein match is: unknown protein (TAIR:AT4G02880.1); Has 1807 Blast hits to 1807 proteins in 277 species: Archae - 0; Bacteria - 0; Metazoa - 736; Fungi - 347; Plants - 385; Viruses - 0; Other Eukaryotes - /.../source: NCBI BLink).			Cluster 2		-0.29	0.404	1.23	0.000403	0.85	0.00299	1.51	3.54e-05	1.13	0.000173
AT5G56600	profilin 3	PFN3		Cluster 2		-0.65	0.00236	0.87	5.31e-05	0.91	6.3e-06	1.51	2.79e-07	1.55	2.81e-08
AT4G26020	unknown protein; Has 17652 Blast hits to 12460 proteins in 982 species: Archae - 248; Bacteria - 2077; Metazoa - 7446; Fungi - 1455; Plants - 656; Viruses - 34; Other Eukaryotes - 5736 (source: NCBI BLink).			Cluster 2		0.91	0.124	2.42	0.000208	2.49	5.28e-05	1.51	0.00121	1.58	0.000254
AT5G41380	CCT motif family protein			Cluster 2		-1.41	0.00329	0.09	0.8	0.89	0.00266	1.51	0.00131	2.3	3.94e-06
AT2G33050	receptor like protein 26	AtRLP26		Cluster 2		0.53	0.415	2.04	0.00129	3.59	1.17e-06	1.51	0.0028	3.06	4.07e-07
AT1G72500	LOCATED IN: plasma membrane; EXPRESSED IN: 23 plant structures; EXPRESSED DURING: 13 growth stages; CONTAINS InterPro DOMAIN/s: von Willebrand factor, type A (InterPro:IPR002035); BEST Arabidopsis thaliana protein match is: inter-alpha-trypsin inhib /.../eavy chain-related (TAIR:AT1G19110.1); Has 1407 Blast hits to 1406 proteins in 307 species: Archae - 6; Bacteria - 522; Metazoa - 484; Fungi - 5…			Cluster 2		-0.31	0.00202	1.21	3.65e-09	1.3	3.18e-10	1.52	3.2e-10	1.61	2.21e-11
AT5G40010	AAA-ATPase 1	AATP1		Cluster 2		-1.1	0.0013	0.42	0.0817	0.73	0.00157	1.52	3.23e-05	1.82	8.85e-07
AT5G41740	Disease resistance protein (TIR-NBS-LRR class) family			Cluster 2		-0.16	0.509	1.36	5.85e-06	1.76	5.97e-08	1.52	7.73e-07	1.92	7.94e-09
AT3G44310	nitrilase 1	NIT1		Cluster 2		-1.28	3.36e-06	0.24	0.109	0.65	0.000208	1.52	1.5e-07	1.93	3.98e-09
AT1G58848	Disease resistance protein (CC-NBS-LRR class) family			Cluster 2		-0.65	0.32	0.86	0.116	1.67	0.00114	1.52	0.0102	2.33	7.74e-05
AT3G21520	DUF679 domain membrane protein 1	DMP1		Cluster 2		-0.82	0.312	0.7	0.294	2.27	0.000276	1.52	0.033	3.09	3.12e-05
AT2G29670	Tetratricopeptide repeat (TPR)-like superfamily protein			Cluster 2		-0.66	0.0164	0.87	0.000754	0.46	0.0231	1.53	5.89e-06	1.12	3.83e-05
AT3G22370	alternative oxidase 1A	AOX1A		Cluster 2		-1.02	1.81e-05	0.5	0.00195	0.51	0.00104	1.53	9.86e-08	1.53	2.49e-08
AT1G46552	transposable element gene			Cluster 2		0.69	0.103	2.22	2.12e-05	2.58	1.03e-06	1.53	5.41e-05	1.89	9.69e-07
AT2G29100	glutamate receptor 2.9	ATGLR2.9		Cluster 2		1.47	0.0341	3	0.00011	3.92	2.14e-06	1.53	0.0009	2.46	1.36e-06
AT3G01060	unknown protein; Has 637 Blast hits to 635 proteins in 201 species: Archae - 0; Bacteria - 291; Metazoa - 0; Fungi - 72; Plants - 72; Viruses - 0; Other Eukaryotes - 202 (source: NCBI BLink).			Cluster 2		0.02	0.98	1.55	0.00506	3.91	1.33e-07	1.53	0.00256	3.89	2.63e-08
AT5G57640	GCK domain-containing protein			Cluster 2		0.1	0.861	1.64	0.00128	1.5	0.00105	1.54	0.000872	1.39	0.000712
AT4G27820	beta glucosidase 9	BGLU9		Cluster 2		-0.53	0.134	1.01	0.00244	0.91	0.00188	1.54	7.49e-05	1.44	3.59e-05
AT4G12290	Copper amine oxidase family protein			Cluster 2		-2.11	0.000595	-0.57	0.153	-0.53	0.103	1.54	0.00536	1.59	0.00165
AT1G13520	Protein of unknown function (DUF1262)			Cluster 2		0.15	0.287	1.69	1.44e-08	2.15	1.77e-10	1.54	8.55e-09	2	9.16e-11
AT1G30530	UDP-glucosyl transferase 78D1	UGT78D1		Cluster 2		-1.09	0.00515	0.45	0.125	1	0.000445	1.54	0.000162	2.09	1.22e-06
AT1G06040	B-box zinc finger family protein	STO		Cluster 2		0.02	0.923	1.55	3.58e-08	2.82	1.71e-11	1.54	1.6e-08	2.8	8.93e-12
AT1G48000	myb domain protein 112	MYB112		Cluster 2		0	0.999	1.53	0.000332	2.8	1.31e-07	1.54	0.00011	2.8	2.33e-08
AT2G34340	Protein of unknown function, DUF584			Cluster 2		-1.04	0.00149	0.51	0.0344	0.38	0.0624	1.55	1.89e-05	1.42	9.98e-06
AT4G19630	winged-helix DNA-binding transcription factor family protein			Cluster 2		-0.21	0.812	1.34	0.0551	1.21	0.0541	1.55	0.0208	1.42	0.0192
AT2G01008	FUNCTIONS IN: molecular_function unknown; INVOLVED IN: biological_process unknown; LOCATED IN: cellular_component unknown; BEST Arabidopsis thaliana protein match is: maternal effect embryo arrest 38 (TAIR:AT3G43160.1).			Cluster 2		-0.25	0.637	1.3	0.00414	1.29	0.00171	1.55	0.000677	1.54	0.000218
AT1G30660	nucleic acid binding;nucleic acid binding			Cluster 2		-0.81	0.0464	0.74	0.0323	0.97	0.00211	1.55	0.000292	1.78	1.52e-05
AT4G36000	Pathogenesis-related thaumatin superfamily protein			Cluster 2		0.28	0.553	1.84	0.000167	1.66	0.000144	1.56	0.000146	1.38	0.000135
AT3G28510	P-loop containing nucleoside triphosphate hydrolases superfamily protein			Cluster 2		-2.47	0.000641	-0.9	0.0634	-0.93	0.0287	1.56	0.0125	1.54	0.00694
AT1G35210	unknown protein; FUNCTIONS IN: molecular_function unknown; INVOLVED IN: biological_process unknown; LOCATED IN: chloroplast; EXPRESSED IN: 14 plant structures; EXPRESSED DURING: 9 growth stages; CONTAINS InterPro DOMAIN/s: Protein of unknown functio /.../40 (InterPro:IPR008004); BEST Arabidopsis thaliana protein match is: unknown protein (TAIR:AT1G22470.1); Has 83 Blast hits to 83 proteins in 12 …			Cluster 2		0.37	0.483	1.93	0.000297	2.13	3.4e-05	1.56	0.000334	1.76	2.38e-05
AT1G28190	unknown protein; BEST Arabidopsis thaliana protein match is: unknown protein (TAIR:AT5G12340.1); Has 166 Blast hits to 162 proteins in 36 species: Archae - 0; Bacteria - 2; Metazoa - 15; Fungi - 5; Plants - 124; Viruses - 0; Other Eukaryotes - 20 (s /.../ NCBI BLink).			Cluster 2		-0.51	0.0372	1.05	7.67e-05	1.35	1.16e-06	1.56	1.56e-06	1.85	3.47e-08
AT4G24350	Phosphorylase superfamily protein			Cluster 2		-0.07	0.921	1.48	0.00972	1.98	0.000394	1.56	0.00424	2.05	0.000124
AT2G18150	Peroxidase superfamily protein			Cluster 2		-1.82	0.00221	-0.26	0.545	1.44	0.000608	1.56	0.00418	3.26	1.4e-06
AT5G53420	CCT motif family protein			Cluster 2		-0.9	0.000293	0.66	0.000795	0.13	0.382	1.57	4.77e-07	1.04	9.46e-06
AT1G60470	galactinol synthase 4	AtGolS4		Cluster 2		0.18	0.602	1.75	1.36e-05	1.52	1.6e-05	1.57	7.76e-06	1.34	1.01e-05
AT1G67460	Minichromosome maintenance (MCM2/3/5) family protein			Cluster 2		0.61	0.188	2.18	5.73e-05	2.08	2.72e-05	1.57	0.000123	1.47	5.98e-05
AT5G46490	Disease resistance protein (TIR-NBS-LRR class) family			Cluster 2		0.82	0.469	2.39	0.0157	3.38	0.000524	1.57	0.0457	2.56	0.000732
AT4G32950	Protein phosphatase 2C family protein			Cluster 2		-1.76	6.27e-06	-0.18	0.363	-0.71	0.000853	1.58	8.48e-06	1.05	0.000147
AT1G15310	signal recognition particle 54 kDa subunit	ATHSRP54A		Cluster 2		-0.67	0.000112	0.91	1.16e-06	0.61	1.31e-05	1.58	6.88e-09	1.28	8.21e-09
AT1G30760	FAD-binding Berberine family protein			Cluster 2		-0.58	0.0296	1	0.000286	0.75	0.00112	1.58	3.98e-06	1.34	5.73e-06
AT5G24655	response to low sulfur 4	LSU4		Cluster 2		-1.07	0.0299	0.5	0.196	0.52	0.117	1.58	0.0014	1.59	0.000429
AT4G23000	Calcineurin-like metallo-phosphoesterase superfamily protein			Cluster 2		-0.43	0.227	1.15	0.00089	1.72	4.48e-06	1.58	4.36e-05	2.15	2.93e-07
AT2G32020	Acyl-CoA N-acyltransferases (NAT) superfamily protein			Cluster 2		-0.99	3.84e-05	0.59	0.000541	1.18	9.04e-08	1.58	1.14e-07	2.17	5.46e-10
AT5G39630	Vesicle transport v-SNARE family protein			Cluster 2		0.86	0.267	2.44	0.00152	4.17	2.18e-06	1.58	0.00617	3.31	9.43e-07
AT2G42440	Lateral organ boundaries (LOB) domain family protein			Cluster 2		-0.76	0.118	0.83	0.0451	0.72	0.0462	1.59	0.00103	1.48	0.000654
AT3G22890	ATP sulfurylase 1	APS1		Cluster 2		-1.06	1.65e-06	0.53	0.000241	0.75	4.58e-06	1.59	8.48e-09	1.81	6.19e-10
AT2G39400	alpha/beta-Hydrolases superfamily protein			Cluster 2		0.46	0.0394	2.05	1.2e-07	2.46	2.82e-09	1.59	1.26e-07	1.99	1.7e-09
AT1G26240	Proline-rich extensin-like family protein			Cluster 2		3.53	2.21e-07	5.12	1.74e-09	5.67	1.4e-10	1.59	1.79e-07	2.14	2.64e-09
AT3G04030	Homeodomain-like superfamily protein			Cluster 2		-0.6	0.0114	0.99	8.01e-05	1.64	6.35e-08	1.59	8.57e-07	2.24	2.69e-09
AT3G21780	UDP-glucosyl transferase 71B6	UGT71B6		Cluster 2		-0.47	0.408	1.12	0.0196	1.88	0.000115	1.59	0.00191	2.35	1.06e-05
AT5G05770	WUSCHEL related homeobox 7	WOX7		Cluster 2		-0.64	0.244	0.95	0.0457	0.49	0.246	1.6	0.00242	1.13	0.0129
AT1G74590	glutathione S-transferase TAU 10	ATGSTU10		Cluster 2		0.37	0.00269	1.97	3.31e-10	2.34	6.28e-12	1.6	4.29e-10	1.97	6.7e-12
AT5G48400	Glutamate receptor family protein	ATGLR1.2		Cluster 2		-0.21	0.311	1.39	1.57e-06	1.94	6.91e-09	1.6	1.72e-07	2.15	1.03e-09
AT3G60120	beta glucosidase 27	BGLU27		Cluster 2		2.57	0.00722	4.17	7.38e-05	5.38	2.26e-06	1.6	0.000338	2.81	1.44e-07
AT5G07880	synaptosomal-associated protein SNAP25-like 29	SNAP29		Cluster 2		-1.27	0.0163	0.34	0.414	-0.14	0.726	1.61	0.00195	1.13	0.0116
AT1G03170	Protein of unknown function (DUF3049)			Cluster 2		-1.22	0.0962	0.39	0.517	0	0.995	1.61	0.018	1.21	0.047
AT1G52315	Regulator of Vps4 activity in the MVB pathway protein			Cluster 2		-0.45	0.279	1.16	0.00277	1.29	0.000363	1.61	0.000157	1.74	1.62e-05
AT1G04490	Protein of unknown function (DUF3527)			Cluster 2		-0.57	0.0528	1.04	0.000398	1.22	2.04e-05	1.61	7.38e-06	1.79	3.99e-07
AT5G22540	Plant protein of unknown function (DUF247)			Cluster 2		0.96	0.186	2.57	0.000642	2.83	9.26e-05	1.61	0.00236	1.87	0.000178
AT2G46650	cytochrome B5 isoform C	B5 #1		Cluster 2		-0.8	4.11e-05	0.82	6.27e-06	1.08	7.2e-08	1.61	1.21e-08	1.88	4.15e-10
AT2G24820	translocon at the inner envelope membrane of chloroplasts 55-II	TIC55-II		Cluster 2		-1.34	0.000276	0.27	0.252	0.96	7e-05	1.61	2.36e-05	2.3	6.93e-08
AT4G11170	Disease resistance protein (TIR-NBS-LRR class) family			Cluster 2		1.91	0.00158	3.52	2.73e-06	4.56	5.02e-08	1.61	9.22e-06	2.65	5.76e-09
AT3G56600	Protein kinase superfamily protein			Cluster 2		-0.93	0.194	0.68	0.253	1.87	0.000854	1.61	0.014	2.79	4.02e-05
AT1G49920	MuDR family transposase			Cluster 2		-0.39	0.186	1.23	0.00012	1	0.000244	1.62	6.29e-06	1.39	7.13e-06
AT4G18195	purine permease 8	ATPUP8		Cluster 2		1.29	0.0577	2.91	0.000124	3.06	2.57e-05	1.62	0.000996	1.77	0.000131
AT5G37440	Chaperone DnaJ-domain superfamily protein			Cluster 2		-0.36	0.159	1.26	2.97e-05	1.41	1.79e-06	1.62	1.6e-06	1.77	9.26e-08
AT2G38470	WRKY DNA-binding protein 33	WRKY33		Cluster 2		0.32	0.0152	1.94	1.48e-09	2.27	6.1e-11	1.62	3.06e-09	1.95	1.05e-10
AT1G01480	1-amino-cyclopropane-1-carboxylate synthase 2	ACS2		Cluster 2		-0.28	0.528	1.34	0.00119	1.99	6.85e-06	1.62	0.000133	2.27	6.85e-07
AT4G21326	subtilase 3.12	ATSBT3.12		Cluster 2		-0.38	0.216	1.24	0.000162	1.95	2.65e-07	1.62	9.2e-06	2.33	2.39e-08
AT3G13730	cytochrome P450, family 90, subfamily D, polypeptide 1	CYP90D1		Cluster 2		-1.02	1.14e-06	0.62	1.75e-05	0.02	0.871	1.63	3.09e-09	1.03	5.64e-08
AT1G71110	unknown protein; FUNCTIONS IN: molecular_function unknown; INVOLVED IN: biological_process unknown; LOCATED IN: endomembrane system; BEST Arabidopsis thaliana protein match is: unknown protein (TAIR:AT2G12400.1); Has 173 Blast hits to 169 proteins i /.../pecies: Archae - 0; Bacteria - 0; Metazoa - 3; Fungi - 0; Plants - 165; Viruses - 0; Other Eukaryotes - 5 (source: NCBI BLink).			Cluster 2		-0.17	0.158	1.46	1.27e-08	1.22	1.04e-08	1.63	2.08e-09	1.4	1.32e-09
AT1G48670	auxin-responsive GH3 family protein			Cluster 2		-0.7	0.0291	0.93	0.00161	0.81	0.00167	1.63	1.58e-05	1.51	8.08e-06
AT1G01560	MAP kinase 11	ATMPK11		Cluster 2		0.08	0.87	1.7	0.000121	2.01	5.73e-06	1.63	4.75e-05	1.93	1.45e-06
AT2G04038	basic leucine-zipper 48	AtbZIP48		Cluster 2		-0.54	0.566	1.08	0.141	2.65	0.000243	1.63	0.0318	3.19	4.68e-05
AT3G09600	Homeodomain-like superfamily protein			Cluster 2		0.7	0.147	2.32	4.25e-05	6.34	2.96e-10	1.63	8.33e-05	5.64	2.01e-11
AT1G55790	Domain of unknown function (DUF2431)			Cluster 2		-0.1	0.919	1.53	0.0421	1.85	0.00719	1.64	0.0203	1.95	0.00259
AT1G23550	similar to RCD one 2	SRO2		Cluster 2		-0.87	0.00198	0.77	0.00103	1.09	8.35e-06	1.64	1.99e-06	1.96	4.1e-08
AT5G48980	Galactose oxidase/kelch repeat superfamily protein			Cluster 2		-0.8	0.286	0.85	0.161	1.36	0.0123	1.64	0.0135	2.15	0.000723
AT1G72940	Toll-Interleukin-Resistance (TIR) domain-containing protein			Cluster 2		-0.67	0.00642	0.98	7.95e-05	1.5	1.43e-07	1.64	6.4e-07	2.17	4.3e-09
AT1G02220	NAC domain containing protein 3	ANAC003		Cluster 2		-1.09	1.81e-06	0.55	0.000175	1.46	2.83e-09	1.64	9.19e-09	2.55	2.01e-11
AT3G55580	Regulator of chromosome condensation (RCC1) family protein			Cluster 2		-0.25	0.658	1.39	0.00402	3.07	3.98e-07	1.64	0.000751	3.32	7.22e-08
AT4G37410	cytochrome P450, family 81, subfamily F, polypeptide 4	CYP81F4		Cluster 2		-0.1	0.499	1.53	3.8e-08	5.47	2.12e-14	1.64	7.67e-09	5.57	4.86e-15
AT5G50800	Nodulin MtN3 family protein	SWEET13		Cluster 2		-1.11	0.00299	0.55	0.0468	0	0.989	1.65	4.32e-05	1.1	0.000663
AT2G44290	Bifunctional inhibitor/lipid-transfer protein/seed storage 2S albumin superfamily protein			Cluster 2		-0.43	0.208	1.22	0.000426	0.9	0.00193	1.65	2.04e-05	1.32	4.99e-05
AT2G43590	Chitinase family protein			Cluster 2		0.01	0.965	1.65	1.03e-09	1.44	8.25e-10	1.65	7.75e-10	1.43	5.59e-10
AT4G39364	snoRNA			Cluster 2		0.44	0.386	2.09	0.000146	1.99	7.53e-05	1.65	0.000171	1.55	8.49e-05
AT5G44400	FAD-binding Berberine family protein			Cluster 2		-1.48	0.0125	0.17	0.712	0.57	0.126	1.65	0.00372	2.05	0.000232
AT5G41750	Disease resistance protein (TIR-NBS-LRR class) family			Cluster 2		0.5	0.0991	2.15	1.3e-06	2.89	1.23e-08	1.65	1.6e-06	2.38	5.67e-09
AT1G18415	other RNA			Cluster 2		-0.02	0.981	1.63	0.00239	4.7	9.26e-09	1.65	0.00101	4.72	1.96e-09
AT4G23170	receptor-like protein kinase-related family protein	EP1		Cluster 2		2.84	0.0051	4.5	5.18e-05	3.91	9.21e-05	1.66	0.00156	1.07	0.0171
AT1G67020	unknown protein; FUNCTIONS IN: molecular_function unknown; INVOLVED IN: biological_process unknown; LOCATED IN: cellular_component unknown; EXPRESSED IN: leaf; Has 72 Blast hits to 72 proteins in 9 species: Archae - 0; Bacteria - 0; Metazoa - 0; Fun /.../; Plants - 72; Viruses - 0; Other Eukaryotes - 0 (source: NCBI BLink).			Cluster 2		-0.85	0.054	0.81	0.0282	0.33	0.307	1.66	0.00031	1.17	0.00224
AT3G09405	Pectinacetylesterase family protein			Cluster 2		0.51	0.129	2.18	3.2e-06	2.07	1.35e-06	1.66	3.37e-06	1.56	1.37e-06
AT4G04223	other RNA			Cluster 2		-0.88	0.286	0.78	0.244	1.06	0.0663	1.66	0.0232	1.94	0.00397
AT5G17990	tryptophan biosynthesis 1	TRP1		Cluster 2		-0.19	0.222	1.46	1.4e-07	1.75	4.79e-09	1.66	2.34e-08	1.95	1.07e-09
AT1G13330	Arabidopsis Hop2 homolog	AHP2		Cluster 2		-0.47	0.055	1.19	2.89e-05	1.52	3.8e-07	1.67	8.3e-07	1.99	1.56e-08
AT5G43870	Plant protein of unknown function (DUF828) with plant pleckstrin homology-like region			Cluster 2		0.15	0.643	1.82	4.81e-06	2.3	7.45e-08	1.67	1.91e-06	2.15	1.72e-08
AT4G22710	cytochrome P450, family 706, subfamily A, polypeptide 2	CYP706A2		Cluster 2		0	0.995	1.67	0.000304	2.2	5.34e-06	1.67	8.64e-05	2.2	9.22e-07
AT2G40790	C-terminal cysteine residue is changed to a serine 2	ATCXXS2		Cluster 2		-0.53	0.516	1.15	0.076	1.28	0.0267	1.68	0.0129	1.81	0.00346
AT5G39050	HXXXD-type acyl-transferase family protein			Cluster 2		-2.67	1.03e-07	-0.99	6.2e-05	-0.78	7.18e-05	1.68	3.59e-06	1.89	1.93e-07
AT2G29110	glutamate receptor 2.8	ATGLR2.8		Cluster 2		1.57	0.0104	3.25	1.19e-05	3.46	1.87e-06	1.68	7.14e-05	1.89	4.29e-06
AT4G03540	Uncharacterised protein family (UPF0497)			Cluster 2		-1.35	0.0012	0.34	0.221	-0.23	0.367	1.69	7.62e-05	1.12	0.00126
AT5G02780	glutathione transferase lambda 1	GSTL1		Cluster 2		-0.59	0.0127	1.1	2.7e-05	0.96	2.77e-05	1.69	4.11e-07	1.55	2.03e-07
AT1G20160	Subtilisin-like serine endopeptidase family protein	ATSBT5.2		Cluster 2		-0.15	0.566	1.55	3.15e-06	1.48	1.21e-06	1.69	5.25e-07	1.63	1.71e-07
AT5G17040	UDP-Glycosyltransferase superfamily protein			Cluster 2		-1.5	0.000816	0.18	0.538	0.27	0.259	1.69	0.000153	1.77	2.26e-05
AT5G20820	SAUR-like auxin-responsive protein family			Cluster 2		-1.75	0.000333	-0.06	0.866	0.6	0.0138	1.69	0.000248	2.35	1.55e-06
AT1G30160	Protein of unknown function (DUF295)			Cluster 2		-0.34	0.75	1.35	0.102	2.04	0.00684	1.69	0.035	2.39	0.00161
AT1G76080	chloroplastic drought-induced stress protein of 32 kD	ATCDSP32		Cluster 2		-0.06	0.843	1.63	5.08e-06	1.47	3.52e-06	1.7	1.13e-06	1.53	6.37e-07
AT1G61340	F-box family protein			Cluster 2		-0.4	0.2	1.3	0.000126	1.15	0.00011	1.7	6.6e-06	1.56	3.69e-06
AT5G14200	isopropylmalate dehydrogenase 1	ATIMD1		Cluster 2		-0.94	5.43e-07	0.75	1.26e-06	0.64	2.09e-06	1.7	6.53e-10	1.59	2.34e-10
AT5G39610	NAC domain containing protein 6	ATNAC2		Cluster 2		-0.77	0.0115	0.93	0.000775	1.17	2.1e-05	1.7	5.05e-06	1.94	2.01e-07
AT4G37030	unknown protein; FUNCTIONS IN: molecular_function unknown; INVOLVED IN: biological_process unknown; LOCATED IN: endomembrane system; BEST Arabidopsis thaliana protein match is: unknown protein (TAIR:AT4G12680.1); Has 101 Blast hits to 99 proteins in /.../ecies: Archae - 0; Bacteria - 0; Metazoa - 0; Fungi - 0; Plants - 101; Viruses - 0; Other Eukaryotes - 0 (source: NCBI BLink).			Cluster 2		-1.02	3.26e-05	0.69	0.000142	0.31	0.0189	1.71	5.67e-08	1.33	1.4e-07
AT2G33000	ubiquitin-associated (UBA)/TS-N domain-containing protein-related			Cluster 2		-0.5	0.345	1.21	0.00808	0.91	0.0219	1.71	0.000663	1.41	0.00134
AT5G52050	MATE efflux family protein			Cluster 2		-1.24	0.00372	0.47	0.12	0.26	0.315	1.71	0.000123	1.5	0.000129
AT5G49520	WRKY DNA-binding protein 48	WRKY48		Cluster 2		-0.33	0.141	1.38	3.59e-06	1.96	1.45e-08	1.71	2.43e-07	2.29	1.62e-09
AT4G15236	ABC-2 and Plant PDR ABC-type transporter family protein			Cluster 2		-0.39	0.642	1.33	0.0442	2.69	7.53e-05	1.71	0.00961	3.08	1.23e-05
AT1G65500	unknown protein; FUNCTIONS IN: molecular_function unknown; INVOLVED IN: biological_process unknown; LOCATED IN: endomembrane system; EXPRESSED IN: 14 plant structures; EXPRESSED DURING: 9 growth stages; BEST Arabidopsis thaliana protein match is: un /.../protein (TAIR:AT1G65486.1); Has 23 Blast hits to 23 proteins in 2 species: Archae - 0; Bacteria - 0; Metazoa - 0; Fungi - 0; Plants - 23; Viruse…			Cluster 2		-0.46	0.504	1.24	0.0277	2.82	8.17e-06	1.71	0.00392	3.29	1.34e-06
AT1G50050	CAP (Cysteine-rich secretory proteins, Antigen 5, and Pathogenesis-related 1 protein) superfamily protein			Cluster 2		2.09	0.000838	3.81	1.32e-06	3.88	3.24e-07	1.72	2.76e-06	1.79	3.17e-07
AT2G40740	WRKY DNA-binding protein 55	WRKY55		Cluster 2		3.36	0.00272	5.08	3.35e-05	5.25	9.33e-06	1.72	0.000818	1.9	9.81e-05
AT3G50310	mitogen-activated protein kinase kinase kinase 20	MAPKKK20		Cluster 2		-0.66	0.377	1.07	0.0782	0.67	0.217	1.73	0.00827	1.34	0.0225
AT1G18590	sulfotransferase 17	SOT17		Cluster 2		-0.43	0.0739	1.29	1.28e-05	0.94	8.68e-05	1.73	5.75e-07	1.37	1.55e-06
AT4G14680	Pseudouridine synthase/archaeosine transglycosylase-like family protein	APS3		Cluster 2		-0.44	0.0241	1.29	1.37e-06	1.11	1.42e-06	1.73	5.81e-08	1.55	2.96e-08
AT4G17910	transferases, transferring acyl groups			Cluster 2		0.2	0.178	1.94	5.28e-09	2.28	1.55e-10	1.73	3.17e-09	2.08	7.87e-11
AT1G75600	Histone superfamily protein			Cluster 2		-0.32	0.612	1.42	0.00761	1.21	0.0105	1.74	0.00135	1.53	0.00159
AT4G13770	cytochrome P450, family 83, subfamily A, polypeptide 1	CYP83A1		Cluster 2		-0.97	2.26e-06	0.78	3.67e-06	0.6	1.63e-05	1.74	2.28e-09	1.57	1.17e-09
AT1G66540	Cytochrome P450 superfamily protein			Cluster 2		-1.41	0.0114	0.34	0.417	0.21	0.543	1.74	0.00153	1.62	0.00101
AT1G24140	Matrixin family protein			Cluster 2		0.96	0.116	2.7	8.79e-05	3.1	7.08e-06	1.74	0.000166	2.14	4.18e-06
AT1G55200	Protein kinase protein with adenine nucleotide alpha hydrolases-like domain			Cluster 2		-0.05	0.902	1.7	3.35e-05	2.31	2.51e-07	1.74	7.24e-06	2.36	3.86e-08
AT4G28790	basic helix-loop-helix (bHLH) DNA-binding superfamily protein			Cluster 2		-1.34	0.00423	0.4	0.233	1.15	0.000311	1.74	0.000281	2.49	1.26e-06
AT5G57510	unknown protein; Has 27 Blast hits to 27 proteins in 9 species: Archae - 0; Bacteria - 0; Metazoa - 0; Fungi - 0; Plants - 27; Viruses - 0; Other Eukaryotes - 0 (source: NCBI BLink).			Cluster 2		0.17	0.796	1.91	0.000964	2.69	9.96e-06	1.74	0.000637	2.52	3.2e-06
AT1G20390	transposable element gene			Cluster 2		-0.49	0.0741	1.25	4.92e-05	2.22	1.76e-08	1.74	1.59e-06	2.71	1.79e-09
AT1G66090	Disease resistance protein (TIR-NBS class)			Cluster 2		0.7	0.133	2.44	2.02e-05	3.54	8.86e-08	1.74	2.74e-05	2.83	1.83e-08
AT2G21320	B-box zinc finger family protein			Cluster 2		0.28	0.694	2.02	0.00137	3.34	2.45e-06	1.74	0.00129	3.07	7.31e-07
AT4G12440	adenine phosphoribosyl transferase 4	APT4		Cluster 2		-1.11	0.026	0.65	0.0944	0.34	0.32	1.75	0.000525	1.44	0.00109
AT1G55740	seed imbibition 1	AtSIP1		Cluster 2		-0.12	0.327	1.63	3.43e-09	1.64	6.18e-10	1.75	9.7e-10	1.76	1.53e-10
AT2G30660	ATP-dependent caseinolytic (Clp) protease/crotonase family protein			Cluster 2		-0.6	0.318	1.14	0.023	1.18	0.00901	1.75	0.00166	1.78	0.000489
AT3G05690	nuclear factor Y, subunit A2	UNE8		Cluster 2		-0.25	0.201	1.5	5.24e-07	1.53	7.69e-08	1.75	6.06e-08	1.78	8.07e-09
AT2G43570	chitinase, putative	CHI		Cluster 2		1.13	9.65e-06	2.88	5.62e-10	3.05	4.75e-11	1.75	3.73e-09	1.92	3.26e-10
AT2G11300	transposable element gene			Cluster 2		0.42	0.437	2.17	0.00014	2.82	2.39e-06	1.75	0.000162	2.4	1.07e-06
AT5G24600	Protein of unknown function, DUF599			Cluster 2		-0.67	0.0456	1.08	0.000767	1.73	1.38e-06	1.75	1.17e-05	2.4	5.34e-08
AT2G25625	unknown protein; FUNCTIONS IN: molecular_function unknown; INVOLVED IN: biological_process unknown; LOCATED IN: chloroplast; EXPRESSED IN: 10 plant structures; EXPRESSED DURING: LP.06 six leaves visible, LP.04 four leaves visible, 4 anthesis, petal /.../entiation and expansion stage; Has 24 Blast hits to 24 proteins in 9 species: Archae - 0; Bacteria - 0; Metazoa - 0; Fungi - 0; Plants - 24; Viru…			Cluster 2		-2.31	0.000975	-0.55	0.214	0.14	0.682	1.76	0.00568	2.45	0.000102
AT3G20975	transposable element gene			Cluster 2		-0.06	0.948	1.7	0.0178	3.02	5.85e-05	1.76	0.00919	3.09	1.83e-05
AT5G49690	UDP-Glycosyltransferase superfamily protein			Cluster 2		-1.34	0.00214	0.42	0.161	1.89	5.5e-07	1.76	9.88e-05	3.23	2.02e-08
AT4G37430	cytochrome P450, family 91, subfamily A, polypeptide 2	CYP91A2		Cluster 2		-0.03	0.948	1.73	5.18e-05	4.19	8.72e-10	1.76	1.21e-05	4.22	1.33e-10
AT2G18720	Translation elongation factor EF1A/initiation factor IF2gamma family protein			Cluster 2		0.45	0.666	2.22	0.00961	2.5	0.00199	1.77	0.0129	2.05	0.00202
AT2G26530	Protein of unknown function (DUF1645)	AR781		Cluster 2		-0.04	0.916	1.73	6.21e-06	2.37	4.69e-08	1.77	1.56e-06	2.4	1.01e-08
AT2G21400	SHI-related sequence3	SRS3		Cluster 2		-0.63	0.351	1.15	0.0376	1.88	0.000466	1.77	0.00329	2.5	4e-05
AT3G58990	isopropylmalate isomerase 1	IPMI1		Cluster 2		-0.75	4.06e-05	1.03	4.06e-07	1.13	2.65e-08	1.78	2.69e-09	1.88	2.18e-10
AT2G20720	Pentatricopeptide repeat (PPR) superfamily protein			Cluster 2		-0.31	0.468	1.47	0.000401	1.6	5.17e-05	1.78	4.47e-05	1.91	4.9e-06
AT1G42970	glyceraldehyde-3-phosphate dehydrogenase B subunit	GAPB		Cluster 2		-0.36	0.513	1.42	0.0035	1.62	0.000416	1.78	0.000453	1.98	4.49e-05
AT2G31345	unknown protein; FUNCTIONS IN: molecular_function unknown; INVOLVED IN: biological_process unknown; LOCATED IN: endomembrane system; BEST Arabidopsis thaliana protein match is: unknown protein (TAIR:AT1G06135.1); Has 35333 Blast hits to 34131 protei /.../2444 species: Archae - 798; Bacteria - 22429; Metazoa - 974; Fungi - 991; Plants - 531; Viruses - 0; Other Eukaryotes - 9610 (source: NCBI BLink…			Cluster 2		1.08	0.407	2.87	0.0124	3.24	0.00272	1.78	0.04	2.16	0.00681
AT5G38900	Thioredoxin superfamily protein			Cluster 2		-0.66	0.00891	1.12	3.18e-05	1.67	9.86e-08	1.78	4.08e-07	2.33	3.89e-09
AT1G11300	protein serine/threonine kinases;protein kinases;ATP binding;sugar binding;kinases;carbohydrate binding			Cluster 2		0.82	0.00369	2.6	4.34e-08	3.21	8.86e-10	1.78	5.34e-08	2.39	3.33e-10
AT1G34460	CYCLIN B1;5	CYCB1;5		Cluster 2		-0.07	0.878	1.7	0.000149	2.33	1.39e-06	1.78	3.91e-05	2.4	2.77e-07
AT5G03390	Protein of unknown function (DUF295)			Cluster 2		-0.25	0.479	1.55	4.22e-05	1.28	7.92e-05	1.79	4.71e-06	1.53	6.19e-06
AT2G43100	isopropylmalate isomerase 2	IPMI2		Cluster 2		-1.15	1.51e-05	0.65	0.000357	0.47	0.00184	1.79	5.06e-08	1.62	2.75e-08
AT3G28930	AIG2-like (avirulence induced gene) family protein	AIG2		Cluster 2		0.18	0.54	1.97	9.32e-07	2.68	6.28e-09	1.79	3.85e-07	2.51	1.63e-09
AT1G29357	other RNA			Cluster 2		0.01	0.976	1.8	1.28e-06	4.43	1.63e-11	1.79	3.11e-07	4.42	2.73e-12
AT5G67430	Acyl-CoA N-acyltransferases (NAT) superfamily protein			Cluster 2		0.21	0.45	2.02	6.47e-07	1.84	3.54e-07	1.8	2.7e-07	1.63	1.47e-07
AT4G10340	light harvesting complex of photosystem II 5	LHCB5		Cluster 2		-0.29	0.35	1.51	2.55e-05	1.52	5.39e-06	1.8	2.42e-06	1.81	4.16e-07
AT4G01360	unknown protein; BEST Arabidopsis thaliana protein match is: Protein of unknown function (DUF793) (TAIR:AT1G01550.2); Has 99 Blast hits to 99 proteins in 25 species: Archae - 0; Bacteria - 10; Metazoa - 0; Fungi - 0; Plants - 89; Viruses - 0; Other /.../otes - 0 (source: NCBI BLink).			Cluster 2		-1.26	0.0141	0.54	0.16	0.71	0.0327	1.8	0.000513	1.97	6.18e-05
AT2G04230	FBD, F-box and Leucine Rich Repeat domains containing protein			Cluster 2		0.13	0.727	1.92	6.09e-06	2.42	9.96e-08	1.8	2.03e-06	2.3	1.96e-08
AT3G47875	transposable element gene			Cluster 2		0.62	0.122	2.42	4.42e-06	2.95	1.16e-07	1.8	5.58e-06	2.33	5.25e-08
AT1G44130	Eukaryotic aspartyl protease family protein			Cluster 2		0.9	0.142	2.7	8.93e-05	3.48	1.88e-06	1.8	0.000178	2.58	7.15e-07
AT5G57560	Xyloglucan endotransglucosylase/hydrolase family protein	TCH4		Cluster 2		-0.05	0.871	1.75	3.64e-06	1.94	2.65e-07	1.81	8.59e-07	1.99	5.31e-08
AT1G71280	DEA(D/H)-box RNA helicase family protein			Cluster 2		0.09	0.853	1.9	6.32e-05	2.27	2.4e-06	1.81	2.33e-05	2.18	5.65e-07
AT3G47030	F-box and associated interaction domains-containing protein			Cluster 2		-0.78	0.118	1.03	0.0149	1.44	0.00036	1.81	0.00037	2.22	1.01e-05
AT2G28210	alpha carbonic anhydrase 2	ATACA2		Cluster 2		-0.19	0.745	1.62	0.00167	2.93	1.32e-06	1.81	0.000314	3.12	1.81e-07
AT5G43330	Lactate/malate dehydrogenase family protein			Cluster 2		-0.91	0.000371	0.91	6.12e-05	0.69	0.000262	1.82	1.28e-07	1.59	1.06e-07
AT2G32930	zinc finger nuclease 2	ZFN2		Cluster 2		-0.39	0.11	1.43	5.31e-06	1.47	7.87e-07	1.82	3.08e-07	1.86	3.94e-08
AT5G39030	Protein kinase superfamily protein			Cluster 2		0.85	0.0955	2.67	1.75e-05	3.58	1.7e-07	1.82	4.54e-05	2.73	8.76e-08
AT3G49130	SWAP (Suppressor-of-White-APricot)/surp RNA-binding domain-containing protein			Cluster 2		-0.94	0.0434	0.89	0.0177	0.38	0.239	1.83	0.000194	1.32	0.00138
AT3G03190	glutathione S-transferase F11	ATGSTF11		Cluster 2		-0.35	0.184	1.48	6.35e-06	1.01	7.43e-05	1.83	4.76e-07	1.36	2.45e-06
AT5G08790	NAC (No Apical Meristem) domain transcriptional regulator superfamily protein	ATAF2		Cluster 2		-0.91	2.23e-07	0.92	4.13e-08	0.91	9.97e-09	1.83	7.32e-11	1.82	1.23e-11
AT2G43500	Plant regulator RWP-RK family protein			Cluster 2		-1.19	1.19e-06	0.65	4.19e-05	-0.01	0.904	1.84	4.38e-09	1.18	8.55e-08
AT3G56780	FBD, F-box and Leucine Rich Repeat domains containing protein			Cluster 2		-0.15	0.907	1.69	0.0783	2.13	0.0137	1.84	0.0407	2.28	0.00538
AT5G06730	Peroxidase superfamily protein			Cluster 2		-0.11	0.816	1.73	0.000149	3.27	5.36e-08	1.84	3.23e-05	3.38	1.07e-08
AT5G52390	PAR1 protein			Cluster 2		-2.54	0.00775	-0.7	0.295	1	0.0268	1.84	0.0397	3.54	9.16e-05
AT2G44798	other RNA			Cluster 2		0.6	0.496	2.43	0.00244	4.51	1.65e-06	1.84	0.00512	3.91	6.43e-07
AT4G26090	NB-ARC domain-containing disease resistance protein	RPS2		Cluster 2		1.15	0.225	2.99	0.00144	7.42	3.83e-08	1.84	0.00732	6.27	6.16e-09
AT2G43870	Pectin lyase-like superfamily protein			Cluster 2		-0.22	0.48	1.63	8.12e-06	1.12	0.000102	1.85	1.07e-06	1.34	8.53e-06
AT3G49700	1-aminocyclopropane-1-carboxylate synthase 9	ETO3		Cluster 2		0.94	0.188	2.79	0.000263	2.4	0.000446	1.85	0.000743	1.46	0.00224
AT3G58980	F-box family protein			Cluster 2		-0.08	0.756	1.77	5.07e-07	1.44	8.86e-07	1.85	9.16e-08	1.52	1.28e-07
AT3G26480	Transducin family protein / WD-40 repeat family protein			Cluster 2		-0.69	0.0238	1.16	0.000137	2.01	6.39e-08	1.85	2.24e-06	2.7	5e-09
AT1G54970	proline-rich protein 1	ATPRP1		Cluster 2		-0.18	0.306	1.67	7.27e-08	1.2	4.9e-07	1.86	1.31e-08	1.38	5.25e-08
AT4G19810	Glycosyl hydrolase family protein with chitinase insertion domain			Cluster 2		-1.1	0.000202	0.76	0.000972	0.63	0.00215	1.86	4e-07	1.73	2.48e-07
AT5G38700	unknown protein; FUNCTIONS IN: molecular_function unknown; INVOLVED IN: biological_process unknown; LOCATED IN: mitochondrion; EXPRESSED IN: 10 plant structures; EXPRESSED DURING: LP.04 four leaves visible, LP.10 ten leaves visible, petal differenti /.../and expansion stage, LP.08 eight leaves visible, LP.12 twelve leaves visible; BEST Arabidopsis thaliana protein match is: unknown protein (TAIR:…			Cluster 2		0.08	0.862	1.95	4.4e-05	1.4	0.000387	1.87	1.32e-05	1.32	0.000151
AT5G37050	FUNCTIONS IN: molecular_function unknown; INVOLVED IN: biological_process unknown; LOCATED IN: chloroplast; BEST Arabidopsis thaliana protein match is: sorting nexin 2A (TAIR:AT5G58440.1); Has 30201 Blast hits to 17322 proteins in 780 species: Archa /.../; Bacteria - 1396; Metazoa - 17338; Fungi - 3422; Plants - 5037; Viruses - 0; Other Eukaryotes - 2996 (source: NCBI BLink).			Cluster 2		0.16	0.773	2.03	0.000137	1.77	0.000167	1.87	7.23e-05	1.62	9.25e-05
AT3G12520	sulfate transporter 4;2	SULTR4;2		Cluster 2		-2.11	1.44e-06	-0.24	0.203	-0.16	0.322	1.87	1.9e-06	1.96	2.29e-07
AT3G48700	carboxyesterase 13	ATCXE13		Cluster 2		-0.64	0.0387	1.23	0.000102	1.46	3.78e-06	1.87	2.28e-06	2.1	1.08e-07
AT1G69480	EXS (ERD1/XPR1/SYG1) family protein			Cluster 2		-1.38	0.000366	0.49	0.0417	1.08	3.26e-05	1.87	7.42e-06	2.46	6.1e-08
AT4G22390	F-box associated ubiquitination effector family protein			Cluster 2		-0.32	0.667	1.54	0.0112	2.19	0.000259	1.87	0.00225	2.51	4.09e-05
AT1G51340	MATE efflux family protein			Cluster 2		-0.43	0.0739	1.44	3.11e-06	2.09	8.8e-09	1.87	1.59e-07	2.52	9.58e-10
AT5G41685	Mitochondrial outer membrane translocase complex, subunit Tom7			Cluster 2		0.02	0.923	1.89	2.98e-08	2.67	1.1e-10	1.87	7.67e-09	2.65	2.15e-11
AT3G48320	cytochrome P450, family 71, subfamily A, polypeptide 21	CYP71A21		Cluster 2		0.57	0.422	2.44	0.000496	3.25	8.38e-06	1.87	0.000866	2.68	5.33e-06
AT5G61490	Uncharacterised conserved protein (UCP012943)			Cluster 2		-0.69	0.204	1.18	0.0109	2.98	4.13e-07	1.87	0.000494	3.66	6.55e-08
AT3G47090	Leucine-rich repeat protein kinase family protein			Cluster 2		0.17	0.85	2.04	0.0046	3.85	3.33e-06	1.87	0.00382	3.68	1.11e-06
AT5G02380	metallothionein 2B	MT2B		Cluster 2		-0.37	0.112	1.49	2.39e-06	4.75	3.8e-12	1.87	1.68e-07	5.13	1.08e-12
AT5G11210	glutamate receptor 2.5	ATGLR2.5		Cluster 2		0.3	0.0769	2.18	3.43e-09	2.35	2.39e-10	1.88	2.08e-09	2.06	9.16e-11
AT5G28510	beta glucosidase 24	BGLU24		Cluster 2		-1.73	0.0688	0.15	0.846	0.93	0.103	1.88	0.0332	2.65	0.00139
AT4G11650	osmotin 34	ATOSM34		Cluster 2		-0.95	0.000362	0.93	0.00015	1.82	8.01e-08	1.88	1.87e-07	2.77	1.17e-09
AT3G14620	cytochrome P450, family 72, subfamily A, polypeptide 8	CYP72A8		Cluster 2		-0.92	0.00203	0.96	0.000213	2.51	1.44e-09	1.88	7.79e-07	3.42	1.91e-10
AT3G23120	receptor like protein 38	AtRLP38		Cluster 2		-0.63	0.535	1.24	0.114	3.42	3.9e-05	1.88	0.0208	4.05	6.74e-06
AT5G02760	Protein phosphatase 2C family protein			Cluster 2		0.28	0.62	2.16	0.000118	1.91	0.000128	1.89	8.37e-05	1.63	9.99e-05
AT5G05730	anthranilate synthase alpha subunit 1	ASA1		Cluster 2		0.38	0.0051	2.27	3.31e-10	2.82	5.04e-12	1.89	5.2e-10	2.45	7.68e-12
AT5G24380	YELLOW STRIPE like 2	YSL2		Cluster 2		-0.88	1.35e-06	1.01	6.26e-08	1.66	9.76e-11	1.89	2.18e-10	2.54	1.83e-12
AT2G23180	cytochrome P450, family 96, subfamily A, polypeptide 1	CYP96A1		Cluster 2		-0.59	0.201	1.3	0.00208	0.92	0.0111	1.9	9.85e-05	1.51	0.000313
AT5G44820	Nucleotide-diphospho-sugar transferase family protein			Cluster 2		0.06	0.887	1.96	1.57e-05	2.09	1.97e-06	1.9	4.98e-06	2.03	4.74e-07
AT4G18990	xyloglucan endotransglucosylase/hydrolase 29	XTH29		Cluster 2		-0.63	0.268	1.27	0.00914	1.86	0.000133	1.9	0.000525	2.49	8.56e-06
AT5G16080	carboxyesterase 17	AtCXE17		Cluster 2		-0.29	0.682	1.62	0.00566	2.2	0.000127	1.91	0.00114	2.49	1.98e-05
AT5G45095	unknown protein; FUNCTIONS IN: molecular_function unknown; INVOLVED IN: biological_process unknown; LOCATED IN: endomembrane system; BEST Arabidopsis thaliana protein match is: unknown protein (TAIR:AT4G08593.1); Has 25 Blast hits to 25 proteins in /.../ies: Archae - 0; Bacteria - 0; Metazoa - 0; Fungi - 0; Plants - 25; Viruses - 0; Other Eukaryotes - 0 (source: NCBI BLink).			Cluster 2		-0.63	0.122	1.27	0.00092	2.21	7.27e-07	1.91	3.01e-05	2.85	6.2e-08
AT4G38780	Pre-mRNA-processing-splicing factor			Cluster 2		-0.77	0.00233	1.15	1.18e-05	1.38	2.93e-07	1.92	1.11e-07	2.15	4.78e-09
AT2G25440	receptor like protein 20	AtRLP20		Cluster 2		1.85	0.00225	3.77	1.4e-06	4.88	2.39e-08	1.92	2.99e-06	3.03	2.92e-09
AT1G15520	pleiotropic drug resistance 12	PDR12		Cluster 2		-0.57	0.327	1.36	0.00613	1.01	0.0205	1.93	0.000453	1.58	0.00112
AT5G49780	Leucine-rich repeat protein kinase family protein			Cluster 2		0.75	0.000281	2.68	6.77e-10	2.77	7.9e-11	1.93	1.34e-09	2.02	1.32e-10
AT1G80660	H(+)-ATPase 9; H(+)-ATPase 9	AHA9; HA9		Cluster 2		-1.25	0.129	0.69	0.287	1.13	0.0426	1.93	0.0107	2.38	0.000974
AT5G54400	S-adenosyl-L-methionine-dependent methyltransferases superfamily protein			Cluster 2		-1.39	0.0257	0.54	0.246	1.16	0.00439	1.93	0.00169	2.55	3.22e-05
AT4G14690	Chlorophyll A-B binding family protein	ELIP2		Cluster 2		-2.5	0.000881	-0.58	0.205	0.1	0.773	1.93	0.00457	2.6	0.000114
AT1G07010	Calcineurin-like metallo-phosphoesterase superfamily protein			Cluster 2		-1.19	0.0528	0.74	0.121	2.37	8.8e-06	1.93	0.00136	3.56	5.21e-07
AT2G45310	UDP-D-glucuronate 4-epimerase 4	GAE4		Cluster 2		0.04	0.958	1.97	0.00161	4.6	6.43e-08	1.93	0.000773	4.56	1.33e-08
AT3G05790	lon protease 4	LON4		Cluster 2		-1.65	0.027	0.28	0.627	0.3	0.533	1.94	0.00667	1.96	0.00277
AT3G42658	transposable element gene	SADHU3-2		Cluster 2		0.33	0.598	2.27	0.000223	2.31	6.62e-05	1.94	0.000116	1.98	2.52e-05
AT1G05675	UDP-Glycosyltransferase superfamily protein			Cluster 2		-1.05	0.0887	0.89	0.0693	1.72	0.000322	1.94	0.00125	2.77	8.87e-06
AT3G11773	Thioredoxin superfamily protein			Cluster 2		-0.53	0.594	1.41	0.0688	1.19	0.087	1.95	0.0142	1.73	0.0163
AT5G35575	transposable element gene			Cluster 2		-0.55	0.272	1.41	0.00204	0.65	0.0857	1.96	0.00012	1.2	0.00367
AT4G04570	cysteine-rich RLK (RECEPTOR-like protein kinase) 40	CRK40		Cluster 2		0.02	0.964	1.98	1.21e-05	2.8	5.91e-08	1.96	3.29e-06	2.78	1.11e-08
AT3G06490	myb domain protein 108	MYB108		Cluster 2		-0.86	0.136	1.1	0.0196	2.77	1.21e-06	1.96	0.000615	3.63	1.85e-07
AT1G05490	chromatin remodeling 31	chr31		Cluster 2		-0.26	0.456	1.72	1.27e-05	1.23	0.000106	1.97	1.51e-06	1.49	8.17e-06
AT3G29000	Calcium-binding EF-hand family protein			Cluster 2		-0.5	0.414	1.47	0.004	1.07	0.0161	1.97	0.000435	1.57	0.00136
AT4G23030	MATE efflux family protein			Cluster 2		1.28	0.117	3.25	0.000216	3.63	2.57e-05	1.97	0.000813	2.35	4.05e-05
AT3G26170	cytochrome P450, family 71, subfamily B, polypeptide 19	CYP71B19		Cluster 2		-0.32	0.762	1.65	0.0381	2.85	0.000294	1.97	0.0134	3.17	8.56e-05
AT3G60270	Cupredoxin superfamily protein			Cluster 2		5.16	1.5e-06	7.14	2.32e-08	6.93	7.03e-09	1.98	2.62e-09	1.77	1.06e-09
AT4G16892	other RNA			Cluster 2		0.14	0.873	2.12	0.0028	3.02	3.54e-05	1.98	0.00191	2.88	1.34e-05
AT1G53130	Stigma-specific Stig1 family protein	GRI		Cluster 2		-0.61	0.227	1.38	0.00251	0.97	0.0127	1.99	0.000129	1.58	0.000401
AT3G13640	RNAse l inhibitor protein 1	ATRLI1		Cluster 2		0.15	0.765	2.14	4.13e-05	1.88	4.7e-05	1.99	1.71e-05	1.73	1.97e-05
AT2G17740	Cysteine/Histidine-rich C1 domain family protein			Cluster 2		3.57	0.0034	5.55	3.33e-05	5.54	1.42e-05	1.99	0.000416	1.97	0.000144
AT3G15990	sulfate transporter 3;4	SULTR3;4		Cluster 2		-0.99	0.000768	1	8.73e-05	1.91	2.12e-08	1.99	2.56e-07	2.9	8.94e-10
AT5G13320	Auxin-responsive GH3 family protein	PBS3		Cluster 2		0.09	0.894	2.1	0.000591	2.29	9.15e-05	2	0.000246	2.2	2.75e-05
AT5G59320	lipid transfer protein 3	LTP3		Cluster 2		-1.71	0.0015	0.29	0.402	1.35	9.21e-05	2	0.000192	3.06	4.64e-07
AT1G16400	cytochrome P450, family 79, subfamily F, polypeptide 2	CYP79F2		Cluster 2		-0.68	0.00606	1.33	6.26e-06	1.25	3.87e-06	2.01	1.15e-07	1.93	4.46e-08
AT2G33770	phosphate 2	UBC24		Cluster 2		-1.76	3.55e-09	0.25	0.0114	0.24	0.00977	2.01	1.88e-10	2	3.5e-11
AT3G54820	plasma membrane intrinsic protein 2;5	PIP2D		Cluster 2		-0.76	0.0044	1.25	9.58e-06	1.24	2.11e-06	2.01	1.32e-07	2	2.26e-08
AT3G61280	Arabidopsis thaliana protein of unknown function (DUF821)			Cluster 2		1.44	0.0134	3.46	3.78e-06	3.58	7.48e-07	2.01	8.86e-06	2.14	9.36e-07
AT2G38940	phosphate transporter 1;4	ATPT2		Cluster 2		-0.03	0.888	1.97	8.12e-08	2.17	7.43e-09	2.01	3.49e-08	2.2	3.3e-09
AT5G22530	unknown protein; BEST Arabidopsis thaliana protein match is: unknown protein (TAIR:AT5G22520.1); Has 30201 Blast hits to 17322 proteins in 780 species: Archae - 12; Bacteria - 1396; Metazoa - 17338; Fungi - 3422; Plants - 5037; Viruses - 0; Other Eu /.../es - 2996 (source: NCBI BLink).			Cluster 2		-0.91	0.298	1.11	0.104	2.02	0.0015	2.01	0.00835	2.92	0.000116
AT3G47420	phosphate starvation-induced gene 3	ATPS3		Cluster 2		0.11	0.696	2.11	3.43e-07	3.54	5.43e-10	2.01	2.26e-07	3.43	3.3e-10
AT5G24160	squalene monoxygenase 6	SQE6		Cluster 2		-3.87	9.61e-05	-1.85	0.00212	-0.4	0.195	2.01	0.0136	3.46	4.35e-05
AT3G51895	sulfate transporter 3;1	SULTR3;1		Cluster 2		-2.83	0.00326	-0.82	0.216	1.13	0.0143	2.01	0.0228	3.96	2.29e-05
AT3G11020	DRE/CRT-binding protein 2B	DREB2B		Cluster 2		-1.52	0.000297	0.5	0.0467	0.55	0.0131	2.02	7.16e-06	2.07	1.17e-06
AT4G10120	Sucrose-phosphate synthase family protein	ATSPS4F		Cluster 2		-0.6	0.16	1.43	0.000438	1.65	3.32e-05	2.02	2e-05	2.24	1.56e-06
AT4G18250	receptor serine/threonine kinase, putative			Cluster 2		0.31	0.402	2.33	1.92e-06	2.61	1.26e-07	2.02	8.06e-07	2.3	3.45e-08
AT3G56710	sigma factor binding protein 1	SIB1		Cluster 2		-0.27	0.575	1.75	0.000142	2.59	5.8e-07	2.02	1.98e-05	2.86	8.5e-08
AT1G60525	other RNA			Cluster 2		-0.53	0.222	1.49	0.000426	3.1	3.69e-08	2.02	2.4e-05	3.63	6.16e-09
AT4G38540	FAD/NAD(P)-binding oxidoreductase family protein			Cluster 2		0.04	0.877	2.06	1.3e-07	5.99	3.71e-13	2.02	3.14e-08	5.94	3.5e-14
AT2G37770	NAD(P)-linked oxidoreductase superfamily protein			Cluster 2		-2.94	7.72e-06	-0.91	0.00458	-1.28	8.47e-05	2.03	0.000158	1.66	0.000382
AT3G48850	phosphate transporter 3;2	PHT3;2		Cluster 2		-1.03	0.000659	0.99	9.26e-05	1.09	7.92e-06	2.03	2.59e-07	2.12	2.63e-08
AT4G28420	Tyrosine transaminase family protein			Cluster 2		3.59	0.000482	5.63	2.91e-06	6.04	4.84e-07	2.03	3.16e-06	2.45	7.16e-08
AT5G06720	peroxidase 2	ATPA2		Cluster 2		-1.8	0.00606	0.23	0.615	1.39	0.000442	2.03	0.00143	3.19	4.07e-06
AT2G23000	serine carboxypeptidase-like 10	scpl10		Cluster 2		-1.68	0.00304	0.37	0.323	0.32	0.302	2.04	0.000306	2	0.000121
AT1G62560	flavin-monooxygenase glucosinolate S-oxygenase 3	FMO GS-OX3		Cluster 2		-1.51	0.000302	0.53	0.0335	0.92	0.000213	2.04	5.96e-06	2.43	1.62e-07
AT1G57630	Toll-Interleukin-Resistance (TIR) domain family protein			Cluster 2		1.85	0.00902	3.89	6.74e-06	4.57	3.65e-07	2.04	2.5e-05	2.72	2.12e-07
AT1G06030	pfkB-like carbohydrate kinase family protein			Cluster 2		-0.84	0.175	1.21	0.0186	0.68	0.13	2.05	0.000728	1.53	0.0038
AT5G23010	methylthioalkylmalate synthase 1	MAM1		Cluster 2		-1.15	2.88e-06	0.9	3.64e-06	1.02	2.7e-07	2.05	2.69e-09	2.17	2.75e-10
AT1G73805	Calmodulin binding protein-like			Cluster 2		-0.11	0.835	1.94	9.25e-05	2.32	4.07e-06	2.05	1.86e-05	2.43	6.26e-07
AT3G22840	Chlorophyll A-B binding family protein	ELIP1		Cluster 2		-1.1	0.055	0.94	0.0352	2.13	2.14e-05	2.05	0.000464	3.24	1.19e-06
AT1G22900	Disease resistance-responsive (dirigent-like protein) family protein			Cluster 2		-1.07	0.0814	0.98	0.0469	0.62	0.154	2.06	0.000771	1.7	0.0017
AT2G19500	cytokinin oxidase 2	CKX2		Cluster 2		-2.38	0.0144	-0.32	0.66	-0.5	0.419	2.06	0.0231	1.88	0.0234
AT1G05680	Uridine diphosphate glycosyltransferase 74E2	UGT74E2		Cluster 2		-2.25	4.51e-06	-0.19	0.448	-0.36	0.126	2.06	2.73e-06	1.89	2.26e-06
AT5G16530	Auxin efflux carrier family protein	PIN5		Cluster 2		-0.71	0.0333	1.35	6.95e-05	1.52	4.55e-06	2.06	1.59e-06	2.22	1.19e-07
AT3G22550	Protein of unknown function (DUF581)			Cluster 2		-2.61	1.93e-05	-0.54	0.0676	-0.23	0.335	2.06	8.24e-05	2.38	5.05e-06
AT2G36710	Pectin lyase-like superfamily protein			Cluster 2		0.81	0.383	2.87	0.00128	3.3	0.000142	2.06	0.00245	2.49	0.000147
AT3G05630	phospholipase D P2	PLDP2		Cluster 2		-0.78	0.0378	1.28	0.00033	2.26	2.23e-07	2.06	6.13e-06	3.05	1.77e-08
AT4G28800	basic helix-loop-helix (bHLH) DNA-binding superfamily protein			Cluster 2		-0.8	0.326	1.27	0.0534	2.36	0.000271	2.06	0.00441	3.16	2.52e-05
AT4G36030	armadillo repeat only 3	ARO3		Cluster 2		0.04	0.979	2.1	0.04	8.31	2.2e-08	2.06	0.0389	8.27	1.79e-08
AT3G59140	multidrug resistance-associated protein 14	ATMRP14		Cluster 2		-0.81	1.46e-06	1.28	3.25e-09	0.67	3.71e-07	2.09	6.21e-11	1.48	1.75e-10
AT3G13080	multidrug resistance-associated protein 3	ATMRP3		Cluster 2		-1.02	0.00108	1.07	0.000252	1.6	2.74e-06	2.09	4.84e-07	2.62	1.62e-08
AT2G27550	centroradialis	ATC		Cluster 2		-0.52	0.105	1.57	2.7e-05	2.46	8.78e-08	2.09	1.41e-06	2.98	1e-08
AT3G46658	other RNA			Cluster 2		-0.76	0.529	1.32	0.162	6.76	1.56e-07	2.09	0.0321	7.53	5.18e-08
AT4G35180	LYS/HIS transporter 7	LHT7		Cluster 2		-1.05	0.013	1.05	0.00204	1.05	0.000674	2.1	1.34e-05	2.1	3.26e-06
AT5G48850	Tetratricopeptide repeat (TPR)-like superfamily protein	ATSDI1		Cluster 2		-2.55	0.00046	-0.46	0.264	-0.04	0.901	2.1	0.00148	2.51	9.37e-05
AT1G12320	Protein of unknown function (DUF1442)			Cluster 2		0.1	0.756	2.2	6.26e-07	3.16	2.3e-09	2.1	1.68e-07	3.05	4.6e-10
AT1G26560	beta glucosidase 40	BGLU40		Cluster 2		-1.23	0.0307	0.87	0.0428	0.69	0.0664	2.11	0.000317	1.92	0.000267
AT2G23970	Class I glutamine amidotransferase-like superfamily protein			Cluster 2		-0.95	0.196	1.16	0.0474	1.4	0.00911	2.11	0.00211	2.35	0.000333
AT5G25190	Integrase-type DNA-binding superfamily protein			Cluster 2		-0.44	0.457	1.67	0.00135	2.38	1.28e-05	2.11	0.000155	2.82	1.58e-06
AT3G53830	Regulator of chromosome condensation (RCC1) family protein			Cluster 2		0.17	0.707	2.28	7.6e-06	4.5	1.26e-09	2.11	2.39e-06	4.33	1.76e-10
AT3G22910	ATPase E1-E2 type family protein / haloacid dehalogenase-like hydrolase family protein			Cluster 2		-0.94	0.0177	1.18	0.000697	1.29	8.68e-05	2.12	6.57e-06	2.23	8.12e-07
AT1G32870	NAC domain protein 13	ANAC13		Cluster 2		-1.24	0.000937	0.88	0.00178	1.18	5.03e-05	2.12	1.9e-06	2.42	1.11e-07
AT2G38823	unknown protein; BEST Arabidopsis thaliana protein match is: unknown protein (TAIR:AT3G54520.1); Has 35333 Blast hits to 34131 proteins in 2444 species: Archae - 798; Bacteria - 22429; Metazoa - 974; Fungi - 991; Plants - 531; Viruses - 0; Other Euk /.../s - 9610 (source: NCBI BLink).			Cluster 2		-1.6	0.00116	0.53	0.0834	0.29	0.267	2.13	3.53e-05	1.89	3.66e-05
AT4G11280	1-aminocyclopropane-1-carboxylic acid (acc) synthase 6	ACS6		Cluster 2		-0.73	0.021	1.4	3.81e-05	1.56	4.21e-06	2.13	8.13e-07	2.28	9.82e-08
AT3G19710	branched-chain aminotransferase4	BCAT4		Cluster 2		-1.07	1.34e-05	1.07	2.37e-06	1.58	1.36e-08	2.13	4.16e-09	2.64	1.14e-10
AT1G13490	Protein of unknown function (DUF1262)			Cluster 2		0.29	0.747	2.44	0.00171	2.11	0.00243	2.14	0.00132	1.82	0.00212
AT2G37870	Bifunctional inhibitor/lipid-transfer protein/seed storage 2S albumin superfamily protein			Cluster 2		-2.21	0.00501	-0.07	0.9	0.16	0.704	2.14	0.00383	2.37	0.000689
AT5G52760	Copper transport protein family			Cluster 2		-1.5	0.0767	0.64	0.315	1.79	0.00189	2.14	0.00665	3.29	4.92e-05
AT1G64900	cytochrome P450, family 89, subfamily A, polypeptide 2	CYP89A2		Cluster 2		-1.49	0.000413	0.66	0.0132	-0.47	0.0647	2.15	4.16e-06	1.02	0.00241
AT1G44890	BEST Arabidopsis thaliana protein match is: homolog of yeast oxidase assembly 1 (OXA1) (TAIR:AT5G62050.1); Has 40 Blast hits to 40 proteins in 7 species: Archae - 0; Bacteria - 0; Metazoa - 0; Fungi - 0; Plants - 39; Viruses - 0; Other Eukaryotes - /.../rce: NCBI BLink).			Cluster 2		-0.15	0.671	2	2.49e-06	1.23	0.000113	2.15	4.19e-07	1.38	1.46e-05
AT3G26570	phosphate transporter 2;1	PHT2;1		Cluster 2		-0.74	0.00189	1.4	7.28e-07	2.36	3.93e-10	2.15	1.74e-08	3.11	4.42e-11
AT2G11810	monogalactosyldiacylglycerol synthase type C	MGDC		Cluster 2		-0.74	0.507	1.41	0.0818	3.21	0.000134	2.15	0.0145	3.95	3.13e-05
AT3G54630	CONTAINS InterPro DOMAIN/s: Kinetochore protein Ndc80 (InterPro:IPR005550); Has 24780 Blast hits to 15608 proteins in 1321 species: Archae - 545; Bacteria - 2969; Metazoa - 12597; Fungi - 2181; Plants - 1581; Viruses - 39; Other Eukaryotes - 4868 (s /.../ NCBI BLink).			Cluster 2		-1.04	0.294	1.11	0.149	5.32	2.16e-07	2.15	0.0131	6.35	9.11e-08
AT2G41730	unknown protein; BEST Arabidopsis thaliana protein match is: unknown protein (TAIR:AT5G24640.1); Has 25 Blast hits to 25 proteins in 5 species: Archae - 0; Bacteria - 0; Metazoa - 0; Fungi - 0; Plants - 25; Viruses - 0; Other Eukaryotes - 0 (source: /.../BLink).			Cluster 2		-2.22	0.00112	-0.05	0.905	0.18	0.585	2.16	0.00073	2.4	9.88e-05
AT4G21990	APS reductase 3	2003-04-01		Cluster 2		-1.68	2.35e-07	0.47	0.00281	0.72	4.99e-05	2.16	4.36e-09	2.4	3.64e-10
AT5G49630	amino acid permease 6	AAP6		Cluster 2		-0.56	0.0151	1.61	3.81e-07	2.04	4.35e-09	2.16	1.86e-08	2.6	4.01e-10
AT5G01595	other RNA			Cluster 2		-0.74	0.181	1.42	0.0034	3.83	3.1e-08	2.16	0.000148	4.57	7.47e-09
ATCG00750	ribosomal protein S11	RPS11		Cluster 2		-0.21	0.215	1.96	7.48e-09	1.58	1.07e-08	2.17	1.31e-09	1.79	1.29e-09
AT5G13370	Auxin-responsive GH3 family protein			Cluster 2		-1.87	2.14e-06	0.3	0.0812	0.94	6.88e-06	2.17	1.37e-07	2.81	1.55e-09
AT4G25470	C-repeat/DRE binding factor 2	CBF2		Cluster 2		0.65	0.631	2.83	0.00991	2.26	0.0249	2.18	0.0141	1.61	0.048
AT4G25020	D111/G-patch domain-containing protein			Cluster 2		-0.05	0.913	2.13	5.34e-06	2.38	3.67e-07	2.18	1.24e-06	2.43	6.99e-08
AT3G48840	RNA-binding (RRM/RBD/RNP motifs) family protein			Cluster 2		-0.79	0.303	1.39	0.0245	2.2	0.000262	2.18	0.00192	2.99	2.58e-05
AT5G50130	NAD(P)-binding Rossmann-fold superfamily protein			Cluster 2		-1.06	0.0157	1.13	0.00157	0.49	0.0918	2.19	1.33e-05	1.55	0.000161
AT5G62520	similar to RCD one 5	SRO5		Cluster 2		-0.85	0.0028	1.35	5.76e-06	1.36	9.78e-07	2.19	8.61e-08	2.21	1.26e-08
AT4G16910	transposable element gene			Cluster 2		-0.03	0.965	2.16	7.4e-05	2.44	5.62e-06	2.19	2.32e-05	2.46	1.37e-06
AT5G20150	SPX domain gene 1	ATSPX1		Cluster 2		-0.47	0.198	1.73	4.47e-05	2.85	1.02e-07	2.19	3.64e-06	3.32	1.67e-08
AT1G65860	flavin-monooxygenase glucosinolate S-oxygenase 1	FMO GS-OX1		Cluster 2		-0.7	0.196	1.5	0.00184	1.46	0.000835	2.2	9.05e-05	2.16	3.17e-05
AT1G04770	Tetratricopeptide repeat (TPR)-like superfamily protein			Cluster 2		-1.23	0.000139	0.97	0.000102	1.24	2.31e-06	2.2	1.19e-07	2.47	6.94e-09
AT2G20722	snoRNA			Cluster 2		0.25	0.856	2.45	0.0192	2.76	0.00476	2.2	0.0159	2.51	0.00311
AT2G29340	NAD-dependent epimerase/dehydratase family protein			Cluster 2		0.91	0.00383	3.11	1.98e-08	3.95	3.18e-10	2.2	9.89e-09	3.04	4.37e-11
AT1G15772	unknown protein; FUNCTIONS IN: molecular_function unknown; INVOLVED IN: biological_process unknown; LOCATED IN: cellular_component unknown; BEST Arabidopsis thaliana protein match is: unknown protein (TAIR:AT1G15780.1); Has 30201 Blast hits to 17322 /.../ins in 780 species: Archae - 12; Bacteria - 1396; Metazoa - 17338; Fungi - 3422; Plants - 5037; Viruses - 0; Other Eukaryotes - 2996 (source: NC…			Cluster 2		-1.05	0.0949	1.16	0.0217	2.18	3.71e-05	2.2	0.000449	3.23	1.87e-06
AT3G04420	NAC domain containing protein 48	anac048		Cluster 2		-0.44	0.0659	1.76	3.7e-07	3.08	1.77e-10	2.2	2.94e-08	3.52	3.06e-11
AT2G19610	RING/U-box superfamily protein			Cluster 2		-0.76	0.596	1.44	0.161	3.12	0.00126	2.2	0.0441	3.88	0.000354
AT2G18060	vascular related NAC-domain protein 1	VND1		Cluster 2		-0.73	0.0905	1.48	0.000281	1.51	6.45e-05	2.21	9.4e-06	2.24	1.83e-06
AT3G53980	Bifunctional inhibitor/lipid-transfer protein/seed storage 2S albumin superfamily protein			Cluster 2		-0.97	5.47e-06	1.25	6.9e-08	1.05	7.81e-08	2.22	4.95e-10	2.03	1.84e-10
AT1G66920	Protein kinase superfamily protein			Cluster 2		0.56	0.711	2.78	0.0185	3.07	0.00555	2.22	0.0237	2.51	0.00597
AT3G47470	light-harvesting chlorophyll-protein complex I subunit A4	LHCA4		Cluster 2		-0.36	0.25	1.85	3.03e-06	2.28	6.11e-08	2.22	2.87e-07	2.64	7.27e-09
AT3G44830	Lecithin:cholesterol acyltransferase family protein			Cluster 2		-0.54	0.519	1.67	0.0137	2.22	0.000675	2.22	0.00208	2.76	9.37e-05
AT3G14710	RNI-like superfamily protein			Cluster 2		1.23	0.338	3.45	0.00331	4.58	0.000117	2.22	0.0118	3.35	0.000156
AT2G23270	unknown protein; FUNCTIONS IN: molecular_function unknown; INVOLVED IN: biological_process unknown; LOCATED IN: endomembrane system; EXPRESSED IN: stem, sperm cell, root, stamen; EXPRESSED DURING: 4 anthesis; BEST Arabidopsis thaliana protein match /.../known protein (TAIR:AT4G37290.1); Has 36 Blast hits to 35 proteins in 6 species: Archae - 0; Bacteria - 0; Metazoa - 0; Fungi - 0; Plants - 36; V…			Cluster 2		1.5	0.0192	3.73	4.41e-06	3.8	1.12e-06	2.23	7.07e-06	2.3	1.13e-06
AT3G02840	ARM repeat superfamily protein			Cluster 2		0.16	0.768	2.4	2.73e-05	2.66	2.52e-06	2.23	1.01e-05	2.49	6.55e-07
AT1G62180	5'adenylylphosphosulfate reductase 2	2002-04-01		Cluster 2		-1.43	0.0001	0.81	0.00179	1.2	2.88e-05	2.23	3.71e-07	2.62	1.96e-08
AT1G01520	Homeodomain-like superfamily protein			Cluster 2		-0.32	0.63	1.9	0.00114	2.52	2.24e-05	2.23	0.000223	2.85	4.14e-06
AT5G47850	CRINKLY4 related 4	CCR4		Cluster 2		3.35	0.00107	5.59	3.66e-06	4.65	9.95e-06	2.24	9.23e-06	1.29	0.000837
AT4G33550	Bifunctional inhibitor/lipid-transfer protein/seed storage 2S albumin superfamily protein			Cluster 2		-0.65	0.151	1.59	0.000235	0.72	0.0344	2.24	1.15e-05	1.37	0.000633
AT2G39240	RNA polymerase I specific transcription initiation factor RRN3 protein			Cluster 2		-0.72	0.215	1.52	0.00249	1.09	0.0117	2.24	0.000147	1.81	0.000425
AT2G31790	UDP-Glycosyltransferase superfamily protein			Cluster 2		-1.31	1.26e-05	0.93	1.9e-05	0.73	6.01e-05	2.24	1.43e-08	2.03	6.82e-09
AT1G65060	4-coumarate:CoA ligase 3	4CL3		Cluster 2		-1.94	2.34e-05	0.3	0.192	0.54	0.0107	2.24	1.74e-06	2.49	1.32e-07
AT5G22300	nitrilase 4	NIT4		Cluster 2		-1.51	0.000126	0.74	0.00245	0.94	9.68e-05	2.25	7.08e-07	2.45	5.63e-08
AT1G05690	BTB and TAZ domain protein 3	BT3		Cluster 2		-1.55	0.000874	0.69	0.02	0.94	0.00082	2.25	9.75e-06	2.49	6.61e-07
AT2G43000	NAC domain containing protein 42	anac042		Cluster 2		1.57	5.95e-05	3.83	3.65e-09	4.31	2.35e-10	2.25	2.69e-09	2.74	5.34e-11
AT4G39950	cytochrome P450, family 79, subfamily B, polypeptide 2	CYP79B2		Cluster 2		0.2	0.365	2.46	2.22e-08	2.35	7.43e-09	2.26	2.44e-08	2.15	1.03e-08
AT3G47480	Calcium-binding EF-hand family protein			Cluster 2		-0.52	0.0822	1.73	3.22e-06	1.62	1.43e-06	2.26	1.78e-07	2.15	5.72e-08
AT1G72920	Toll-Interleukin-Resistance (TIR) domain family protein			Cluster 2		-0.63	0.191	1.63	0.000344	2.18	4.92e-06	2.26	1.89e-05	2.82	3.89e-07
AT1G02920	glutathione S-transferase 7	ATGSTF7		Cluster 2		1.66	2.99e-07	3.92	5.55e-11	4.71	8.87e-13	2.26	1.74e-09	3.05	2.01e-11
AT1G13370	Histone superfamily protein			Cluster 2		-0.96	0.188	1.31	0.026	0.43	0.424	2.28	0.00111	1.4	0.0206
AT5G51190	Integrase-type DNA-binding superfamily protein			Cluster 2		0.14	0.848	2.43	0.000226	2.15	0.000289	2.28	8.75e-05	2.01	0.000118
AT5G37840	BEST Arabidopsis thaliana protein match is: plastid movement impaired 2 (TAIR:AT1G66480.1); Has 1807 Blast hits to 1807 proteins in 277 species: Archae - 0; Bacteria - 0; Metazoa - 736; Fungi - 347; Plants - 385; Viruses - 0; Other Eukaryotes - 339 /.../e: NCBI BLink).			Cluster 2		-0.05	0.975	2.23	0.0351	3.65	0.000484	2.28	0.0196	3.7	0.000158
AT5G39190	germin-like protein 2	GLP2A		Cluster 2		0.8	0.21	3.08	2.77e-05	5.01	4.47e-08	2.28	2.54e-05	4.21	6.31e-09
AT5G57660	CONSTANS-like 5	ATCOL5		Cluster 2		-0.44	0.00218	1.85	7.11e-10	2.44	6.04e-12	2.29	7.32e-11	2.88	9.3e-13
AT4G16215	unknown protein; Has 30201 Blast hits to 17322 proteins in 780 species: Archae - 12; Bacteria - 1396; Metazoa - 17338; Fungi - 3422; Plants - 5037; Viruses - 0; Other Eukaryotes - 2996 (source: NCBI BLink).			Cluster 2		0.57	0.735	2.86	0.0271	3.74	0.00262	2.29	0.0325	3.16	0.0019
AT2G03540	transposable element gene			Cluster 2		0.59	0.498	2.88	0.000523	4.1	4.71e-06	2.29	0.000742	3.51	2.31e-06
AT1G29860	WRKY DNA-binding protein 71	WRKY71		Cluster 2		-1.15	0.134	1.14	0.0533	3.3	2.51e-06	2.29	0.00164	4.45	4.34e-07
AT4G39940	APS-kinase 2	AKN2		Cluster 2		-0.2	0.303	2.1	2.22e-08	1.89	1.24e-08	2.3	4.52e-09	2.09	2.58e-09
AT3G08970	DNAJ heat shock N-terminal domain-containing protein	ATERDJ3A		Cluster 2		-0.61	0.0299	1.69	1.73e-06	1.68	3.52e-07	2.3	8.55e-08	2.29	1.46e-08
AT1G69530	expansin A1; expansin A1	ATEXPA1; EXPA1		Cluster 2		-0.8	0.00139	1.5	1.05e-06	1.83	3.82e-08	2.3	2.01e-08	2.63	1.25e-09
AT2G02990	ribonuclease 1	RNS1		Cluster 2		-2.28	0.00807	0.02	0.971	0.41	0.309	2.3	0.00459	2.68	0.000573
AT3G21080	ABC transporter-related			Cluster 2		-2.31	0.00347	-0.01	0.983	0.57	0.14	2.3	0.00221	2.89	8.75e-05
AT3G16530	Legume lectin family protein			Cluster 2		-1.3	0.000435	1.01	0.00025	1.65	3.57e-07	2.3	4.34e-07	2.95	6.01e-09
AT3G54510	Early-responsive to dehydration stress protein (ERD4)			Cluster 2		-0.71	0.127	1.59	0.000263	3.66	7.43e-09	2.3	1.23e-05	4.37	2.03e-09
AT5G52720	Copper transport protein family			Cluster 2		-0.58	0.609	1.72	0.047	3.93	2.63e-05	2.3	0.00979	4.51	5.36e-06
AT1G80325	other RNA			Cluster 2		-0.93	0.443	1.36	0.137	5.46	1.24e-06	2.3	0.022	6.4	5.6e-07
AT3G42792	transposable element gene			Cluster 2		0.32	0.764	2.63	0.00338	3.27	0.00022	2.31	0.00301	2.94	0.000125
AT5G40000	P-loop containing nucleoside triphosphate hydrolases superfamily protein			Cluster 2		-1.92	0.0111	0.39	0.418	1.48	0.000687	2.31	0.00157	3.4	1.25e-05
AT3G21890	B-box type zinc finger family protein			Cluster 2		-1.32	0.19	1.01	0.192	1.76	0.00913	2.32	0.0109	3.07	0.000445
AT1G26390	FAD-binding Berberine family protein			Cluster 2		2.28	7.35e-05	4.6	3.22e-08	5.4	1.47e-09	2.32	1.92e-08	3.12	2.13e-10
AT3G12910	NAC (No Apical Meristem) domain transcriptional regulator superfamily protein			Cluster 2		3.81	0.00811	6.13	8.07e-05	7.21	7.19e-06	2.32	0.000237	3.4	1.02e-06
AT4G31800	WRKY DNA-binding protein 18	WRKY18		Cluster 2		-1.03	0.0027	1.3	3.54e-05	1.82	1.81e-07	2.33	3.21e-07	2.86	6.37e-09
AT1G44446	Pheophorbide a oxygenase family protein with Rieske	CH1		Cluster 2		-0.53	0.0502	1.81	6.6e-07	3.32	1.61e-10	2.33	4.36e-08	3.85	2.81e-11
AT1G26380	FAD-binding Berberine family protein			Cluster 2		3.09	1.22e-05	5.43	1.88e-08	5.72	2.44e-09	2.34	7.67e-09	2.63	5.46e-10
AT5G61890	Integrase-type DNA-binding superfamily protein			Cluster 2		-1.64	0.0924	0.71	0.319	2.07	0.00123	2.34	0.00865	3.71	5.61e-05
AT1G14640	SWAP (Suppressor-of-White-APricot)/surp domain-containing protein			Cluster 2		-0.3	0.126	2.05	1.71e-08	2.63	1.77e-10	2.35	2.34e-09	2.94	2.74e-11
AT1G56600	galactinol synthase 2	AtGolS2		Cluster 2		-2.49	0.00238	-0.13	0.793	2.95	1.97e-07	2.35	0.00209	5.44	1.08e-07
AT3G04210	Disease resistance protein (TIR-NBS class)			Cluster 2		0.86	0.493	3.21	0.0031	6.59	5.36e-07	2.35	0.0152	5.73	1.12e-06
AT2G24560	GDSL-like Lipase/Acylhydrolase family protein			Cluster 2		0.32	0.628	2.68	6.03e-05	2.84	9.67e-06	2.36	3.94e-05	2.52	4.81e-06
AT1G06450	Polynucleotidyl transferase, ribonuclease H-like superfamily protein			Cluster 2		-0.61	0.00835	1.76	1.2e-07	1.51	8.87e-08	2.37	6.75e-09	2.13	3.08e-09
AT5G57220	cytochrome P450, family 81, subfamily F, polypeptide 2	CYP81F2		Cluster 2		1.24	0.000319	3.61	4.73e-09	3.45	1.53e-09	2.37	7.69e-09	2.21	3.36e-09
AT3G01990	ACT domain repeat 6	ACR6		Cluster 2		-1.38	0.00107	1	0.000772	1.03	0.000156	2.38	1.81e-06	2.42	3.51e-07
AT5G44990	Glutathione S-transferase family protein			Cluster 2		1.88	0.0189	4.26	1.18e-05	5.23	5.04e-07	2.38	6.41e-06	3.35	3.12e-08
AT2G04039	unknown protein; FUNCTIONS IN: molecular_function unknown; LOCATED IN: chloroplast; EXPRESSED IN: 21 plant structures; EXPRESSED DURING: 13 growth stages; CONTAINS InterPro DOMAIN/s: Protein of unknown function DUF2996 (InterPro:IPR021374); Has 159 /.../hits to 159 proteins in 52 species: Archae - 0; Bacteria - 76; Metazoa - 0; Fungi - 0; Plants - 38; Viruses - 0; Other Eukaryotes - 45 (source: N…			Cluster 2		-0.38	0.792	2	0.0585	3.74	0.000376	2.38	0.0211	4.12	9.34e-05
AT1G43910	P-loop containing nucleoside triphosphate hydrolases superfamily protein			Cluster 2		-1	0.00578	1.39	6.55e-05	1.52	8.86e-06	2.39	6.83e-07	2.52	9.88e-08
AT4G22030	F-box family protein with a domain of unknown function (DUF295)			Cluster 2		3.12	0.00807	5.51	2.81e-05	6.25	2.67e-06	2.39	0.000348	3.14	5.76e-06
AT4G35640	serine acetyltransferase 3;2	ATSERAT3;2		Cluster 2		-1.56	0.00854	0.82	0.0507	1.78	4.93e-05	2.39	0.00012	3.34	6.49e-07
AT5G07200	gibberellin 20-oxidase 3	YAP169		Cluster 2		-0.92	0.0406	1.48	0.000289	0.38	0.228	2.4	6.65e-06	1.3	0.00114
AT2G18600	Ubiquitin-conjugating enzyme family protein			Cluster 2		-0.72	0.0308	1.68	6.45e-06	1.67	1.58e-06	2.4	2.56e-07	2.39	5.34e-08
AT3G28540	P-loop containing nucleoside triphosphate hydrolases superfamily protein			Cluster 2		-1.14	0.0101	1.27	0.000515	2.03	9.07e-07	2.41	4.79e-06	3.17	4.45e-08
AT1G77380	amino acid permease 3	AAP3		Cluster 2		-1.25	9.92e-06	1.17	9.79e-07	0.28	0.0364	2.42	3.08e-09	1.54	7.15e-08
AT4G12030	bile acid transporter 5	BAT5		Cluster 2		-1.12	6.09e-05	1.3	1.15e-06	1.42	1.05e-07	2.42	7e-09	2.53	8.36e-10
AT1G17960	Threonyl-tRNA synthetase			Cluster 2		-1.14	7.31e-05	1.28	1.21e-06	1.82	4.42e-09	2.42	8.55e-09	2.96	1.62e-10
AT1G07728	other RNA			Cluster 2		-0.49	0.681	1.92	0.0503	9.4	3.74e-09	2.42	0.0154	9.89	1.8e-09
AT1G79680	WALL ASSOCIATED KINASE (WAK)-LIKE 10	WAKL10		Cluster 2		1.92	0.0236	4.35	1.6e-05	4.93	1.61e-06	2.43	1.44e-05	3.01	3.26e-07
AT4G23280	cysteine-rich RLK (RECEPTOR-like protein kinase) 20	CRK20		Cluster 2		2.89	0.00105	5.32	1.26e-06	6.14	8.42e-08	2.43	1.57e-06	3.25	1.15e-08
AT3G23250	myb domain protein 15	MYB15		Cluster 2		0.02	0.974	2.46	2.02e-05	3.37	1.81e-07	2.43	5.01e-06	3.35	3.22e-08
AT3G06020	Protein of unknown function (DUF3049)			Cluster 2		-1.46	0.0836	0.98	0.091	0.41	0.439	2.44	0.00232	1.87	0.0089
AT1G02930	glutathione S-transferase 6; glutathione S-transferase 6	ATGSTF6; GSTF6		Cluster 2		1.74	5.62e-07	4.18	5.55e-11	4.89	1.94e-12	2.45	1.25e-09	3.15	2.01e-11
AT5G39890	Protein of unknown function (DUF1637)			Cluster 2		-2	0.0054	0.45	0.331	1.35	0.00126	2.45	0.000539	3.35	5.85e-06
AT1G67000	Protein kinase superfamily protein			Cluster 2		1.75	0.0332	4.2	1.8e-05	5.54	3.61e-07	2.45	1.18e-05	3.79	2.16e-08
AT5G50260	Cysteine proteinases superfamily protein			Cluster 2		-1.77	0.0389	0.69	0.226	1.12	0.0213	2.46	0.00287	2.89	0.000282
AT4G11340	Disease resistance protein (TIR-NBS-LRR class) family			Cluster 2		1.88	0.148	4.35	0.000731	6.1	9.25e-06	2.46	0.00532	4.22	1.05e-05
AT2G04070	MATE efflux family protein			Cluster 2		-0.71	0.142	1.76	0.000135	1.39	0.00043	2.47	8.78e-06	2.1	1.56e-05
AT4G16820	alpha/beta-Hydrolases superfamily protein	PLA-I{beta]2		Cluster 2		-0.17	0.89	2.3	0.0114	3.15	0.000408	2.47	0.00412	3.33	0.0001
AT4G23250	kinases;protein kinases	EMB1290		Cluster 2		0.23	0.76	2.71	0.000121	3.77	1.32e-06	2.47	4.23e-05	3.54	2.2e-07
AT3G16800	Protein phosphatase 2C family protein			Cluster 2		-0.5	0.00119	1.97	5.98e-10	3.72	1.58e-13	2.47	7.32e-11	4.22	3.5e-14
AT2G27389	unknown protein; LOCATED IN: endomembrane system.			Cluster 2		-0.69	0.47	1.78	0.0169	4.42	1.39e-06	2.47	0.0022	5.11	3.35e-07
AT1G18420	Aluminium activated malate transporter family protein			Cluster 2		0.4	0.646	2.87	0.000334	6.13	3.23e-08	2.47	0.00026	5.73	6.26e-09
AT5G07990	Cytochrome P450 superfamily protein	TT7		Cluster 2		-2.61	8.12e-05	-0.12	0.727	-0.38	0.181	2.49	4.99e-05	2.22	5.87e-05
AT1G23700	Protein kinase superfamily protein			Cluster 2		-0.01	0.995	2.48	0.000904	2.32	0.000679	2.49	0.000404	2.32	0.000291
AT3G44570	Arabidopsis retrotransposon ORF-1 protein			Cluster 2		-1	0.148	1.51	0.00783	0.95	0.0546	2.51	0.000283	1.95	0.00122
AT2G02010	glutamate decarboxylase 4	GAD4		Cluster 2		0.33	0.622	2.84	4.12e-05	3.3	3.01e-06	2.51	1.22e-05	2.97	5.12e-07
AT3G08860	PYRIMIDINE 4	PYD4		Cluster 2		-2.53	0.00147	0	0.994	1.51	0.000143	2.53	0.000771	4.04	2.11e-06
AT1G18100	PEBP (phosphatidylethanolamine-binding protein) family protein	E12A11		Cluster 2		-1.88	0.00653	0.66	0.132	0.25	0.526	2.54	0.000251	2.14	0.000546
AT3G09520	exocyst subunit exo70 family protein H4	ATEXO70H4		Cluster 2		-1.43	0.00732	1.1	0.00448	1.21	0.000709	2.54	1.85e-05	2.65	2.97e-06
AT2G39490	F-box family protein			Cluster 2		-0.93	0.336	1.62	0.0324	2.57	0.000494	2.54	0.00274	3.5	4.75e-05
AT5G46710	PLATZ transcription factor family protein			Cluster 2		-1.08	0.000206	1.48	5.18e-07	1.32	3.09e-07	2.56	7.83e-09	2.4	2.6e-09
AT4G10500	2-oxoglutarate (2OG) and Fe(II)-dependent oxygenase superfamily protein			Cluster 2		-0.68	0.168	1.88	9.16e-05	2.3	3.14e-06	2.57	6.45e-06	2.98	2.99e-07
AT1G61440	S-locus lectin protein kinase family protein			Cluster 2		-0.67	0.216	1.9	0.000191	3.04	3.23e-07	2.57	1.41e-05	3.71	5.21e-08
AT4G21380	receptor kinase 3	ARK3		Cluster 2		1.52	0.00024	4.11	5.22e-09	3.84	2.01e-09	2.59	1.71e-09	2.32	7.35e-10
AT5G05390	laccase 12	LAC12		Cluster 2		-1.61	0.00257	0.98	0.00618	1.01	0.00184	2.59	1.11e-05	2.61	2.53e-06
AT3G25240	Protein of unknown function (DUF506)			Cluster 2		-0.94	0.526	1.65	0.104	3.21	0.00107	2.59	0.0217	4.15	0.000276
AT4G31248	other RNA			Cluster 2		-1.55	0.235	1.04	0.351	5.22	1.05e-05	2.59	0.0232	6.77	5.94e-07
AT3G49570	response to low sulfur 3	LSU3		Cluster 2		-3.64	4.35e-05	-1.04	0.0104	-0.92	0.0045	2.6	0.000521	2.72	0.000127
AT1G66830	Leucine-rich repeat protein kinase family protein			Cluster 2		-1.46	0.139	1.14	0.113	1.58	0.014	2.6	0.00426	3.05	0.000492
AT4G03292	Polynucleotidyl transferase, ribonuclease H-like superfamily protein			Cluster 2		-0.38	0.265	2.24	6.9e-07	1.9	8.75e-07	2.61	7.96e-08	2.27	6.73e-08
AT3G50610	unknown protein; BEST Arabidopsis thaliana protein match is: unknown protein (TAIR:AT5G66816.1); Has 125 Blast hits to 60 proteins in 16 species: Archae - 0; Bacteria - 2; Metazoa - 10; Fungi - 4; Plants - 97; Viruses - 0; Other Eukaryotes - 12 (sou /.../CBI BLink).			Cluster 2		0.28	0.858	2.9	0.0124	2.57	0.0155	2.62	0.00884	2.29	0.012
AT4G16680	P-loop containing nucleoside triphosphate hydrolases superfamily protein			Cluster 2		-0.76	0.00212	1.87	5.86e-08	2.8	1.54e-10	2.62	3.06e-09	3.56	2.14e-11
AT2G31380	salt tolerance homologue	STH		Cluster 2		0.26	0.75	2.88	0.00014	5.85	1.98e-08	2.62	7.5e-05	5.59	3.96e-09
AT1G69570	Dof-type zinc finger DNA-binding family protein			Cluster 2		-2.2	0.0951	0.42	0.7	6.06	6.03e-07	2.62	0.0293	8.26	1.77e-07
AT1G02770	Protein of unknown function (DUF626)			Cluster 2		-1.17	0.241	1.46	0.0564	2.2	0.00217	2.63	0.00345	3.37	0.000142
AT3G44290	NAC domain containing protein 60	anac060		Cluster 2		-1.43	0.0254	1.2	0.00931	2.11	1.98e-05	2.63	9.03e-05	3.53	9.67e-07
AT3G44790	TRAF-like family protein			Cluster 2		-1.05	0.258	1.58	0.0285	2.96	7.69e-05	2.63	0.00183	4.01	8.82e-06
AT1G47915	F-box family protein			Cluster 2		-0.49	0.579	2.15	0.00316	2.87	8.33e-05	2.64	0.000565	3.37	1.49e-05
AT1G63880	Disease resistance protein (TIR-NBS-LRR class) family			Cluster 2		0.09	0.859	2.74	2.37e-06	1.65	0.00016	2.65	5.4e-07	1.56	5.98e-05
AT5G54470	B-box type zinc finger family protein			Cluster 2		-0.33	0.777	2.33	0.00681	4.87	2.55e-06	2.65	0.00198	5.19	6.82e-07
AT1G64540	F-box/FBD-like domains containing protein			Cluster 2		-0.29	0.658	2.37	0.000103	2.55	1.52e-05	2.66	2.19e-05	2.84	2.91e-06
AT4G04490	cysteine-rich RLK (RECEPTOR-like protein kinase) 36	CRK36		Cluster 2		1.03	0.173	3.69	2.48e-05	4.33	1.57e-06	2.66	1.58e-05	3.3	3.56e-07
AT5G23020	2-isopropylmalate synthase 2	MAM-L		Cluster 2		-1.65	3.61e-08	1.02	4.06e-07	1.46	3.05e-09	2.67	7.32e-11	3.11	2.73e-12
AT3G33528	unknown protein; FUNCTIONS IN: molecular_function unknown; INVOLVED IN: biological_process unknown; LOCATED IN: cellular_component unknown; BEST Arabidopsis thaliana protein match is: unknown protein (TAIR:AT4G07526.3); Has 57 Blast hits to 57 prote /.../ 2 species: Archae - 0; Bacteria - 0; Metazoa - 0; Fungi - 0; Plants - 57; Viruses - 0; Other Eukaryotes - 0 (source: NCBI BLink).			Cluster 2		0.12	0.876	2.8	0.000106	3.02	1.59e-05	2.68	5.21e-05	2.89	6.4e-06
AT1G72520	PLAT/LH2 domain-containing lipoxygenase family protein	LOX4		Cluster 2		0.79	0.207	3.47	7.41e-06	3.75	1.01e-06	2.68	3.34e-06	2.96	2.53e-07
AT2G29650	phosphate transporter 4;1	ANTR1		Cluster 2		-0.22	0.654	2.46	5.19e-06	3.31	4.6e-08	2.68	9.16e-07	3.53	8.53e-09
AT4G00910	Aluminium activated malate transporter family protein			Cluster 2		-0.47	0.47	2.22	0.000199	0.63	0.184	2.69	2.47e-05	1.11	0.0234
AT1G02460	Pectin lyase-like superfamily protein			Cluster 2		-0.37	0.369	2.34	2.26e-06	1.44	0.000113	2.71	2.75e-07	1.8	7.19e-06
AT2G34420	photosystem II light harvesting complex gene B1B2	LHB1B2		Cluster 2		0.28	0.636	2.99	6.96e-06	2.6	1.01e-05	2.71	1.72e-06	2.32	2.67e-06
AT2G04460	transposable element gene			Cluster 2		0.36	0.507	3.08	3.84e-06	2.46	1.38e-05	2.72	1.44e-06	2.1	7.47e-06
AT3G02020	aspartate kinase 3	AK3		Cluster 2		-0.49	0.00324	2.23	9.71e-10	2.25	1.77e-10	2.72	1.34e-10	2.74	2.01e-11
AT3G60160	multidrug resistance-associated protein 9	ATMRP9		Cluster 2		-2.28	6.42e-05	0.44	0.0876	0.71	0.00285	2.72	3.56e-06	2.99	3.08e-07
AT1G21240	wall associated kinase 3	WAK3		Cluster 2		1.03	0.242	3.76	6.99e-05	4.2	8.86e-06	2.73	5.24e-05	3.17	3.23e-06
AT2G36770	UDP-Glycosyltransferase superfamily protein			Cluster 2		0.36	0.798	3.09	0.0047	4.52	6.76e-05	2.73	0.00412	4.16	2.95e-05
AT3G58270	Arabidopsis phospholipase-like protein (PEARLI 4) with TRAF-like domain			Cluster 2		-0.74	0.0386	1.99	2.37e-06	2	5.22e-07	2.74	1.45e-07	2.75	2.95e-08
AT2G04040	MATE efflux family protein	ATDTX1		Cluster 2		-1.35	0.00223	1.41	0.000102	1.55	1.2e-05	2.75	7.43e-07	2.9	1.08e-07
AT5G16960	Zinc-binding dehydrogenase family protein			Cluster 2		-3.59	0.00013	-0.83	0.0732	-0.79	0.0426	2.76	0.000745	2.8	0.000265
AT4G17710	homeodomain GLABROUS 4	HDG4		Cluster 2		0.08	0.952	2.84	0.00279	3.34	0.000302	2.76	0.00148	3.26	0.000124
AT3G26180	cytochrome P450, family 71, subfamily B, polypeptide 20	CYP71B20		Cluster 2		-1.16	0.125	1.6	0.00716	2.65	2.35e-05	2.76	0.00026	3.82	2.23e-06
AT2G43580	Chitinase family protein			Cluster 2		-1.07	0.0824	1.7	0.00117	0.11	0.823	2.77	3.6e-05	1.18	0.0231
AT2G47010	unknown protein; FUNCTIONS IN: molecular_function unknown; INVOLVED IN: biological_process unknown; LOCATED IN: endomembrane system; EXPRESSED IN: 17 plant structures; EXPRESSED DURING: 10 growth stages; BEST Arabidopsis thaliana protein match is: u /.../ protein (TAIR:AT1G17030.1); Has 72 Blast hits to 72 proteins in 13 species: Archae - 0; Bacteria - 0; Metazoa - 0; Fungi - 0; Plants - 71; Viru…			Cluster 2		-1.53	0.000246	1.25	4.74e-05	0.71	0.00239	2.77	1.67e-07	2.23	4.44e-07
AT1G48325	Expressed protein			Cluster 2		-1.44	0.12	1.33	0.0513	1.71	0.00593	2.77	0.00158	3.15	0.000188
AT5G38386	F-box/RNI-like superfamily protein			Cluster 2		-0.86	0.301	1.91	0.00485	2.75	6.65e-05	2.77	0.000408	3.6	7.86e-06
AT5G39130	RmlC-like cupins superfamily protein			Cluster 2		0.67	0.635	3.44	0.00288	5.87	8.71e-06	2.77	0.00272	5.2	1.89e-06
AT5G24640	unknown protein; BEST Arabidopsis thaliana protein match is: unknown protein (TAIR:AT2G41730.1); Has 1807 Blast hits to 1807 proteins in 277 species: Archae - 0; Bacteria - 0; Metazoa - 736; Fungi - 347; Plants - 385; Viruses - 0; Other Eukaryotes - /.../source: NCBI BLink).			Cluster 2		-3.25	0.00789	-0.46	0.49	-0.33	0.536	2.78	0.0136	2.92	0.00558
AT2G46400	WRKY DNA-binding protein 46	WRKY46		Cluster 2		-0.76	0.1	2.02	2.04e-05	2.92	8.42e-08	2.79	1.4e-06	3.69	1.38e-08
AT1G26410	FAD-binding Berberine family protein			Cluster 2		2.19	3.07e-05	4.99	3.4e-09	5.31	4.15e-10	2.8	4.95e-10	3.12	2.16e-11
AT2G11320	transposable element gene			Cluster 2		-1.23	0.131	1.57	0.0129	2.06	0.000695	2.8	0.000436	3.29	2.98e-05
AT5G44980	F-box/RNI-like/FBD-like domains-containing protein			Cluster 2		-0.28	0.562	2.53	3.19e-06	3.07	8.86e-08	2.8	4.59e-07	3.35	1.34e-08
AT2G44460	beta glucosidase 28	BGLU28		Cluster 2		-6.23	4.17e-05	-3.43	4.82e-05	-1.66	3.98e-05	2.8	0.0159	4.57	0.000131
AT5G38910	RmlC-like cupins superfamily protein			Cluster 2		-1.32	0.00216	1.49	4.82e-05	1.01	0.000647	2.81	4.68e-07	2.33	1.03e-06
AT1G36180	acetyl-CoA carboxylase 2	ACC2		Cluster 2		-1.09	0.00264	1.73	4.41e-06	1.98	2.9e-07	2.81	8.94e-08	3.07	8.51e-09
AT5G51440	HSP20-like chaperones superfamily protein			Cluster 2		-1.58	0.00127	1.24	0.000369	2.05	6.04e-07	2.81	1.44e-06	3.62	2.26e-08
AT3G03660	WUSCHEL related homeobox 11	WOX11		Cluster 2		-1.38	0.0112	1.43	0.000566	2.44	5.53e-07	2.81	7.24e-06	3.82	5.99e-08
AT3G28880	Ankyrin repeat family protein			Cluster 2		0.53	0.0117	3.35	3.31e-10	3.62	1.7e-11	2.82	7.32e-11	3.09	3.92e-12
AT5G45475	Potential natural antisense gene, locus overlaps with AT5G45480			Cluster 2		-0.25	0.857	2.57	0.0118	6.71	4.83e-07	2.82	0.00505	6.97	1.83e-07
AT1G71528	other RNA			Cluster 2		0.27	0.839	3.11	0.00289	8.9	1.99e-08	2.84	0.00329	8.63	1.05e-08
AT1G26770	expansin A10	ATEXPA10		Cluster 2		-1.44	0.00911	1.4	0.000627	1.42	0.000168	2.85	7.81e-06	2.87	2.07e-06
AT3G50930	cytochrome BC1 synthesis	BCS1		Cluster 2		-0.7	0.0573	2.14	2.41e-06	2.36	2.44e-07	2.85	1.72e-07	3.07	2.02e-08
AT1G07119	other RNA			Cluster 2		-0.45	0.675	2.42	0.00397	3.87	1.71e-05	2.87	0.000877	4.32	3.7e-06
AT2G30750	cytochrome P450, family 71, subfamily A, polypeptide 12	CYP71A12		Cluster 2		2.03	4.09e-05	4.91	3.4e-09	5.02	6.4e-10	2.88	1.83e-08	2.98	3.26e-09
AT5G50160	ferric reduction oxidase 8	ATFRO8		Cluster 2		-0.96	0.271	1.92	0.00479	2.19	0.000705	2.88	0.000384	3.15	5.99e-05
AT1G09180	secretion-associated RAS super family 1	ATSAR1		Cluster 2		-0.57	0.405	2.31	0.000222	3.09	3.06e-06	2.88	2.89e-05	3.66	5.21e-07
AT4G38970	fructose-bisphosphate aldolase 2	FBA2		Cluster 2		-1.05	0.495	1.84	0.088	1.76	0.07	2.89	0.0173	2.81	0.0122
AT5G18240	myb-related protein 1	MYR1		Cluster 2		-0.13	0.892	2.76	0.000509	6.69	1.31e-08	2.89	0.000158	6.83	3.39e-09
AT4G19970	CONTAINS InterPro DOMAIN/s: Nucleotide-diphospho-sugar transferase, predicted (InterPro:IPR005069); BEST Arabidopsis thaliana protein match is: Nucleotide-diphospho-sugar transferase family protein (TAIR:AT5G44820.1); Has 801 Blast hits to 466 prote /.../ 35 species: Archae - 0; Bacteria - 0; Metazoa - 2; Fungi - 0; Plants - 750; Viruses - 0; Other Eukaryotes - 49 (source: NCBI BLink).			Cluster 2		-0.39	0.0768	2.5	4.78e-09	1.98	9.51e-09	2.9	8.38e-10	2.37	1.04e-09
AT1G52700	alpha/beta-Hydrolases superfamily protein			Cluster 2		-0.4	0.612	2.5	0.000275	2.7	4.82e-05	2.9	4.3e-05	3.1	6.81e-06
AT3G47500	cycling DOF factor 3	CDF3		Cluster 2		0.17	0.585	3.07	1.35e-08	4.36	6.58e-11	2.9	3.06e-09	4.19	1.18e-11
AT5G11410	Protein kinase superfamily protein			Cluster 2		0.04	0.985	2.96	0.037	4.71	0.000761	2.92	0.0266	4.67	0.000374
AT2G47015	MIR408; miRNA	MIR408		Cluster 2		-1.27	0.472	1.66	0.237	9.41	2.87e-07	2.93	0.0386	10.68	6.03e-08
AT1G32570	unknown protein; Has 2 Blast hits to 2 proteins in 1 species: Archae - 0; Bacteria - 0; Metazoa - 0; Fungi - 0; Plants - 2; Viruses - 0; Other Eukaryotes - 0 (source: NCBI BLink).			Cluster 2		0.76	0.318	3.7	1.91e-05	3.53	1.06e-05	2.94	1.5e-05	2.77	8.52e-06
AT3G22120	cell wall-plasma membrane linker protein	CWLP		Cluster 2		-0.28	0.705	2.66	8.71e-05	3.39	2.35e-06	2.94	1.57e-05	3.68	4.03e-07
AT2G32830	phosphate transporter 1;5	PHT5		Cluster 2		0.59	0.566	3.54	0.000225	3.35	0.000166	2.95	0.000129	2.76	9.76e-05
AT4G37370	cytochrome P450, family 81, subfamily D, polypeptide 8	CYP81D8		Cluster 2		-1.86	2.22e-05	1.09	5.65e-05	1.23	4.87e-06	2.95	5.07e-08	3.09	6.71e-09
AT5G54270	light-harvesting chlorophyll B-binding protein 3	LHCB3		Cluster 2		-0.16	0.867	2.8	0.000242	3.02	4.29e-05	2.96	7.18e-05	3.18	1.13e-05
AT1G57650	ATP binding			Cluster 2		1.78	0.145	4.73	0.0002	5.94	8.3e-06	2.96	0.000315	4.16	2.47e-06
AT5G22270	unknown protein; BEST Arabidopsis thaliana protein match is: unknown protein (TAIR:AT3G11600.1); Has 136 Blast hits to 136 proteins in 15 species: Archae - 0; Bacteria - 0; Metazoa - 0; Fungi - 0; Plants - 136; Viruses - 0; Other Eukaryotes - 0 (sou /.../CBI BLink).			Cluster 2		-1.44	0.0204	1.54	0.000894	0.67	0.0768	2.98	1.69e-05	2.11	0.000241
AT1G71140	MATE efflux family protein			Cluster 2		-3.48	1.42e-05	-0.49	0.0822	0.18	0.395	2.98	2.23e-05	3.66	7.45e-07
AT5G39110	RmlC-like cupins superfamily protein			Cluster 2		3.89	0.0113	6.87	5.96e-05	8.81	2.38e-06	2.98	6.46e-06	4.92	7.52e-09
AT5G41780	myosin heavy chain-related			Cluster 2		1.18	0.309	4.18	0.000291	5.09	1.53e-05	3	0.000536	3.91	1.16e-05
AT1G08080	alpha carbonic anhydrase 7	ATACA7		Cluster 2		0.6	0.693	3.6	0.00297	6.28	5.08e-06	3	0.00458	5.68	3.15e-06
AT3G27620	alternative oxidase 1C	AOX1C		Cluster 2		-0.47	0.531	2.54	0.000186	2.41	0.000107	3.01	2.88e-05	2.88	1.43e-05
AT3G18610	nucleolin like 2	PARLL1		Cluster 2		-0.82	0.00769	2.19	9.29e-08	2.1	2.42e-08	3.01	7.45e-09	2.91	1.8e-09
AT5G54550	Protein of unknown function (DUF295)			Cluster 2		-3.22	0.0176	-0.22	0.811	-0.15	0.838	3.01	0.0174	3.07	0.00902
AT2G36970	UDP-Glycosyltransferase superfamily protein			Cluster 2		-2.99	0.00665	0.03	0.967	2.02	0.000135	3.01	0.00341	5	1.14e-05
AT5G39120	RmlC-like cupins superfamily protein			Cluster 2		2.03	0.191	5.03	0.00106	7.83	1.05e-05	3.01	0.00018	5.8	6.8e-08
AT1G70440	similar to RCD one 3	SRO3		Cluster 2		-2.26	6.04e-06	0.77	0.000591	0.98	1.28e-05	3.03	7.58e-08	3.24	7.21e-09
AT4G04610	APS reductase 1	2001-04-01		Cluster 2		-1.6	5.38e-05	1.43	2.22e-05	1.81	8.56e-07	3.03	3.13e-08	3.41	2.42e-09
AT2G29460	glutathione S-transferase tau 4	ATGSTU4		Cluster 2		-2.02	0.000951	1.01	0.00451	2	2.49e-06	3.03	6.66e-06	4.02	9.19e-08
AT4G31970	cytochrome P450, family 82, subfamily C, polypeptide 2	CYP82C2		Cluster 2		3.79	0.000113	6.81	1.64e-07	8.45	5.35e-09	3.03	2.74e-09	4.66	8.38e-12
AT5G43450	2-oxoglutarate (2OG) and Fe(II)-dependent oxygenase superfamily protein			Cluster 2		-2.38	0.000665	0.66	0.0552	1.11	0.000899	3.04	2.35e-05	3.49	1.75e-06
AT2G16450	F-box and associated interaction domains-containing protein			Cluster 2		-1.87	0.289	1.17	0.355	2.15	0.0399	3.04	0.0452	4.02	0.00441
AT5G55270	Protein of unknown function (DUF295)			Cluster 2		-0.43	0.692	2.62	0.00199	3.11	0.000176	3.05	0.000478	3.54	4.06e-05
AT5G07060	CCCH-type zinc fingerfamily protein with RNA-binding domain			Cluster 2		-1.96	0.0364	1.1	0.0884	1.12	0.0516	3.07	0.00085	3.08	0.00035
AT3G54520	unknown protein; BEST Arabidopsis thaliana protein match is: unknown protein (TAIR:AT3G54530.1); Has 72 Blast hits to 70 proteins in 20 species: Archae - 0; Bacteria - 5; Metazoa - 8; Fungi - 2; Plants - 18; Viruses - 0; Other Eukaryotes - 39 (sourc /.../I BLink).			Cluster 2		-2.38	0.00384	0.69	0.149	0.8	0.0513	3.07	0.000188	3.19	4.75e-05
AT1G22210	Haloacid dehalogenase-like hydrolase (HAD) superfamily protein	TPPC		Cluster 2		0.67	0.6	3.73	0.000838	5.56	5.79e-06	3.07	0.000822	4.89	1.84e-06
AT5G24660	response to low sulfur 2	LSU2		Cluster 2		-2.27	0.00148	0.81	0.0305	1.13	0.00137	3.08	3.43e-05	3.41	4.11e-06
AT1G78410	VQ motif-containing protein			Cluster 2		0.25	0.791	3.34	0.000109	3.76	1.18e-05	3.08	4.89e-05	3.51	3.9e-06
AT4G11480	cysteine-rich RLK (RECEPTOR-like protein kinase) 32	CRK32		Cluster 2		-0.64	0.285	2.44	3.01e-05	3.29	3.34e-07	3.08	3.89e-06	3.93	6.82e-08
AT5G51810	gibberellin 20 oxidase 2	GA20OX2		Cluster 2		-0.33	0.46	2.76	8e-07	1.02	0.00432	3.09	1.18e-07	1.36	0.000321
AT2G23170	Auxin-responsive GH3 family protein	GH3.3		Cluster 2		-1.85	0.000303	1.24	0.00022	-0.24	0.373	3.09	5.03e-07	1.61	0.000199
AT1G31290	ARGONAUTE 3	AGO3		Cluster 2		-0.12	0.893	2.97	0.00014	3.62	5.97e-06	3.09	3.44e-05	3.74	1.16e-06
AT1G22770	gigantea protein (GI)	GI		Cluster 2		0.12	0.331	3.22	6.57e-12	2.15	3.91e-11	3.1	3.21e-12	2.04	2.15e-11
AT5G65890	ACT domain repeat 1	ACR1		Cluster 2		-0.91	0.18	2.2	0.000319	1.3	0.0102	3.11	2.29e-05	2.21	0.000322
AT3G49110	peroxidase CA	PRX33		Cluster 2		1.26	0.3	4.37	0.000289	5.44	1.55e-05	3.11	0.000147	4.19	2.09e-06
AT1G66700	S-adenosyl-L-methionine-dependent methyltransferases superfamily protein	PXMT1		Cluster 2		0.86	0.0189	3.98	1.27e-08	4.42	9e-10	3.12	3.08e-09	3.55	1.69e-10
AT5G64170	dentin sialophosphoprotein-related			Cluster 2		-0.44	0.0302	2.7	7.11e-10	4.15	1.49e-12	3.15	1.34e-10	4.59	4.11e-13
AT5G53048	other RNA			Cluster 2		0.49	0.81	3.64	0.0135	7.33	1.94e-05	3.15	0.00934	6.85	3.14e-06
AT4G33070	Thiamine pyrophosphate dependent pyruvate decarboxylase family protein			Cluster 2		-2.8	3.36e-06	0.36	0.147	-1.47	3.68e-05	3.16	2.42e-07	1.32	0.000687
AT4G37290	unknown protein; FUNCTIONS IN: molecular_function unknown; INVOLVED IN: response to karrikin; LOCATED IN: endomembrane system; EXPRESSED IN: cotyledon, hypocotyl, leaf; EXPRESSED DURING: LP.04 four leaves visible; BEST Arabidopsis thaliana protein m /.../s: unknown protein (TAIR:AT2G23270.1); Has 30201 Blast hits to 17322 proteins in 780 species: Archae - 12; Bacteria - 1396; Metazoa - 17338; Fun…			Cluster 2		-1.18	0.0813	1.99	0.00035	1.34	0.00407	3.17	1.81e-05	2.53	7.82e-05
AT5G24280	gamma-irradiation and mitomycin c induced 1	GMI1		Cluster 2		-1.68	0.00247	1.5	0.000187	1.77	1.05e-05	3.18	1.78e-06	3.45	2.07e-07
AT5G37420	Family of unknown function (DUF577)			Cluster 2		-0.94	0.328	2.24	0.00359	2.52	0.000597	3.18	0.000362	3.45	6.21e-05
AT2G40340	Integrase-type DNA-binding superfamily protein	DREB2C		Cluster 2		-1.01	3.06e-05	2.2	7.11e-10	0.5	0.000508	3.2	7.32e-11	1.51	2.42e-08
AT2G17040	NAC domain containing protein 36	anac036		Cluster 2		-0.75	0.545	2.45	0.00691	3.17	0.000374	3.2	0.00141	3.92	8.91e-05
AT3G54530	unknown protein; BEST Arabidopsis thaliana protein match is: unknown protein (TAIR:AT3G54520.1); Has 159 Blast hits to 159 proteins in 50 species: Archae - 2; Bacteria - 26; Metazoa - 55; Fungi - 5; Plants - 20; Viruses - 2; Other Eukaryotes - 49 (s /.../ NCBI BLink).			Cluster 2		-1.88	0.00659	1.34	0.00237	1.41	0.000523	3.22	2.06e-05	3.3	5.39e-06
AT3G24310	myb domain protein 305	MYB305		Cluster 2		-2.54	0.00521	0.69	0.132	-0.74	0.134	3.23	0.000319	1.8	0.0185
AT2G27535	ribosomal protein L10A family protein			Cluster 2		-0.94	0.276	2.29	0.00126	2.47	0.000241	3.23	0.000121	3.41	2.4e-05
AT5G64060	NAC domain containing protein 103	anac103		Cluster 2		-1.58	0.00421	1.67	7.35e-05	1.24	0.000396	3.25	1.41e-06	2.82	1.98e-06
AT1G66980	suppressor of npr1-1 constitutive 4	SNC4		Cluster 2		0.35	0.808	3.6	0.00141	4.25	0.000143	3.25	0.000757	3.9	5.08e-05
AT1G73010	phosphate starvation-induced gene 2	ATPS2		Cluster 2		-0.72	0.482	2.53	0.0015	4.19	6.52e-06	3.25	0.000273	4.91	1.96e-06
AT3G26820	Esterase/lipase/thioesterase family protein			Cluster 2		-2.04	1.99e-05	1.21	1.52e-05	1.79	3.58e-08	3.26	3.92e-08	3.84	1.33e-09
AT2G38340	Integrase-type DNA-binding superfamily protein	DREB19		Cluster 2		-2.42	0.00542	0.83	0.0882	1.65	0.00047	3.26	0.00019	4.07	6.31e-06
AT1G64160	Disease resistance-responsive (dirigent-like protein) family protein			Cluster 2		-0.2	0.852	3.09	0.000323	3.86	1.53e-05	3.29	7.97e-05	4.06	3.22e-06
AT2G43510	trypsin inhibitor protein 1	ATTI1		Cluster 2		-0.68	0.0262	2.62	3.76e-08	2.59	8.02e-09	3.3	4.49e-09	3.28	1.07e-09
AT1G35310	MLP-like protein 168	MLP168		Cluster 2		-1.25	0.201	2.05	0.00685	2.67	0.000312	3.3	0.000429	3.92	2.77e-05
AT1G23110	unknown protein; FUNCTIONS IN: molecular_function unknown; LOCATED IN: chloroplast; BEST Arabidopsis thaliana protein match is: unknown protein (TAIR:AT1G70900.1); Has 59 Blast hits to 59 proteins in 15 species: Archae - 0; Bacteria - 0; Metazoa - 0 /.../i - 0; Plants - 59; Viruses - 0; Other Eukaryotes - 0 (source: NCBI BLink).			Cluster 2		-0.53	0.731	2.77	0.00878	4.14	0.000168	3.3	0.0026	4.67	5.18e-05
AT1G62840	Protein of unknown function (DUF1442)			Cluster 2		-0.07	0.969	3.25	0.0106	7.67	1.07e-06	3.32	0.00802	7.74	7.24e-07
AT2G04135	transposable element gene			Cluster 2		-1.17	0.554	2.17	0.102	5.11	0.000175	3.34	0.025	6.28	7.85e-05
AT1G61470	Polynucleotidyl transferase, ribonuclease H-like superfamily protein			Cluster 2		-1.24	0.188	2.13	0.00313	1.83	0.00464	3.36	0.000231	3.06	0.000248
AT5G59390	XH/XS domain-containing protein			Cluster 2		0.56	0.645	3.92	0.00028	4.52	2.79e-05	3.36	0.000182	3.96	1.15e-05
AT3G49580	response to low sulfur 1	LSU1		Cluster 2		-4.94	1.98e-05	-1.57	0.000425	-1.54	4.34e-05	3.37	0.00028	3.39	0.000116
AT3G14700	SART-1 family			Cluster 2		-1.31	0.073	2.06	0.000437	2.91	3.91e-06	3.37	2.1e-05	4.22	5.34e-07
AT4G27310	B-box type zinc finger family protein			Cluster 2		-0.02	0.98	3.36	3.17e-05	5.6	4.89e-08	3.38	6.19e-06	5.63	7.41e-09
AT1G32350	alternative oxidase 1D	AOX1D		Cluster 2		0.57	0.689	3.96	0.000794	5.01	4.36e-05	3.39	0.000341	4.45	9.19e-06
AT1G09080	Heat shock protein 70 (Hsp 70) family protein	BIP3		Cluster 2		-2.06	0.0197	1.33	0.0146	2.6	1.38e-05	3.39	0.000169	4.66	2.09e-06
AT3G03700	Plasma-membrane choline transporter family protein			Cluster 2		-1.55	0.219	1.85	0.0502	5.21	3.42e-06	3.4	0.00259	6.76	7.33e-07
AT5G19880	Peroxidase superfamily protein			Cluster 2		0.73	0.41	4.15	1.69e-05	4.39	3.5e-06	3.42	5.96e-06	3.66	8.76e-07
AT2G18193	P-loop containing nucleoside triphosphate hydrolases superfamily protein			Cluster 2		-1.44	2.44e-05	1.99	1.6e-07	2.08	2.65e-08	3.43	1.66e-09	3.52	2.7e-10
AT2G38240	2-oxoglutarate (2OG) and Fe(II)-dependent oxygenase superfamily protein			Cluster 2		-2.08	0.0136	1.35	0.0161	3.55	5.14e-07	3.43	9.51e-05	5.63	1.11e-07
AT1G08440	Aluminium activated malate transporter family protein			Cluster 2		-2.12	0.113	1.32	0.15	5.21	2.1e-06	3.44	0.00481	7.33	1.04e-06
AT5G28335	transposable element gene			Cluster 2		0.54	0.471	3.99	4.15e-06	3.09	2.29e-05	3.45	1.49e-06	2.55	1.42e-05
AT4G31520	SDA1 family protein			Cluster 2		-1.15	0.0282	2.32	7.28e-06	2.82	1.95e-07	3.46	4.37e-07	3.96	2.29e-08
AT4G31330	Protein of unknown function, DUF599			Cluster 2		-2.27	4.51e-07	1.19	6.29e-07	2.4	5.29e-11	3.46	1.52e-09	4.66	1.14e-11
AT5G58610	PHD finger transcription factor, putative			Cluster 2		-1.15	0.0107	2.32	9.78e-07	2.11	6.55e-07	3.47	9.14e-08	3.26	4.28e-08
AT3G46080	C2H2-type zinc finger family protein			Cluster 2		-2.92	5.04e-05	0.58	0.0345	0.64	0.00882	3.5	2.35e-06	3.56	5.92e-07
AT2G34655	unknown protein; FUNCTIONS IN: molecular_function unknown; INVOLVED IN: biological_process unknown; LOCATED IN: endomembrane system; EXPRESSED IN: stem, root, inflorescence, cultured cell, leaf; Has 35333 Blast hits to 34131 proteins in 2444 species /.../ae - 798; Bacteria - 22429; Metazoa - 974; Fungi - 991; Plants - 531; Viruses - 0; Other Eukaryotes - 9610 (source: NCBI BLink).			Cluster 2		0.49	0.26	3.99	3.87e-08	2.95	2.25e-07	3.51	6.35e-09	2.47	5.96e-08
AT4G33930	Cupredoxin superfamily protein			Cluster 2		-3.23	0.00117	0.28	0.587	0.56	0.189	3.52	0.000227	3.79	4.23e-05
AT1G01060	Homeodomain-like superfamily protein	LHY		Cluster 2		0.14	0.843	3.66	1.59e-06	8.74	6.41e-11	3.52	3.72e-07	8.61	1.07e-11
AT3G60970	multidrug resistance-associated protein 15	ATMRP15		Cluster 2		-1.87	0.0153	1.67	0.00249	1.43	0.00348	3.54	2.52e-05	3.31	1.88e-05
AT3G58150	Optic atrophy 3 protein (OPA3)			Cluster 2		-4.3	0.0165	-0.74	0.43	-0.5	0.498	3.56	0.0316	3.8	0.0141
AT3G28580	P-loop containing nucleoside triphosphate hydrolases superfamily protein			Cluster 2		-1.56	0.00194	2	4.76e-06	2.28	3.21e-07	3.57	1.71e-07	3.85	2.01e-08
AT5G21150	Argonaute family protein	AGO9		Cluster 2		-2.66	0.0693	0.91	0.342	2.23	0.00644	3.57	0.00847	4.88	0.000279
AT1G09350	galactinol synthase 3	AtGolS3		Cluster 2		-0.96	0.0514	2.63	1.31e-06	1.53	0.000118	3.58	1.54e-07	2.49	2.65e-06
AT2G45130	SPX domain gene 3	ATSPX3		Cluster 2		-0.7	0.697	2.89	0.0155	4.51	0.000301	3.59	0.00447	5.21	9.84e-05
AT1G47920	RNI-like superfamily protein			Cluster 2		-0.64	0.343	2.96	1.63e-05	3.21	1.97e-06	3.6	2.25e-06	3.85	2.83e-07
AT5G36970	NDR1/HIN1-like 25	NHL25		Cluster 2		-0.47	0.731	3.13	0.00202	3.63	0.000245	3.6	0.000625	4.1	7.74e-05
AT4G00130	DNA-binding storekeeper protein-related transcriptional regulator			Cluster 2		0.99	0.228	4.6	4.41e-06	3.29	6.13e-05	3.62	1.72e-06	2.3	9.51e-05
AT3G26830	Cytochrome P450 superfamily protein	PAD3		Cluster 2		-0.49	0.202	3.13	1.38e-07	3.34	1.74e-08	3.62	2.35e-08	3.83	3.33e-09
AT1G49570	Peroxidase superfamily protein			Cluster 2		-2.21	0.00532	1.41	0.003	1.73	0.000251	3.62	2.62e-05	3.94	4.47e-06
AT1G56240	phloem protein 2-B13	AtPP2-B13		Cluster 2		-0.49	0.723	3.12	0.00472	6.96	3.89e-07	3.62	0.00146	7.45	1.48e-07
AT1G74080	myb domain protein 122	ATMYB122		Cluster 2		2.27	0.00999	5.92	1.06e-06	5.8	4.45e-07	3.64	4.05e-08	3.53	1.24e-08
AT5G38383	transposable element gene			Cluster 2		0.19	0.822	3.85	8.12e-06	3.99	1.81e-06	3.66	2.3e-06	3.8	4.29e-07
AT2G36780	UDP-Glycosyltransferase superfamily protein			Cluster 2		-4	0.00218	-0.33	0.637	-0.41	0.488	3.67	0.00219	3.59	0.00144
AT5G67310	cytochrome P450, family 81, subfamily G, polypeptide 1	CYP81G1		Cluster 2		-1.53	0.0527	2.15	0.000667	3.36	1.83e-06	3.68	2.2e-05	4.89	2.53e-07
AT5G02810	pseudo-response regulator 7	PRR7		Cluster 2		-0.72	0.000541	3.03	5.55e-11	2.73	1.99e-11	3.74	9.88e-12	3.45	3.16e-12
AT4G12735	unknown protein; FUNCTIONS IN: molecular_function unknown; INVOLVED IN: biological_process unknown; LOCATED IN: plasma membrane; EXPRESSED IN: rosette leaf, cultured cell; BEST Arabidopsis thaliana protein match is: unknown protein (TAIR:AT4G12731.1 /.../ 35333 Blast hits to 34131 proteins in 2444 species: Archae - 798; Bacteria - 22429; Metazoa - 974; Fungi - 991; Plants - 531; Viruses - 0; Othe…			Cluster 2		-3.13	0.00116	0.62	0.145	0.4	0.27	3.75	8.57e-05	3.53	6.65e-05
AT1G58807	Disease resistance protein (CC-NBS-LRR class) family			Cluster 2		-1.41	0.18	2.35	0.00251	1.82	0.0084	3.77	0.000232	3.24	0.00048
AT1G03545	Potential natural antisense gene, locus overlaps with AT1G03550			Cluster 2		-1.79	0.143	1.97	0.0422	5.76	1.52e-06	3.77	0.000861	7.55	1.06e-07
AT5G63750	RING/U-box superfamily protein	ATARI13		Cluster 2		-1.97	0.0279	1.82	0.00383	2.46	9.46e-05	3.79	6.01e-05	4.43	3.72e-06
AT5G19890	Peroxidase superfamily protein			Cluster 2		-2.05	0.00999	1.76	0.00043	2.66	1.9e-06	3.81	1.66e-05	4.71	6.33e-07
AT5G66150	Glycosyl hydrolase family 38 protein			Cluster 2		-1.75	0.107	2.07	0.00597	2.4	0.000759	3.82	0.000321	4.15	5.95e-05
AT5G39150	RmlC-like cupins superfamily protein			Cluster 2		3.13	0.141	6.96	0.000939	8.8	6.83e-05	3.83	0.000206	5.67	1.44e-06
AT4G36880	cysteine proteinase1	CP1		Cluster 2		-1.62	0.000185	2.23	1.07e-07	2.25	1.84e-08	3.85	6.88e-09	3.87	1.4e-09
AT3G30725	glutamine dumper 6	AtGDU6		Cluster 2		-0.37	0.844	3.48	0.00669	4.3	0.000639	3.85	0.00294	4.67	0.000272
AT4G00770	unknown protein; Has 127 Blast hits to 120 proteins in 33 species: Archae - 0; Bacteria - 2; Metazoa - 6; Fungi - 8; Plants - 62; Viruses - 3; Other Eukaryotes - 46 (source: NCBI BLink).			Cluster 2		0.58	0.647	4.43	0.000127	7.02	3.44e-07	3.85	9.84e-05	6.44	1.13e-07
AT3G54500	BEST Arabidopsis thaliana protein match is: dentin sialophosphoprotein-related (TAIR:AT5G64170.1); Has 183 Blast hits to 175 proteins in 44 species: Archae - 0; Bacteria - 4; Metazoa - 38; Fungi - 11; Plants - 120; Viruses - 0; Other Eukaryotes - 10 /.../ce: NCBI BLink).			Cluster 2		-0.43	0.105	3.46	7.03e-10	6.83	1.58e-13	3.89	1.34e-10	7.26	3.5e-14
AT1G74810	HCO3- transporter family	BOR5		Cluster 2		-3.11	0.00186	0.82	0.0489	0.96	0.00935	3.92	8.92e-05	4.07	2.73e-05
AT3G12320	unknown protein; BEST Arabidopsis thaliana protein match is: unknown protein (TAIR:AT5G06980.4); Has 102 Blast hits to 102 proteins in 16 species: Archae - 0; Bacteria - 0; Metazoa - 0; Fungi - 0; Plants - 98; Viruses - 0; Other Eukaryotes - 4 (sour /.../BI BLink).			Cluster 2		0.05	0.963	3.98	4.09e-05	7.96	9.89e-09	3.92	1.33e-05	7.9	2.45e-09
AT4G23260	cysteine-rich RLK (RECEPTOR-like protein kinase) 18	CRK18		Cluster 2		0.52	0.472	4.45	9.98e-07	5.1	6.84e-08	3.93	2.27e-07	4.58	1.15e-08
AT2G34210	Transcription elongation factor Spt5			Cluster 2		-1.65	0.11	2.28	0.0024	3.25	2.97e-05	3.93	0.000142	4.9	4.92e-06
AT1G07180	alternative NAD(P)H dehydrogenase 1	ATNDI1		Cluster 2		-2.33	0.0143	1.61	0.00281	0.68	0.141	3.94	7.47e-05	3.01	0.000519
AT3G52780	Purple acid phosphatases superfamily protein	ATPAP20		Cluster 2		-1.85	0.0523	2.1	0.00237	0.86	0.153	3.95	6.94e-05	2.71	0.00134
AT2G32487	unknown protein; FUNCTIONS IN: molecular_function unknown; INVOLVED IN: biological_process unknown; LOCATED IN: endomembrane system; Has 1 Blast hits to 1 proteins in 1 species: Archae - 0; Bacteria - 0; Metazoa - 0; Fungi - 0; Plants - 1; Viruses - /.../her Eukaryotes - 0 (source: NCBI BLink).			Cluster 2		-4.28	0.000464	-0.33	0.541	-0.42	0.348	3.95	0.000427	3.86	0.000246
AT2G45570	cytochrome P450, family 76, subfamily C, polypeptide 2	CYP76C2		Cluster 2		-2.82	0.0432	1.15	0.2	2.73	0.00112	3.97	0.00245	5.55	4.39e-05
AT1G64295	F-box associated ubiquitination effector family protein			Cluster 2		-0.23	0.86	3.75	0.000313	4.01	6.61e-05	3.98	0.000104	4.23	2.03e-05
AT5G13210	Uncharacterised conserved protein UCP015417, vWA			Cluster 2		-1.09	1.97e-05	2.9	7.05e-11	2.52	5.33e-11	3.99	9.88e-12	3.61	4.37e-12
AT3G05400	Major facilitator superfamily protein			Cluster 2		-4.66	0.000856	-0.67	0.177	-1.02	0.0227	3.99	0.00138	3.64	0.00171
AT3G05770	unknown protein; BEST Arabidopsis thaliana protein match is: unknown protein (TAIR:AT1G54300.1); Has 105 Blast hits to 105 proteins in 16 species: Archae - 0; Bacteria - 0; Metazoa - 0; Fungi - 0; Plants - 99; Viruses - 0; Other Eukaryotes - 6 (sour /.../BI BLink).			Cluster 2		-5.93	0.000138	-1.87	0.00414	-1.26	0.00645	4.06	0.00184	4.67	0.000258
AT3G24780	Uncharacterised conserved protein UCP015417, vWA			Cluster 2		-0.34	0.521	3.75	1.24e-07	3.84	2.04e-08	4.09	2.48e-08	4.18	4.33e-09
AT3G22860	eukaryotic translation initiation factor 3 subunit C2	TIF3C2		Cluster 2		-0.85	0.299	3.27	2.44e-05	3.7	2.05e-06	4.12	4.4e-06	4.56	4.58e-07
AT4G38552	Potential natural antisense gene, locus overlaps with AT4G38550			Cluster 2		-1.55	0.169	2.58	0.00429	6.65	1.01e-07	4.13	0.000163	8.2	2.29e-08
AT5G10180	slufate transporter 2;1	AST68		Cluster 2		-3.22	2.97e-07	0.95	8.34e-05	0.3	0.0808	4.17	4.86e-09	3.52	6.6e-09
AT5G39180	RmlC-like cupins superfamily protein			Cluster 2		3.12	0.0668	7.32	6.06e-05	8.81	4.08e-06	4.2	9.86e-05	5.69	1.54e-06
AT1G73220	organic cation/carnitine transporter1	AtOCT1		Cluster 2		-2.51	0.0114	1.71	0.0015	4.19	6.32e-08	4.22	6.05e-05	6.71	2.16e-07
AT5G22800	Alanyl-tRNA synthetase, class IIc	EMB86		Cluster 2		-1.57	1.66e-05	2.67	2.02e-09	3	1.29e-10	4.25	1.8e-10	4.57	1.6e-11
AT4G31950	cytochrome P450, family 82, subfamily C, polypeptide 3	CYP82C3		Cluster 2		1.05	0.519	5.31	0.000216	6.19	1.76e-05	4.26	0.000558	5.14	3.75e-05
AT5G40990	GDSL lipase 1	GLIP1		Cluster 2		1.8	0.235	6.08	0.000142	7.41	1.1e-05	4.28	9.75e-06	5.6	2.14e-07
AT3G14210	epithiospecifier modifier 1	ESM1		Cluster 2		-0.92	0.212	3.39	6.07e-06	2.29	0.000137	4.31	1.04e-06	3.2	1.01e-05
AT1G44575	Chlorophyll A-B binding family protein	NPQ4		Cluster 2		-1.42	0.11	2.92	6.07e-05	2.26	0.000284	4.33	9.73e-06	3.68	2.26e-05
AT5G47220	ethylene responsive element binding factor 2	ATERF2		Cluster 2		-2.16	0.0109	2.18	9.98e-05	1.89	0.000149	4.34	7.16e-06	4.04	5.97e-06
AT5G39100	germin-like protein 6	GLP6		Cluster 2		0.65	0.567	5	1.75e-05	6.18	7.02e-07	4.35	5.09e-06	5.53	1.15e-07
AT5G26220	ChaC-like family protein			Cluster 2		-3.78	2.27e-05	0.62	0.0192	-1.14	0.000858	4.4	1.27e-06	2.65	0.000126
AT5G45990	crooked neck protein, putative / cell cycle protein, putative			Cluster 2		-0.61	0.628	3.79	0.000253	4.71	1.02e-05	4.4	5.42e-05	5.32	2.33e-06
AT1G32960	Subtilase family protein	ATSBT3.3		Cluster 2		-2.22	0.105	2.19	0.00823	4.6	3.78e-06	4.41	0.000632	6.82	3.96e-06
AT5G55620	unknown protein; BEST Arabidopsis thaliana protein match is: unknown protein (TAIR:AT3G09950.1); Has 30201 Blast hits to 17322 proteins in 780 species: Archae - 12; Bacteria - 1396; Metazoa - 17338; Fungi - 3422; Plants - 5037; Viruses - 0; Other Eu /.../es - 2996 (source: NCBI BLink).			Cluster 2		-4.95	0.00219	-0.44	0.535	-0.83	0.185	4.51	0.00222	4.12	0.00274
AT5G61740	ABC2 homolog 14	ATATH14		Cluster 2		-0.88	0.524	3.67	0.000573	4.8	1.61e-05	4.54	0.000145	5.67	5.56e-06
AT1G22150	sulfate transporter 1;3	SULTR1;3		Cluster 2		-1.31	0.152	3.24	2.24e-05	2.53	0.000109	4.55	8.03e-06	3.84	2.09e-05
AT1G69880	thioredoxin H-type 8	ATH8		Cluster 2		-4.54	0.013	0.13	0.845	-0.87	0.166	4.67	0.00557	3.67	0.0188
AT3G22142	Bifunctional inhibitor/lipid-transfer protein/seed storage 2S albumin superfamily protein			Cluster 2		-2.06	0.0959	2.62	0.00118	2.65	0.000485	4.68	0.00014	4.71	6.54e-05
AT2G47520	Integrase-type DNA-binding superfamily protein	HRE2		Cluster 2		-3.12	0.00876	1.59	0.00414	1.82	0.000524	4.71	0.000115	4.94	3.48e-05
AT2G24255	unknown protein; CONTAINS InterPro DOMAIN/s: Protein of unknown function DUF295 (InterPro:IPR005174); BEST Arabidopsis thaliana protein match is: Protein of unknown function (DUF295) (TAIR:AT1G64840.1); Has 124 Blast hits to 121 proteins in 7 specie /.../hae - 0; Bacteria - 0; Metazoa - 0; Fungi - 0; Plants - 124; Viruses - 0; Other Eukaryotes - 0 (source: NCBI BLink).			Cluster 2		-1.55	0.237	3.18	0.00146	3.97	7.45e-05	4.72	0.000153	5.52	1.22e-05
AT1G62420	Protein of unknown function (DUF506)			Cluster 2		-4.67	0.00109	0.06	0.916	1.96	4.12e-05	4.73	0.000396	6.63	6.15e-06
AT1G23730	beta carbonic anhydrase 3	ATBCA3		Cluster 2		-2.42	0.261	2.33	0.0634	4.42	0.000469	4.75	0.00894	6.83	0.000284
AT1G17710	Pyridoxal phosphate phosphatase-related protein			Cluster 2		-1.55	0.527	3.24	0.0207	5.53	0.000252	4.79	0.00926	7.08	0.000313
AT1G36600	transposable element gene			Cluster 2		0.9	0.403	5.71	4.19e-06	6.33	4.65e-07	4.81	1.5e-06	5.44	1.14e-07
AT2G46790	pseudo-response regulator 9	APRR9		Cluster 2		-0.97	0.262	3.86	4.91e-06	6.19	1.16e-08	4.83	1.33e-06	7.16	7.49e-09
AT1G61610	S-locus lectin protein kinase family protein			Cluster 2		-2.68	0.0412	2.16	0.00949	4.12	9.17e-06	4.84	0.000223	6.8	2.33e-06
AT2G29470	glutathione S-transferase tau 3	ATGSTU3		Cluster 2		-3.96	0.0482	0.89	0.356	2.35	0.00469	4.85	0.00839	6.31	0.000646
AT5G42230	serine carboxypeptidase-like 41	scpl41		Cluster 2		-1.42	0.314	3.45	0.0013	4.83	1.91e-05	4.86	0.000187	6.25	5.19e-06
AT5G06980	unknown protein; BEST Arabidopsis thaliana protein match is: unknown protein (TAIR:AT3G12320.1); Has 30201 Blast hits to 17322 proteins in 780 species: Archae - 12; Bacteria - 1396; Metazoa - 17338; Fungi - 3422; Plants - 5037; Viruses - 0; Other Eu /.../es - 2996 (source: NCBI BLink).			Cluster 2		-0.23	0.779	4.66	4.89e-07	7.72	7.98e-10	4.89	1.15e-07	7.95	2.38e-10
AT2G29350	senescence-associated gene 13	SAG13		Cluster 2		1.53	0.131	6.59	1.42e-06	7.83	8.47e-08	5.05	7.96e-08	6.3	2.34e-09
AT1G09930	oligopeptide transporter 2	ATOPT2		Cluster 2		-0.24	0.82	4.91	3.26e-06	5.21	5.86e-07	5.15	7.44e-07	5.45	1.28e-07
AT3G01600	NAC domain containing protein 44	anac044		Cluster 2		-2.54	0.00676	2.63	9.57e-06	2.67	2.6e-06	5.17	3.78e-06	5.21	1.38e-06
AT3G59190	F-box/RNI-like superfamily protein			Cluster 2		-0.85	0.563	4.49	0.000179	3.83	0.000382	5.34	3.96e-05	4.68	7.3e-05
AT5G25230	Ribosomal protein S5/Elongation factor G/III/V family protein			Cluster 2		0.29	0.705	5.62	6.47e-08	5.84	1.03e-08	5.34	1.54e-08	5.55	2.42e-09
AT2G30770	cytochrome P450, family 71, subfamily A, polypeptide 13	CYP71A13		Cluster 2		2.81	0.291	8.2	0.00115	9.02	0.000325	5.39	9.3e-05	6.21	1.18e-05
AT5G50565	unknown protein; BEST Arabidopsis thaliana protein match is: unknown protein (TAIR:AT5G50665.2); Has 6 Blast hits to 6 proteins in 1 species: Archae - 0; Bacteria - 0; Metazoa - 0; Fungi - 0; Plants - 6; Viruses - 0; Other Eukaryotes - 0 (source: NC /.../nk).			Cluster 2		-0.49	0.738	4.98	8.53e-05	6.52	1.44e-06	5.47	2.82e-05	7.01	5.28e-07
AT2G18660	plant natriuretic peptide A	PNP-A		Cluster 2		-2.83	0.182	2.66	0.0236	3.6	0.00157	5.49	0.00344	6.43	0.000576
AT5G53486	unknown protein; LOCATED IN: endomembrane system; Has 16 Blast hits to 16 proteins in 6 species: Archae - 0; Bacteria - 0; Metazoa - 0; Fungi - 0; Plants - 16; Viruses - 0; Other Eukaryotes - 0 (source: NCBI BLink).			Cluster 2		-2.95	0.0135	2.56	0.00116	2.78	0.00022	5.51	1.79e-05	5.73	4.34e-06
AT2G46830	circadian clock associated 1	CCA1		Cluster 2		-1.16	0.259	4.42	5.14e-06	9.37	8.22e-10	5.57	1.86e-06	10.52	1.04e-09
AT5G55150	Protein of unknown function (DUF295)			Cluster 2		-2.83	0.0132	2.77	0.000449	3.36	2.41e-05	5.6	8.97e-06	6.19	1.03e-06
AT3G28890	receptor like protein 43	AtRLP43		Cluster 2		-0.42	0.784	5.18	5.08e-05	6.08	3.86e-06	5.6	1.56e-05	6.49	1.2e-06
AT2G45135	RING/U-box superfamily protein			Cluster 2		0.73	0.767	6.43	0.000866	6.96	0.000248	5.7	0.000319	6.23	7.4e-05
AT1G53480	mto 1 responding down 1; mto 1 responding down 1	ATMRD1; MRD1		Cluster 2		-0.65	0.705	5.09	0.000201	9.19	1.78e-07	5.74	5.49e-05	9.85	6.87e-08
AT5G60250	zinc finger (C3HC4-type RING finger) family protein			Cluster 2		-1.88	0.00886	3.89	7.62e-08	3.97	1.41e-08	5.77	6.18e-08	5.85	1.46e-08
AT1G36620	transposable element gene			Cluster 2		0.34	0.82	6.12	1.27e-05	6.82	1.55e-06	5.78	5.87e-06	6.47	6.26e-07
AT1G52400	beta glucosidase 18; beta glucosidase 18	BGL1; BGLU18		Cluster 2		-2.82	0.105	3.01	0.00292	3.77	0.000185	5.83	0.00046	6.59	7.77e-05
AT1G75830	low-molecular-weight cysteine-rich 67	LCR67		Cluster 2		-1.27	0.365	4.67	0.000111	6.26	2.06e-06	5.94	1.34e-05	7.53	3.57e-07
AT4G25200	mitochondrion-localized small heat shock protein 23.6	ATHSP23.6-MITO		Cluster 2		-2.08	0.0573	4	5.07e-05	3.8	3.38e-05	6.08	1.6e-06	5.87	7.71e-07
AT4G05370	BCS1 AAA-type ATPase			Cluster 2		-1.55	0.266	4.78	0.000117	4.92	3.66e-05	6.33	7.04e-06	6.46	1.92e-06
[truncated: 13 more rows]
